# Supplementary material for: Ca-dimers, solvent layering, and dominant electrochemically active species in Ca(BH4)2 in THF
Source: Nat Commun. 2024 Feb 15;15:1397. doi: 10.1038/s41467-024-45672-7 (PMC11258298; doi:10.1038/s41467-024-45672-7)
Supplement: Supplementary file 3 — Source Data [file 41467_2024_45672_MOESM3_ESM.zip]

Archive with 18 entries (10 files):
- source_data_figures/
- source_data_figures/inputs_lammps/
- source_data_figures/inputs_lammps/data.lammps
- source_data_figures/inputs_lammps/meta.inp
- source_data_figures/inputs_lammps/colvar.inp
- source_data_figures/inputs_lammps/equilibration.inp
- source_data_figures/Figure_2/
- source_data_figures/Figure_2/Figure_2.xlsx
- source_data_figures/Figure_1/
- source_data_figures/Figure_1/Figure_1.xlsx
- source_data_figures/Figure_6/
- source_data_figures/Figure_6/Figure_6.xlsx
- source_data_figures/Figure_3/
- source_data_figures/Figure_3/Figure_3.xlsx
- source_data_figures/Figure_4/
- source_data_figures/Figure_4/Figure_4.xlsx
- source_data_figures/Figure_5/
- source_data_figures/Figure_5/Figure_5.xlsx
