# Supplementary material for: Ca-dimers, solvent layering, and dominant electrochemically active species in Ca(BH4)2 in THF
Source: Nat Commun. 2024 Feb 15;15:1397. doi: 10.1038/s41467-024-45672-7 (PMC11258298; doi:10.1038/s41467-024-45672-7)
Supplement: Supplementary file 3 — Source Data [file 41467_2024_45672_MOESM3_ESM.zip › source_data_figures/inputs_lammps/data.lammps]

Created by /home/asanzmatias/scripts/tpascal/createLammpsInput.pl on Fri Dec 30 02:07:21 2022

        7536 atoms
        7946 bonds
       15370 angles
       21954 dihedrals
         832 impropers

           7 atom types
           5 bond types
           8 angle types
           8 dihedral types
           1 improper types

		   0.000000  34.080000 xlo xhi
		   0.000000  31.973658 ylo yhi
		   0.000000  72.000000 zlo zhi

Masses

    1   1.0080 # H_     
    2  10.8100 # B_3    
    3   1.0080 # H185   
    4  12.0110 # C199   
    5  40.0800 # Ca412  
    6  15.9994 # O180   
    7  12.0110 # C181   

Pair Coeffs

    1      0.04400000      2.57113370 # H_ H_ 
    2      0.09500000      3.19066467 # B_3 B_3 
    3      0.03000000      2.50003998 # H185 H185 
    4      0.07000000      3.54996412 # C199 C199 
    5      0.44970000      2.41201919 # Ca412 Ca412 
    6      0.14000000      2.89996442 # O180 O180 
    7      0.06600000      3.49998470 # C181 C181 

Bond Coeffs

    1         244.539          1.2502 # B_3 H_ 
    2             469             1.4 # CA CA 
    3             268           1.529 # CT CT 
    4             340            1.09 # CT HC 
    5             320            1.41 # CT OS 

Angle Coeffs

    1              63             120 # CA CA CA 
    2           58.35           112.7 # CT CT CT 
    3            37.5           110.7 # CT CT HC 
    4              50           109.5 # CT CT OS 
    5              60           109.5 # CT OS CT 
    6              33           107.8 # HC CT HC 
    7              35           109.5 # HC CT OS 
    8         31.0458         109.471 # H_ B_3 H_ 

Dihedral Coeffs

    1             0.7           -0.35            0.05            -0.4               0 # CT CT CT CT 
    2            0.15            0.45               0            -0.6               0 # CT CT CT HC 
    3           0.687        0.139001             0.5          -1.326               0 # CT CT CT OS 
    4            0.41            0.68            0.25           -1.34               0 # CT CT OS CT 
    5            0.38            1.14               0           -1.52               0 # CT OS CT HC 
    6            0.15            0.45               0            -0.6               0 # HC CT CT HC 
    7        0.233999        0.701998               0       -0.935999               0 # HC CT CT OS 
    8            7.25               0           -7.25               0               0 # X CA CA X 

Improper Coeffs

    1             1.1              -1               2 # CA X X X 

Atoms

       1      444        5     1.40800    9.49021   29.58311    6.10413    0    0    0
       2      444        5     1.40800   22.90342   24.86232    7.24557    0    0    0
       3      444        7     0.01200   31.74276    8.49349   43.56413    0    0    0
       4      444        7     0.01200   30.58126    7.99031   44.44580    0    0    0
       5      444        3     0.01200   31.45036    8.46499   42.51238    0    0    0
       6      444        3     0.01200   32.64907    7.90016   43.68042    0    0    0
       7      444        3     0.01200   30.95135    7.71926   45.43667    0    0    0
       8      444        3     0.01200   30.07082    7.12622   44.02139    0    0    0
       9      444        6    -0.48000   30.60631   10.37440   44.54408    0    0    0
      10      444        7     0.18000   29.68419    9.22856   44.53328    0    0    0
      11      444        7     0.18000   31.92305    9.94522   44.03540    0    0    0
      12      444        3     0.01200   29.08673    9.27746   45.44096    0    0    0
      13      444        3     0.01200   29.02452    9.30242   43.66385    0    0    0
      14      444        3     0.01200   32.64307   10.01806   44.85283    0    0    0
      15      444        3     0.01200   32.22063   10.62284   43.23656    0    0    0
      16      444        7     0.01200    3.12817   30.94849   20.17836    0    0    0
      17      444        7     0.01200    1.94110   30.01376   19.86727    0    0    0
      18      444        3     0.01200    3.31958   30.96099   21.25339    0    0    0
      19      444        3     0.01200    2.95517   31.97366   19.85270    0    0    0
      20      444        3     0.01200    1.54490   30.22733   18.87245    0    0    0
      21      444        3     0.01200    1.12892   30.10629   20.58777    0    0    0
      22      444        6    -0.48000    3.95761   28.84498   19.35564    0    0    0
      23      444        7     0.18000    2.60406   28.63333   19.89086    0    0    0
      24      444        7     0.18000    4.29240   30.27992   19.43024    0    0    0
      25      444        3     0.01200    2.11156   27.89639   19.26031    0    0    0
      26      444        3     0.01200    2.67437   28.24468   20.91093    0    0    0
      27      444        3     0.01200    4.38879   30.65957   18.41117    0    0    0
      28      444        3     0.01200    5.24829   30.38391   19.94147    0    0    0
      29      444        7     0.01200   12.65919   20.29682   62.13617    0    0    0
      30      444        7     0.01200   11.58585   21.35501   62.46448    0    0    0
      31      444        3     0.01200   12.64286   20.06981   61.06814    0    0    0
      32      444        3     0.01200   12.51547   19.36560   62.68310    0    0    0
      33      444        3     0.01200   11.37817   21.36003   63.53644    0    0    0
      34      444        3     0.01200   10.64913   21.18710   61.93375    0    0    0
      35      444        6    -0.48000   13.70222   22.45294   62.36602    0    0    0
      36      444        7     0.18000   12.27996   22.65610   62.05092    0    0    0
      37      444        7     0.18000   13.96665   21.00933   62.51693    0    0    0
      38      444        3     0.01200   11.94184   23.53106   62.60170    0    0    0
      39      444        3     0.01200   12.16918   22.84100   60.97851    0    0    0
      40      444        3     0.01200   14.24114   20.82125   63.55674    0    0    0
      41      444        3     0.01200   14.80413   20.74400   61.87341    0    0    0
      42      444        7     0.01200   13.10095   15.61365   34.10603    0    0    0
      43      444        7     0.01200   14.59249   15.22203   34.14525    0    0    0
      44      444        3     0.01200   12.79299   16.00222   35.07899    0    0    0
      45      444        3     0.01200   12.45092   14.77647   33.85394    0    0    0
      46      444        3     0.01200   14.82934   14.55907   33.31060    0    0    0
      47      444        3     0.01200   14.87517   14.72276   35.07160    0    0    0
      48      444        6    -0.48000   14.41115   17.33887   33.05884    0    0    0
      49      444        7     0.18000   15.28526   16.57570   33.96266    0    0    0
      50      444        7     0.18000   13.06926   16.72577   33.04570    0    0    0
      51      444        3     0.01200   16.26567   16.51034   33.49601    0    0    0
      52      444        3     0.01200   15.37456   17.10696   34.91467    0    0    0
      53      444        3     0.01200   12.88845   16.32578   32.04608    0    0    0
      54      444        3     0.01200   12.33476   17.50129   33.25776    0    0    0
      55      444        7     0.01200    5.90887   13.35920   48.94716    0    0    0
      56      444        7     0.01200    5.02244   14.33394   48.14483    0    0    0
      57      444        3     0.01200    5.91242   13.64235   50.00182    0    0    0
      58      444        3     0.01200    6.94052   13.34101   48.59738    0    0    0
      59      444        3     0.01200    5.25283   14.26210   47.07993    0    0    0
      60      444        3     0.01200    5.14625   15.37144   48.45398    0    0    0
      61      444        6    -0.48000    3.77511   12.33390   48.51658    0    0    0
      62      444        7     0.18000    3.61673   13.79318   48.42273    0    0    0
      63      444        7     0.18000    5.19553   12.01192   48.75207    0    0    0
      64      444        3     0.01200    2.90072   13.99689   47.62959    0    0    0
      65      444        3     0.01200    3.22431   14.17673   49.36900    0    0    0
      66      444        3     0.01200    5.57232   11.47832   47.87729    0    0    0
      67      444        3     0.01200    5.26082   11.36077   49.62248    0    0    0
      68      444        7     0.01200   21.95853   31.08731   42.63219    0    0    0
      69      444        7     0.01200   21.85972   29.88029   43.58767    0    0    0
      70      444        3     0.01200   22.59414   30.83608   41.78050    0    0    0
      71      444        3     0.01200   22.37043   31.97398   43.11294    0    0    0
      72      444        3     0.01200   21.50297   30.20442   44.56743    0    0    0
      73      444        3     0.01200   22.81138   29.36663   43.72114    0    0    0
      74      444        6    -0.48000   19.86256   29.95802   42.28404    0    0    0
      75      444        7     0.18000   20.80457   29.01010   42.89840    0    0    0
      76      444        7     0.18000   20.50266   31.28325   42.18035    0    0    0
      77      444        3     0.01200   20.23935   28.37859   43.58028    0    0    0
      78      444        3     0.01200   21.25224   28.38722   42.11857    0    0    0
      79      444        3     0.01200   19.96562   31.97196   42.83548    0    0    0
      80      444        3     0.01200   20.41454   31.62815   41.15120    0    0    0
      81      444        7     0.01200    5.90512   23.20971   32.31215    0    0    0
      82      444        7     0.01200    7.21716   23.87904   31.85372    0    0    0
      83      444        3     0.01200    5.91572   23.07446   33.39570    0    0    0
      84      444        3     0.01200    5.74379   22.23620   31.85038    0    0    0
      85      444        3     0.01200    7.35664   23.73706   30.78011    0    0    0
      86      444        3     0.01200    8.09439   23.48860   32.36882    0    0    0
      87      444        6    -0.48000    5.51513   25.55045   31.91412    0    0    0
      88      444        7     0.18000    6.95113   25.35482   32.16511    0    0    0
      89      444        7     0.18000    4.83854   24.23938   31.90682    0    0    0
      90      444        3     0.01200    7.49499   26.04594   31.52494    0    0    0
      91      444        3     0.01200    7.17078   25.58502   33.21167    0    0    0
      92      444        3     0.01200    4.46331   24.05650   30.89801    0    0    0
      93      444        3     0.01200    3.99787   24.28238   32.59768    0    0    0
      94      444        7     0.01200   20.65744   29.96724   59.89090    0    0    0
      95      444        7     0.01200   19.20934   29.77965   60.38834    0    0    0
      96      444        3     0.01200   20.78656   29.47067   58.92694    0    0    0
      97      444        3     0.01200   21.39699   29.56405   60.58190    0    0    0
      98      444        3     0.01200   19.14944   29.98746   61.45860    0    0    0
      99      444        3     0.01200   18.82754   28.77452   60.21153    0    0    0
     100      444        6    -0.48000   19.39796   31.97351   59.46879    0    0    0
     101      444        7     0.18000   18.45556   30.85134   59.59526    0    0    0
     102      444        7     0.18000   20.76746   31.49195   59.73201    0    0    0
     103      444        3     0.01200   17.56384   31.22416   60.09432    0    0    0
     104      444        3     0.01200   18.18581   30.49052   58.59848    0    0    0
     105      444        3     0.01200   21.12509   31.96863   60.64679    0    0    0
     106      444        3     0.01200   21.40351   31.79290   58.90089    0    0    0
     107      444        7     0.01200   23.07707    7.43421   58.71279    0    0    0
     108      444        7     0.01200   21.92991    6.54858   58.18430    0    0    0
     109      444        3     0.01200   23.46010    7.02595   59.65039    0    0    0
     110      444        3     0.01200   22.76788    8.46337   58.89218    0    0    0
     111      444        3     0.01200   21.34317    7.09557   57.44350    0    0    0
     112      444        3     0.01200   21.25834    6.21007   58.97279    0    0    0
     113      444        6    -0.48000   23.90410    6.01468   56.95479    0    0    0
     114      444        7     0.18000   22.69188    5.39986   57.51682    0    0    0
     115      444        7     0.18000   24.13367    7.32024   57.60251    0    0    0
     116      444        3     0.01200   22.15161    4.92836   56.69887    0    0    0
     117      444        3     0.01200   22.97754    4.63673   58.24659    0    0    0
     118      444        3     0.01200   24.01227    8.09975   56.84782    0    0    0
     119      444        3     0.01200   25.15576    7.34305   57.97759    0    0    0
     120      444        7     0.01200    6.96334    4.18368   17.53669    0    0    0
     121      444        7     0.01200    6.47713    5.40371   18.34586    0    0    0
     122      444        3     0.01200    6.68855    3.26164   18.05323    0    0    0
     123      444        3     0.01200    8.04236    4.17948   17.38613    0    0    0
     124      444        3     0.01200    7.00192    6.30422   18.02041    0    0    0
     125      444        3     0.01200    6.62706    5.28744   19.41885    0    0    0
     126      444        6    -0.48000    4.94590    5.04806   16.55058    0    0    0
     127      444        7     0.18000    4.99804    5.47955   17.95574    0    0    0
     128      444        7     0.18000    6.18391    4.31731   16.21883    0    0    0
     129      444        3     0.01200    4.57845    6.48173   18.00879    0    0    0
     130      444        3     0.01200    4.39206    4.80300   18.56533    0    0    0
     131      444        3     0.01200    6.73599    4.90218   15.48055    0    0    0
     132      444        3     0.01200    5.91044    3.35808   15.78182    0    0    0
     133      444        7     0.01200   22.92727    4.41003   43.87096    0    0    0
     134      444        7     0.01200   21.66460    3.63355   44.29802    0    0    0
     135      444        3     0.01200   23.61386    3.74294   43.34554    0    0    0
     136      444        3     0.01200   23.45923    4.84821   44.71475    0    0    0
     137      444        3     0.01200   21.12926    4.18393   45.07438    0    0    0
     138      444        3     0.01200   21.88813    2.63625   44.67583    0    0    0
     139      444        6    -0.48000   21.13276    4.89391   42.34282    0    0    0
     140      444        7     0.18000   20.84774    3.61067   43.00268    0    0    0
     141      444        7     0.18000   22.36547    5.47136   42.91176    0    0    0
     142      444        3     0.01200   19.77296    3.55209   43.15968    0    0    0
     143      444        3     0.01200   21.16140    2.79031   42.35064    0    0    0
     144      444        3     0.01200   22.09878    6.39027   43.43751    0    0    0
     145      444        3     0.01200   23.04200    5.71234   42.09315    0    0    0
     146      444        7     0.01200   15.96427   14.25371   58.67958    0    0    0
     147      444        7     0.01200   14.95037   14.42854   59.82896    0    0    0
     148      444        3     0.01200   15.90471   13.23813   58.28269    0    0    0
     149      444        3     0.01200   16.99204   14.43624   58.99155    0    0    0
     150      444        3     0.01200   15.20800   15.30452   60.42773    0    0    0
     151      444        3     0.01200   14.90455   13.56262   60.48881    0    0    0
     152      444        6    -0.48000   14.02553   15.42506   57.86790    0    0    0
     153      444        7     0.18000   13.64208   14.66900   59.06985    0    0    0
     154      444        7     0.18000   15.47446   15.27075   57.63659    0    0    0
     155      444        3     0.01200   12.91717   15.26661   59.61811    0    0    0
     156      444        3     0.01200   13.17771   13.72470   58.77121    0    0    0
     157      444        3     0.01200   15.94566   16.24632   57.77139    0    0    0
     158      444        3     0.01200   15.62557   14.94050   56.60995    0    0    0
     159      444        7     0.01200   14.43421   23.98991   49.51975    0    0    0
     160      444        7     0.01200   14.32450   22.50988   49.94059    0    0    0
     161      444        3     0.01200   14.65277   24.60918   50.39223    0    0    0
     162      444        3     0.01200   13.52262   24.36604   49.05661    0    0    0
     163      444        3     0.01200   13.80996   21.93610   49.16711    0    0    0
     164      444        3     0.01200   13.79048   22.37528   50.88081    0    0    0
     165      444        6    -0.48000   16.47444   22.84350   48.96047    0    0    0
     166      444        7     0.18000   15.79490   22.08980   50.02515    0    0    0
     167      444        7     0.18000   15.62776   23.98043   48.55153    0    0    0
     168      444        3     0.01200   15.96292   21.03138   49.83875    0    0    0
     169      444        3     0.01200   16.22884   22.35812   50.99274    0    0    0
     170      444        3     0.01200   15.31010   23.81366   47.52041    0    0    0
     171      444        3     0.01200   16.22624   24.88904   48.59781    0    0    0
     172      444        7     0.01200   15.35483    2.52655    9.31183    0    0    0
     173      444        7     0.01200   15.96178    1.86677   10.56720    0    0    0
     174      444        3     0.01200   16.02987    3.29718    8.93378    0    0    0
     175      444        3     0.01200   14.38665    2.98796    9.50339    0    0    0
     176      444        3     0.01200   15.18746    1.33580   11.12464    0    0    0
     177      444        3     0.01200   16.43555    2.58476   11.23605    0    0    0
     178      444        6    -0.48000   16.32556    0.40745    8.71457    0    0    0
     179      444        7     0.18000   16.95594    0.87290    9.95930    0    0    0
     180      444        7     0.18000   15.26468    1.35451    8.32173    0    0    0
     181      444        3     0.01200   17.14307   -0.00007   10.58070    0    0    0
     182      444        3     0.01200   17.90777    1.35793    9.72414    0    0    0
     183      444        3     0.01200   14.30527    0.83839    8.39305    0    0    0
     184      444        3     0.01200   15.43410    1.65111    7.28770    0    0    0
     185      444        7     0.01200    7.78921   13.84776   39.75847    0    0    0
     186      444        7     0.01200    9.29423   13.53515   39.62878    0    0    0
     187      444        3     0.01200    7.43513   13.56495   40.75201    0    0    0
     188      444        3     0.01200    7.18364   13.32284   39.02043    0    0    0
     189      444        3     0.01200    9.58477   13.51467   38.57645    0    0    0
     190      444        3     0.01200    9.56935   12.58218   40.07986    0    0    0
     191      444        6    -0.48000    9.05605   15.87530   40.03021    0    0    0
     192      444        7     0.18000    9.93376   14.73483   40.33407    0    0    0
     193      444        7     0.18000    7.74264   15.37388   39.58268    0    0    0
     194      444        3     0.01200   10.92996   14.97981   39.97240    0    0    0
     195      444        3     0.01200    9.97092   14.58454   41.41692    0    0    0
     196      444        3     0.01200    7.60994   15.65610   38.53642    0    0    0
     197      444        3     0.01200    6.96947   15.85237   40.18196    0    0    0
     198      444        7     0.01200    9.36221   29.99569   38.62446    0    0    0
     199      444        7     0.01200    9.89667   29.08337   39.74769    0    0    0
     200      444        3     0.01200   10.16236   30.22104   37.91633    0    0    0
     201      444        3     0.01200    8.96529   30.93859   38.99909    0    0    0
     202      444        3     0.01200    9.22065   29.10673   40.60483    0    0    0
     203      444        3     0.01200   10.89209   29.36826   40.08723    0    0    0
     204      444        6    -0.48000    8.68839   27.72471   38.20228    0    0    0
     205      444        7     0.18000    9.86598   27.70375   39.08332    0    0    0
     206      444        7     0.18000    8.28441   29.12317   37.96177    0    0    0
     207      444        3     0.01200    9.74021   26.87995   39.78243    0    0    0
     208      444        3     0.01200   10.76446   27.53258   38.48336    0    0    0
     209      444        3     0.01200    7.30415   29.27660   38.41726    0    0    0
     210      444        3     0.01200    8.20641   29.27856   36.88675    0    0    0
     211      444        7     0.01200   21.50935   14.61048   39.02895    0    0    0
     212      444        7     0.01200   20.96567   15.84038   38.27307    0    0    0
     213      444        3     0.01200   21.76086   13.81942   38.31941    0    0    0
     214      444        3     0.01200   20.79669   14.20742   39.74772    0    0    0
     215      444        3     0.01200   20.42941   16.49760   38.96063    0    0    0
     216      444        3     0.01200   20.29347   15.57365   37.45801    0    0    0
     217      444        6    -0.48000   23.24053   16.27198   38.85003    0    0    0
     218      444        7     0.18000   22.25253   16.51423   37.78770    0    0    0
     219      444        7     0.18000   22.77908   15.15782   39.69999    0    0    0
     220      444        3     0.01200   22.16513   17.59067   37.65781    0    0    0
     221      444        3     0.01200   22.60670   16.06675   36.85450    0    0    0
     222      444        3     0.01200   22.57093   15.55402   40.69580    0    0    0
     223      444        3     0.01200   23.57996   14.42314   39.76870    0    0    0
     224      444        7     0.01200   20.03257   31.14614   35.79063    0    0    0
     225      444        7     0.01200   21.54958   31.28979   36.03082    0    0    0
     226      444        3     0.01200   19.82906   31.09602   34.71893    0    0    0
     227      444        3     0.01200   19.45885   31.97370   36.20649    0    0    0
     228      444        3     0.01200   21.73745   31.64953   37.04450    0    0    0
     229      444        3     0.01200   22.02662   31.97381   35.32949    0    0    0
     230      444        6    -0.48000   20.95113   29.01243   36.41765    0    0    0
     231      444        7     0.18000   22.03719   29.84581   35.87978    0    0    0
     232      444        7     0.18000   19.70714   29.80421   36.46548    0    0    0
     233      444        3     0.01200   22.93711   29.62213   36.44842    0    0    0
     234      444        3     0.01200   22.20295   29.59121   34.82895    0    0    0
     235      444        3     0.01200   19.42847   29.93588   37.51283    0    0    0
     236      444        3     0.01200   18.92390   29.24525   35.95560    0    0    0
     237      444        7     0.01200    6.97790   22.02185   25.54939    0    0    0
     238      444        7     0.01200    6.55915   23.24980   26.38390    0    0    0
     239      444        3     0.01200    6.16044   21.72496   24.88901    0    0    0
     240      444        3     0.01200    7.24510   21.16379   26.16527    0    0    0
     241      444        3     0.01200    7.21986   23.36170   27.24598    0    0    0
     242      444        3     0.01200    5.53248   23.18743   26.74358    0    0    0
     243      444        6    -0.48000    7.94648   24.00761   24.59639    0    0    0
     244      444        7     0.18000    6.77523   24.39934   25.39519    0    0    0
     245      444        7     0.18000    8.16561   22.55496   24.73255    0    0    0
     246      444        3     0.01200    7.00258   25.35187   25.86871    0    0    0
     247      444        3     0.01200    5.91141   24.52252   24.73551    0    0    0
     248      444        3     0.01200    9.11390   22.40175   25.25139    0    0    0
     249      444        3     0.01200    8.23062   22.12203   23.73544    0    0    0
     250      444        7     0.01200   27.90693   31.29934    9.76005    0    0    0
     251      444        7     0.01200   28.24606   29.82481   10.06070    0    0    0
     252      444        3     0.01200   28.40324   31.61469    8.83988    0    0    0
     253      444        3     0.01200   28.21252   31.97436   10.55875    0    0    0
     254      444        3     0.01200   28.02702   29.59395   11.10519    0    0    0
     255      444        3     0.01200   29.29055   29.58233    9.86690    0    0    0
     256      444        6    -0.48000   26.06176   29.90173    9.10306    0    0    0
     257      444        7     0.18000   27.27968   29.07778    9.13673    0    0    0
     258      444        7     0.18000   26.38258   31.26501    9.56702    0    0    0
     259      444        3     0.01200   26.99984   28.09008    9.49643    0    0    0
     260      444        3     0.01200   27.68624   28.99043    8.12499    0    0    0
     261      444        3     0.01200   25.85257   31.43777   10.50573    0    0    0
     262      444        3     0.01200   26.02749   31.97458    8.82116    0    0    0
     263      444        7     0.01200   12.89011   29.81985   17.87894    0    0    0
     264      444        7     0.01200   13.89955   28.71733   17.49804    0    0    0
     265      444        3     0.01200   12.84971   29.92772   18.96486    0    0    0
     266      444        3     0.01200   11.88235   29.61181   17.52103    0    0    0
     267      444        3     0.01200   13.72549   28.38615   16.47223    0    0    0
     268      444        3     0.01200   13.84540   27.84857   18.15350    0    0    0
     269      444        6    -0.48000   14.95184   30.83259   17.16255    0    0    0
     270      444        7     0.18000   15.23683   29.45709   17.59862    0    0    0
     271      444        7     0.18000   13.49830   31.07522   17.23376    0    0    0
     272      444        3     0.01200   16.01172   29.05855   16.94750    0    0    0
     273      444        3     0.01200   15.60497   29.47235   18.62856    0    0    0
     274      444        3     0.01200   13.12905   31.22634   16.21752    0    0    0
     275      444        3     0.01200   13.32891   31.98154   17.81323    0    0    0
     276      444        7     0.01200   21.01457   26.04382   14.14115    0    0    0
     277      444        7     0.01200   21.49352   27.49212   14.37063    0    0    0
     278      444        3     0.01200   21.35323   25.69063   13.16491    0    0    0
     279      444        3     0.01200   19.93013   25.94646   14.17958    0    0    0
     280      444        3     0.01200   20.91641   27.95643   15.17289    0    0    0
     281      444        3     0.01200   21.40550   28.11357   13.47992    0    0    0
     282      444        6    -0.48000   22.94046   26.03286   15.58352    0    0    0
     283      444        7     0.18000   22.94560   27.28458   14.81117    0    0    0
     284      444        7     0.18000   21.71700   25.27082   15.26861    0    0    0
     285      444        3     0.01200   23.32674   28.07055   15.45941    0    0    0
     286      444        3     0.01200   23.60977   27.17566   13.94889    0    0    0
     287      444        3     0.01200   21.10347   25.22567   16.17053    0    0    0
     288      444        3     0.01200   22.00528   24.26043   14.98244    0    0    0
     289      444        7     0.01200   20.32508   16.12315   28.17103    0    0    0
     290      444        7     0.01200   18.98280   16.14360   28.93097    0    0    0
     291      444        3     0.01200   20.14880   15.93253   27.11034    0    0    0
     292      444        3     0.01200   21.00966   15.36175   28.54329    0    0    0
     293      444        3     0.01200   19.15504   16.01902   30.00197    0    0    0
     294      444        3     0.01200   18.29685   15.36423   28.60027    0    0    0
     295      444        6    -0.48000   19.66909   18.40184   28.57950    0    0    0
     296      444        7     0.18000   18.46758   17.55533   28.63562    0    0    0
     297      444        7     0.18000   20.85708   17.54949   28.38230    0    0    0
     298      444        3     0.01200   17.81621   17.95802   29.40814    0    0    0
     299      444        3     0.01200   17.95078   17.59529   27.67236    0    0    0
     300      444        3     0.01200   21.47829   17.62046   29.27728    0    0    0
     301      444        3     0.01200   21.41606   17.93073   27.52902    0    0    0
     302      444        7     0.01200    7.52480    8.62270   38.68611    0    0    0
     303      444        7     0.01200    6.07292    8.49096   38.18180    0    0    0
     304      444        3     0.01200    7.55836    8.46851   39.76665    0    0    0
     305      444        3     0.01200    7.96061    9.59729   38.46886    0    0    0
     306      444        3     0.01200    5.97649    8.94075   37.19152    0    0    0
     307      444        3     0.01200    5.34937    8.96324   38.84568    0    0    0
     308      444        6    -0.48000    7.21506    6.45425   37.69036    0    0    0
     309      444        7     0.18000    5.89917    6.97175   38.09534    0    0    0
     310      444        7     0.18000    8.24389    7.47816   37.95465    0    0    0
     311      444        3     0.01200    5.17516    6.65211   37.34911    0    0    0
     312      444        3     0.01200    5.62624    6.54805   39.06617    0    0    0
     313      444        3     0.01200    8.65206    7.80475   36.99617    0    0    0
     314      444        3     0.01200    9.03843    7.02316   38.54420    0    0    0
     315      444        7     0.01200   25.13338    1.48546   43.60912    0    0    0
     316      444        7     0.01200   25.09318    1.96059   45.07618    0    0    0
     317      444        3     0.01200   25.91466    0.73294   43.48344    0    0    0
     318      444        3     0.01200   25.32737    2.29623   42.90771    0    0    0
     319      444        3     0.01200   24.55473    2.90761   45.15017    0    0    0
     320      444        3     0.01200   26.08571    2.09517   45.50523    0    0    0
     321      444        6    -0.48000   23.31346    0.40421   44.75299    0    0    0
     322      444        7     0.18000   24.29746    0.84170   45.75484    0    0    0
     323      444        7     0.18000   23.74350    0.85830   43.41672    0    0    0
     324      444        3     0.01200   23.74891    1.16308   46.63748    0    0    0
     325      444        3     0.01200   24.94387   -0.00008   46.01961    0    0    0
     326      444        3     0.01200   23.01694    1.58916   43.05633    0    0    0
     327      444        3     0.01200   23.74813   -0.00021   42.74677    0    0    0
     328      444        7     0.01200   33.01130   27.97494   55.60236    0    0    0
     329      444        7     0.01200   32.89482   26.55271   55.01644    0    0    0
     330      444        3     0.01200   34.06143   28.26929   55.65764    0    0    0
     331      444        3     0.01200   32.58308   28.05682   56.60081    0    0    0
     332      444        3     0.01200   31.91272   26.13225   55.24212    0    0    0
     333      444        3     0.01200   33.65577   25.87320   55.39924    0    0    0
     334      444        6    -0.48000   32.37897   28.11138   53.28479    0    0    0
     335      444        7     0.18000   33.02976   26.81226   53.51307    0    0    0
     336      444        7     0.18000   32.26418   28.83115   54.56756    0    0    0
     337      444        3     0.01200   32.52468   26.07654   52.89111    0    0    0
     338      444        3     0.01200   34.08015   26.87565   53.21442    0    0    0
     339      444        3     0.01200   31.20397   28.92488   54.81065    0    0    0
     340      444        3     0.01200   32.69086   29.82534   54.44343    0    0    0
     341      444        7     0.01200    3.72808   17.01974   55.42725    0    0    0
     342      444        7     0.01200    4.95154   17.63574   54.71781    0    0    0
     343      444        3     0.01200    3.89972   15.95661   55.60831    0    0    0
     344      444        3     0.01200    2.80961   17.12159   54.85019    0    0    0
     345      444        3     0.01200    4.67986   18.58847   54.25876    0    0    0
     346      444        3     0.01200    5.36419   16.98738   53.94536    0    0    0
     347      444        6    -0.48000    5.06640   18.21602   57.02957    0    0    0
     348      444        7     0.18000    5.91835   17.86338   55.88362    0    0    0
     349      444        7     0.18000    3.68002   17.79280   56.75472    0    0    0
     350      444        3     0.01200    6.61482   18.68387   55.72561    0    0    0
     351      444        3     0.01200    6.48025   16.95410   56.11601    0    0    0
     352      444        3     0.01200    3.06037   18.68842   56.67838    0    0    0
     353      444        3     0.01200    3.33247   17.18894   57.59165    0    0    0
     354      444        7     0.01200   20.31093   10.26170   44.14223    0    0    0
     355      444        7     0.01200   20.13000    8.73032   44.18422    0    0    0
     356      444        3     0.01200   19.60078   10.73860   44.82100    0    0    0
     357      444        3     0.01200   20.16025   10.67769   43.14664    0    0    0
     358      444        3     0.01200   20.59455    8.27258   43.30848    0    0    0
     359      444        3     0.01200   19.08358    8.42807   44.21557    0    0    0
     360      444        6    -0.48000   22.02953    9.28821   45.51639    0    0    0
     361      444        7     0.18000   20.89812    8.35047   45.45361    0    0    0
     362      444        7     0.18000   21.75014   10.44795   44.64825    0    0    0
     363      444        3     0.01200   21.30595    7.34218   45.43760    0    0    0
     364      444        3     0.01200   20.27605    8.47291   46.34500    0    0    0
     365      444        3     0.01200   22.47086   10.43975   43.82824    0    0    0
     366      444        3     0.01200   21.88605   11.35623   45.23344    0    0    0
     367      444        7     0.01200    9.04902   23.93497   38.76723    0    0    0
     368      444        7     0.01200    7.74116   24.44065   38.12425    0    0    0
     369      444        3     0.01200    9.79957   24.72808   38.75599    0    0    0
     370      444        3     0.01200    9.46406   23.06791   38.25448    0    0    0
     371      444        3     0.01200    7.10724   23.59593   37.84703    0    0    0
     372      444        3     0.01200    7.91297   25.04752   37.23571    0    0    0
     373      444        6    -0.48000    7.47308   24.50268   40.49458    0    0    0
     374      444        7     0.18000    7.10352   25.23054   39.27106    0    0    0
     375      444        7     0.18000    8.61909   23.61864   40.20848    0    0    0
     376      444        3     0.01200    6.01744   25.27257   39.22763    0    0    0
     377      444        3     0.01200    7.50132   26.24830   39.32069    0    0    0
     378      444        3     0.01200    8.28458   22.58461   40.31248    0    0    0
     379      444        3     0.01200    9.39822   23.81701   40.94298    0    0    0
     380      444        7     0.01200   25.12137    8.37706   44.47569    0    0    0
     381      444        7     0.01200   25.53315    7.07895   43.75113    0    0    0
     382      444        3     0.01200   25.84867    8.61453   45.25487    0    0    0
     383      444        3     0.01200   24.13787    8.30824   44.93931    0    0    0
     384      444        3     0.01200   24.68241    6.66743   43.20421    0    0    0
     385      444        3     0.01200   25.90669    6.31423   44.43157    0    0    0
     386      444        6    -0.48000   26.15889    8.92532   42.37508    0    0    0
     387      444        7     0.18000   26.60109    7.58065   42.77467    0    0    0
     388      444        7     0.18000   25.17235    9.42437   43.35202    0    0    0
     389      444        3     0.01200   26.69010    6.98081   41.87162    0    0    0
     390      444        3     0.01200   27.57963    7.64984   43.25861    0    0    0
     391      444        3     0.01200   24.21033    9.51966   42.84471    0    0    0
     392      444        3     0.01200   25.49394   10.40690   43.69422    0    0    0
     393      444        7     0.01200    2.70380    2.18663   26.36928    0    0    0
     394      444        7     0.01200    2.46373    3.50002   27.14193    0    0    0
     395      444        3     0.01200    1.80432    1.91225   25.81417    0    0    0
     396      444        3     0.01200    2.96667    1.35471   27.02179    0    0    0
     397      444        3     0.01200    3.21412    3.61741   27.92639    0    0    0
     398      444        3     0.01200    1.47657    3.54718   27.60083    0    0    0
     399      444        6    -0.48000    3.71735    4.01500   25.17790    0    0    0
     400      444        7     0.18000    2.66470    4.55613   26.05109    0    0    0
     401      444        7     0.18000    3.84000    2.56236   25.40493    0    0    0
     402      444        3     0.01200    3.00888    5.51760   26.42572    0    0    0
     403      444        3     0.01200    1.75065    4.70322   25.46850    0    0    0
     404      444        3     0.01200    4.82148    2.36866   25.84209    0    0    0
     405      444        3     0.01200    3.77212    2.05697   24.44271    0    0    0
     406      444        7     0.01200    2.13827   15.58441   29.21315    0    0    0
     407      444        7     0.01200    0.87270   16.37697   29.60022    0    0    0
     408      444        3     0.01200    2.19366   15.47962   28.12759    0    0    0
     409      444        3     0.01200    2.16296   14.58746   29.65185    0    0    0
     410      444        3     0.01200    0.64036   16.22240   30.65586    0    0    0
     411      444        3     0.01200    0.00005   16.09557   29.01149    0    0    0
     412      444        6    -0.48000    2.73911   17.85923   29.71694    0    0    0
     413      444        7     0.18000    1.31301   17.82384   29.35866    0    0    0
     414      444        7     0.18000    3.27329   16.48400   29.72751    0    0    0
     415      444        3     0.01200    0.79822   18.55171   29.98191    0    0    0
     416      444        3     0.01200    1.19633   18.10352   28.30762    0    0    0
     417      444        3     0.01200    3.55199   16.23582   30.75350    0    0    0
     418      444        3     0.01200    4.16257   16.45566   29.09960    0    0    0
     419      444        7     0.01200   29.34444    4.42329   54.00159    0    0    0
     420      444        7     0.01200   30.69079    4.46541   54.75339    0    0    0
     421      444        3     0.01200   29.45100    4.89348   53.02178    0    0    0
     422      444        3     0.01200   28.54514    4.93386   54.53770    0    0    0
     423      444        3     0.01200   30.53153    4.29386   55.81990    0    0    0
     424      444        3     0.01200   31.21417    5.41341   54.63221    0    0    0
     425      444        6    -0.48000   30.41365    2.27284   53.85341    0    0    0
     426      444        7     0.18000   31.44349    3.28555   54.13128    0    0    0
     427      444        7     0.18000   29.08571    2.91572   53.85192    0    0    0
     428      444        3     0.01200   32.18012    2.83412   54.79221    0    0    0
     429      444        3     0.01200   31.92945    3.57466   53.19491    0    0    0
     430      444        3     0.01200   28.51508    2.51830   54.69357    0    0    0
     431      444        3     0.01200   28.57916    2.65645   52.92344    0    0    0
     432      444        7     0.01200   18.49724    7.86674   20.66235    0    0    0
     433      444        7     0.01200   19.94518    8.12344   21.12842    0    0    0
     434      444        3     0.01200   18.36382    8.23594   19.64335    0    0    0
     435      444        3     0.01200   17.75675    8.35082   21.29819    0    0    0
     436      444        3     0.01200   20.00803    8.05382   22.21628    0    0    0
     437      444        3     0.01200   20.32131    9.09982   20.82424    0    0    0
     438      444        6    -0.48000   19.76668    5.82947   20.49596    0    0    0
     439      444        7     0.18000   20.70329    6.96337   20.47636    0    0    0
     440      444        7     0.18000   18.39508    6.33366   20.69903    0    0    0
     441      444        3     0.01200   21.59785    6.66161   21.01667    0    0    0
     442      444        3     0.01200   20.96940    7.19577   19.44113    0    0    0
     443      444        3     0.01200   18.04157    5.97546   21.66787    0    0    0
     444      444        3     0.01200   17.75922    5.92618   19.91447    0    0    0
     445      444        7     0.01200    2.20470   15.33034   33.14901    0    0    0
     446      444        7     0.01200    1.03231   16.26683   33.50693    0    0    0
     447      444        3     0.01200    2.18054   15.09534   32.08286    0    0    0
     448      444        3     0.01200    2.18095   14.39288   33.70359    0    0    0
     449      444        3     0.01200    0.85842   16.25666   34.58484    0    0    0
     450      444        3     0.01200    0.10380   15.99352   33.00644    0    0    0
     451      444        6    -0.48000    3.01136   17.58935   33.33812    0    0    0
     452      444        7     0.18000    1.56638   17.63319   33.06703    0    0    0
     453      444        7     0.18000    3.43715   16.18452   33.48597    0    0    0
     454      444        3     0.01200    1.15137   18.46970   33.62492    0    0    0
     455      444        3     0.01200    1.40303   17.79722   31.99794    0    0    0
     456      444        3     0.01200    3.76248   16.03503   34.51734    0    0    0
     457      444        3     0.01200    4.27849   16.00801   32.81748    0    0    0
     458      444        7     0.01200   10.20217    7.75596    6.79952    0    0    0
     459      444        7     0.01200   11.15270    6.55201    6.96265    0    0    0
     460      444        3     0.01200    9.72886    7.72523    5.81590    0    0    0
     461      444        3     0.01200   10.71203    8.71343    6.90083    0    0    0
     462      444        3     0.01200   11.85056    6.73224    7.78286    0    0    0
     463      444        3     0.01200   11.72829    6.34159    6.06168    0    0    0
     464      444        6    -0.48000    9.13109    6.06302    8.13232    0    0    0
     465      444        7     0.18000   10.18309    5.42391    7.32721    0    0    0
     466      444        7     0.18000    9.16252    7.52071    7.90672    0    0    0
     467      444        3     0.01200   10.62878    4.63703    7.93170    0    0    0
     468      444        3     0.01200    9.73599    4.98086    6.43260    0    0    0
     469      444        3     0.01200    9.45259    8.00295    8.84225    0    0    0
     470      444        3     0.01200    8.16072    7.84793    7.63246    0    0    0
     471      444        7     0.01200   30.94490   15.48935   49.31757    0    0    0
     472      444        7     0.01200   32.29304   14.73966   49.30790    0    0    0
     473      444        3     0.01200   30.62427   15.69073   48.29330    0    0    0
     474      444        3     0.01200   30.99310   16.43827   49.85067    0    0    0
     475      444        3     0.01200   32.76907   14.80918   50.28811    0    0    0
     476      444        3     0.01200   32.98661   15.12482   48.56095    0    0    0
     477      444        6    -0.48000   30.56281   13.14648   49.71072    0    0    0
     478      444        7     0.18000   31.85732   13.29810   49.02908    0    0    0
     479      444        7     0.18000   30.00018   14.48128   49.99090    0    0    0
     480      444        3     0.01200   32.53264   12.54700   49.43285    0    0    0
     481      444        3     0.01200   31.72509   13.12418   47.95726    0    0    0
     482      444        3     0.01200   29.97033   14.61674   51.07381    0    0    0
     483      444        3     0.01200   28.98471   14.51561   49.59906    0    0    0
     484      444        7     0.01200    8.79628   24.96275   20.59410    0    0    0
     485      444        7     0.01200    8.60850   24.88312   22.12316    0    0    0
     486      444        3     0.01200    9.43160   25.81425   20.34151    0    0    0
     487      444        3     0.01200    7.85414   25.07166   20.05794    0    0    0
     488      444        3     0.01200    7.74949   24.25367   22.36430    0    0    0
     489      444        3     0.01200    8.45890   25.85957   22.58302    0    0    0
     490      444        6    -0.48000   10.24531   23.26513   21.49299    0    0    0
     491      444        7     0.18000    9.90692   24.20595   22.57174    0    0    0
     492      444        7     0.18000    9.51058   23.64106   20.27005    0    0    0
     493      444        3     0.01200    9.81088   23.63275   23.49122    0    0    0
     494      444        3     0.01200   10.71538   24.93412   22.68442    0    0    0
     495      444        3     0.01200    8.80067   22.84367   20.04176    0    0    0
     496      444        3     0.01200   10.22486   23.72747   19.45260    0    0    0
     497      444        7     0.01200   22.85410   27.95946   18.60838    0    0    0
     498      444        7     0.01200   22.17553   27.38082   19.86709    0    0    0
     499      444        3     0.01200   23.07801   27.15556   17.90404    0    0    0
     500      444        3     0.01200   23.78302   28.48290   18.83213    0    0    0
     501      444        3     0.01200   22.23164   28.09844   20.68814    0    0    0
     502      444        3     0.01200   22.62424   26.44454   20.19775    0    0    0
     503      444        6    -0.48000   20.48131   28.34004   18.48734    0    0    0
     504      444        7     0.18000   20.72530   27.21535   19.40326    0    0    0
     505      444        7     0.18000   21.77369   28.89191   18.03799    0    0    0
     506      444        3     0.01200   19.99489   27.27989   20.20673    0    0    0
     507      444        3     0.01200   20.58619   26.27312   18.86532    0    0    0
     508      444        3     0.01200   21.86567   29.90567   18.43264    0    0    0
     509      444        3     0.01200   21.77089   28.93174   16.94974    0    0    0
     510      444        7     0.01200    6.18342   14.96895   17.41388    0    0    0
     511      444        7     0.01200    6.18043   13.43876   17.60909    0    0    0
     512      444        3     0.01200    6.29243   15.20821   16.35399    0    0    0
     513      444        3     0.01200    6.98824   15.46256   17.95755    0    0    0
     514      444        3     0.01200    6.38632   13.19236   18.65271    0    0    0
     515      444        3     0.01200    6.91476   12.93061   16.98470    0    0    0
     516      444        6    -0.48000    3.92265   14.20343   17.71804    0    0    0
     517      444        7     0.18000    4.73742   13.07167   17.25043    0    0    0
     518      444        7     0.18000    4.79121   15.37888   17.91966    0    0    0
     519      444        3     0.01200    4.37336   12.17543   17.74788    0    0    0
     520      444        3     0.01200    4.61411   12.95853   16.16945    0    0    0
     521      444        3     0.01200    4.80190   15.61435   18.98566    0    0    0
     522      444        3     0.01200    4.36530   16.21898   17.37310    0    0    0
     523      444        7     0.01200   26.15459   12.05290    7.72185    0    0    0
     524      444        7     0.01200   25.23256   12.94381    6.86408    0    0    0
     525      444        3     0.01200   26.12565   12.38164    8.76280    0    0    0
     526      444        3     0.01200   27.19155   12.07358    7.38832    0    0    0
     527      444        3     0.01200   25.48432   12.83770    5.80691    0    0    0
     528      444        3     0.01200   25.29727   13.99889    7.12853    0    0    0
     529      444        6    -0.48000   24.08433   10.89924    7.30624    0    0    0
     530      444        7     0.18000   23.85224   12.34271    7.14523    0    0    0
     531      444        7     0.18000   25.51534   10.66281    7.57652    0    0    0
     532      444        3     0.01200   23.14015   12.47373    6.33345    0    0    0
     533      444        3     0.01200   23.42457   12.74611    8.06767    0    0    0
     534      444        3     0.01200   25.93397   10.11200    6.73196    0    0    0
     535      444        3     0.01200   25.59953   10.05463    8.47592    0    0    0
     536      444        7     0.01200    5.33727   26.75626    4.65692    0    0    0
     537      444        7     0.01200    6.63590   27.47270    5.08107    0    0    0
     538      444        3     0.01200    5.36000   26.54945    3.58491    0    0    0
     539      444        3     0.01200    4.44316   27.34092    4.87069    0    0    0
     540      444        3     0.01200    6.49955   27.95543    6.05093    0    0    0
     541      444        3     0.01200    6.95707   28.22738    4.36370    0    0    0
     542      444        6    -0.48000    6.82380   25.17447    5.69507    0    0    0
     543      444        7     0.18000    7.62186   26.30686    5.20095    0    0    0
     544      444        7     0.18000    5.39297   25.44749    5.46073    0    0    0
     545      444        3     0.01200    8.42536   26.47989    5.91348    0    0    0
     546      444        3     0.01200    8.05223   26.05004    4.22866    0    0    0
     547      444        3     0.01200    4.90312   25.54834    6.43120    0    0    0
     548      444        3     0.01200    4.96321   24.59875    4.93079    0    0    0
     549      444        7     0.01200   26.40493   17.85688   43.28554    0    0    0
     550      444        7     0.01200   25.42889   18.12607   44.44937    0    0    0
     551      444        3     0.01200   25.85258   17.78518   42.34626    0    0    0
     552      444        3     0.01200   26.97382   16.93687   43.41557    0    0    0
     553      444        3     0.01200   25.90669   17.89163   45.40278    0    0    0
     554      444        3     0.01200   24.50949   17.54612   44.37396    0    0    0
     555      444        6    -0.48000   26.47426   20.19064   43.86722    0    0    0
     556      444        7     0.18000   25.19328   19.63460   44.32904    0    0    0
     557      444        7     0.18000   27.29678   19.10854   43.29342    0    0    0
     558      444        3     0.01200   24.94386   20.11881   45.27062    0    0    0
     559      444        3     0.01200   24.41528   19.85687   43.59294    0    0    0
     560      444        3     0.01200   28.17421   18.97532   43.92926    0    0    0
     561      444        3     0.01200   27.61987   19.41260   42.29891    0    0    0
     562      444        7     0.01200   14.07821   18.27313   57.46025    0    0    0
     563      444        7     0.01200   14.95748   19.43516   56.95411    0    0    0
     564      444        3     0.01200   14.28130   17.37223   56.87748    0    0    0
     565      444        3     0.01200   13.01251   18.48871   57.39118    0    0    0
     566      444        3     0.01200   14.55444   20.38958   57.29891    0    0    0
     567      444        3     0.01200   15.03360   19.46669   55.86758    0    0    0
     568      444        6    -0.48000   15.94867   18.56931   58.94458    0    0    0
     569      444        7     0.18000   16.29741   19.14559   57.63705    0    0    0
     570      444        7     0.18000   14.55177   18.09569   58.91158    0    0    0
     571      444        3     0.01200   16.90130   20.03209   57.81783    0    0    0
     572      444        3     0.01200   16.88469   18.42036   57.06637    0    0    0
     573      444        3     0.01200   13.96955   18.70681   59.60401    0    0    0
     574      444        3     0.01200   14.53186   17.05978   59.24679    0    0    0
     575      444        7     0.01200    0.75285    7.29854   38.22682    0    0    0
     576      444        7     0.01200    2.18682    6.92913   37.79449    0    0    0
     577      444        3     0.01200    0.66885    7.25148   39.31457    0    0    0
     578      444        3     0.01200   -0.00060    6.63772   37.79953    0    0    0
     579      444        3     0.01200    2.20471    6.66902   36.73417    0    0    0
     580      444        3     0.01200    2.59786    6.09353   38.36029    0    0    0
     581      444        6    -0.48000    1.97908    9.30505   37.71700    0    0    0
     582      444        7     0.18000    2.94244    8.23967   38.03364    0    0    0
     583      444        7     0.18000    0.61287    8.74842   37.73655    0    0    0
     584      444        3     0.01200    3.80738    8.37455   37.38796    0    0    0
     585      444        3     0.01200    3.25494    8.33224   39.07782    0    0    0
     586      444        3     0.01200    0.21272    8.79484   36.72184    0    0    0
     587      444        3     0.01200   -0.00081    9.36614   38.39054    0    0    0
     588      444        7     0.01200    7.92749   31.09173   55.48547    0    0    0
     589      444        7     0.01200    9.46021   31.04560   55.31739    0    0    0
     590      444        3     0.01200    7.46197   30.32578   54.86169    0    0    0
     591      444        3     0.01200    7.50147   32.05658   55.21244    0    0    0
     592      444        3     0.01200    9.90577   31.97677   55.67326    0    0    0
     593      444        3     0.01200    9.76856   30.89004   54.28393    0    0    0
     594      444        6    -0.48000    8.90642   29.94928   57.36326    0    0    0
     595      444        7     0.18000    9.84966   29.88408   56.23658    0    0    0
     596      444        7     0.18000    7.73882   30.76333   56.97499    0    0    0
     597      444        3     0.01200   10.85544   29.96146   56.64356    0    0    0
     598      444        3     0.01200    9.74042   28.92199   55.72768    0    0    0
     599      444        3     0.01200    7.73407   31.66534   57.59003    0    0    0
     600      444        3     0.01200    6.83626   30.18872   57.17767    0    0    0
     601      444        7     0.01200   12.54316   26.43278   52.92080    0    0    0
     602      444        7     0.01200   13.23802   25.05555   52.92641    0    0    0
     603      444        3     0.01200   12.77133   26.96042   51.99235    0    0    0
     604      444        3     0.01200   12.85008   27.06414   53.75396    0    0    0
     605      444        3     0.01200   13.28192   24.66060   53.94343    0    0    0
     606      444        3     0.01200   14.25135   25.09069   52.52736    0    0    0
     607      444        6    -0.48000   10.94221   24.72423   52.36633    0    0    0
     608      444        7     0.18000   12.28894   24.21307   52.06900    0    0    0
     609      444        7     0.18000   11.05282   26.06184   52.97895    0    0    0
     610      444        3     0.01200   12.29994   23.15253   52.31056    0    0    0
     611      444        3     0.01200   12.49816   24.34153   51.00304    0    0    0
     612      444        3     0.01200   10.69302   25.99506   54.00754    0    0    0
     613      444        3     0.01200   10.41673   26.74860   52.42249    0    0    0
     614      444        7     0.01200   22.17536    9.74458   40.77055    0    0    0
     615      444        7     0.01200   22.89975    8.40255   41.00257    0    0    0
     616      444        3     0.01200   22.64147   10.27993   39.94072    0    0    0
     617      444        3     0.01200   22.19562   10.39244   41.64624    0    0    0
     618      444        3     0.01200   22.66149    8.01313   41.99445    0    0    0
     619      444        3     0.01200   23.98286    8.48545   40.91699    0    0    0
     620      444        6    -0.48000   20.88645    7.95908   39.80086    0    0    0
     621      444        7     0.18000   22.28291    7.51273   39.91934    0    0    0
     622      444        7     0.18000   20.75185    9.30224   40.39629    0    0    0
     623      444        3     0.01200   22.27070    6.45465   40.17146    0    0    0
     624      444        3     0.01200   22.78934    7.64806   38.95926    0    0    0
     625      444        3     0.01200   20.10978    9.22113   41.27555    0    0    0
     626      444        3     0.01200   20.27635    9.95585   39.66651    0    0    0
     627      444        7     0.01200   16.42582   15.47297   39.19922    0    0    0
     628      444        7     0.01200   16.58579   16.88406   39.80161    0    0    0
     629      444        3     0.01200   15.55264   15.44536   38.54403    0    0    0
     630      444        3     0.01200   16.30485   14.70088   39.95830    0    0    0
     631      444        3     0.01200   17.24020   16.84818   40.67494    0    0    0
     632      444        3     0.01200   15.63639   17.32676   40.10156    0    0    0
     633      444        6    -0.48000   18.14359   16.66400   38.00746    0    0    0
     634      444        7     0.18000   17.26412   17.64626   38.65943    0    0    0
     635      444        7     0.18000   17.71789   15.30265   38.38458    0    0    0
     636      444        3     0.01200   17.88463   18.47626   38.99003    0    0    0
     637      444        3     0.01200   16.52986   18.01186   37.93574    0    0    0
     638      444        3     0.01200   18.51386   14.85053   38.97951    0    0    0
     639      444        3     0.01200   17.57884   14.72127   37.47433    0    0    0
     640      444        7     0.01200   23.61920    9.66812   23.48156    0    0    0
     641      444        7     0.01200   23.57425   10.51714   22.19440    0    0    0
     642      444        3     0.01200   23.65327   10.32086   24.35635    0    0    0
     643      444        3     0.01200   24.48229    9.00436   23.51982    0    0    0
     644      444        3     0.01200   23.85233    9.90781   21.33205    0    0    0
     645      444        3     0.01200   24.23754   11.38077   22.23319    0    0    0
     646      444        6    -0.48000   21.36232    9.74701   22.65096    0    0    0
     647      444        7     0.18000   22.09473   10.90527   22.11673    0    0    0
     648      444        7     0.18000   22.28751    8.90256   23.43048    0    0    0
     649      444        3     0.01200   21.73766   11.08311   21.10475    0    0    0
     650      444        3     0.01200   21.88248   11.78386   22.73281    0    0    0
     651      444        3     0.01200   22.39097    7.94612   22.91429    0    0    0
     652      444        3     0.01200   21.85166    8.73185   24.41373    0    0    0
     653      444        7     0.01200   31.96802   19.42596   42.85125    0    0    0
     654      444        7     0.01200   32.66624   18.08910   42.52733    0    0    0
     655      444        3     0.01200   32.61489   20.26031   42.57215    0    0    0
     656      444        3     0.01200   31.71966   19.52780   43.90715    0    0    0
     657      444        3     0.01200   32.18765   17.27306   43.07256    0    0    0
     658      444        3     0.01200   33.72687   18.09373   42.77703    0    0    0
     659      444        6    -0.48000   31.07651   18.53083   40.80343    0    0    0
     660      444        7     0.18000   32.40868   17.94777   41.02421    0    0    0
     661      444        7     0.18000   30.72165   19.38491   41.95293    0    0    0
     662      444        3     0.01200   32.37955   16.91753   40.67639    0    0    0
     663      444        3     0.01200   33.14872   18.50362   40.44119    0    0    0
     664      444        3     0.01200   29.87043   18.93047   42.46365    0    0    0
     665      444        3     0.01200   30.43036   20.36441   41.57662    0    0    0
     666      444        7     0.01200    2.17818   20.43529   31.01568    0    0    0
     667      444        7     0.01200    0.82386   20.72018   31.69707    0    0    0
     668      444        3     0.01200    2.04482   20.37738   29.93340    0    0    0
     669      444        3     0.01200    2.63245   19.50382   31.35178    0    0    0
     670      444        3     0.01200    0.87805   20.47345   32.75935    0    0    0
     671      444        3     0.01200    0.00103   20.15875   31.25541    0    0    0
     672      444        6    -0.48000    2.04940   22.76545   31.60168    0    0    0
     673      444        7     0.18000    0.68129   22.23344   31.50893    0    0    0
     674      444        7     0.18000    3.01403   21.66905   31.39159    0    0    0
     675      444        3     0.01200    0.08550   22.71962   32.27828    0    0    0
     676      444        3     0.01200    0.26502   22.47328   30.52622    0    0    0
     677      444        3     0.01200    3.56295   21.51658   32.32292    0    0    0
     678      444        3     0.01200    3.71181   21.96968   30.61146    0    0    0
     679      444        7     0.01200    4.06932   11.95310   31.55379    0    0    0
     680      444        7     0.01200    4.72667   13.27357   32.00529    0    0    0
     681      444        3     0.01200    4.80366   11.14523   31.57752    0    0    0
     682      444        3     0.01200    3.65858   12.00863   30.54623    0    0    0
     683      444        3     0.01200    4.11567   14.12341   31.69433    0    0    0
     684      444        3     0.01200    5.73046   13.40642   31.60270    0    0    0
     685      444        6    -0.48000    3.47054   12.40677   33.83967    0    0    0
     686      444        7     0.18000    4.70990   13.13602   33.53056    0    0    0
     687      444        7     0.18000    2.98637   11.73009   32.62131    0    0    0
     688      444        3     0.01200    4.67405   14.08613   34.05900    0    0    0
     689      444        3     0.01200    5.56834   12.55873   33.88602    0    0    0
     690      444        3     0.01200    2.03658   12.18567   32.33449    0    0    0
     691      444        3     0.01200    2.82191   10.67904   32.85398    0    0    0
     692      444        7     0.01200   14.65965   22.76029    5.23644    0    0    0
     693      444        7     0.01200   13.22113   22.54178    5.74883    0    0    0
     694      444        3     0.01200   14.88389   22.04527    4.44212    0    0    0
     695      444        3     0.01200   15.40891   22.64417    6.01880    0    0    0
     696      444        3     0.01200   13.09292   23.01666    6.72366    0    0    0
     697      444        3     0.01200   12.96046   21.48797    5.84298    0    0    0
     698      444        6    -0.48000   13.20575   24.42075    4.27799    0    0    0
     699      444        7     0.18000   12.38836   23.26911    4.68904    0    0    0
     700      444        7     0.18000   14.60749   24.19066    4.67661    0    0    0
     701      444        3     0.01200   11.44041   23.65295    5.05957    0    0    0
     702      444        3     0.01200   12.20296   22.62839    3.82207    0    0    0
     703      444        3     0.01200   14.87087   24.93094    5.43459    0    0    0
     704      444        3     0.01200   15.24143   24.33383    3.80282    0    0    0
     705      444        7     0.01200   28.86911   15.58488   53.54581    0    0    0
     706      444        7     0.01200   28.71136   17.04324   54.02321    0    0    0
     707      444        3     0.01200   28.69918   14.90043   54.37956    0    0    0
     708      444        3     0.01200   29.85679   15.37961   53.13434    0    0    0
     709      444        3     0.01200   29.17391   17.72550   53.30710    0    0    0
     710      444        3     0.01200   29.15644   17.21902   55.00215    0    0    0
     711      444        6    -0.48000   26.70956   16.41587   52.88594    0    0    0
     712      444        7     0.18000   27.19002   17.21983   54.02004    0    0    0
     713      444        7     0.18000   27.75296   15.44752   52.49821    0    0    0
     714      444        3     0.01200   26.86509   18.24528   53.85849    0    0    0
     715      444        3     0.01200   26.74525   16.84300   54.94563    0    0    0
     716      444        3     0.01200   28.10361   15.70853   51.49779    0    0    0
     717      444        3     0.01200   27.30758   14.45411   52.47212    0    0    0
     718      444        7     0.01200   17.84911   25.45914   45.77902    0    0    0
     719      444        7     0.01200   18.67606   25.38271   47.07899    0    0    0
     720      444        3     0.01200   16.80133   25.23663   45.99142    0    0    0
     721      444        3     0.01200   18.19588   24.76277   45.01626    0    0    0
     722      444        3     0.01200   19.73843   25.29096   46.84408    0    0    0
     723      444        3     0.01200   18.39083   24.54428   47.71383    0    0    0
     724      444        6    -0.48000   18.26088   27.68318   46.59981    0    0    0
     725      444        7     0.18000   18.38905   26.74229   47.72305    0    0    0
     726      444        7     0.18000   18.01453   26.92762   45.35676    0    0    0
     727      444        3     0.01200   19.18844   27.10349   48.36627    0    0    0
     728      444        3     0.01200   17.45291   26.72336   48.28858    0    0    0
     729      444        3     0.01200   18.87573   27.06447   44.69985    0    0    0
     730      444        3     0.01200   17.12903   27.33867   44.87424    0    0    0
     731      444        7     0.01200    9.80249   20.69786   27.43237    0    0    0
     732      444        7     0.01200   10.84606   21.80728   27.67687    0    0    0
     733      444        3     0.01200    9.72262   20.49189   26.36294    0    0    0
     734      444        3     0.01200    8.81196   20.96081   27.80205    0    0    0
     735      444        3     0.01200   10.71398   22.23495   28.67281    0    0    0
     736      444        3     0.01200   10.78657   22.61333   26.94609    0    0    0
     737      444        6    -0.48000   11.86722   19.70816   28.17194    0    0    0
     738      444        7     0.18000   12.16419   21.03103   27.60170    0    0    0
     739      444        7     0.18000   10.40758   19.49332   28.17064    0    0    0
     740      444        3     0.01200   12.96876   21.46974   28.18774    0    0    0
     741      444        3     0.01200   12.49629   20.91305   26.56617    0    0    0
     742      444        3     0.01200   10.07061   19.44443   29.20794    0    0    0
     743      444        3     0.01200   10.20046   18.54182   27.68315    0    0    0
     744      444        7     0.01200   20.61196    4.18248   53.66757    0    0    0
     745      444        7     0.01200   21.31910    5.51144   53.33075    0    0    0
     746      444        3     0.01200   21.10451    3.70420   54.51676    0    0    0
     747      444        3     0.01200   20.61382    3.48011   52.83472    0    0    0
     748      444        3     0.01200   21.05111    5.83516   52.32296    0    0    0
     749      444        3     0.01200   22.40474    5.44096   53.39175    0    0    0
     750      444        6    -0.48000   19.33539    6.01822   54.55641    0    0    0
     751      444        7     0.18000   20.72454    6.46482   54.37154    0    0    0
     752      444        7     0.18000   19.19556    4.63893   54.05171    0    0    0
     753      444        3     0.01200   20.69710    7.50451   54.05292    0    0    0
     754      444        3     0.01200   21.25770    6.39431   55.32407    0    0    0
     755      444        3     0.01200   18.52942    4.65965   53.18697    0    0    0
     756      444        3     0.01200   18.74511    4.03034   54.83440    0    0    0
     757      444        7     0.01200   19.77973   30.68490   50.07900    0    0    0
     758      444        7     0.01200   19.26347   29.37147   49.45610    0    0    0
     759      444        3     0.01200   19.62133   31.51288   49.38485    0    0    0
     760      444        3     0.01200   20.84026   30.64719   50.32561    0    0    0
     761      444        3     0.01200   19.68717   28.51367   49.98231    0    0    0
     762      444        3     0.01200   19.50696   29.28006   48.39795    0    0    0
     763      444        6    -0.48000   17.62779   30.14646   51.01112    0    0    0
     764      444        7     0.18000   17.75675   29.46329   49.71496    0    0    0
     765      444        7     0.18000   18.88992   30.84442   51.32194    0    0    0
     766      444        3     0.01200   17.26403   28.49733   49.80081    0    0    0
     767      444        3     0.01200   17.25706   30.05472   48.94226    0    0    0
     768      444        3     0.01200   19.33315   30.36990   52.19960    0    0    0
     769      444        3     0.01200   18.66006   31.88286   51.55583    0    0    0
     770      444        7     0.01200    4.68581    8.23807   55.81159    0    0    0
     771      444        7     0.01200    3.96676    7.03136   56.44912    0    0    0
     772      444        3     0.01200    4.54118    8.22755   54.72925    0    0    0
     773      444        3     0.01200    5.75694    8.24492   56.01061    0    0    0
     774      444        3     0.01200    4.35185    6.85260   57.45510    0    0    0
     775      444        3     0.01200    4.08095    6.11564   55.86969    0    0    0
     776      444        6    -0.48000    2.60463    8.96293   56.77743    0    0    0
     777      444        7     0.18000    2.51622    7.51867   56.51349    0    0    0
     778      444        7     0.18000    3.96060    9.43768   56.44174    0    0    0
     779      444        3     0.01200    1.93566    7.07143   57.31733    0    0    0
     780      444        3     0.01200    2.00042    7.35489   55.56289    0    0    0
     781      444        3     0.01200    4.44466    9.76301   57.36465    0    0    0
     782      444        3     0.01200    3.87013   10.28806   55.76754    0    0    0
     783      444        7     0.01200   16.35441    8.43421   54.38686    0    0    0
     784      444        7     0.01200   16.45741    7.32943   55.45853    0    0    0
     785      444        3     0.01200   16.93952    8.15525   53.50805    0    0    0
     786      444        3     0.01200   16.71296    9.40035   54.74039    0    0    0
     787      444        3     0.01200   16.15199    7.71965   56.43152    0    0    0
     788      444        3     0.01200   17.46386    6.92245   55.55203    0    0    0
     789      444        6    -0.48000   14.36168    7.08633   54.34364    0    0    0
     790      444        7     0.18000   15.44220    6.29856   54.95622    0    0    0
     791      444        7     0.18000   14.85384    8.44688   54.05485    0    0    0
     792      444        3     0.01200   15.00201    5.69216   55.74473    0    0    0
     793      444        3     0.01200   15.88448    5.64172   54.20158    0    0    0
     794      444        3     0.01200   14.30599    9.14766   54.68785    0    0    0
     795      444        3     0.01200   14.64651    8.67301   53.00997    0    0    0
     796      444        7     0.01200   27.01314    2.51338   40.38931    0    0    0
     797      444        7     0.01200   26.14994    3.64754   39.79924    0    0    0
     798      444        3     0.01200   27.33041    2.77558   41.40078    0    0    0
     799      444        3     0.01200   27.90414    2.30870   39.79670    0    0    0
     800      444        3     0.01200   26.09145    3.54957   38.71331    0    0    0
     801      444        3     0.01200   26.53509    4.63931   40.03456    0    0    0
     802      444        6    -0.48000   24.68841    1.90924   40.53164    0    0    0
     803      444        7     0.18000   24.78261    3.37371   40.43257    0    0    0
     804      444        7     0.18000   26.03868    1.32528   40.41987    0    0    0
     805      444        3     0.01200   23.94212    3.71855   39.83433    0    0    0
     806      444        3     0.01200   24.71482    3.80978   41.43346    0    0    0
     807      444        3     0.01200   26.08180    0.74367   39.49694    0    0    0
     808      444        3     0.01200   26.19726    0.66078   41.26791    0    0    0
     809      444        7     0.01200   22.59384   10.74831   48.08785    0    0    0
     810      444        7     0.01200   23.86890   11.44981   47.57625    0    0    0
     811      444        3     0.01200   21.77575   10.90261   47.38117    0    0    0
     812      444        3     0.01200   22.27317   11.11346   49.06294    0    0    0
     813      444        3     0.01200   24.58377   11.57269   48.39241    0    0    0
     814      444        3     0.01200   23.66883   12.42990   47.14416    0    0    0
     815      444        6    -0.48000   24.06232    9.12030   47.09650    0    0    0
     816      444        7     0.18000   24.39994   10.44377   46.55079    0    0    0
     817      444        7     0.18000   23.00896    9.26884   48.11880    0    0    0
     818      444        3     0.01200   25.47867   10.47930   46.41542    0    0    0
     819      444        3     0.01200   23.91113   10.57118   45.58055    0    0    0
     820      444        3     0.01200   23.43183    8.98810   49.08539    0    0    0
     821      444        3     0.01200   22.19445    8.58849   47.87471    0    0    0
     822      444        7     0.01200   15.99065    8.94713   47.67599    0    0    0
     823      444        7     0.01200   16.90888   10.18106   47.55811    0    0    0
     824      444        3     0.01200   15.52390    8.73765   46.71124    0    0    0
     825      444        3     0.01200   15.19998    9.07796   48.41403    0    0    0
     826      444        3     0.01200   17.12741   10.58331   48.54941    0    0    0
     827      444        3     0.01200   16.47444   10.97611   46.95274    0    0    0
     828      444        6    -0.48000   18.28076    8.22936   47.50335    0    0    0
     829      444        7     0.18000   18.17391    9.58224   46.93619    0    0    0
     830      444        7     0.18000   16.97283    7.82750   48.05523    0    0    0
     831      444        3     0.01200   19.08606   10.11856   47.18833    0    0    0
     832      444        3     0.01200   18.08621    9.51314   45.84804    0    0    0
     833      444        3     0.01200   17.07634    7.73050   49.13773    0    0    0
     834      444        3     0.01200   16.70477    6.85953   47.63444    0    0    0
     835      444        7     0.01200   15.02055    6.31756   13.01989    0    0    0
     836      444        7     0.01200   15.85484    7.50378   13.54568    0    0    0
     837      444        3     0.01200   14.53901    6.59019   12.07847    0    0    0
     838      444        3     0.01200   14.24590    6.00340   13.71859    0    0    0
     839      444        3     0.01200   16.07738    7.36645   14.60580    0    0    0
     840      444        3     0.01200   15.35283    8.46287   13.42135    0    0    0
     841      444        6    -0.48000   17.34523    5.94646   12.52212    0    0    0
     842      444        7     0.18000   17.13583    7.38962   12.71399    0    0    0
     843      444        7     0.18000   16.08267    5.23109   12.78844    0    0    0
     844      444        3     0.01200   18.01942    7.78835   13.20747    0    0    0
     845      444        3     0.01200   17.01978    7.87177   11.73901    0    0    0
     846      444        3     0.01200   16.22483    4.60984   13.67488    0    0    0
     847      444        3     0.01200   15.86380    4.59056   11.93539    0    0    0
     848      444        7     0.01200   28.58882   10.77915   25.39274    0    0    0
     849      444        7     0.01200   27.42469    9.80074   25.65190    0    0    0
     850      444        3     0.01200   28.75292   10.88531   24.31837    0    0    0
     851      444        3     0.01200   29.52351   10.45361   25.84809    0    0    0
     852      444        3     0.01200   27.45280    9.44796   26.68486    0    0    0
     853      444        3     0.01200   27.44501    8.93387   24.99203    0    0    0
     854      444        6    -0.48000   26.59556   12.02324   25.91116    0    0    0
     855      444        7     0.18000   26.19957   10.69194   25.42719    0    0    0
     856      444        7     0.18000   28.06698   12.09471   25.99197    0    0    0
     857      444        3     0.01200   25.32091   10.38437   25.98985    0    0    0
     858      444        3     0.01200   25.94358   10.75364   24.36550    0    0    0
     859      444        3     0.01200   28.34474   12.19817   27.04272    0    0    0
     860      444        3     0.01200   28.39888   12.97705   25.44680    0    0    0
     861      444        7     0.01200    6.25389   26.20265   43.33711    0    0    0
     862      444        7     0.01200    7.01994   26.80380   42.14070    0    0    0
     863      444        3     0.01200    6.92946   26.07718   44.18585    0    0    0
     864      444        3     0.01200    5.81008   25.23376   43.11073    0    0    0
     865      444        3     0.01200    6.45936   26.64525   41.21719    0    0    0
     866      444        3     0.01200    8.01457   26.37644   42.01662    0    0    0
     867      444        6    -0.48000    5.77622   28.55562   43.17917    0    0    0
     868      444        7     0.18000    7.05152   28.29351   42.49486    0    0    0
     869      444        7     0.18000    5.19926   27.27860   43.64075    0    0    0
     870      444        3     0.01200    7.10328   28.95166   41.63034    0    0    0
     871      444        3     0.01200    7.87975   28.52264   43.17166    0    0    0
     872      444        3     0.01200    4.27395   27.10457   43.08810    0    0    0
     873      444        3     0.01200    4.96964   27.36843   44.70146    0    0    0
     874      444        7     0.01200   15.10286    3.18221   16.06817    0    0    0
     875      444        7     0.01200   15.30633    2.18071   17.22368    0    0    0
     876      444        3     0.01200   16.03004    3.72825   15.88199    0    0    0
     877      444        3     0.01200   14.31667    3.90835   16.27207    0    0    0
     878      444        3     0.01200   14.34004    1.86472   17.62204    0    0    0
     879      444        3     0.01200   15.89735    2.59192   18.04156    0    0    0
     880      444        6    -0.48000   15.41290    0.97202   15.16896    0    0    0
     881      444        7     0.18000   15.99881    1.01134   16.51749    0    0    0
     882      444        7     0.18000   14.76731    2.26681   14.88007    0    0    0
     883      444        3     0.01200   15.81871    0.04516   16.98363    0    0    0
     884      444        3     0.01200   17.07711    1.17780   16.43942    0    0    0
     885      444        3     0.01200   13.69236    2.09796   14.79124    0    0    0
     886      444        3     0.01200   15.14980    2.63745   13.93022    0    0    0
     887      444        7     0.01200    4.23581   16.42686    8.11999    0    0    0
     888      444        7     0.01200    5.35609   16.41555    9.18040    0    0    0
     889      444        3     0.01200    4.46226   17.16520    7.34795    0    0    0
     890      444        3     0.01200    3.25896   16.66405    8.54007    0    0    0
     891      444        3     0.01200    5.00491   15.93032   10.09334    0    0    0
     892      444        3     0.01200    5.70779   17.41476    9.43576    0    0    0
     893      444        6    -0.48000    5.69232   14.55209    7.72828    0    0    0
     894      444        7     0.18000    6.43124   15.56052    8.50317    0    0    0
     895      444        7     0.18000    4.30029   15.00415    7.54219    0    0    0
     896      444        3     0.01200    7.07843   15.03211    9.19971    0    0    0
     897      444        3     0.01200    7.04561   16.15996    7.82512    0    0    0
     898      444        3     0.01200    3.64535   14.31839    8.08322    0    0    0
     899      444        3     0.01200    4.06351   14.96021    6.48017    0    0    0
     900      444        7     0.01200   12.84714   18.36854   36.49363    0    0    0
     901      444        7     0.01200   13.26704   17.73863   37.83771    0    0    0
     902      444        3     0.01200   13.54639   18.07128   35.70931    0    0    0
     903      444        3     0.01200   12.81865   19.45710   36.52792    0    0    0
     904      444        3     0.01200   12.78374   18.26163   38.66544    0    0    0
     905      444        3     0.01200   14.34449   17.76243   37.99846    0    0    0
     906      444        6    -0.48000   11.46576   16.45140   36.94745    0    0    0
     907      444        7     0.18000   12.71466   16.31566   37.71243    0    0    0
     908      444        7     0.18000   11.46251   17.74926   36.24584    0    0    0
     909      444        3     0.01200   12.46902   15.85211   38.66533    0    0    0
     910      444        3     0.01200   13.40634   15.66864   37.16520    0    0    0
     911      444        3     0.01200   10.66431   18.36213   36.66914    0    0    0
     912      444        3     0.01200   11.25393   17.57006   35.19215    0    0    0
     913      444        7     0.01200   29.14269   23.37960    7.22259    0    0    0
     914      444        7     0.01200   29.26048   23.40779    5.68475    0    0    0
     915      444        3     0.01200   29.77681   24.15460    7.65819    0    0    0
     916      444        3     0.01200   29.43508   22.42156    7.65112    0    0    0
     917      444        3     0.01200   28.89574   22.46929    5.26235    0    0    0
     918      444        3     0.01200   30.28242   23.56517    5.34097    0    0    0
     919      444        6    -0.48000   27.22737   24.49968    6.29170    0    0    0
     920      444        7     0.18000   28.32233   24.55941    5.31148    0    0    0
     921      444        7     0.18000   27.65822   23.70218    7.45578    0    0    0
     922      444        3     0.01200   27.88326   24.46746    4.32052    0    0    0
     923      444        3     0.01200   28.82889   25.52553    5.39238    0    0    0
     924      444        3     0.01200   27.04893   22.79696    7.49153    0    0    0
     925      444        3     0.01200   27.48168   24.28674    8.35746    0    0    0
     926      444        7     0.01200   32.32565   12.43187   56.46816    0    0    0
     927      444        7     0.01200   32.07767   10.91028   56.41449    0    0    0
     928      444        3     0.01200   32.75122   12.70517   57.43599    0    0    0
     929      444        3     0.01200   31.41623   13.01349   56.32110    0    0    0
     930      444        3     0.01200   31.38267   10.67074   55.60711    0    0    0
     931      444        3     0.01200   31.67288   10.51393   57.34528    0    0    0
     932      444        6    -0.48000   34.08725   11.37567   55.21483    0    0    0
     933      444        7     0.18000   33.47358   10.36813   56.09326    0    0    0
     934      444        7     0.18000   33.35301   12.64865   55.34583    0    0    0
     935      444        3     0.01200   33.46683    9.42234   55.55598    0    0    0
     936      444        3     0.01200   34.07622   10.26258   57.00003    0    0    0
     937      444        3     0.01200   32.86893   12.86130   54.39065    0    0    0
     938      444        3     0.01200   34.07006   13.43816   55.56584    0    0    0
     939      444        7     0.01200   30.78228   14.17310   31.19050    0    0    0
     940      444        7     0.01200   31.85106   14.67622   32.18257    0    0    0
     941      444        3     0.01200   30.32216   13.25911   31.57180    0    0    0
     942      444        3     0.01200   31.18952   13.96115   30.20247    0    0    0
     943      444        3     0.01200   32.52030   15.38309   31.68789    0    0    0
     944      444        3     0.01200   32.45214   13.87019   32.60250    0    0    0
     945      444        6    -0.48000   29.88213   15.98966   32.48643    0    0    0
     946      444        7     0.18000   31.00069   15.39526   33.23401    0    0    0
     947      444        7     0.18000   29.76422   15.32436   31.17487    0    0    0
     948      444        3     0.01200   31.52085   16.20185   33.74594    0    0    0
     949      444        3     0.01200   30.60862   14.69254   33.97495    0    0    0
     950      444        3     0.01200   29.99573   16.05780   30.40002    0    0    0
     951      444        3     0.01200   28.73604   14.98752   31.05132    0    0    0
     952      444        7     0.01200   14.19053    2.99347   31.77353    0    0    0
     953      444        7     0.01200   12.75334    3.55342   31.74969    0    0    0
     954      444        3     0.01200   14.27450    2.15547   31.07842    0    0    0
     955      444        3     0.01200   14.49232    2.64646   32.76119    0    0    0
     956      444        3     0.01200   12.57201    4.16192   32.63800    0    0    0
     957      444        3     0.01200   11.99495    2.77215   31.70765    0    0    0
     958      444        6    -0.48000   14.13084    4.99344   30.43705    0    0    0
     959      444        7     0.18000   12.77198    4.43369   30.49651    0    0    0
     960      444        7     0.18000   15.02814    4.18606   31.28541    0    0    0
     961      444        3     0.01200   12.07339    5.26672   30.53190    0    0    0
     962      444        3     0.01200   12.58322    3.84383   29.59486    0    0    0
     963      444        3     0.01200   15.36368    4.81072   32.11556    0    0    0
     964      444        3     0.01200   15.89075    3.89067   30.68999    0    0    0
     965      444        7     0.01200   23.11153    8.88944    9.55900    0    0    0
     966      444        7     0.01200   21.65232    9.02204    9.07657    0    0    0
     967      444        3     0.01200   23.78319    8.83149    8.69994    0    0    0
     968      444        3     0.01200   23.27368    8.00662   10.17650    0    0    0
     969      444        3     0.01200   20.96422    8.76899    9.88573    0    0    0
     970      444        3     0.01200   21.42867    8.38298    8.22281    0    0    0
     971      444        6    -0.48000   22.41417   11.18565    9.73423    0    0    0
     972      444        7     0.18000   21.55769   10.51423    8.74479    0    0    0
     973      444        7     0.18000   23.33451   10.19926   10.33150    0    0    0
     974      444        3     0.01200   20.55546   10.92548    8.84299    0    0    0
     975      444        3     0.01200   21.93473   10.72143    7.73908    0    0    0
     976      444        3     0.01200   23.07999   10.09351   11.38790    0    0    0
     977      444        3     0.01200   24.35070   10.58126   10.24600    0    0    0
     978      444        7     0.01200    3.85359   28.84184   49.65933    0    0    0
     979      444        7     0.01200    2.51516   28.70894   48.90398    0    0    0
     980      444        3     0.01200    4.68351   28.60958   48.98867    0    0    0
     981      444        3     0.01200    3.91924   28.17984   50.52212    0    0    0
     982      444        3     0.01200    1.68923   28.62825   49.61361    0    0    0
     983      444        3     0.01200    2.48598   27.84329   48.24283    0    0    0
     984      444        6    -0.48000    3.06036   31.02797   49.04188    0    0    0
     985      444        7     0.18000    2.43913   30.03877   48.14805    0    0    0
     986      444        7     0.18000    3.87617   30.32754   50.05212    0    0    0
     987      444        3     0.01200    1.42434   30.37189   47.94197    0    0    0
     988      444        3     0.01200    3.00072   29.99447   47.21040    0    0    0
     989      444        3     0.01200    3.42125   30.49362   51.03058    0    0    0
     990      444        3     0.01200    4.87610   30.75883   50.04588    0    0    0
     991      444        7     0.01200   12.18506   26.39086   46.87459    0    0    0
     992      444        7     0.01200   11.18914   25.43467   46.18648    0    0    0
     993      444        3     0.01200   11.96807   26.44738   47.94332    0    0    0
     994      444        3     0.01200   12.15074   27.40089   46.46763    0    0    0
     995      444        3     0.01200   11.18773   25.60549   45.10803    0    0    0
     996      444        3     0.01200   10.16965   25.54874   46.55382    0    0    0
     997      444        6    -0.48000   13.24468   24.26354   46.49861    0    0    0
     998      444        7     0.18000   11.78776   24.06185   46.50694    0    0    0
     999      444        7     0.18000   13.53825   25.70307   46.63387    0    0    0
    1000      444        3     0.01200   11.55653   23.29649   45.76938    0    0    0
    1001      444        3     0.01200   11.47565   23.71436   47.49607    0    0    0
    1002      444        3     0.01200   14.00496   26.04300   45.70729    0    0    0
    1003      444        3     0.01200   14.24003   25.83516   47.45603    0    0    0
    1004      444        7     0.01200   20.94988    8.16445   28.19036    0    0    0
    1005      444        7     0.01200   19.73898    9.10605   28.35383    0    0    0
    1006      444        3     0.01200   20.64886    7.13384   28.38967    0    0    0
    1007      444        3     0.01200   21.77199    8.41333   28.86055    0    0    0
    1008      444        3     0.01200   20.07758   10.13786   28.46767    0    0    0
    1009      444        3     0.01200   19.11736    8.85172   29.21186    0    0    0
    1010      444        6    -0.48000   20.07501    8.73019   26.02145    0    0    0
    1011      444        7     0.18000   19.01145    8.92918   27.01776    0    0    0
    1012      444        7     0.18000   21.32101    8.34192   26.70952    0    0    0
    1013      444        3     0.01200   18.43186    9.79758   26.71250    0    0    0
    1014      444        3     0.01200   18.36091    8.04993   27.03394    0    0    0
    1015      444        3     0.01200   22.05013    9.14226   26.56895    0    0    0
    1016      444        3     0.01200   21.69869    7.43041   26.24864    0    0    0
    1017      444        7     0.01200    6.39781    2.85244   21.44229    0    0    0
    1018      444        7     0.01200    5.87167    3.72103   22.60348    0    0    0
    1019      444        3     0.01200    5.74378    2.95689   20.57406    0    0    0
    1020      444        3     0.01200    6.45547    1.79503   21.69825    0    0    0
    1021      444        3     0.01200    6.31397    3.39531   23.54715    0    0    0
    1022      444        3     0.01200    4.78707    3.68500   22.70177    0    0    0
    1023      444        6    -0.48000    7.68998    4.87761   21.57867    0    0    0
    1024      444        7     0.18000    6.38971    5.11175   22.22507    0    0    0
    1025      444        7     0.18000    7.77731    3.46669   21.15630    0    0    0
    1026      444        3     0.01200    6.55810    5.76685   23.07697    0    0    0
    1027      444        3     0.01200    5.71738    5.60642   21.51810    0    0    0
    1028      444        3     0.01200    8.56311    2.98504   21.74151    0    0    0
    1029      444        3     0.01200    8.05001    3.43946   20.10237    0    0    0
    1030      444        7     0.01200   26.01658    9.67090   18.21607    0    0    0
    1031      444        7     0.01200   24.67191   10.25591   17.73727    0    0    0
    1032      444        3     0.01200   26.13966    9.84967   19.28629    0    0    0
    1033      444        3     0.01200   26.87301   10.10275   17.69934    0    0    0
    1034      444        3     0.01200   24.67505   10.36573   16.65092    0    0    0
    1035      444        3     0.01200   24.45051   11.22656   18.18016    0    0    0
    1036      444        6    -0.48000   24.40405    7.89878   17.99488    0    0    0
    1037      444        7     0.18000   23.67962    9.16826   18.15921    0    0    0
    1038      444        7     0.18000   25.85325    8.16882   17.93469    0    0    0
    1039      444        3     0.01200   22.78675    9.12106   17.53970    0    0    0
    1040      444        3     0.01200   23.38534    9.28468   19.20629    0    0    0
    1041      444        3     0.01200   26.20682    7.90411   16.93627    0    0    0
    1042      444        3     0.01200   26.35154    7.53718   18.66859    0    0    0
    1043      444        7     0.01200   22.02006   26.71527   39.05278    0    0    0
    1044      444        7     0.01200   22.73771   28.04459   38.74051    0    0    0
    1045      444        3     0.01200   21.34333   26.45732   38.23548    0    0    0
    1046      444        3     0.01200   21.43975   26.75480   39.97399    0    0    0
    1047      444        3     0.01200   23.16249   28.46623   39.65376    0    0    0
    1048      444        3     0.01200   22.07767   28.78754   38.29362    0    0    0
    1049      444        6    -0.48000   24.24944   26.25900   38.27094    0    0    0
    1050      444        7     0.18000   23.85371   27.59286   37.79386    0    0    0
    1051      444        7     0.18000   23.18159   25.71173   39.12937    0    0    0
    1052      444        3     0.01200   24.73693   28.22732   37.81831    0    0    0
    1053      444        3     0.01200   23.49341   27.51718   36.76381    0    0    0
    1054      444        3     0.01200   23.57343   25.62414   40.14461    0    0    0
    1055      444        3     0.01200   22.91876   24.72092   38.76181    0    0    0
    1056      444        7     0.01200    4.73550   19.46781   42.22916    0    0    0
    1057      444        7     0.01200    4.37003   18.96163   40.81855    0    0    0
    1058      444        3     0.01200    4.04821   19.04551   42.96521    0    0    0
    1059      444        3     0.01200    4.69585   20.55343   42.31178    0    0    0
    1060      444        3     0.01200    4.82807   19.59935   40.05976    0    0    0
    1061      444        3     0.01200    3.29494   18.93639   40.64288    0    0    0
    1062      444        6    -0.48000    6.23933   17.69909   41.59693    0    0    0
    1063      444        7     0.18000    5.00946   17.57005   40.80062    0    0    0
    1064      444        7     0.18000    6.15367   18.91165   42.43304    0    0    0
    1065      444        3     0.01200    5.29364   17.22770   39.80801    0    0    0
    1066      444        3     0.01200    4.35417   16.82666   41.26375    0    0    0
    1067      444        3     0.01200    6.91613   19.61436   42.09128    0    0    0
    1068      444        3     0.01200    6.36215   18.63325   43.46499    0    0    0
    1069      444        7     0.01200    0.99302   10.34408    9.35564    0    0    0
    1070      444        7     0.01200    1.65318    9.23239    8.51424    0    0    0
    1071      444        3     0.01200   -0.00005   10.56883    8.96094    0    0    0
    1072      444        3     0.01200    1.57152   11.26724    9.36422    0    0    0
    1073      444        3     0.01200    2.73082    9.21782    8.68951    0    0    0
    1074      444        3     0.01200    1.48050    9.35131    7.44496    0    0    0
    1075      444        6    -0.48000    0.81332    8.24474   10.51758    0    0    0
    1076      444        7     0.18000    1.00407    7.96832    9.08560    0    0    0
    1077      444        7     0.18000    0.88809    9.70022   10.74723    0    0    0
    1078      444        3     0.01200    1.62286    7.07770    9.00119    0    0    0
    1079      444        3     0.01200    0.03252    7.77684    8.62089    0    0    0
    1080      444        3     0.01200    1.77270    9.90326   11.35399    0    0    0
    1081      444        3     0.01200    0.00001   10.00762   11.29741    0    0    0
    1082      444        7     0.01200   27.58513    7.87879   56.34985    0    0    0
    1083      444        7     0.01200   28.56784    8.47219   55.31942    0    0    0
    1084      444        3     0.01200   28.13959    7.43205   57.17778    0    0    0
    1085      444        3     0.01200   26.93713    7.11369   55.92359    0    0    0
    1086      444        3     0.01200   28.06093    8.63355   54.36588    0    0    0
    1087      444        3     0.01200   29.43423    7.83492   55.14451    0    0    0
    1088      444        6    -0.48000   27.71213   10.26360   56.64334    0    0    0
    1089      444        7     0.18000   28.93480    9.81378   55.96063    0    0    0
    1090      444        7     0.18000   26.80524    9.11437   56.82651    0    0    0
    1091      444        3     0.01200   29.21482   10.58324   55.24457    0    0    0
    1092      444        3     0.01200   29.73729    9.69607   56.69459    0    0    0
    1093      444        3     0.01200   25.91254    9.28653   56.22204    0    0    0
    1094      444        3     0.01200   26.52083    9.06467   57.87652    0    0    0
    1095      444        7     0.01200   19.32091    0.97687   51.26609    0    0    0
    1096      444        7     0.01200   20.69946    0.91797   51.95584    0    0    0
    1097      444        3     0.01200   18.83537    0.00034   51.32190    0    0    0
    1098      444        3     0.01200   19.38536    1.26418   50.21716    0    0    0
    1099      444        3     0.01200   21.31321    1.76499   51.64262    0    0    0
    1100      444        3     0.01200   21.24373   -0.00030   51.73708    0    0    0
    1101      444        6    -0.48000   19.16231    1.95119   53.46044    0    0    0
    1102      444        7     0.18000   20.32485    1.05051   53.43496    0    0    0
    1103      444        7     0.18000   18.55990    2.00770   52.11484    0    0    0
    1104      444        3     0.01200   21.10293    1.49885   54.04882    0    0    0
    1105      444        3     0.01200   20.04323    0.08312   53.86082    0    0    0
    1106      444        3     0.01200   18.68600    3.02103   51.72861    0    0    0
    1107      444        3     0.01200   17.49669    1.78998   52.20462    0    0    0
    1108      444        7     0.01200   12.75933   20.94867   23.54321    0    0    0
    1109      444        7     0.01200   12.07744   19.82195   22.73998    0    0    0
    1110      444        3     0.01200   13.44292   21.50403   22.89765    0    0    0
    1111      444        3     0.01200   13.32562   20.57618   24.39617    0    0    0
    1112      444        3     0.01200   11.64792   19.08277   23.41922    0    0    0
    1113      444        3     0.01200   12.76140   19.31040   22.06335    0    0    0
    1114      444        6    -0.48000   10.53283   21.63017   22.93669    0    0    0
    1115      444        7     0.18000   10.96663   20.57797   22.00500    0    0    0
    1116      444        7     0.18000   11.57401   21.83274   23.96218    0    0    0
    1117      444        3     0.01200   10.09791   19.96701   21.76985    0    0    0
    1118      444        3     0.01200   11.34150   21.03908   21.08664    0    0    0
    1119      444        3     0.01200   11.16410   21.52807   24.92711    0    0    0
    1120      444        3     0.01200   11.81987   22.89300   23.99789    0    0    0
    1121      444        7     0.01200    5.89972   14.00322   56.78455    0    0    0
    1122      444        7     0.01200    5.03978   12.73150   56.63341    0    0    0
    1123      444        3     0.01200    6.00953   14.49495   55.81572    0    0    0
    1124      444        3     0.01200    6.89566   13.79579   57.17446    0    0    0
    1125      444        3     0.01200    5.17955   12.07815   57.49704    0    0    0
    1126      444        3     0.01200    5.27527   12.16545   55.73260    0    0    0
    1127      444        6    -0.48000    3.65929   14.45572   57.53645    0    0    0
    1128      444        7     0.18000    3.61903   13.30338   56.62329    0    0    0
    1129      444        7     0.18000    5.06112   14.86932   57.73782    0    0    0
    1130      444        3     0.01200    2.86339   12.61461   56.99455    0    0    0
    1131      444        3     0.01200    3.33565   13.64338   55.62298    0    0    0
    1132      444        3     0.01200    5.32176   14.68864   58.78249    0    0    0
    1133      444        3     0.01200    5.13828   15.93555   57.53026    0    0    0
    1134      444        7     0.01200   12.38529   27.85478   14.35428    0    0    0
    1135      444        7     0.01200   12.41522   29.25667   13.71129    0    0    0
    1136      444        3     0.01200   11.90551   27.90538   15.33394    0    0    0
    1137      444        3     0.01200   13.37946   27.42876   14.48508    0    0    0
    1138      444        3     0.01200   13.14836   29.28393   12.90258    0    0    0
    1139      444        3     0.01200   12.65973   30.04426   14.42349    0    0    0
    1140      444        6    -0.48000   10.62937   28.02451   12.71796    0    0    0
    1141      444        7     0.18000   10.99663   29.38233   13.14785    0    0    0
    1142      444        7     0.18000   11.52209   27.04825   13.37118    0    0    0
    1143      444        3     0.01200   10.92249   30.03432   12.28029    0    0    0
    1144      444        3     0.01200   10.29424   29.72218   13.91445    0    0    0
    1145      444        3     0.01200   12.12830   26.57209   12.59806    0    0    0
    1146      444        3     0.01200   10.90762   26.29263   13.85836    0    0    0
    1147      444        7     0.01200    6.39173   26.15953   12.40555    0    0    0
    1148      444        7     0.01200    7.36752   25.20679   11.68462    0    0    0
    1149      444        3     0.01200    6.09185   25.72937   13.36341    0    0    0
    1150      444        3     0.01200    5.49077   26.35895   11.82635    0    0    0
    1151      444        3     0.01200    7.42669   25.46077   10.62432    0    0    0
    1152      444        3     0.01200    7.07905   24.15963   11.77158    0    0    0
    1153      444        6    -0.48000    8.64465   26.95728   12.68407    0    0    0
    1154      444        7     0.18000    8.69525   25.51882   12.38136    0    0    0
    1155      444        7     0.18000    7.24484   27.41935   12.62270    0    0    0
    1156      444        3     0.01200    9.57124   25.34297   11.76091    0    0    0
    1157      444        3     0.01200    8.79568   24.95558   13.31367    0    0    0
    1158      444        3     0.01200    7.15397   28.11749   11.78827    0    0    0
    1159      444        3     0.01200    7.01374   27.94051   13.55053    0    0    0
    1160      444        7     0.01200   24.88777   30.69116   14.00569    0    0    0
    1161      444        7     0.01200   23.56991   30.96226   14.76027    0    0    0
    1162      444        3     0.01200   25.45379   31.61914   13.90104    0    0    0
    1163      444        3     0.01200   24.72735   30.27764   13.01059    0    0    0
    1164      444        3     0.01200   22.86903   30.14042   14.60029    0    0    0
    1165      444        3     0.01200   23.08820   31.88969   14.45180    0    0    0
    1166      444        6    -0.48000   25.11892   29.99837   16.29834    0    0    0
    1167      444        7     0.18000   24.03449   30.98891   16.21941    0    0    0
    1168      444        7     0.18000   25.61965   29.71456   14.93987    0    0    0
    1169      444        3     0.01200   23.26715   30.69537   16.93232    0    0    0
    1170      444        3     0.01200   24.42278   31.97401   16.49391    0    0    0
    1171      444        3     0.01200   25.38503   28.67525   14.70171    0    0    0
    1172      444        3     0.01200   26.70071   29.84570   14.93746    0    0    0
    1173      444        7     0.01200   31.84635   17.39643   28.68675    0    0    0
    1174      444        7     0.01200   31.78899   15.95605   28.13753    0    0    0
    1175      444        3     0.01200   31.61748   17.39645   29.75451    0    0    0
    1176      444        3     0.01200   31.14553   18.06626   28.18962    0    0    0
    1177      444        3     0.01200   31.70353   15.97170   27.04909    0    0    0
    1178      444        3     0.01200   30.95442   15.38231   28.53955    0    0    0
    1179      444        6    -0.48000   34.08137   16.53411   28.46158    0    0    0
    1180      444        7     0.18000   33.15233   15.39776   28.55621    0    0    0
    1181      444        7     0.18000   33.31201   17.79293   28.44856    0    0    0
    1182      444        3     0.01200   33.52607   14.61105   27.90457    0    0    0
    1183      444        3     0.01200   33.13130   15.03168   29.58678    0    0    0
    1184      444        3     0.01200   33.44948   18.26488   27.47373    0    0    0
    1185      444        3     0.01200   33.71131   18.44802   29.22143    0    0    0
    1186      444        7     0.01200    7.48318    4.05180    9.59326    0    0    0
    1187      444        7     0.01200    6.49416    3.03370   10.19735    0    0    0
    1188      444        3     0.01200    8.14772    3.55016    8.88671    0    0    0
    1189      444        3     0.01200    8.09781    4.54219   10.34740    0    0    0
    1190      444        3     0.01200    6.04857    3.43750   11.10875    0    0    0
    1191      444        3     0.01200    6.96228    2.07945   10.43729    0    0    0
    1192      444        6    -0.48000    5.34922    4.26155    8.50157    0    0    0
    1193      444        7     0.18000    5.43770    2.91843    9.09449    0    0    0
    1194      444        7     0.18000    6.55528    5.03254    8.85893    0    0    0
    1195      444        3     0.01200    4.44754    2.65245    9.45791    0    0    0
    1196      444        3     0.01200    5.74330    2.20245    8.32604    0    0    0
    1197      444        3     0.01200    6.25097    5.85988    9.50301    0    0    0
    1198      444        3     0.01200    6.99043    5.43363    7.94478    0    0    0
    1199      444        7     0.01200   14.21285    7.01490   34.46487    0    0    0
    1200      444        7     0.01200   12.70172    6.78316   34.25894    0    0    0
    1201      444        3     0.01200   14.78323    6.33598   33.82753    0    0    0
    1202      444        3     0.01200   14.52773    6.85715   35.49586    0    0    0
    1203      444        3     0.01200   12.13864    7.21313   35.08980    0    0    0
    1204      444        3     0.01200   12.44219    5.72802   34.17746    0    0    0
    1205      444        6    -0.48000   13.32711    8.72854   33.02665    0    0    0
    1206      444        7     0.18000   12.42919    7.56495   32.97045    0    0    0
    1207      444        7     0.18000   14.39913    8.47009   34.00681    0    0    0
    1208      444        3     0.01200   11.41075    7.93797   32.88761    0    0    0
    1209      444        3     0.01200   12.66631    6.96657   32.08600    0    0    0
    1210      444        3     0.01200   14.27945    9.17242   34.83405    0    0    0
    1211      444        3     0.01200   15.35809    8.64915   33.52284    0    0    0
    1212      444        7     0.01200   18.85922   14.43898   51.20105    0    0    0
    1213      444        7     0.01200   19.61794   15.75557   51.46674    0    0    0
    1214      444        3     0.01200   18.50681   14.41512   50.16775    0    0    0
    1215      444        3     0.01200   17.99857   14.30787   51.85607    0    0    0
    1216      444        3     0.01200   19.69808   15.93322   52.54111    0    0    0
    1217      444        3     0.01200   19.13787   16.62070   51.01024    0    0    0
    1218      444        6    -0.48000   21.22891   14.02767   51.13009    0    0    0
    1219      444        7     0.18000   20.99759   15.45718   50.87244    0    0    0
    1220      444        7     0.18000   19.94141   13.37139   51.42737    0    0    0
    1221      444        3     0.01200   21.80855   16.01188   51.33921    0    0    0
    1222      444        3     0.01200   21.01212   15.63800   49.79373    0    0    0
    1223      444        3     0.01200   19.96432   13.03311   52.46514    0    0    0
    1224      444        3     0.01200   19.83663   12.50738   50.77285    0    0    0
    1225      444        7     0.01200    8.08775   29.70688   61.59182    0    0    0
    1226      444        7     0.01200    7.74373   29.02438   60.25188    0    0    0
    1227      444        3     0.01200    8.20547   30.78211   61.44181    0    0    0
    1228      444        3     0.01200    9.00527   29.32413   62.03749    0    0    0
    1229      444        3     0.01200    7.93005   27.95053   60.31804    0    0    0
    1230      444        3     0.01200    8.31690   29.42167   59.41466    0    0    0
    1231      444        6    -0.48000    5.72619   29.25398   61.50526    0    0    0
    1232      444        7     0.18000    6.24172   29.29715   60.12841    0    0    0
    1233      444        7     0.18000    6.84738   29.41402   62.45079    0    0    0
    1234      444        3     0.01200    5.70328   28.54886   59.55102    0    0    0
    1235      444        3     0.01200    6.05220   30.28618   59.70130    0    0    0
    1236      444        3     0.01200    6.95465   28.48314   63.01103    0    0    0
    1237      444        3     0.01200    6.60256   30.21968   63.14134    0    0    0
    1238      444        7     0.01200   17.89539   13.56219   25.60089    0    0    0
    1239      444        7     0.01200   19.15851   13.83182   24.75742    0    0    0
    1240      444        3     0.01200   17.12640   13.09726   24.98043    0    0    0
    1241      444        3     0.01200   17.47714   14.46882   26.03685    0    0    0
    1242      444        3     0.01200   19.79845   14.55954   25.26055    0    0    0
    1243      444        3     0.01200   18.92992   14.20670   23.76016    0    0    0
    1244      444        6    -0.48000   19.53815   11.86255   26.05048    0    0    0
    1245      444        7     0.18000   19.83123   12.45606   24.73701    0    0    0
    1246      444        7     0.18000   18.40123   12.57472   26.66443    0    0    0
    1247      444        3     0.01200   20.91267   12.49519   24.62667    0    0    0
    1248      444        3     0.01200   19.41203   11.82141   23.95086    0    0    0
    1249      444        3     0.01200   18.76497   13.09133   27.55479    0    0    0
    1250      444        3     0.01200   17.65362   11.83974   26.95900    0    0    0
    1251      444        7     0.01200   11.28329    1.50051   16.30502    0    0    0
    1252      444        7     0.01200   11.23892    1.62361   17.84206    0    0    0
    1253      444        3     0.01200   10.41440    0.94133   15.95170    0    0    0
    1254      444        3     0.01200   12.17998    0.99550   15.94743    0    0    0
    1255      444        3     0.01200   12.22511    1.89167   18.22651    0    0    0
    1256      444        3     0.01200   10.91740    0.70472   18.33153    0    0    0
    1257      444        6    -0.48000   10.49258    3.69049   16.91194    0    0    0
    1258      444        7     0.18000   10.25658    2.78121   18.04369    0    0    0
    1259      444        7     0.18000   11.20701    2.96479   15.84439    0    0    0
    1260      444        3     0.01200   10.42071    3.34488   18.95942    0    0    0
    1261      444        3     0.01200    9.22058    2.43115   18.01741    0    0    0
    1262      444        3     0.01200   12.19949    3.40716   15.73855    0    0    0
    1263      444        3     0.01200   10.65755    3.09457   14.91318    0    0    0
    1264      444        7     0.01200    6.06779   18.19173   60.54801    0    0    0
    1265      444        7     0.01200    6.78114   18.37843   61.90296    0    0    0
    1266      444        3     0.01200    5.75742   19.16197   60.15458    0    0    0
    1267      444        3     0.01200    5.18547   17.55658   60.61916    0    0    0
    1268      444        3     0.01200    6.81394   17.43082   62.44444    0    0    0
    1269      444        3     0.01200    6.29743   19.12035   62.53769    0    0    0
    1270      444        6    -0.48000    8.44824   18.04834   60.22785    0    0    0
    1271      444        7     0.18000    8.19054   18.79282   61.46990    0    0    0
    1272      444        7     0.18000    7.16730   17.57822   59.66666    0    0    0
    1273      444        3     0.01200    8.96775   18.52498   62.18225    0    0    0
    1274      444        3     0.01200    8.24324   19.86632   61.26655    0    0    0
    1275      444        3     0.01200    7.15770   16.48735   59.70966    0    0    0
    1276      444        3     0.01200    7.11091   17.89463   58.62619    0    0    0
    1277      444        7     0.01200   22.15937   26.20632   61.33753    0    0    0
    1278      444        7     0.01200   22.34245   25.88743   59.83939    0    0    0
    1279      444        3     0.01200   22.96096   26.86513   61.67795    0    0    0
    1280      444        3     0.01200   22.16480   25.31429   61.96299    0    0    0
    1281      444        3     0.01200   21.75535   25.00782   59.56762    0    0    0
    1282      444        3     0.01200   23.38197   25.70362   59.56935    0    0    0
    1283      444        6    -0.48000   20.65662   27.56445   60.03874    0    0    0
    1284      444        7     0.18000   21.76577   27.13918   59.17139    0    0    0
    1285      444        7     0.18000   20.80886   26.93939   61.36646    0    0    0
    1286      444        3     0.01200   21.35859   26.96169   58.17845    0    0    0
    1287      444        3     0.01200   22.51055   27.93850   59.11731    0    0    0
    1288      444        3     0.01200   19.97696   26.24785   61.51364    0    0    0
    1289      444        3     0.01200   20.76033   27.72169   62.12246    0    0    0
    1290      444        7     0.01200   24.18487   10.58595   53.11180    0    0    0
    1291      444        7     0.01200   24.35050   11.65833   52.01536    0    0    0
    1292      444        3     0.01200   24.06463   11.06543   54.08551    0    0    0
    1293      444        3     0.01200   25.03504    9.90719   53.17063    0    0    0
    1294      444        3     0.01200   24.77587   11.21217   51.11412    0    0    0
    1295      444        3     0.01200   24.98983   12.48484   52.32430    0    0    0
    1296      444        6    -0.48000   22.10028   10.86741   51.94351    0    0    0
    1297      444        7     0.18000   22.90195   12.08742   51.76384    0    0    0
    1298      444        7     0.18000   22.88797    9.87315   52.69698    0    0    0
    1299      444        3     0.01200   22.71952   12.45665   50.75705    0    0    0
    1300      444        3     0.01200   22.58065   12.84206   52.48760    0    0    0
    1301      444        3     0.01200   23.08587    9.02608   52.03726    0    0    0
    1302      444        3     0.01200   22.29372    9.53412   53.54422    0    0    0
    1303      444        7     0.01200   13.79037   18.10211   15.38755    0    0    0
    1304      444        7     0.01200   13.45447   16.66064   14.95286    0    0    0
    1305      444        3     0.01200   13.85148   18.75005   14.51067    0    0    0
    1306      444        3     0.01200   14.73437   18.17148   15.92700    0    0    0
    1307      444        3     0.01200   13.69525   15.96014   15.75508    0    0    0
    1308      444        3     0.01200   13.99062   16.35296   14.05553    0    0    0
    1309      444        6    -0.48000   11.45301   17.67413   15.76598    0    0    0
    1310      444        7     0.18000   11.93862   16.73213   14.74608    0    0    0
    1311      444        7     0.18000   12.58322   18.48452   16.25856    0    0    0
    1312      444        3     0.01200   11.42683   15.78497   14.90160    0    0    0
    1313      444        3     0.01200   11.69178   17.11552   13.75179    0    0    0
    1314      444        3     0.01200   12.74764   18.23516   17.30866    0    0    0
    1315      444        3     0.01200   12.31223   19.53632   16.17996    0    0    0
    1316      444        7     0.01200   26.30000   22.71962   15.61472    0    0    0
    1317      444        7     0.01200   26.86206   24.02892   15.02358    0    0    0
    1318      444        3     0.01200   26.48492   22.68804   16.69049    0    0    0
    1319      444        3     0.01200   26.74309   21.83013   15.16814    0    0    0
    1320      444        3     0.01200   26.96759   23.93777   13.94062    0    0    0
    1321      444        3     0.01200   27.83089   24.30086   15.44159    0    0    0
    1322      444        6    -0.48000   24.50208   24.28125   15.27060    0    0    0
    1323      444        7     0.18000   25.76075   25.03600   15.36795    0    0    0
    1324      444        7     0.18000   24.79444   22.83630   15.32873    0    0    0
    1325      444        3     0.01200   25.69717   25.87385   14.67716    0    0    0
    1326      444        3     0.01200   25.87674   25.41745   16.38656    0    0    0
    1327      444        3     0.01200   24.53131   22.39753   14.36428    0    0    0
    1328      444        3     0.01200   24.17357   22.39075   16.10454    0    0    0
    1329      444        7     0.01200   24.44008   23.93048   52.23237    0    0    0
    1330      444        7     0.01200   24.84524   24.15093   50.76033    0    0    0
    1331      444        3     0.01200   25.12771   24.46494   52.89115    0    0    0
    1332      444        3     0.01200   24.44413   22.87931   52.51870    0    0    0
    1333      444        3     0.01200   24.38032   23.39437   50.12495    0    0    0
    1334      444        3     0.01200   25.92342   24.11275   50.60743    0    0    0
    1335      444        6    -0.48000   23.00364   25.58902   51.24469    0    0    0
    1336      444        7     0.18000   24.25033   25.53127   50.46637    0    0    0
    1337      444        7     0.18000   23.03686   24.55421   52.29579    0    0    0
    1338      444        3     0.01200   23.99399   25.68781   49.42089    0    0    0
    1339      444        3     0.01200   24.92073   26.33028   50.79603    0    0    0
    1340      444        3     0.01200   22.25858   23.82102   52.07521    0    0    0
    1341      444        3     0.01200   22.81974   25.02810   53.25191    0    0    0
    1342      444        7     0.01200   29.25271   29.96349   37.48289    0    0    0
    1343      444        7     0.01200   28.68735   28.94063   38.48974    0    0    0
    1344      444        3     0.01200   29.35020   29.50109   36.49844    0    0    0
    1345      444        3     0.01200   30.22917   30.34837   37.77505    0    0    0
    1346      444        3     0.01200   28.87580   29.27537   39.51184    0    0    0
    1347      444        3     0.01200   29.11611   27.94616   38.36926    0    0    0
    1348      444        6    -0.48000   26.90687   30.38061   37.81853    0    0    0
    1349      444        7     0.18000   27.18727   28.98372   38.18383    0    0    0
    1350      444        7     0.18000   28.17022   31.05431   37.46241    0    0    0
    1351      444        3     0.01200   26.55621   28.73192   39.03330    0    0    0
    1352      444        3     0.01200   26.93533   28.33156   37.34256    0    0    0
    1353      444        3     0.01200   28.36345   31.82916   38.20686    0    0    0
    1354      444        3     0.01200   28.04796   31.52051   36.48589    0    0    0
    1355      444        7     0.01200   19.81784    9.96863   61.23586    0    0    0
    1356      444        7     0.01200   20.82582    9.12503   60.42843    0    0    0
    1357      444        3     0.01200   18.81334    9.83864   60.82775    0    0    0
    1358      444        3     0.01200   20.05321   11.03233   61.22532    0    0    0
    1359      444        3     0.01200   21.84305    9.47661   60.61247    0    0    0
    1360      444        3     0.01200   20.64039    9.15610   59.35513    0    0    0
    1361      444        6    -0.48000   20.33369    7.95617   62.44976    0    0    0
    1362      444        7     0.18000   20.62893    7.72904   61.02687    0    0    0
    1363      444        7     0.18000   19.91257    9.35696   62.64263    0    0    0
    1364      444        3     0.01200   21.51173    7.09604   60.97017    0    0    0
    1365      444        3     0.01200   19.78533    7.21276   60.55961    0    0    0
    1366      444        3     0.01200   20.66812    9.85801   63.25091    0    0    0
    1367      444        3     0.01200   18.96415    9.36036   63.17776    0    0    0
    1368      444        7     0.01200   13.21620   26.52117   56.55107    0    0    0
    1369      444        7     0.01200   12.69959   25.46856   57.55344    0    0    0
    1370      444        3     0.01200   12.43432   27.25584   56.34760    0    0    0
    1371      444        3     0.01200   13.52649   26.08449   55.60238    0    0    0
    1372      444        3     0.01200   13.33306   24.57965   57.52525    0    0    0
    1373      444        3     0.01200   11.67191   25.16456   57.35649    0    0    0
    1374      444        6    -0.48000   14.07125   27.01527   58.74523    0    0    0
    1375      444        7     0.18000   12.86002   26.19398   58.89273    0    0    0
    1376      444        7     0.18000   14.38306   27.17088   57.31160    0    0    0
    1377      444        3     0.01200   13.01380   25.52859   59.73939    0    0    0
    1378      444        3     0.01200   12.00409   26.84386   59.09661    0    0    0
    1379      444        3     0.01200   15.32822   26.66202   57.11247    0    0    0
    1380      444        3     0.01200   14.49764   28.23252   57.09784    0    0    0
    1381      444        7     0.01200   13.96001   13.29287   16.32383    0    0    0
    1382      444        7     0.01200   14.89813   12.06933   16.27369    0    0    0
    1383      444        3     0.01200   12.99739   13.00585   16.75215    0    0    0
    1384      444        3     0.01200   13.77822   13.72631   15.34095    0    0    0
    1385      444        3     0.01200   15.72161   12.25494   15.58111    0    0    0
    1386      444        3     0.01200   14.38842   11.15709   15.96495    0    0    0
    1387      444        6    -0.48000   15.52131   13.40363   18.15131    0    0    0
    1388      444        7     0.18000   15.41788   12.00347   17.71285    0    0    0
    1389      444        7     0.18000   14.70459   14.25379   17.26423    0    0    0
    1390      444        3     0.01200   16.40456   11.55506   17.80565    0    0    0
    1391      444        3     0.01200   14.71794   11.47083   18.36316    0    0    0
    1392      444        3     0.01200   15.37683   14.91614   16.71531    0    0    0
    1393      444        3     0.01200   14.03787   14.85413   17.88145    0    0    0
    1394      444        7     0.01200   27.75085   31.32963    1.46798    0    0    0
    1395      444        7     0.01200   28.20916   29.85670    1.47485    0    0    0
    1396      444        3     0.01200   27.74441   31.71211    0.44517    0    0    0
    1397      444        3     0.01200   28.39271   31.97452    2.06723    0    0    0
    1398      444        3     0.01200   28.51761   29.56349    2.48041    0    0    0
    1399      444        3     0.01200   29.03737   29.66755    0.79249    0    0    0
    1400      444        6    -0.48000   25.83188   29.89332    1.67817    0    0    0
    1401      444        7     0.18000   26.92766   29.11934    1.07520    0    0    0
    1402      444        7     0.18000   26.31956   31.24286    2.02115    0    0    0
    1403      444        3     0.01200   26.86463   28.10377    1.45975    0    0    0
    1404      444        3     0.01200   26.80326   29.10104   -0.01141    0    0    0
    1405      444        3     0.01200   26.29965   31.34511    3.10793    0    0    0
    1406      444        3     0.01200   25.64358   31.97481    1.58163    0    0    0
    1407      444        7     0.01200    0.70620   26.76695    7.41791    0    0    0
    1408      444        7     0.01200    1.94364   27.32202    8.15294    0    0    0
    1409      444        3     0.01200    0.18834   27.57609    6.89869    0    0    0
    1410      444        3     0.01200   -0.00378   26.28601    8.08991    0    0    0
    1411      444        3     0.01200    2.28076   26.61200    8.91088    0    0    0
    1412      444        3     0.01200    1.75408   28.27888    8.63855    0    0    0
    1413      444        6    -0.48000    2.68459   26.28193    6.13716    0    0    0
    1414      444        7     0.18000    2.97173   27.42117    7.02206    0    0    0
    1415      444        7     0.18000    1.32230   25.78490    6.40890    0    0    0
    1416      444        3     0.01200    4.00343   27.32896    7.35421    0    0    0
    1417      444        3     0.01200    2.85605   28.35347    6.46173    0    0    0
    1418      444        3     0.01200    1.40449   24.77830    6.82353    0    0    0
    1419      444        3     0.01200    0.77857   25.73912    5.46648    0    0    0
    1420      444        7     0.01200   11.03759    2.11761   54.72108    0    0    0
    1421      444        7     0.01200   12.09652    1.00321   54.59311    0    0    0
    1422      444        3     0.01200   10.28482    1.83207   55.45884    0    0    0
    1423      444        3     0.01200   10.52871    2.32674   53.78073    0    0    0
    1424      444        3     0.01200   12.65923    1.12387   53.66518    0    0    0
    1425      444        3     0.01200   11.66303    0.00357   54.60463    0    0    0
    1426      444        6    -0.48000   13.00872    2.73863   55.95340    0    0    0
    1427      444        7     0.18000   12.99771    1.27574   55.80111    0    0    0
    1428      444        7     0.18000   11.86148    3.31316   55.22506    0    0    0
    1429      444        3     0.01200   14.02690    0.95043   55.66624    0    0    0
    1430      444        3     0.01200   12.59228    0.81988   56.70905    0    0    0
    1431      444        3     0.01200   12.24933    3.91314   54.39952    0    0    0
    1432      444        3     0.01200   11.30978    3.95879   55.90673    0    0    0
    1433      444        7     0.01200   31.76535   11.57613   16.92164    0    0    0
    1434      444        7     0.01200   32.14225   13.07059   16.85723    0    0    0
    1435      444        3     0.01200   31.23844   11.28609   16.01020    0    0    0
    1436      444        3     0.01200   31.12799   11.33754   17.77241    0    0    0
    1437      444        3     0.01200   32.37752   13.44252   17.85651    0    0    0
    1438      444        3     0.01200   31.34965   13.68969   16.43791    0    0    0
    1439      444        6    -0.48000   34.08869   11.79296   16.33454    0    0    0
    1440      444        7     0.18000   33.40289   13.04708   15.98781    0    0    0
    1441      444        7     0.18000   33.13504   10.88308   16.99741    0    0    0
    1442      444        3     0.01200   34.09144   13.86538   16.18662    0    0    0
    1443      444        3     0.01200   33.15039   13.03979   14.92351    0    0    0
    1444      444        3     0.01200   33.46057   10.74360   18.03013    0    0    0
    1445      444        3     0.01200   33.16060    9.92372   16.48276    0    0    0
    1446      444        7     0.01200   10.97320    6.95181   53.05852    0    0    0
    1447      444        7     0.01200   10.22671    5.66623   52.64664    0    0    0
    1448      444        3     0.01200   10.67463    7.77869   52.41075    0    0    0
    1449      444        3     0.01200   12.05619    6.84870   52.99952    0    0    0
    1450      444        3     0.01200   10.73042    4.79005   53.05996    0    0    0
    1451      444        3     0.01200   10.15693    5.54462   51.56606    0    0    0
    1452      444        6    -0.48000    9.14272    6.56716   54.57212    0    0    0
    1453      444        7     0.18000    8.86169    5.85927   53.31383    0    0    0
    1454      444        7     0.18000   10.47987    7.18589   54.49516    0    0    0
    1455      444        3     0.01200    8.35743    4.92862   53.56450    0    0    0
    1456      444        3     0.01200    8.20029    6.47120   52.69365    0    0    0
    1457      444        3     0.01200   11.12356    6.69571   55.22818    0    0    0
    1458      444        3     0.01200   10.38621    8.24018   54.75124    0    0    0
    1459      444        7     0.01200   28.96864   18.92721   57.97971    0    0    0
    1460      444        7     0.01200   29.17752   19.78451   56.71439    0    0    0
    1461      444        3     0.01200   28.50694   19.52966   58.76480    0    0    0
    1462      444        3     0.01200   29.89924   18.51673   58.37017    0    0    0
    1463      444        3     0.01200   29.90186   19.30663   56.05167    0    0    0
    1464      444        3     0.01200   29.52857   20.79149   56.93815    0    0    0
    1465      444        6    -0.48000   27.23806   18.43457   56.38220    0    0    0
    1466      444        7     0.18000   27.78354   19.76673   56.08023    0    0    0
    1467      444        7     0.18000   27.99976   17.83686   57.49543    0    0    0
    1468      444        3     0.01200   27.78916   19.88342   54.99875    0    0    0
    1469      444        3     0.01200   27.13754   20.53137   56.52131    0    0    0
    1470      444        3     0.01200   28.53247   16.96423   57.11246    0    0    0
    1471      444        3     0.01200   27.29508   17.51669   58.26145    0    0    0
    1472      444        7     0.01200   24.93831   21.28840   34.61076    0    0    0
    1473      444        7     0.01200   24.92000   19.98786   35.44015    0    0    0
    1474      444        3     0.01200   25.56846   21.15775   33.72853    0    0    0
    1475      444        3     0.01200   25.31449   22.14254   35.17281    0    0    0
    1476      444        3     0.01200   24.56720   20.19265   36.45298    0    0    0
    1477      444        3     0.01200   25.89892   19.51391   35.50649    0    0    0
    1478      444        6    -0.48000   22.89551   20.09169   34.18124    0    0    0
    1479      444        7     0.18000   23.89648   19.13740   34.68200    0    0    0
    1480      444        7     0.18000   23.46556   21.45232   34.20304    0    0    0
    1481      444        3     0.01200   23.37782   18.41177   35.30465    0    0    0
    1482      444        3     0.01200   24.35922   18.62043   33.83633    0    0    0
    1483      444        3     0.01200   22.90773   22.04255   34.93268    0    0    0
    1484      444        3     0.01200   23.33932   21.89392   33.21565    0    0    0
    1485      444        7     0.01200    6.03764   10.67613   23.30688    0    0    0
    1486      444        7     0.01200    5.94904    9.57289   24.38141    0    0    0
    1487      444        3     0.01200    5.64833   10.30244   22.35753    0    0    0
    1488      444        3     0.01200    7.05673   11.02435   23.14205    0    0    0
    1489      444        3     0.01200    6.60285    9.81342   25.22219    0    0    0
    1490      444        3     0.01200    6.22455    8.58918   24.00230    0    0    0
    1491      444        6    -0.48000    4.13302   11.08345   24.71971    0    0    0
    1492      444        7     0.18000    4.48058    9.65701   24.80829    0    0    0
    1493      444        7     0.18000    5.12249   11.77444   23.87107    0    0    0
    1494      444        3     0.01200    4.29946    9.33636   25.83182    0    0    0
    1495      444        3     0.01200    3.83798    9.08480   24.13289    0    0    0
    1496      444        3     0.01200    5.67457   12.47802   24.49726    0    0    0
    1497      444        3     0.01200    4.58792   12.32695   23.09980    0    0    0
    1498      444        7     0.01200    7.64772   27.62123   56.71120    0    0    0
    1499      444        7     0.01200    6.51165   26.60837   56.46007    0    0    0
    1500      444        3     0.01200    7.59337   27.99412   57.73613    0    0    0
    1501      444        3     0.01200    7.60832   28.47595   56.03677    0    0    0
    1502      444        3     0.01200    6.36107   26.47044   55.38743    0    0    0
    1503      444        3     0.01200    5.56476   26.91534   56.90334    0    0    0
    1504      444        6    -0.48000    8.52482   25.38422   56.83789    0    0    0
    1505      444        7     0.18000    7.07621   25.33003   57.08680    0    0    0
    1506      444        7     0.18000    8.91197   26.77019   56.51245    0    0    0
    1507      444        3     0.01200    6.69841   24.41421   56.63761    0    0    0
    1508      444        3     0.01200    6.89452   25.30350   58.16514    0    0    0
    1509      444        3     0.01200    9.25514   26.79252   55.47627    0    0    0
    1510      444        3     0.01200    9.73294   27.06049   57.16638    0    0    0
    1511      444        7     0.01200   18.34448   20.82667   30.40032    0    0    0
    1512      444        7     0.01200   18.58675   21.52007   29.04381    0    0    0
    1513      444        3     0.01200   18.63471   19.77580   30.33764    0    0    0
    1514      444        3     0.01200   17.30344   20.87266   30.71824    0    0    0
    1515      444        3     0.01200   18.02549   22.45535   28.99397    0    0    0
    1516      444        3     0.01200   18.29931   20.90112   28.19434    0    0    0
    1517      444        6    -0.48000   20.38392   22.09939   30.50284    0    0    0
    1518      444        7     0.18000   20.09096   21.80416   29.09202    0    0    0
    1519      444        7     0.18000   19.28473   21.59118   31.34560    0    0    0
    1520      444        3     0.01200   20.39618   22.66705   28.50423    0    0    0
    1521      444        3     0.01200   20.66961   20.93107   28.77673    0    0    0
    1522      444        3     0.01200   18.78652   22.44655   31.80610    0    0    0
    1523      444        3     0.01200   19.71198   20.96425   32.12682    0    0    0
    1524      444        7     0.01200   21.24993   18.10782   40.69968    0    0    0
    1525      444        7     0.01200   21.97855   18.98814   41.73592    0    0    0
    1526      444        3     0.01200   21.97878   17.61185   40.05526    0    0    0
    1527      444        3     0.01200   20.56897   18.67607   40.06695    0    0    0
    1528      444        3     0.01200   21.28548   19.71352   42.16687    0    0    0
    1529      444        3     0.01200   22.82354   19.53003   41.31205    0    0    0
    1530      444        6    -0.48000   21.31453   16.96734   42.81740    0    0    0
    1531      444        7     0.18000   22.39848   17.96120   42.79172    0    0    0
    1532      444        7     0.18000   20.51981   17.08076   41.57955    0    0    0
    1533      444        3     0.01200   22.49274   18.37238   43.79436    0    0    0
    1534      444        3     0.01200   23.33525   17.46873   42.51522    0    0    0
    1535      444        3     0.01200   19.51768   17.41977   41.84925    0    0    0
    1536      444        3     0.01200   20.45181   16.09446   41.12295    0    0    0
    1537      444        7     0.01200   27.58744    6.00774   21.38962    0    0    0
    1538      444        7     0.01200   27.25669    7.51443   21.39997    0    0    0
    1539      444        3     0.01200   27.38606    5.57626   22.37234    0    0    0
    1540      444        3     0.01200   28.62773    5.80538   21.13703    0    0    0
    1541      444        3     0.01200   27.73531    8.01037   20.55308    0    0    0
    1542      444        3     0.01200   27.57637    8.01205   22.31511    0    0    0
    1543      444        6    -0.48000   25.45022    6.36712   20.34426    0    0    0
    1544      444        7     0.18000   25.73528    7.51086   21.22401    0    0    0
    1545      444        7     0.18000   26.60728    5.45173   20.34451    0    0    0
    1546      444        3     0.01200   25.34477    8.40385   20.74099    0    0    0
    1547      444        3     0.01200   25.22581    7.36755   22.18132    0    0    0
    1548      444        3     0.01200   27.04139    5.45285   19.34278    0    0    0
    1549      444        3     0.01200   26.25248    4.44906   20.57833    0    0    0
    1550      444        7     0.01200    1.88443   12.97401   61.79097    0    0    0
    1551      444        7     0.01200    3.15910   13.63893   62.35019    0    0    0
    1552      444        3     0.01200    1.13739   13.73677   61.56161    0    0    0
    1553      444        3     0.01200    1.43997   12.26196   62.48552    0    0    0
    1554      444        3     0.01200    3.77449   12.89850   62.86528    0    0    0
    1555      444        3     0.01200    2.94376   14.45014   63.04508    0    0    0
    1556      444        6    -0.48000    3.55009   13.09870   60.05902    0    0    0
    1557      444        7     0.18000    3.85847   14.11723   61.07434    0    0    0
    1558      444        7     0.18000    2.38735   12.30567   60.50160    0    0    0
    1559      444        3     0.01200    4.94099   14.17919   61.16118    0    0    0
    1560      444        3     0.01200    3.46773   15.08510   60.74710    0    0    0
    1561      444        3     0.01200    2.72280   11.28240   60.68138    0    0    0
    1562      444        3     0.01200    1.64818   12.30336   59.70191    0    0    0
    1563      444        7     0.01200    4.33504   22.79754    8.66434    0    0    0
    1564      444        7     0.01200    5.11712   23.99680    9.23858    0    0    0
    1565      444        3     0.01200    3.71905   22.34714    9.44548    0    0    0
    1566      444        3     0.01200    4.98606   22.02437    8.25773    0    0    0
    1567      444        3     0.01200    5.94943   24.25314    8.57996    0    0    0
    1568      444        3     0.01200    5.51383   23.80575   10.23529    0    0    0
    1569      444        6    -0.48000    3.24655   24.84576    8.02432    0    0    0
    1570      444        7     0.18000    4.06239   25.10715    9.21992    0    0    0
    1571      444        7     0.18000    3.45180   23.45091    7.58958    0    0    0
    1572      444        3     0.01200    4.47706   26.10818    9.12383    0    0    0
    1573      444        3     0.01200    3.42648   25.06488   10.10894    0    0    0
    1574      444        3     0.01200    3.94590   23.46782    6.61619    0    0    0
    1575      444        3     0.01200    2.47732   22.97584    7.48668    0    0    0
    1576      444        7     0.01200   24.22676   23.46628   23.88783    0    0    0
    1577      444        7     0.01200   25.52783   24.19879   23.50015    0    0    0
    1578      444        3     0.01200   23.96685   23.69354   24.92383    0    0    0
    1579      444        3     0.01200   24.30518   22.38429   23.78732    0    0    0
    1580      444        3     0.01200   25.96057   23.74821   22.60463    0    0    0
    1581      444        3     0.01200   26.27698   24.17894   24.29117    0    0    0
    1582      444        6    -0.48000   23.69059   25.42530   22.59773    0    0    0
    1583      444        7     0.18000   25.02229   25.61166   23.19371    0    0    0
    1584      444        7     0.18000   23.19427   24.07524   22.92594    0    0    0
    1585      444        3     0.01200   25.63294   26.15247   22.47408    0    0    0
    1586      444        3     0.01200   24.93059   26.20668   24.10698    0    0    0
    1587      444        3     0.01200   23.12159   23.50518   21.99768    0    0    0
    1588      444        3     0.01200   22.20205   24.17078   23.36441    0    0    0
    1589      444        7     0.01200   22.69755    4.54467   62.02920    0    0    0
    1590      444        7     0.01200   23.92300    3.74169   61.54639    0    0    0
    1591      444        3     0.01200   22.15937    3.97852   62.79230    0    0    0
    1592      444        3     0.01200   22.00074    4.77658   61.22444    0    0    0
    1593      444        3     0.01200   24.27865    4.13569   60.59217    0    0    0
    1594      444        3     0.01200   23.71172    2.67993   61.42247    0    0    0
    1595      444        6    -0.48000   24.68413    5.40264   63.08134    0    0    0
    1596      444        7     0.18000   24.94593    4.02056   62.65161    0    0    0
    1597      444        7     0.18000   23.33469    5.80317   62.63938    0    0    0
    1598      444        3     0.01200   25.98027    3.96895   62.31887    0    0    0
    1599      444        3     0.01200   24.80679    3.34463   63.50031    0    0    0
    1600      444        3     0.01200   23.44181    6.60022   61.90103    0    0    0
    1601      444        3     0.01200   22.79014    6.18617   63.50116    0    0    0
    1602      444        7     0.01200   31.16695   14.20457   24.76987    0    0    0
    1603      444        7     0.01200   31.84364   12.82210   24.66748    0    0    0
    1604      444        3     0.01200   30.83968   14.38308   25.79627    0    0    0
    1605      444        3     0.01200   30.30067   14.30027   24.11613    0    0    0
    1606      444        3     0.01200   31.88951   12.50214   23.62452    0    0    0
    1607      444        3     0.01200   31.32563   12.05342   25.24029    0    0    0
    1608      444        6    -0.48000   33.55714   14.48073   24.75133    0    0    0
    1609      444        7     0.18000   33.25096   13.11294   25.19716    0    0    0
    1610      444        7     0.18000   32.30260   15.16789   24.38985    0    0    0
    1611      444        3     0.01200   34.01850   12.45538   24.79501    0    0    0
    1612      444        3     0.01200   33.27936   13.07305   26.28993    0    0    0
    1613      444        3     0.01200   32.32142   15.36673   23.31652    0    0    0
    1614      444        3     0.01200   32.26166   16.11418   24.92719    0    0    0
    1615      444        7     0.01200   16.36670    8.39900   30.77935    0    0    0
    1616      444        7     0.01200   16.06857    9.87733   30.45489    0    0    0
    1617      444        3     0.01200   16.70090    8.30582   31.81478    0    0    0
    1618      444        3     0.01200   17.13460    7.97176   30.13533    0    0    0
    1619      444        3     0.01200   16.04127   10.02696   29.37363    0    0    0
    1620      444        3     0.01200   16.80444   10.56062   30.87790    0    0    0
    1621      444        6    -0.48000   13.99099    8.77330   30.85357    0    0    0
    1622      444        7     0.18000   14.67083   10.06225   31.05305    0    0    0
    1623      444        7     0.18000   14.99742    7.72687   30.59124    0    0    0
    1624      444        3     0.01200   14.07715   10.82819   30.55899    0    0    0
    1625      444        3     0.01200   14.72354   10.28238   32.12324    0    0    0
    1626      444        3     0.01200   14.85904    7.37145   29.56827    0    0    0
    1627      444        3     0.01200   14.82451    6.90263   31.28162    0    0    0
    1628      444        7     0.01200   26.61114    2.64652   32.46690    0    0    0
    1629      444        7     0.01200   26.48000    1.10993   32.50331    0    0    0
    1630      444        3     0.01200   26.39894    3.01390   31.46067    0    0    0
    1631      444        3     0.01200   27.60408    2.99257   32.75196    0    0    0
    1632      444        3     0.01200   26.98120    0.71055   33.38735    0    0    0
    1633      444        3     0.01200   26.90181    0.62776   31.62189    0    0    0
    1634      444        6    -0.48000   24.49477    2.04484   33.44086    0    0    0
    1635      444        7     0.18000   24.96478    0.91919   32.61904    0    0    0
    1636      444        7     0.18000   25.52178    3.10404   33.44979    0    0    0
    1637      444        3     0.01200   24.67282   -0.00041   33.12137    0    0    0
    1638      444        3     0.01200   24.48378    0.96139   31.63752    0    0    0
    1639      444        3     0.01200   25.90768    3.19430   34.46707    0    0    0
    1640      444        3     0.01200   25.05023    4.04269   33.16263    0    0    0
    1641      444        7     0.01200   18.94550    2.04879   29.34665    0    0    0
    1642      444        7     0.01200   19.51902    3.19765   30.20153    0    0    0
    1643      444        3     0.01200   17.85766    2.12994   29.29674    0    0    0
    1644      444        3     0.01200   19.19445    1.06408   29.74079    0    0    0
    1645      444        3     0.01200   20.53721    2.96010   30.51634    0    0    0
    1646      444        3     0.01200   18.92331    3.40221   31.09069    0    0    0
    1647      444        6    -0.48000   19.83053    3.75833   27.90311    0    0    0
    1648      444        7     0.18000   19.52747    4.36387   29.20880    0    0    0
    1649      444        7     0.18000   19.57027    2.30747   27.96649    0    0    0
    1650      444        3     0.01200   20.29212    5.11050   29.41154    0    0    0
    1651      444        3     0.01200   18.55008    4.85293   29.16338    0    0    0
    1652      444        3     0.01200   20.52248    1.78625   27.85004    0    0    0
    1653      444        3     0.01200   18.91360    2.03946   27.14015    0    0    0
    1654      444        7     0.01200    3.88312   24.28542   14.42585    0    0    0
    1655      444        7     0.01200    2.71575   23.36770   14.84378    0    0    0
    1656      444        3     0.01200    4.45451   24.58463   15.30702    0    0    0
    1657      444        3     0.01200    3.54892   25.18819   13.91566    0    0    0
    1658      444        3     0.01200    1.97165   23.31881   14.04618    0    0    0
    1659      444        3     0.01200    2.22074   23.70056   15.75563    0    0    0
    1660      444        6    -0.48000    4.46276   21.99413   13.97463    0    0    0
    1661      444        7     0.18000    3.41300   22.01358   15.00467    0    0    0
    1662      444        7     0.18000    4.72539   23.37299   13.52022    0    0    0
    1663      444        3     0.01200    2.76318   21.15901   14.82950    0    0    0
    1664      444        3     0.01200    3.87291   21.91938   15.99267    0    0    0
    1665      444        3     0.01200    4.42116   23.44967   12.47452    0    0    0
    1666      444        3     0.01200    5.79524   23.56188   13.59516    0    0    0
    1667      444        7     0.01200    5.51300   12.97759   10.65977    0    0    0
    1668      444        7     0.01200    5.52926   11.43917   10.77209    0    0    0
    1669      444        3     0.01200    5.82169   13.28032    9.65700    0    0    0
    1670      444        3     0.01200    6.17416   13.46059   11.37849    0    0    0
    1671      444        3     0.01200    5.53244   11.13874   11.82184    0    0    0
    1672      444        3     0.01200    6.39193   10.98779   10.28285    0    0    0
    1673      444        6    -0.48000    3.26764   12.13518   10.46416    0    0    0
    1674      444        7     0.18000    4.20152   11.05459   10.11264    0    0    0
    1675      444        7     0.18000    4.03344   13.32005   10.89583    0    0    0
    1676      444        3     0.01200    3.77998   10.12171   10.48044    0    0    0
    1677      444        3     0.01200    4.30027   11.00058    9.02459    0    0    0
    1678      444        3     0.01200    3.82276   13.49397   11.95285    0    0    0
    1679      444        3     0.01200    3.69333   14.17844   10.31844    0    0    0
    1680      444        7     0.01200   27.64660   21.62734   19.52381    0    0    0
    1681      444        7     0.01200   26.40773   20.82509   19.07523    0    0    0
    1682      444        3     0.01200   27.38033   22.29230   20.34807    0    0    0
    1683      444        3     0.01200   28.07055   22.23251   18.72318    0    0    0
    1684      444        3     0.01200   26.57151   20.40507   18.08075    0    0    0
    1685      444        3     0.01200   25.49993   21.42718   19.04875    0    0    0
    1686      444        6    -0.48000   27.75529   19.40489   20.43953    0    0    0
    1687      444        7     0.18000   26.35159   19.70831   20.12182    0    0    0
    1688      444        7     0.18000   28.60721   20.52841   20.00516    0    0    0
    1689      444        3     0.01200   25.88871   18.79121   19.76422    0    0    0
    1690      444        3     0.01200   25.83834   20.04048   21.02889    0    0    0
    1691      444        3     0.01200   29.25184   20.17371   19.19859    0    0    0
    1692      444        3     0.01200   29.22576   20.83639   20.84683    0    0    0
    1693      444        7     0.01200   10.50427   18.51687   53.52948    0    0    0
    1694      444        7     0.01200   12.00971   18.48160   53.19479    0    0    0
    1695      444        3     0.01200   10.07462   17.51948   53.41506    0    0    0
    1696      444        3     0.01200    9.94586   19.20188   52.89237    0    0    0
    1697      444        3     0.01200   12.37559   19.49188   53.00060    0    0    0
    1698      444        3     0.01200   12.23657   17.86143   52.32805    0    0    0
    1699      444        6    -0.48000   11.77924   18.48752   55.56987    0    0    0
    1700      444        7     0.18000   12.61481   17.93677   54.49197    0    0    0
    1701      444        7     0.18000   10.49422   18.94311   55.00607    0    0    0
    1702      444        3     0.01200   13.63833   18.25874   54.67083    0    0    0
    1703      444        3     0.01200   12.57089   16.84419   54.52165    0    0    0
    1704      444        3     0.01200   10.44225   20.02839   55.11286    0    0    0
    1705      444        3     0.01200    9.68705   18.48930   55.57915    0    0    0
    1706      444        7     0.01200    5.13251   27.53980   35.58000    0    0    0
    1707      444        7     0.01200    4.41333   27.46121   36.94244    0    0    0
    1708      444        3     0.01200    6.15599   27.17193   35.67822    0    0    0
    1709      444        3     0.01200    5.17302   28.55300   35.18158    0    0    0
    1710      444        3     0.01200    3.52632   28.09795   36.93677    0    0    0
    1711      444        3     0.01200    5.04825   27.76380   37.77468    0    0    0
    1712      444        6    -0.48000    3.69935   25.60743   35.62036    0    0    0
    1713      444        7     0.18000    4.00858   25.98555   37.00772    0    0    0
    1714      444        7     0.18000    4.30020   26.59270   34.70115    0    0    0
    1715      444        3     0.01200    3.12016   25.79769   37.60660    0    0    0
    1716      444        3     0.01200    4.82992   25.36519   37.37796    0    0    0
    1717      444        3     0.01200    3.49090   27.12031   34.19263    0    0    0
    1718      444        3     0.01200    4.89529   26.05650   33.96343    0    0    0
    1719      444        7     0.01200   20.10370   21.20441    3.01118    0    0    0
    1720      444        7     0.01200   21.57627   21.52065    3.34457    0    0    0
    1721      444        3     0.01200   19.97981   21.10750    1.93056    0    0    0
    1722      444        3     0.01200   19.41639   21.97266    3.36384    0    0    0
    1723      444        3     0.01200   21.65482   21.92213    4.35694    0    0    0
    1724      444        3     0.01200   22.02226   22.23703    2.65522    0    0    0
    1725      444        6    -0.48000   21.20478   19.20050    3.76055    0    0    0
    1726      444        7     0.18000   22.22744   20.13647    3.26912    0    0    0
    1727      444        7     0.18000   19.88154   19.85053    3.70383    0    0    0
    1728      444        3     0.01200   23.10583   20.02693    3.90130    0    0    0
    1729      444        3     0.01200   22.49065   19.87776    2.23940    0    0    0
    1730      444        3     0.01200   19.51999   19.97452    4.72649    0    0    0
    1731      444        3     0.01200   19.20018   19.19672    3.16147    0    0    0
    1732      444        7     0.01200   24.75635    8.73644   34.71174    0    0    0
    1733      444        7     0.01200   25.33788    9.35269   36.00081    0    0    0
    1734      444        3     0.01200   24.45578    7.70302   34.89659    0    0    0
    1735      444        3     0.01200   25.46525    8.74070   33.88445    0    0    0
    1736      444        3     0.01200   25.91652   10.24736   35.76213    0    0    0
    1737      444        3     0.01200   25.98079    8.66326   36.54731    0    0    0
    1738      444        6    -0.48000   23.09652   10.13310   35.75286    0    0    0
    1739      444        7     0.18000   24.07214    9.72898   36.77669    0    0    0
    1740      444        7     0.18000   23.52597    9.61627   34.43940    0    0    0
    1741      444        3     0.01200   24.20406   10.56821   37.45605    0    0    0
    1742      444        3     0.01200   23.67953    8.87335   37.33373    0    0    0
    1743      444        3     0.01200   23.77177   10.46859   33.80295    0    0    0
    1744      444        3     0.01200   22.69517    9.06865   33.99695    0    0    0
    1745      444        7     0.01200   19.96150    3.82961   40.12416    0    0    0
    1746      444        7     0.01200   19.62543    5.32173   39.92348    0    0    0
    1747      444        3     0.01200   19.42265    3.44053   40.99061    0    0    0
    1748      444        3     0.01200   21.02539    3.65340   40.27919    0    0    0
    1749      444        3     0.01200   20.37183    5.79213   39.28016    0    0    0
    1750      444        3     0.01200   19.58131    5.87580   40.86070    0    0    0
    1751      444        6    -0.48000   18.34710    4.05739   38.35457    0    0    0
    1752      444        7     0.18000   18.27320    5.25331   39.20761    0    0    0
    1753      444        7     0.18000   19.43904    3.18642   38.82977    0    0    0
    1754      444        3     0.01200   18.07133    6.10610   38.56323    0    0    0
    1755      444        3     0.01200   17.45213    5.13922   39.92130    0    0    0
    1756      444        3     0.01200   20.20846    3.15360   38.05591    0    0    0
    1757      444        3     0.01200   19.03968    2.18427   38.97835    0    0    0
    1758      444        7     0.01200    6.05172   13.24100   43.85863    0    0    0
    1759      444        7     0.01200    5.91440   12.10937   44.89796    0    0    0
    1760      444        3     0.01200    5.85838   12.85122   42.85705    0    0    0
    1761      444        3     0.01200    7.04082   13.69778   43.85975    0    0    0
    1762      444        3     0.01200    6.39872   12.39702   45.83335    0    0    0
    1763      444        3     0.01200    6.34971   11.16917   44.56054    0    0    0
    1764      444        6    -0.48000    3.91659   13.41310   44.95462    0    0    0
    1765      444        7     0.18000    4.39672   12.02918   45.08735    0    0    0
    1766      444        7     0.18000    4.94712   14.22379   44.27823    0    0    0
    1767      444        3     0.01200    4.09274   11.66715   46.06703    0    0    0
    1768      444        3     0.01200    3.93300   11.40902   44.31476    0    0    0
    1769      444        3     0.01200    5.31560   14.96624   44.98880    0    0    0
    1770      444        3     0.01200    4.48404   14.73544   43.43581    0    0    0
    1771      444        7     0.01200    3.33313    8.55343   14.68571    0    0    0
    1772      444        7     0.01200    4.28702    9.43891   13.85768    0    0    0
    1773      444        3     0.01200    2.36425    8.48321   14.18688    0    0    0
    1774      444        3     0.01200    3.16928    8.93571   15.69267    0    0    0
    1775      444        3     0.01200    5.12428    9.76988   14.47550    0    0    0
    1776      444        3     0.01200    3.79590   10.31935   13.44423    0    0    0
    1777      444        6    -0.48000    4.84945    7.15697   13.44462    0    0    0
    1778      444        7     0.18000    4.77347    8.46643   12.77910    0    0    0
    1779      444        7     0.18000    4.04355    7.19057   14.67999    0    0    0
    1780      444        3     0.01200    5.76309    8.69699   12.39087    0    0    0
    1781      444        3     0.01200    4.06494    8.40982   11.94765    0    0    0
    1782      444        3     0.01200    4.72041    7.08432   15.52998    0    0    0
    1783      444        3     0.01200    3.35519    6.34688   14.66459    0    0    0
    1784      444        7     0.01200   28.38101   16.76506   17.20716    0    0    0
    1785      444        7     0.01200   28.36523   17.89165   18.26081    0    0    0
    1786      444        3     0.01200   28.85715   17.11991   16.29073    0    0    0
    1787      444        3     0.01200   27.38285   16.40878   16.95477    0    0    0
    1788      444        3     0.01200   27.63567   17.66639   19.04136    0    0    0
    1789      444        3     0.01200   28.12427   18.86569   17.83596    0    0    0
    1790      444        6    -0.48000   30.14498   16.39695   18.80168    0    0    0
    1791      444        7     0.18000   29.78712   17.82339   18.82584    0    0    0
    1792      444        7     0.18000   29.24160   15.68333   17.87898    0    0    0
    1793      444        3     0.01200   29.87018   18.16689   19.85459    0    0    0
    1794      444        3     0.01200   30.48911   18.38377   18.20157    0    0    0
    1795      444        3     0.01200   28.63468   14.99097   18.46568    0    0    0
    1796      444        3     0.01200   29.84783   15.11671   17.17378    0    0    0
    1797      444        7     0.01200   10.64291   28.93650    0.87560    0    0    0
    1798      444        7     0.01200   11.82367   29.91601    0.71443    0    0    0
    1799      444        3     0.01200   11.01239   27.90909    0.89579    0    0    0
    1800      444        3     0.01200    9.91303   29.01872    0.07094    0    0    0
    1801      444        3     0.01200   11.46085   30.89117    0.38328    0    0    0
    1802      444        3     0.01200   12.56964   29.56657    0.00118    0    0    0
    1803      444        6    -0.48000   11.18032   29.90366    3.01228    0    0    0
    1804      444        7     0.18000   12.36360   30.00688    2.14478    0    0    0
    1805      444        7     0.18000   10.06068   29.32800    2.24302    0    0    0
    1806      444        3     0.01200   12.85727   30.94937    2.37110    0    0    0
    1807      444        3     0.01200   13.04674   29.18113    2.36386    0    0    0
    1808      444        3     0.01200    9.28573   30.09118    2.14855    0    0    0
    1809      444        3     0.01200    9.66120   28.48097    2.79876    0    0    0
    1810      444        7     0.01200    2.34237   23.13200   59.14618    0    0    0
    1811      444        7     0.01200    2.63938   24.49824   58.49441    0    0    0
    1812      444        3     0.01200    2.22767   23.25218   60.22548    0    0    0
    1813      444        3     0.01200    3.12868   22.39922   58.96815    0    0    0
    1814      444        3     0.01200    3.05807   24.35561   57.49611    0    0    0
    1815      444        3     0.01200    3.33515   25.10262   59.07574    0    0    0
    1816      444        6    -0.48000    0.33401   23.99440   58.13999    0    0    0
    1817      444        7     0.18000    1.24307   25.12066   58.40180    0    0    0
    1818      444        7     0.18000    1.00551   22.73163   58.50226    0    0    0
    1819      444        3     0.01200    1.13014   25.83200   57.58665    0    0    0
    1820      444        3     0.01200    0.96091   25.60311   59.34210    0    0    0
    1821      444        3     0.01200    1.15454   22.15215   57.58907    0    0    0
    1822      444        3     0.01200    0.35360   22.17610   59.17477    0    0    0
    1823      444        7     0.01200   21.97415   19.78548   30.82197    0    0    0
    1824      444        7     0.01200   22.83476   18.73866   31.55897    0    0    0
    1825      444        3     0.01200   21.78802   20.64028   31.47554    0    0    0
    1826      444        3     0.01200   21.01191   19.38952   30.49907    0    0    0
    1827      444        3     0.01200   22.76608   17.77277   31.05440    0    0    0
    1828      444        3     0.01200   22.54004   18.60460   32.59939    0    0    0
    1829      444        6    -0.48000   24.25859   19.96451   30.08785    0    0    0
    1830      444        7     0.18000   24.24447   19.31822   31.40902    0    0    0
    1831      444        7     0.18000   22.87083   20.19291   29.64211    0    0    0
    1832      444        3     0.01200   25.03295   18.56892   31.41807    0    0    0
    1833      444        3     0.01200   24.44981   20.06601   32.18049    0    0    0
    1834      444        3     0.01200   22.68965   19.57079   28.76343    0    0    0
    1835      444        3     0.01200   22.76677   21.24083   29.36475    0    0    0
    1836      444        7     0.01200   23.06421   21.11165   20.83473    0    0    0
    1837      444        7     0.01200   21.58076   21.53043   20.77428    0    0    0
    1838      444        3     0.01200   23.40007   21.08222   21.87338    0    0    0
    1839      444        3     0.01200   23.71719   21.78964   20.28617    0    0    0
    1840      444        3     0.01200   21.32475   21.86342   19.76640    0    0    0
    1841      444        3     0.01200   21.33770   22.33069   21.47272    0    0    0
    1842      444        6    -0.48000   21.69350   19.16283   20.49876    0    0    0
    1843      444        7     0.18000   20.86248   20.21739   21.09933    0    0    0
    1844      444        7     0.18000   23.04289   19.69728   20.23374    0    0    0
    1845      444        3     0.01200   19.86752   20.13977   20.66659    0    0    0
    1846      444        3     0.01200   20.79857   20.05733   22.17952    0    0    0
    1847      444        3     0.01200   23.19470   19.71540   19.15274    0    0    0
    1848      444        3     0.01200   23.77297   19.02717   20.68521    0    0    0
    1849      444        7     0.01200   25.14978   13.52331   59.07941    0    0    0
    1850      444        7     0.01200   24.51001   12.27145   59.71439    0    0    0
    1851      444        3     0.01200   26.18906   13.61388   59.40217    0    0    0
    1852      444        3     0.01200   24.63074   14.44369   59.34484    0    0    0
    1853      444        3     0.01200   23.42141   12.33729   59.66103    0    0    0
    1854      444        3     0.01200   24.79520   12.13244   60.75682    0    0    0
    1855      444        6    -0.48000   25.08443   11.74606   57.45869    0    0    0
    1856      444        7     0.18000   25.02064   11.15181   58.80262    0    0    0
    1857      444        7     0.18000   25.07617   13.21681   57.57517    0    0    0
    1858      444        3     0.01200   24.36012   10.28911   58.75076    0    0    0
    1859      444        3     0.01200   26.02012   10.82234   59.10102    0    0    0
    1860      444        3     0.01200   24.14961   13.58733   57.13231    0    0    0
    1861      444        3     0.01200   25.92218   13.61097   57.01411    0    0    0
    1862      444        7     0.01200   27.94130   23.41253   62.26266    0    0    0
    1863      444        7     0.01200   26.51639   23.15986   61.72843    0    0    0
    1864      444        3     0.01200   27.89180   23.92734   63.22443    0    0    0
    1865      444        3     0.01200   28.54541   24.01572   61.58577    0    0    0
    1866      444        3     0.01200   26.54893   22.94108   60.65917    0    0    0
    1867      444        3     0.01200   25.84865   24.00642   61.88582    0    0    0
    1868      444        6    -0.48000   27.32437   21.12352   62.67428    0    0    0
    1869      444        7     0.18000   26.09471   21.91441   62.51375    0    0    0
    1870      444        7     0.18000   28.49528   21.98987   62.43949    0    0    0
    1871      444        3     0.01200   25.36742   21.29211   61.99700    0    0    0
    1872      444        3     0.01200   25.70397   22.18109   63.50002    0    0    0
    1873      444        3     0.01200   29.00218   21.63890   61.53849    0    0    0
    1874      444        3     0.01200   29.17009   21.89365   63.28876    0    0    0
    1875      444        7     0.01200   28.68452   27.38924   54.67228    0    0    0
    1876      444        7     0.01200   27.94977   26.22301   53.97968    0    0    0
    1877      444        3     0.01200   29.74147   27.14299   54.79346    0    0    0
    1878      444        3     0.01200   28.27564   27.62197   55.65494    0    0    0
    1879      444        3     0.01200   26.87238   26.31378   54.13215    0    0    0
    1880      444        3     0.01200   28.26731   25.24635   54.34384    0    0    0
    1881      444        6    -0.48000   28.36176   27.91292   52.34608    0    0    0
    1882      444        7     0.18000   28.29980   26.45215   52.50637    0    0    0
    1883      444        7     0.18000   28.51001   28.54291   53.67193    0    0    0
    1884      444        3     0.01200   27.55247   26.07552   51.81147    0    0    0
    1885      444        3     0.01200   29.27293   26.01871   52.25803    0    0    0
    1886      444        3     0.01200   27.60682   29.12131   53.87596    0    0    0
    1887      444        3     0.01200   29.36503   29.21650   53.63894    0    0    0
    1888      444        7     0.01200   10.67849   18.67229   47.87733    0    0    0
    1889      444        7     0.01200   10.39762   19.61768   49.06348    0    0    0
    1890      444        3     0.01200   11.41719   19.12192   47.21052    0    0    0
    1891      444        3     0.01200    9.78572   18.44992   47.29383    0    0    0
    1892      444        3     0.01200    9.46214   19.33926   49.55298    0    0    0
    1893      444        3     0.01200   10.33131   20.66357   48.76511    0    0    0
    1894      444        6    -0.48000   11.87831   17.90463   49.81659    0    0    0
    1895      444        7     0.18000   11.58602   19.33596   49.98759    0    0    0
    1896      444        7     0.18000   11.25937   17.42683   48.56546    0    0    0
    1897      444        3     0.01200   11.37582   19.50608   51.04121    0    0    0
    1898      444        3     0.01200   12.46242   19.92214   49.69629    0    0    0
    1899      444        3     0.01200   10.47960   16.70821   48.82520    0    0    0
    1900      444        3     0.01200   12.02353   16.92546   47.97337    0    0    0
    1901      444        7     0.01200   30.34930    3.96649   62.50050    0    0    0
    1902      444        7     0.01200   31.21135    5.00340   61.75128    0    0    0
    1903      444        3     0.01200   30.75467    3.79916   63.50057    0    0    0
    1904      444        3     0.01200   30.30329    3.00613   61.98810    0    0    0
    1905      444        3     0.01200   31.01759    4.94857   60.67811    0    0    0
    1906      444        3     0.01200   32.27953    4.86402   61.91519    0    0    0
    1907      444        6    -0.48000   29.25315    6.10787   62.55116    0    0    0
    1908      444        7     0.18000   30.68908    6.32637   62.31932    0    0    0
    1909      444        7     0.18000   28.97938    4.65844   62.58183    0    0    0
    1910      444        3     0.01200   30.78879    7.16892   61.63859    0    0    0
    1911      444        3     0.01200   31.17631    6.57043   63.26778    0    0    0
    1912      444        3     0.01200   28.35138    4.41323   61.72311    0    0    0
    1913      444        3     0.01200   28.43613    4.43038   63.49767    0    0    0
    1914      444        7     0.01200   24.96607   25.47480   19.58138    0    0    0
    1915      444        7     0.01200   25.87162   24.23002   19.48072    0    0    0
    1916      444        3     0.01200   24.61113   25.59423   20.60716    0    0    0
    1917      444        3     0.01200   24.09739   25.41928   18.92618    0    0    0
    1918      444        3     0.01200   25.97384   23.92264   18.43798    0    0    0
    1919      444        3     0.01200   25.49323   23.38349   20.05302    0    0    0
    1920      444        6    -0.48000   27.27262   26.15978   19.56665    0    0    0
    1921      444        7     0.18000   27.20661   24.75973   20.01258    0    0    0
    1922      444        7     0.18000   25.91883   26.61979   19.20280    0    0    0
    1923      444        3     0.01200   28.07691   24.24461   19.61198    0    0    0
    1924      444        3     0.01200   27.23963   24.72551   21.10541    0    0    0
    1925      444        3     0.01200   25.90483   26.81872   18.12941    0    0    0
    1926      444        3     0.01200   25.71410   27.54486   19.73966    0    0    0
    1927      444        7     0.01200   18.29203    9.79285   51.10821    0    0    0
    1928      444        7     0.01200   19.04200    8.69196   51.88616    0    0    0
    1929      444        3     0.01200   18.63325    9.81321   50.07108    0    0    0
    1930      444        3     0.01200   18.43905   10.78519   51.53320    0    0    0
    1931      444        3     0.01200   18.94974    8.86156   52.96086    0    0    0
    1932      444        3     0.01200   20.10133    8.64301   51.63568    0    0    0
    1933      444        6    -0.48000   16.87580    7.86024   51.32940    0    0    0
    1934      444        7     0.18000   18.27458    7.43071   51.47875    0    0    0
    1935      444        7     0.18000   16.82922    9.32793   51.18646    0    0    0
    1936      444        3     0.01200   18.29870    6.63922   52.22453    0    0    0
    1937      444        3     0.01200   18.63671    7.03719   50.52454    0    0    0
    1938      444        3     0.01200   16.32118    9.73837   52.06132    0    0    0
    1939      444        3     0.01200   16.25325    9.56844   50.29410    0    0    0
    1940      444        7     0.01200   14.48062   18.40857    5.93416    0    0    0
    1941      444        7     0.01200   15.90669   18.84306    6.33061    0    0    0
    1942      444        3     0.01200   13.89766   19.28029    5.62960    0    0    0
    1943      444        3     0.01200   13.94949   17.91192    6.74545    0    0    0
    1944      444        3     0.01200   16.38810   18.06022    6.92024    0    0    0
    1945      444        3     0.01200   15.92294   19.76712    6.90782    0    0    0
    1946      444        6    -0.48000   15.99662   17.92882    4.12828    0    0    0
    1947      444        7     0.18000   16.59173   18.97986    4.96765    0    0    0
    1948      444        7     0.18000   14.72925   17.47947    4.73539    0    0    0
    1949      444        3     0.01200   17.66604   18.81144    4.99478    0    0    0
    1950      444        3     0.01200   16.39198   19.95769    4.51991    0    0    0
    1951      444        3     0.01200   14.85203   16.44069    5.04810    0    0    0
    1952      444        3     0.01200   13.94734   17.53430    3.97942    0    0    0
    1953      444        7     0.01200   30.17342   25.99638    1.41629    0    0    0
    1954      444        7     0.01200   28.89787   25.19705    1.07915    0    0    0
    1955      444        3     0.01200   30.17234   26.26942    2.47361    0    0    0
    1956      444        3     0.01200   30.26664   26.91000    0.83013    0    0    0
    1957      444        3     0.01200   28.73219   25.19082   -0.00009    0    0    0
    1958      444        3     0.01200   28.00680   25.59809    1.56131    0    0    0
    1959      444        6    -0.48000   30.70070   23.65106    1.31126    0    0    0
    1960      444        7     0.18000   29.25969   23.79212    1.57000    0    0    0
    1961      444        7     0.18000   31.29476   24.98794    1.12005    0    0    0
    1962      444        3     0.01200   28.74910   22.99323    1.03680    0    0    0
    1963      444        3     0.01200   29.07197   23.68628    2.64243    0    0    0
    1964      444        3     0.01200   31.64128   25.06102    0.08734    0    0    0
    1965      444        3     0.01200   32.14776   25.08425    1.79012    0    0    0
    1966      444        7     0.01200   32.32347   25.96330   27.51055    0    0    0
    1967      444        7     0.01200   32.07703   27.48235   27.40392    0    0    0
    1968      444        3     0.01200   32.75277   25.59008   26.57841    0    0    0
    1969      444        3     0.01200   31.41277   25.40087   27.71368    0    0    0
    1970      444        3     0.01200   31.37893   27.80541   28.17887    0    0    0
    1971      444        3     0.01200   31.67659   27.77957   26.43510    0    0    0
    1972      444        6    -0.48000   34.08103   27.14340   28.65422    0    0    0
    1973      444        7     0.18000   33.47221   28.05409   27.67272    0    0    0
    1974      444        7     0.18000   33.34588   25.86422   28.65378    0    0    0
    1975      444        3     0.01200   33.46430   29.05084   28.10823    0    0    0
    1976      444        3     0.01200   34.07875   28.06390   26.76248    0    0    0
    1977      444        3     0.01200   32.85756   25.75286   29.62387    0    0    0
    1978      444        3     0.01200   34.06293   25.05554   28.52052    0    0    0
    1979      444        7     0.01200    6.75415   10.68379   59.22268    0    0    0
    1980      444        7     0.01200    7.48927   11.95027   59.70771    0    0    0
    1981      444        3     0.01200    6.73666   10.65930   58.13108    0    0    0
    1982      444        3     0.01200    5.72628   10.62920   59.57969    0    0    0
    1983      444        3     0.01200    7.24725   12.14817   60.75390    0    0    0
    1984      444        3     0.01200    7.23870   12.83538   59.12366    0    0    0
    1985      444        6    -0.48000    8.99305   10.10635   59.88864    0    0    0
    1986      444        7     0.18000    8.95887   11.54177   59.56966    0    0    0
    1987      444        7     0.18000    7.63176    9.54908   59.77435    0    0    0
    1988      444        3     0.01200    9.62517   12.04975   60.26337    0    0    0
    1989      444        3     0.01200    9.31855   11.69465   58.54800    0    0    0
    1990      444        3     0.01200    7.30856    9.23555   60.76892    0    0    0
    1991      444        3     0.01200    7.67019    8.67872   59.12098    0    0    0
    1992      444        7     0.01200   16.64872    9.75156   59.38189    0    0    0
    1993      444        7     0.01200   15.43346   10.46101   58.74987    0    0    0
    1994      444        3     0.01200   16.66288    8.70136   59.08294    0    0    0
    1995      444        3     0.01200   16.64366    9.79429   60.47052    0    0    0
    1996      444        3     0.01200   15.23005   11.39712   59.27386    0    0    0
    1997      444        3     0.01200   14.52985    9.85242   58.77022    0    0    0
    1998      444        6    -0.48000   17.36696   11.02189   57.46878    0    0    0
    1999      444        7     0.18000   15.92947   10.74372   57.32870    0    0    0
    2000      444        7     0.18000   17.83936   10.50421   58.76707    0    0    0
    2001      444        3     0.01200   15.46887   11.61341   56.86533    0    0    0
    2002      444        3     0.01200   15.79015    9.87416   56.67986    0    0    0
    2003      444        3     0.01200   18.14101   11.35427   59.38216    0    0    0
    2004      444        3     0.01200   18.70489    9.86775   58.58916    0    0    0
    2005      444        7     0.01200    6.56968   28.61141    1.08167    0    0    0
    2006      444        7     0.01200    6.98658   27.15960    1.39485    0    0    0
    2007      444        3     0.01200    6.62908   28.79139    0.00623    0    0    0
    2008      444        3     0.01200    7.19551   29.34828    1.58397    0    0    0
    2009      444        3     0.01200    7.23200   27.05896    2.45404    0    0    0
    2010      444        3     0.01200    7.84505   26.82991    0.81034    0    0    0
    2011      444        6    -0.48000    4.60365   27.27355    1.44841    0    0    0
    2012      444        7     0.18000    5.70895   26.38065    1.06838    0    0    0
    2013      444        7     0.18000    5.10870   28.65555    1.55675    0    0    0
    2014      444        3     0.01200    5.59750   25.45848    1.63444    0    0    0
    2015      444        3     0.01200    5.64313   26.15705   -0.00035    0    0    0
    2016      444        3     0.01200    5.03276   28.96394    2.60129    0    0    0
    2017      444        3     0.01200    4.47774   29.30102    0.94754    0    0    0
    2018      444        7     0.01200   10.99770    1.69378   22.54654    0    0    0
    2019      444        7     0.01200   11.22597    0.98767   21.19417    0    0    0
    2020      444        3     0.01200   10.85719    2.76497   22.38748    0    0    0
    2021      444        3     0.01200   11.82843    1.55973   23.23856    0    0    0
    2022      444        3     0.01200   11.66980    0.00296   21.35423    0    0    0
    2023      444        3     0.01200   11.87496    1.55255   20.52555    0    0    0
    2024      444        6    -0.48000    8.96052    0.62079   21.84784    0    0    0
    2025      444        7     0.18000    9.79759    0.84698   20.65976    0    0    0
    2026      444        7     0.18000    9.69803    1.04782   23.05219    0    0    0
    2027      444        3     0.01200    9.65775    0.00000   19.99169    0    0    0
    2028      444        3     0.01200    9.47126    1.76100   20.15518    0    0    0
    2029      444        3     0.01200    9.89667    0.16309   23.66024    0    0    0
    2030      444        3     0.01200    9.06787    1.73398   23.61607    0    0    0
    2031      444        7     0.01200   14.46286   16.83067   46.24214    0    0    0
    2032      444        7     0.01200   13.23964   16.18893   45.55546    0    0    0
    2033      444        3     0.01200   14.21483   17.09449   47.27236    0    0    0
    2034      444        3     0.01200   14.80778   17.73115   45.73505    0    0    0
    2035      444        3     0.01200   13.36332   16.20979   44.47079    0    0    0
    2036      444        3     0.01200   12.30371   16.68835   45.80429    0    0    0
    2037      444        6    -0.48000   14.73457   14.44048   46.18971    0    0    0
    2038      444        7     0.18000   13.30117   14.74783   46.07035    0    0    0
    2039      444        7     0.18000   15.50307   15.69974   46.20973    0    0    0
    2040      444        3     0.01200   12.86267   14.01814   45.39321    0    0    0
    2041      444        3     0.01200   12.82807   14.65719   47.05244    0    0    0
    2042      444        3     0.01200   16.11432   15.73893   45.30598    0    0    0
    2043      444        3     0.01200   16.15561   15.69057   47.08150    0    0    0
    2044      444        7     0.01200   19.37467   24.04978    5.90215    0    0    0
    2045      444        7     0.01200   19.64466   25.45634    5.32917    0    0    0
    2046      444        3     0.01200   19.69317   24.00615    6.94577    0    0    0
    2047      444        3     0.01200   19.89504   23.26400    5.35558    0    0    0
    2048      444        3     0.01200   19.62930   25.42716    4.23777    0    0    0
    2049      444        3     0.01200   20.60198   25.86727    5.64851    0    0    0
    2050      444        6    -0.48000   17.32310   25.30632    5.86024    0    0    0
    2051      444        7     0.18000   18.44825   26.25363    5.85699    0    0    0
    2052      444        7     0.18000   17.84610   23.92813    5.79846    0    0    0
    2053      444        3     0.01200   18.16795   27.09648    5.22907    0    0    0
    2054      444        3     0.01200   18.62661   26.60798    6.87638    0    0    0
    2055      444        3     0.01200   17.53936   23.49088    4.84628    0    0    0
    2056      444        3     0.01200   17.40406   23.35575    6.61262    0    0    0
    2057      444        7     0.01200   20.12231   24.64238   51.24040    0    0    0
    2058      444        7     0.01200   18.83209   25.36474   50.80090    0    0    0
    2059      444        3     0.01200   20.33435   24.86495   52.28824    0    0    0
    2060      444        3     0.01200   20.99071   24.93201   50.64967    0    0    0
    2061      444        3     0.01200   18.77954   25.41105   49.71124    0    0    0
    2062      444        3     0.01200   18.76047   26.37932   51.19182    0    0    0
    2063      444        6    -0.48000   18.29320   23.07915   51.22493    0    0    0
    2064      444        7     0.18000   17.74242   24.43748   51.34720    0    0    0
    2065      444        7     0.18000   19.75781   23.15950   51.06630    0    0    0
    2066      444        3     0.01200   16.81290   24.46848   50.78304    0    0    0
    2067      444        3     0.01200   17.53198   24.64987   52.39940    0    0    0
    2068      444        3     0.01200   20.01182   22.79553   50.06883    0    0    0
    2069      444        3     0.01200   20.22032   22.51277   51.81042    0    0    0
    2070      444        7     0.01200   11.27548   28.86218   20.43369    0    0    0
    2071      444        7     0.01200   12.56403   28.24698   21.01745    0    0    0
    2072      444        3     0.01200   11.16777   28.57424   19.38585    0    0    0
    2073      444        3     0.01200   11.26403   29.95018   20.48937    0    0    0
    2074      444        3     0.01200   12.84509   28.76490   21.93670    0    0    0
    2075      444        3     0.01200   13.40555   28.29185   20.32669    0    0    0
    2076      444        6    -0.48000   10.71668   26.92167   21.74203    0    0    0
    2077      444        7     0.18000   12.12383   26.81326   21.32785    0    0    0
    2078      444        7     0.18000   10.17309   28.21574   21.28748    0    0    0
    2079      444        3     0.01200   12.67321   26.34991   22.14438    0    0    0
    2080      444        3     0.01200   12.19256   26.17666   20.44098    0    0    0
    2081      444        3     0.01200    9.94158   28.81557   22.16982    0    0    0
    2082      444        3     0.01200    9.25479   28.02741   20.73327    0    0    0
    2083      444        7     0.01200    9.60398   10.86508   11.12577    0    0    0
    2084      444        7     0.01200    8.76120   12.03871   11.66608    0    0    0
    2085      444        3     0.01200   10.53026   10.77847   11.69759    0    0    0
    2086      444        3     0.01200    9.86412   10.98085   10.07415    0    0    0
    2087      444        3     0.01200    8.00894   12.33138   10.93075    0    0    0
    2088      444        3     0.01200    9.36187   12.91439   11.91040    0    0    0
    2089      444        6    -0.48000    7.84594   10.01100   12.52913    0    0    0
    2090      444        7     0.18000    8.09078   11.41476   12.89364    0    0    0
    2091      444        7     0.18000    8.69717    9.65038   11.37932    0    0    0
    2092      444        3     0.01200    7.13213   11.86155   13.14780    0    0    0
    2093      444        3     0.01200    8.74844   11.45303   13.76689    0    0    0
    2094      444        3     0.01200    8.04707    9.44655   10.52623    0    0    0
    2095      444        3     0.01200    9.24972    8.74628   11.63067    0    0    0
    2096      444        7     0.01200    2.22060   23.06946   40.34327    0    0    0
    2097      444        7     0.01200    3.20215   22.18427   41.13865    0    0    0
    2098      444        3     0.01200    1.63874   22.45322   39.65467    0    0    0
    2099      444        3     0.01200    2.72374   23.84286   39.76389    0    0    0
    2100      444        3     0.01200    3.98611   22.79934   41.58512    0    0    0
    2101      444        3     0.01200    3.67442   21.41796   40.52461    0    0    0
    2102      444        6    -0.48000    1.33498   22.66684   42.54399    0    0    0
    2103      444        7     0.18000    2.29810   21.60087   42.22861    0    0    0
    2104      444        7     0.18000    1.31780   23.64944   41.44357    0    0    0
    2105      444        3     0.01200    2.82201   21.34728   43.14755    0    0    0
    2106      444        3     0.01200    1.75882   20.72049   41.86716    0    0    0
    2107      444        3     0.01200    1.70514   24.59544   41.82695    0    0    0
    2108      444        3     0.01200    0.28629   23.78976   41.12389    0    0    0
    2109      444        7     0.01200   16.56236   17.66730    9.73525    0    0    0
    2110      444        7     0.01200   15.21733   18.40933    9.59417    0    0    0
    2111      444        3     0.01200   16.92094   17.74023   10.76412    0    0    0
    2112      444        3     0.01200   17.33495   18.06461    9.07782    0    0    0
    2113      444        3     0.01200   15.00867   18.61289    8.54190    0    0    0
    2114      444        3     0.01200   15.19531   19.35344   10.13776    0    0    0
    2115      444        6    -0.48000   14.76112   16.07198    9.74523    0    0    0
    2116      444        7     0.18000   14.22392   17.38172   10.14445    0    0    0
    2117      444        7     0.18000   16.18722   16.21607    9.39565    0    0    0
    2118      444        3     0.01200   13.22289   17.46853    9.72775    0    0    0
    2119      444        3     0.01200   14.16510   17.43200   11.23557    0    0    0
    2120      444        3     0.01200   16.29809   16.00913    8.32944    0    0    0
    2121      444        3     0.01200   16.75627   15.48088    9.96271    0    0    0
    2122      444        7     0.01200   17.69453    1.68849   35.85949    0    0    0
    2123      444        7     0.01200   18.04688    1.69379   34.35768    0    0    0
    2124      444        3     0.01200   17.90294    2.66858   36.29361    0    0    0
    2125      444        3     0.01200   18.25453    0.94228   36.42211    0    0    0
    2126      444        3     0.01200   18.14359    0.67005   33.99045    0    0    0
    2127      444        3     0.01200   18.97329    2.22528   34.14177    0    0    0
    2128      444        6    -0.48000   15.68067    1.92337   34.56380    0    0    0
    2129      444        7     0.18000   16.81668    2.36621   33.74115    0    0    0
    2130      444        7     0.18000   16.18287    1.41106   35.85300    0    0    0
    2131      444        3     0.01200   16.61750    2.06596   32.71479    0    0    0
    2132      444        3     0.01200   16.89522    3.45622   33.78841    0    0    0
    2133      444        3     0.01200   15.96826    0.34165   35.90026    0    0    0
    2134      444        3     0.01200   15.64925    1.91771   36.65577    0    0    0
    2135      444        7     0.01200   21.27151   15.81259   22.61397    0    0    0
    2136      444        7     0.01200   22.39400   15.55940   21.58658    0    0    0
    2137      444        3     0.01200   21.18935   14.96070   23.29221    0    0    0
    2138      444        3     0.01200   20.29956   15.96976   22.14753    0    0    0
    2139      444        3     0.01200   22.28278   16.23292   20.73439    0    0    0
    2140      444        3     0.01200   22.40560   14.53489   21.21567    0    0    0
    2141      444        6    -0.48000   23.24490   17.02471   23.26676    0    0    0
    2142      444        7     0.18000   23.64953   15.91735   22.38733    0    0    0
    2143      444        7     0.18000   21.77320   17.05539   23.36621    0    0    0
    2144      444        3     0.01200   24.47804   16.26773   21.77575    0    0    0
    2145      444        3     0.01200   23.98442   15.07363   22.99767    0    0    0
    2146      444        3     0.01200   21.42062   17.97837   22.90174    0    0    0
    2147      444        3     0.01200   21.49976   17.05954   24.42030    0    0    0
    2148      444        7     0.01200   10.78192    8.92477   40.71919    0    0    0
    2149      444        7     0.01200   12.24322    9.02956   40.23622    0    0    0
    2150      444        3     0.01200   10.75863    8.72537   41.79258    0    0    0
    2151      444        3     0.01200   10.22615    8.13472   40.21529    0    0    0
    2152      444        3     0.01200   12.28993    8.91464   39.15139    0    0    0
    2153      444        3     0.01200   12.89377    8.28202   40.68932    0    0    0
    2154      444        6    -0.48000   11.37763   11.24179   40.46196    0    0    0
    2155      444        7     0.18000   12.61209   10.46127   40.63596    0    0    0
    2156      444        7     0.18000   10.22305   10.32435   40.41761    0    0    0
    2157      444        3     0.01200   13.37806   10.91128   40.00825    0    0    0
    2158      444        3     0.01200   12.92846   10.51184   41.68185    0    0    0
    2159      444        3     0.01200    9.78499   10.37782   39.41903    0    0    0
    2160      444        3     0.01200    9.48842   10.66054   41.14780    0    0    0
    2161      444        7     0.01200   23.66323   18.01864   48.15719    0    0    0
    2162      444        7     0.01200   22.65573   17.07248   48.84229    0    0    0
    2163      444        3     0.01200   24.05354   18.73478   48.88333    0    0    0
    2164      444        3     0.01200   23.22366   18.57780   47.33192    0    0    0
    2165      444        3     0.01200   22.03826   16.57384   48.09240    0    0    0
    2166      444        3     0.01200   21.99798   17.58833   49.54127    0    0    0
    2167      444        6    -0.48000   24.73005   15.91317   48.62465    0    0    0
    2168      444        7     0.18000   23.57933   16.06173   49.52860    0    0    0
    2169      444        7     0.18000   24.77143   17.05882   47.69594    0    0    0
    2170      444        3     0.01200   23.13531   15.07767   49.66173    0    0    0
    2171      444        3     0.01200   23.92504   16.43454   50.49711    0    0    0
    2172      444        3     0.01200   24.58765   16.68478   46.68686    0    0    0
    2173      444        3     0.01200   25.76650   17.49929   47.73730    0    0    0
    2174      444        7     0.01200   12.91930   12.97779   55.83913    0    0    0
    2175      444        7     0.01200   12.73803   11.64555   55.08288    0    0    0
    2176      444        3     0.01200   13.07529   13.79103   55.12724    0    0    0
    2177      444        3     0.01200   13.76455   12.96177   56.52634    0    0    0
    2178      444        3     0.01200   12.89432   10.80398   55.76081    0    0    0
    2179      444        3     0.01200   13.42150   11.54003   54.24083    0    0    0
    2180      444        6    -0.48000   10.58053   12.42005   55.74584    0    0    0
    2181      444        7     0.18000   11.26974   11.71698   54.65312    0    0    0
    2182      444        7     0.18000   11.57345   13.14392   56.56245    0    0    0
    2183      444        3     0.01200   10.79632   10.74465   54.53619    0    0    0
    2184      444        3     0.01200   11.15518   12.28677   53.72643    0    0    0
    2185      444        3     0.01200   11.59040   12.69187   57.55608    0    0    0
    2186      444        3     0.01200   11.25676   14.18229   56.64840    0    0    0
    2187      444        7     0.01200   28.30794   15.10362   23.05618    0    0    0
    2188      444        7     0.01200   27.04836   15.53466   22.27689    0    0    0
    2189      444        3     0.01200   29.13692   14.94375   22.36357    0    0    0
    2190      444        3     0.01200   28.15944   14.18633   23.62495    0    0    0
    2191      444        3     0.01200   26.15826   15.39456   22.89361    0    0    0
    2192      444        3     0.01200   26.91405   14.98004   21.34863    0    0    0
    2193      444        6    -0.48000   28.02107   17.48483   23.24892    0    0    0
    2194      444        7     0.18000   27.30716   17.02664   22.04735    0    0    0
    2195      444        7     0.18000   28.58298   16.31849   23.95647    0    0    0
    2196      444        3     0.01200   26.40181   17.62241   21.95435    0    0    0
    2197      444        3     0.01200   27.93675   17.18906   21.16771    0    0    0
    2198      444        3     0.01200   28.07740   16.22989   24.92004    0    0    0
    2199      444        3     0.01200   29.64385   16.49709   24.12545    0    0    0
    2200      444        7     0.01200   21.51543   29.46111   10.75581    0    0    0
    2201      444        7     0.01200   20.97671   30.31864   11.91945    0    0    0
    2202      444        3     0.01200   21.81551   28.47860   11.12607    0    0    0
    2203      444        3     0.01200   22.37365   29.91334   10.25991    0    0    0
    2204      444        3     0.01200   20.97055   31.37356   11.63776    0    0    0
    2205      444        3     0.01200   21.56209   30.21005   12.83206    0    0    0
    2206      444        6    -0.48000   19.10996   29.47034   10.69888    0    0    0
    2207      444        7     0.18000   19.54358   29.79856   12.06549    0    0    0
    2208      444        7     0.18000   20.29492   29.33959    9.82969    0    0    0
    2209      444        3     0.01200   18.84665   30.53170   12.46551    0    0    0
    2210      444        3     0.01200   19.51030   28.89617   12.68283    0    0    0
    2211      444        3     0.01200   20.26566   30.14420    9.09235    0    0    0
    2212      444        3     0.01200   20.23962   28.38169    9.31465    0    0    0
    2213      444        7     0.01200   25.10641   20.03037   52.30670    0    0    0
    2214      444        7     0.01200   26.42111   20.71644   51.88184    0    0    0
    2215      444        3     0.01200   24.26300   20.70087   52.12903    0    0    0
    2216      444        3     0.01200   25.09865   19.74694   53.35863    0    0    0
    2217      444        3     0.01200   27.27460   20.20508   52.33163    0    0    0
    2218      444        3     0.01200   26.46148   21.76759   52.16604    0    0    0
    2219      444        6    -0.48000   25.78787   19.19594   50.15520    0    0    0
    2220      444        7     0.18000   26.41606   20.50933   50.36436    0    0    0
    2221      444        7     0.18000   25.03789   18.81574   51.36751    0    0    0
    2222      444        3     0.01200   27.40849   20.47471   49.92036    0    0    0
    2223      444        3     0.01200   25.82338   21.27880   49.86118    0    0    0
    2224      444        3     0.01200   25.52061   17.93945   51.80459    0    0    0
    2225      444        3     0.01200   24.02177   18.55470   51.07556    0    0    0
    2226      444        7     0.01200   17.16198   30.22082   14.52659    0    0    0
    2227      444        7     0.01200   16.73501   29.00788   13.67449    0    0    0
    2228      444        3     0.01200   16.39777   30.43573   15.27645    0    0    0
    2229      444        3     0.01200   17.31684   31.12085   13.93251    0    0    0
    2230      444        3     0.01200   17.31286   28.97665   12.74855    0    0    0
    2231      444        3     0.01200   15.67599   29.02182   13.41836    0    0    0
    2232      444        6    -0.48000   18.33354   28.25885   15.28005    0    0    0
    2233      444        7     0.18000   17.11396   27.83077   14.57809    0    0    0
    2234      444        7     0.18000   18.45341   29.72704   15.19777    0    0    0
    2235      444        3     0.01200   17.34846   26.91671   14.03704    0    0    0
    2236      444        3     0.01200   16.32804   27.62399   15.31027    0    0    0
    2237      444        3     0.01200   19.33540   29.96272   14.59903    0    0    0
    2238      444        3     0.01200   18.59118   30.11781   16.20484    0    0    0
    2239      444        7     0.01200   18.74662   14.56933    5.04513    0    0    0
    2240      444        7     0.01200   20.16775   14.25090    4.53658    0    0    0
    2241      444        3     0.01200   18.47182   13.87330    5.84043    0    0    0
    2242      444        3     0.01200   17.99285   14.50341    4.26126    0    0    0
    2243      444        3     0.01200   20.33057   14.71358    3.56105    0    0    0
    2244      444        3     0.01200   20.35528   13.18141    4.44528    0    0    0
    2245      444        6    -0.48000   20.30954   16.12769    6.00346    0    0    0
    2246      444        7     0.18000   21.04640   14.92145    5.59677    0    0    0
    2247      444        7     0.18000   18.89614   15.99397    5.60204    0    0    0
    2248      444        3     0.01200   22.01939   15.23812    5.22765    0    0    0
    2249      444        3     0.01200   21.18524   14.27144    6.46553    0    0    0
    2250      444        3     0.01200   18.68614   16.74893    4.84187    0    0    0
    2251      444        3     0.01200   18.27167   16.18254    6.47403    0    0    0
    2252      444        7     0.01200   19.50114   15.63432   18.72302    0    0    0
    2253      444        7     0.01200   18.92028   14.28369   18.25612    0    0    0
    2254      444        3     0.01200   20.44570   15.47170   19.24631    0    0    0
    2255      444        3     0.01200   18.83128   16.17360   19.39192    0    0    0
    2256      444        3     0.01200   17.85950   14.39167   18.02089    0    0    0
    2257      444        3     0.01200   19.02864   13.49577   19.00094    0    0    0
    2258      444        6    -0.48000   19.95222   15.33451   16.37861    0    0    0
    2259      444        7     0.18000   19.72317   14.01213   16.98046    0    0    0
    2260      444        7     0.18000   19.73825   16.37822   17.39920    0    0    0
    2261      444        3     0.01200   19.19655   13.40347   16.24872    0    0    0
    2262      444        3     0.01200   20.68610   13.54655   17.20966    0    0    0
    2263      444        3     0.01200   18.86725   16.96717   17.10520    0    0    0
    2264      444        3     0.01200   20.61492   17.02391   17.41982    0    0    0
    2265      444        7     0.01200   17.54069    8.02937   23.96859    0    0    0
    2266      444        7     0.01200   17.82416    9.54561   23.95114    0    0    0
    2267      444        3     0.01200   17.70921    7.63128   24.97138    0    0    0
    2268      444        3     0.01200   18.16923    7.47413   23.27317    0    0    0
    2269      444        3     0.01200   17.96552    9.88999   22.92466    0    0    0
    2270      444        3     0.01200   18.70633    9.81834   24.52968    0    0    0
    2271      444        6    -0.48000   15.46010    9.23544   24.04714    0    0    0
    2272      444        7     0.18000   16.52931   10.12150   24.53198    0    0    0
    2273      444        7     0.18000   16.04966    7.95808   23.60274    0    0    0
    2274      444        3     0.01200   16.30253   11.12923   24.19098    0    0    0
    2275      444        3     0.01200   16.54433   10.10654   25.62564    0    0    0
    2276      444        3     0.01200   15.90197    7.87286   22.52438    0    0    0
    2277      444        3     0.01200   15.52325    7.14485   24.10017    0    0    0
    2278      444        7     0.01200    9.25550   15.70882   62.01445    0    0    0
    2279      444        7     0.01200    9.03647   14.18983   62.17036    0    0    0
    2280      444        3     0.01200    9.32846   16.17674   62.99843    0    0    0
    2281      444        3     0.01200    8.45131   16.19738   61.46533    0    0    0
    2282      444        3     0.01200    8.65573   13.76714   61.23836    0    0    0
    2283      444        3     0.01200    8.33906   13.94227   62.97014    0    0    0
    2284      444        6    -0.48000   11.33494   14.55626   61.64413    0    0    0
    2285      444        7     0.18000   10.45720   13.68627   62.44167    0    0    0
    2286      444        7     0.18000   10.60308   15.78426   61.27929    0    0    0
    2287      444        3     0.01200   10.63055   12.66100   62.12230    0    0    0
    2288      444        3     0.01200   10.71646   13.78221   63.50002    0    0    0
    2289      444        3     0.01200   10.47204   15.79215   60.19546    0    0    0
    2290      444        3     0.01200   11.20511   16.64319   61.57201    0    0    0
    2291      444        7     0.01200    9.61679    2.03199   32.06881    0    0    0
    2292      444        7     0.01200   10.03922    0.97341   31.02930    0    0    0
    2293      444        3     0.01200    9.80293    3.03371   31.67589    0    0    0
    2294      444        3     0.01200   10.15105    1.93337   33.01316    0    0    0
    2295      444        3     0.01200   10.15480   -0.00028   31.50972    0    0    0
    2296      444        3     0.01200   10.97383    1.22202   30.52728    0    0    0
    2297      444        6    -0.48000    7.66555    1.19872   30.93392    0    0    0
    2298      444        7     0.18000    8.83816    0.95865   30.07909    0    0    0
    2299      444        7     0.18000    8.10758    1.78116   32.21537    0    0    0
    2300      444        3     0.01200    8.68787    0.00786   29.57249    0    0    0
    2301      444        3     0.01200    8.91254    1.75575   29.33369    0    0    0
    2302      444        3     0.01200    7.89281    1.06133   33.00761    0    0    0
    2303      444        3     0.01200    7.53601    2.69048   32.39517    0    0    0
    2304      444        7     0.01200   14.27693    5.13779   59.18064    0    0    0
    2305      444        7     0.01200   14.81226    4.14848   58.12503    0    0    0
    2306      444        3     0.01200   14.66414    4.87427   60.16710    0    0    0
    2307      444        3     0.01200   13.18889    5.14931   59.23533    0    0    0
    2308      444        3     0.01200   14.20528    4.20050   57.21887    0    0    0
    2309      444        3     0.01200   14.81830    3.11687   58.47584    0    0    0
    2310      444        6    -0.48000   16.09479    6.15528   57.97660    0    0    0
    2311      444        7     0.18000   16.21766    4.69454   57.85610    0    0    0
    2312      444        7     0.18000   14.85879    6.48134   58.71330    0    0    0
    2313      444        3     0.01200   16.59253    4.47627   56.85857    0    0    0
    2314      444        3     0.01200   16.93374    4.32869   58.59766    0    0    0
    2315      444        3     0.01200   14.18253    6.99855   58.02987    0    0    0
    2316      444        3     0.01200   15.11419    7.14852   59.53521    0    0    0
    2317      444        7     0.01200   13.65897   13.75044   52.28421    0    0    0
    2318      444        7     0.01200   14.68215   12.63287   51.99479    0    0    0
    2319      444        3     0.01200   14.16464   14.61243   52.72438    0    0    0
    2320      444        3     0.01200   12.87047   13.43485   52.96659    0    0    0
    2321      444        3     0.01200   14.16849   11.67933   51.85634    0    0    0
    2322      444        3     0.01200   15.41711   12.51493   52.79055    0    0    0
    2323      444        6    -0.48000   14.20786   13.75234   49.94150    0    0    0
    2324      444        7     0.18000   15.30302   13.09934   50.67471    0    0    0
    2325      444        7     0.18000   13.12568   14.09394   50.88432    0    0    0
    2326      444        3     0.01200   15.67909   12.28955   50.05340    0    0    0
    2327      444        3     0.01200   16.10523   13.82259   50.84763    0    0    0
    2328      444        3     0.01200   12.24986   13.49484   50.62750    0    0    0
    2329      444        3     0.01200   12.88419   15.14887   50.76307    0    0    0
    2330      444        7     0.01200   15.78546   25.34625   36.82968    0    0    0
    2331      444        7     0.01200   15.83153   23.81940   36.61465    0    0    0
    2332      444        3     0.01200   16.58268   25.82627   36.25829    0    0    0
    2333      444        3     0.01200   15.90008   25.62917   37.87552    0    0    0
    2334      444        3     0.01200   15.26569   23.31195   37.39860    0    0    0
    2335      444        3     0.01200   16.84629   23.42246   36.61151    0    0    0
    2336      444        6    -0.48000   14.09099   24.70775   35.24515    0    0    0
    2337      444        7     0.18000   15.12663   23.66350   35.26392    0    0    0
    2338      444        7     0.18000   14.40910   25.72806   36.26226    0    0    0
    2339      444        3     0.01200   14.63034   22.70441   35.13320    0    0    0
    2340      444        3     0.01200   15.82014   23.82591   34.43374    0    0    0
    2341      444        3     0.01200   13.63298   25.69633   37.02943    0    0    0
    2342      444        3     0.01200   14.39761   26.70612   35.78355    0    0    0
    2343      444        7     0.01200   32.64294    8.39447   13.86380    0    0    0
    2344      444        7     0.01200   31.20190    8.83187   14.19805    0    0    0
    2345      444        3     0.01200   32.63737    7.72394   13.00192    0    0    0
    2346      444        3     0.01200   33.13069    7.87970   14.69089    0    0    0
    2347      444        3     0.01200   31.15607    9.23155   15.21313    0    0    0
    2348      444        3     0.01200   30.48237    8.01766   14.11649    0    0    0
    2349      444        6    -0.48000   32.26009   10.61247   13.01320    0    0    0
    2350      444        7     0.18000   30.95890    9.94631   13.17597    0    0    0
    2351      444        7     0.18000   33.32812    9.72378   13.50946    0    0    0
    2352      444        3     0.01200   30.24279   10.69684   13.50326    0    0    0
    2353      444        3     0.01200   30.63776    9.53818   12.21325    0    0    0
    2354      444        3     0.01200   33.77932   10.19200   14.38646    0    0    0
    2355      444        3     0.01200   34.08251    9.62444   12.73041    0    0    0
    2356      444        7     0.01200   21.82448   11.94008   56.55637    0    0    0
    2357      444        7     0.01200   21.15873   11.00055   57.58286    0    0    0
    2358      444        3     0.01200   22.90740   11.80041   56.57234    0    0    0
    2359      444        3     0.01200   21.61526   12.99186   56.74859    0    0    0
    2360      444        3     0.01200   20.14419   11.34024   57.80095    0    0    0
    2361      444        3     0.01200   21.70977   10.93941   58.52091    0    0    0
    2362      444        6    -0.48000   20.90088   10.03259   55.41704    0    0    0
    2363      444        7     0.18000   21.12298    9.67006   56.82509    0    0    0
    2364      444        7     0.18000   21.23711   11.45574   55.22126    0    0    0
    2365      444        3     0.01200   20.31204    9.01135   57.12793    0    0    0
    2366      444        3     0.01200   22.07336    9.13621   56.91631    0    0    0
    2367      444        3     0.01200   20.31949   11.98951   54.96634    0    0    0
    2368      444        3     0.01200   21.93694   11.53262   54.39047    0    0    0
    2369      444        7     0.01200   28.27662    4.88714   58.72863    0    0    0
    2370      444        7     0.01200   27.35434    4.66155   57.51284    0    0    0
    2371      444        3     0.01200   27.70510    4.78232   59.65321    0    0    0
    2372      444        3     0.01200   28.74312    5.87170   58.72799    0    0    0
    2373      444        3     0.01200   27.81840    5.06215   56.60929    0    0    0
    2374      444        3     0.01200   26.37580    5.12599   57.63147    0    0    0
    2375      444        6    -0.48000   28.61064    2.66443   57.86979    0    0    0
    2376      444        7     0.18000   27.28378    3.13326   57.44198    0    0    0
    2377      444        7     0.18000   29.30040    3.74872   58.59454    0    0    0
    2378      444        3     0.01200   27.10375    2.74568   56.44168    0    0    0
    2379      444        3     0.01200   26.52343    2.73950   58.12270    0    0    0
    2380      444        3     0.01200   30.16777    4.05282   58.00536    0    0    0
    2381      444        3     0.01200   29.63929    3.35998   59.55366    0    0    0
    2382      444        7     0.01200   31.30142   19.20909   61.30272    0    0    0
    2383      444        7     0.01200   31.91230   18.17376   60.33601    0    0    0
    2384      444        3     0.01200   30.78879   18.69736   62.11993    0    0    0
    2385      444        3     0.01200   30.58646   19.87135   60.81568    0    0    0
    2386      444        3     0.01200   32.14529   18.64463   59.37880    0    0    0
    2387      444        3     0.01200   31.25273   17.32646   60.15067    0    0    0
    2388      444        6    -0.48000   33.65982   19.00342   61.73316    0    0    0
    2389      444        7     0.18000   33.20146   17.77761   61.06183    0    0    0
    2390      444        7     0.18000   32.53805   19.95728   61.82529    0    0    0
    2391      444        3     0.01200   33.99779   17.44741   60.39847    0    0    0
    2392      444        3     0.01200   33.01273   17.00311   61.81086    0    0    0
    2393      444        3     0.01200   32.77746   20.82390   61.20595    0    0    0
    2394      444        3     0.01200   32.44165   20.27568   62.86222    0    0    0
    2395      444        7     0.01200   13.21657   10.22057   49.46993    0    0    0
    2396      444        7     0.01200   13.04112   10.61561   47.98913    0    0    0
    2397      444        3     0.01200   14.10110   10.71002   49.88289    0    0    0
    2398      444        3     0.01200   13.32707    9.14581   49.61014    0    0    0
    2399      444        3     0.01200   12.37176    9.91263   47.48911    0    0    0
    2400      444        3     0.01200   13.98358   10.64058   47.44282    0    0    0
    2401      444        6    -0.48000   11.51553   11.91251   49.28713    0    0    0
    2402      444        7     0.18000   12.38004   11.99270   48.09987    0    0    0
    2403      444        7     0.18000   11.93946   10.77285   50.12270    0    0    0
    2404      444        3     0.01200   11.75092   12.24982   47.25056    0    0    0
    2405      444        3     0.01200   13.12546   12.77965   48.24683    0    0    0
    2406      444        3     0.01200   11.13489   10.03488   50.12397    0    0    0
    2407      444        3     0.01200   12.09638   11.13114   51.13900    0    0    0
    2408      444        7     0.01200   26.06023   12.32657   34.10520    0    0    0
    2409      444        7     0.01200   27.11681   12.96840   33.18252    0    0    0
    2410      444        3     0.01200   26.43027   12.30062   35.13227    0    0    0
    2411      444        3     0.01200   25.80460   11.30920   33.81096    0    0    0
    2412      444        3     0.01200   26.90517   12.72205   32.14004    0    0    0
    2413      444        3     0.01200   28.13196   12.64610   33.41254    0    0    0
    2414      444        6    -0.48000   25.44850   14.60894   33.65109    0    0    0
    2415      444        7     0.18000   26.89554   14.46330   33.43145    0    0    0
    2416      444        7     0.18000   24.87109   13.29265   33.98382    0    0    0
    2417      444        3     0.01200   27.16656   15.09585   32.58903    0    0    0
    2418      444        3     0.01200   27.43310   14.80068   34.32237    0    0    0
    2419      444        3     0.01200   24.19666   13.00353   33.17543    0    0    0
    2420      444        3     0.01200   24.30071   13.39057   34.90630    0    0    0
    2421      444        7     0.01200   11.07959    5.65633   41.29837    0    0    0
    2422      444        7     0.01200   10.27764    4.71466   40.37655    0    0    0
    2423      444        3     0.01200   10.42964    6.44789   41.67717    0    0    0
    2424      444        3     0.01200   11.92414    6.12365   40.79310    0    0    0
    2425      444        3     0.01200   10.95742    4.12547   39.75768    0    0    0
    2426      444        3     0.01200    9.59063    5.24820   39.72029    0    0    0
    2427      444        6    -0.48000   10.50152    3.65523   42.50296    0    0    0
    2428      444        7     0.18000    9.55921    3.81288   41.38468    0    0    0
    2429      444        7     0.18000   11.51658    4.72403   42.43941    0    0    0
    2430      444        3     0.01200    9.33024    2.82002   41.00385    0    0    0
    2431      444        3     0.01200    8.63937    4.27955   41.74889    0    0    0
    2432      444        3     0.01200   12.48424    4.26165   42.23509    0    0    0
    2433      444        3     0.01200   11.55551    5.21939   43.40843    0    0    0
    2434      444        7     0.01200   23.85956    0.91194   14.34504    0    0    0
    2435      444        7     0.01200   22.71042    0.65256   15.34095    0    0    0
    2436      444        3     0.01200   23.45691    1.29151   13.40361    0    0    0
    2437      444        3     0.01200   24.44119    0.01648   14.12868    0    0    0
    2438      444        3     0.01200   23.05028   -0.00374   16.14470    0    0    0
    2439      444        3     0.01200   21.83796    0.19833   14.87212    0    0    0
    2440      444        6    -0.48000   23.74241    2.72351   15.92431    0    0    0
    2441      444        7     0.18000   22.43164    2.05750   15.88324    0    0    0
    2442      444        7     0.18000   24.68639    1.99575   15.05484    0    0    0
    2443      444        3     0.01200   22.02437    2.06849   16.89182    0    0    0
    2444      444        3     0.01200   21.76334    2.61336   15.21922    0    0    0
    2445      444        3     0.01200   25.46410    1.56170   15.68626    0    0    0
    2446      444        3     0.01200   25.14092    2.70842   14.36826    0    0    0
    2447      444        7     0.01200   11.32159   25.41765   27.16681    0    0    0
    2448      444        7     0.01200   11.39814   26.61993   28.13029    0    0    0
    2449      444        3     0.01200   11.62951   24.50659   27.68415    0    0    0
    2450      444        3     0.01200   11.95449   25.53933   26.28841    0    0    0
    2451      444        3     0.01200   11.40118   27.55462   27.56584    0    0    0
    2452      444        3     0.01200   12.28382   26.59870   28.76467    0    0    0
    2453      444        6    -0.48000    9.11418   25.94925   27.96330    0    0    0
    2454      444        7     0.18000   10.09461   26.48086   28.92221    0    0    0
    2455      444        7     0.18000    9.82686   25.35943   26.81397    0    0    0
    2456      444        3     0.01200    9.70654   27.42323   29.30244    0    0    0
    2457      444        3     0.01200   10.20806   25.77736   29.75212    0    0    0
    2458      444        3     0.01200    9.59713   25.95642   25.92924    0    0    0
    2459      444        3     0.01200    9.45935   24.34520   26.66512    0    0    0
    2460      444        7     0.01200   30.45250   25.21461   17.83108    0    0    0
    2461      444        7     0.01200   29.53739   26.32154   17.26815    0    0    0
    2462      444        3     0.01200   31.03009   24.76269   17.02198    0    0    0
    2463      444        3     0.01200   29.89789   24.42361   18.33477    0    0    0
    2464      444        3     0.01200   28.74857   26.55813   17.98512    0    0    0
    2465      444        3     0.01200   29.07106   26.04562   16.32278    0    0    0
    2466      444        6    -0.48000   31.43833   27.36680   18.26213    0    0    0
    2467      444        7     0.18000   30.50503   27.50101   17.13328    0    0    0
    2468      444        7     0.18000   31.37487   25.98899   18.78590    0    0    0
    2469      444        3     0.01200   30.02757   28.47504   17.21410    0    0    0
    2470      444        3     0.01200   31.06300   27.45060   16.19377    0    0    0
    2471      444        3     0.01200   30.96696   26.02883   19.79781    0    0    0
    2472      444        3     0.01200   32.38695   25.58893   18.82484    0    0    0
    2473      444        7     0.01200   32.60168    2.16391   33.24771    0    0    0
    2474      444        7     0.01200   31.62124    1.02308   32.90585    0    0    0
    2475      444        3     0.01200   33.42209    2.17732   32.52715    0    0    0
    2476      444        3     0.01200   33.02829    2.06936   34.24572    0    0    0
    2477      444        3     0.01200   30.98903    0.79963   33.76761    0    0    0
    2478      444        3     0.01200   32.12679    0.10635   32.60361    0    0    0
    2479      444        6    -0.48000   30.67917    3.06952   32.11924    0    0    0
    2480      444        7     0.18000   30.78721    1.64232   31.78042    0    0    0
    2481      444        7     0.18000   31.72856    3.41954   33.09545    0    0    0
    2482      444        3     0.01200   29.77791    1.24317   31.70817    0    0    0
    2483      444        3     0.01200   31.28621    1.53632   30.81279    0    0    0
    2484      444        3     0.01200   31.24210    3.68959   34.03478    0    0    0
    2485      444        3     0.01200   32.27666    4.28112   32.71708    0    0    0
    2486      444        7     0.01200   32.87409    7.77965   57.99234    0    0    0
    2487      444        7     0.01200   32.97641    8.77373   59.16749    0    0    0
    2488      444        3     0.01200   33.86573    7.39717   57.74167    0    0    0
    2489      444        3     0.01200   32.44685    8.22785   57.09594    0    0    0
    2490      444        3     0.01200   32.07407    9.38618   59.22166    0    0    0
    2491      444        3     0.01200   33.83746    9.43671   59.08778    0    0    0
    2492      444        6    -0.48000   32.20852    6.68519   60.02920    0    0    0
    2493      444        7     0.18000   33.05632    7.83604   60.37581    0    0    0
    2494      444        7     0.18000   31.99353    6.66016   58.56979    0    0    0
    2495      444        3     0.01200   32.66719    8.26722   61.29554    0    0    0
    2496      444        3     0.01200   34.08131    7.49332   60.54456    0    0    0
    2497      444        3     0.01200   30.93381    6.84102   58.37950    0    0    0
    2498      444        3     0.01200   32.25847    5.67071   58.20007    0    0    0
    2499      444        7     0.01200   27.95761   28.65353   20.12643    0    0    0
    2500      444        7     0.01200   27.24076   30.01573   20.22725    0    0    0
    2501      444        3     0.01200   27.83164   28.24059   19.12339    0    0    0
    2502      444        3     0.01200   27.58156   27.92426   20.84317    0    0    0
    2503      444        3     0.01200   27.08970   30.28460   21.27470    0    0    0
    2504      444        3     0.01200   26.27250   30.02290   19.72753    0    0    0
    2505      444        6    -0.48000   29.57421   30.42629   19.94329    0    0    0
    2506      444        7     0.18000   28.25431   30.96142   19.57605    0    0    0
    2507      444        7     0.18000   29.42801   29.02380   20.37731    0    0    0
    2508      444        3     0.01200   28.20035   31.98491   19.94044    0    0    0
    2509      444        3     0.01200   28.15352   30.96145   18.48684    0    0    0
    2510      444        3     0.01200   29.68341   28.96797   21.43730    0    0    0
    2511      444        3     0.01200   30.12817   28.41321   19.80912    0    0    0
    2512      444        7     0.01200   27.55271   14.27727   10.37182    0    0    0
    2513      444        7     0.01200   28.21864   12.91523   10.08720    0    0    0
    2514      444        3     0.01200   27.04171   14.24680   11.33642    0    0    0
    2515      444        3     0.01200   26.82519   14.55887    9.61132    0    0    0
    2516      444        3     0.01200   28.45447   12.82660    9.02476    0    0    0
    2517      444        3     0.01200   27.59278   12.06993   10.37197    0    0    0
    2518      444        6    -0.48000   29.90762   14.42131   10.84432    0    0    0
    2519      444        7     0.18000   29.50581   13.00804   10.91197    0    0    0
    2520      444        7     0.18000   28.75175   15.23719   10.42594    0    0    0
    2521      444        3     0.01200   30.32640   12.41262   10.51785    0    0    0
    2522      444        3     0.01200   29.32896   12.73109   11.95531    0    0    0
    2523      444        3     0.01200   28.97341   15.66232    9.44509    0    0    0
    2524      444        3     0.01200   28.62337   16.04554   11.14426    0    0    0
    2525      444        7     0.01200   18.48742   17.24341   44.68315    0    0    0
    2526      444        7     0.01200   17.30853   18.18645   44.36608    0    0    0
    2527      444        3     0.01200   18.77218   16.68977   43.78600    0    0    0
    2528      444        3     0.01200   18.25328   16.52306   45.46624    0    0    0
    2529      444        3     0.01200   16.81963   18.50121   45.29028    0    0    0
    2530      444        3     0.01200   16.56032   17.72709   43.72072    0    0    0
    2531      444        6    -0.48000   19.30906   19.48685   44.39766    0    0    0
    2532      444        7     0.18000   18.01543   19.37445   43.70683    0    0    0
    2533      444        7     0.18000   19.60239   18.21881   45.09247    0    0    0
    2534      444        3     0.01200   17.49353   20.32113   43.82789    0    0    0
    2535      444        3     0.01200   18.18779   19.19215   42.64212    0    0    0
    2536      444        3     0.01200   19.59638   18.41117   46.16713    0    0    0
    2537      444        3     0.01200   20.59567   17.88565   44.79534    0    0    0
    2538      444        7     0.01200    2.99999   29.22264   11.13379    0    0    0
    2539      444        7     0.01200    2.33898   29.52799   12.49374    0    0    0
    2540      444        3     0.01200    2.54526   28.33420   10.69066    0    0    0
    2541      444        3     0.01200    4.07267   29.05013   11.21479    0    0    0
    2542      444        3     0.01200    2.97273   30.19837   13.07786    0    0    0
    2543      444        3     0.01200    2.15091   28.63165   13.08410    0    0    0
    2544      444        6    -0.48000    1.41335   31.01233   10.87075    0    0    0
    2545      444        7     0.18000    1.05267   30.24458   12.07235    0    0    0
    2546      444        7     0.18000    2.66399   30.47214   10.30435    0    0    0
    2547      444        3     0.01200    0.67642   30.94755   12.81228    0    0    0
    2548      444        3     0.01200    0.26402   29.52908   11.82209    0    0    0
    2549      444        3     0.01200    3.43686   31.23775   10.39615    0    0    0
    2550      444        3     0.01200    2.49897   30.25661    9.24974    0    0    0
    2551      444        7     0.01200   22.72150    0.73041   59.00191    0    0    0
    2552      444        7     0.01200   22.00717    0.79214   60.36776    0    0    0
    2553      444        3     0.01200   22.00270    0.48507   58.21730    0    0    0
    2554      444        3     0.01200   23.51891   -0.01148   58.97543    0    0    0
    2555      444        3     0.01200   22.73675    0.72324   61.17720    0    0    0
    2556      444        3     0.01200   21.27309   -0.00249   60.49820    0    0    0
    2557      444        6    -0.48000   22.33081    3.02813   59.59978    0    0    0
    2558      444        7     0.18000   21.37596    2.18726   60.33772    0    0    0
    2559      444        7     0.18000   23.24391    2.16511   58.82637    0    0    0
    2560      444        3     0.01200   21.23790    2.63046   61.32147    0    0    0
    2561      444        3     0.01200   20.41803    2.17770   59.80969    0    0    0
    2562      444        3     0.01200   24.24938    2.28176   59.23547    0    0    0
    2563      444        3     0.01200   23.23926    2.50069   57.79039    0    0    0
    2564      444        7     0.01200    5.00185   19.75862   26.80680    0    0    0
    2565      444        7     0.01200    4.02240   19.13275   25.79260    0    0    0
    2566      444        3     0.01200    5.11603   20.82544   26.60350    0    0    0
    2567      444        3     0.01200    5.98977   19.30020   26.77807    0    0    0
    2568      444        3     0.01200    4.13715   18.04697   25.77979    0    0    0
    2569      444        3     0.01200    4.16662   19.50554   24.77893    0    0    0
    2570      444        6    -0.48000    2.84632   19.48124   27.83945    0    0    0
    2571      444        7     0.18000    2.66147   19.51703   26.38071    0    0    0
    2572      444        7     0.18000    4.28758   19.53815   28.14968    0    0    0
    2573      444        3     0.01200    1.86156   18.82294   26.13249    0    0    0
    2574      444        3     0.01200    2.36914   20.52644   26.07710    0    0    0
    2575      444        3     0.01200    4.57388   18.58979   28.60855    0    0    0
    2576      444        3     0.01200    4.45429   20.34410   28.86280    0    0    0
    2577      444        7     0.01200   15.66635   22.79679   54.39010    0    0    0
    2578      444        7     0.01200   15.04064   21.49541   53.84740    0    0    0
    2579      444        3     0.01200   15.23879   23.65848   53.87322    0    0    0
    2580      444        3     0.01200   16.74823   22.82916   54.26575    0    0    0
    2581      444        3     0.01200   15.66231   20.63881   54.11574    0    0    0
    2582      444        3     0.01200   14.91661   21.50433   52.76488    0    0    0
    2583      444        6    -0.48000   13.98807   22.01244   55.92561    0    0    0
    2584      444        7     0.18000   13.70749   21.44167   54.59939    0    0    0
    2585      444        7     0.18000   15.24191   22.78781   55.86722    0    0    0
    2586      444        3     0.01200   13.32497   20.43430   54.74809    0    0    0
    2587      444        3     0.01200   12.94529   22.04575   54.09873    0    0    0
    2588      444        3     0.01200   15.98033   22.28730   56.49663    0    0    0
    2589      444        3     0.01200   15.04970   23.78298   56.26545    0    0    0
    2590      444        7     0.01200    3.22053   23.02293   27.40878    0    0    0
    2591      444        7     0.01200    1.75747   22.76485   27.82411    0    0    0
    2592      444        3     0.01200    3.50886   22.33142   26.61432    0    0    0
    2593      444        3     0.01200    3.92142   22.90256   28.23414    0    0    0
    2594      444        3     0.01200    1.55858   23.21387   28.79934    0    0    0
    2595      444        3     0.01200    1.51313   21.70432   27.87781    0    0    0
    2596      444        6    -0.48000    1.79584   24.67765   26.39797    0    0    0
    2597      444        7     0.18000    0.97811   23.50116   26.73044    0    0    0
    2598      444        7     0.18000    3.17422   24.46496   26.87916    0    0    0
    2599      444        3     0.01200    0.00107   23.85790   27.04884    0    0    0
    2600      444        3     0.01200    0.86072   22.87782   25.83926    0    0    0
    2601      444        3     0.01200    3.37422   25.19189   27.66878    0    0    0
    2602      444        3     0.01200    3.85870   24.64096   26.05066    0    0    0
    2603      444        7     0.01200    6.48355   20.96428    5.77911    0    0    0
    2604      444        7     0.01200    7.29728   19.95212    6.61157    0    0    0
    2605      444        3     0.01200    5.41516   20.79095    5.92398    0    0    0
    2606      444        3     0.01200    6.69580   20.90131    4.71236    0    0    0
    2607      444        3     0.01200    8.32493   19.90418    6.24566    0    0    0
    2608      444        3     0.01200    6.87633   18.94740    6.58645    0    0    0
    2609      444        6    -0.48000    7.28551   22.03243    7.78049    0    0    0
    2610      444        7     0.18000    7.25852   20.57957    8.00817    0    0    0
    2611      444        7     0.18000    6.89868   22.31437    6.38492    0    0    0
    2612      444        3     0.01200    8.11504   20.32711    8.62934    0    0    0
    2613      444        3     0.01200    6.33911   20.31267    8.53731    0    0    0
    2614      444        3     0.01200    7.76400   22.73840    5.87174    0    0    0
    2615      444        3     0.01200    6.09384   23.04790    6.39264    0    0    0
    2616      444        7     0.01200   27.86533   10.70123   29.58967    0    0    0
    2617      444        7     0.01200   28.14953    9.41073   30.38556    0    0    0
    2618      444        3     0.01200   26.81665   10.98414   29.70248    0    0    0
    2619      444        3     0.01200   28.07582   10.59642   28.52587    0    0    0
    2620      444        3     0.01200   29.07826    8.95239   30.03970    0    0    0
    2621      444        3     0.01200   27.35033    8.67510   30.29924    0    0    0
    2622      444        6    -0.48000   28.95582   11.25962   31.66058    0    0    0
    2623      444        7     0.18000   28.31781    9.94301   31.81176    0    0    0
    2624      444        7     0.18000   28.77898   11.73058   30.27362    0    0    0
    2625      444        3     0.01200   28.96547    9.33252   32.43712    0    0    0
    2626      444        3     0.01200   27.34978   10.06405   32.30654    0    0    0
    2627      444        3     0.01200   29.76254   11.77418   29.80179    0    0    0
    2628      444        3     0.01200   28.35247   12.73216   30.30228    0    0    0
    2629      444        7     0.01200   27.05461   23.04298   32.00074    0    0    0
    2630      444        7     0.01200   27.80207   21.77815   31.53048    0    0    0
    2631      444        3     0.01200   27.06736   23.09835   33.09127    0    0    0
    2632      444        3     0.01200   26.01618   23.06667   31.67203    0    0    0
    2633      444        3     0.01200   27.53487   21.54557   30.49764    0    0    0
    2634      444        3     0.01200   27.58659   20.90527   32.14609    0    0    0
    2635      444        6    -0.48000   29.26131   23.64597   31.25477    0    0    0
    2636      444        7     0.18000   29.26612   22.21987   31.61473    0    0    0
    2637      444        7     0.18000   27.89244   24.17883   31.39247    0    0    0
    2638      444        3     0.01200   29.92309   21.70573   30.91668    0    0    0
    2639      444        3     0.01200   29.65754   22.10355   32.62952    0    0    0
    2640      444        3     0.01200   27.53488   24.45720   30.39919    0    0    0
    2641      444        3     0.01200   27.93106   25.06813   32.01979    0    0    0
    2642      444        7     0.01200   23.17317   20.83218    8.01935    0    0    0
    2643      444        7     0.01200   22.52642   21.96311    7.19332    0    0    0
    2644      444        3     0.01200   23.09352   19.88588    7.48022    0    0    0
    2645      444        3     0.01200   22.70999   20.70543    8.99728    0    0    0
    2646      444        3     0.01200   22.31922   22.82413    7.83204    0    0    0
    2647      444        3     0.01200   21.59628   21.65898    6.71409    0    0    0
    2648      444        6    -0.48000   24.89268   22.10773    6.92123    0    0    0
    2649      444        7     0.18000   23.63199   22.29993    6.18837    0    0    0
    2650      444        7     0.18000   24.64105   21.27756    8.11464    0    0    0
    2651      444        3     0.01200   23.60918   23.32861    5.83546    0    0    0
    2652      444        3     0.01200   23.60579   21.62394    5.32879    0    0    0
    2653      444        3     0.01200   24.82022   21.89161    8.99938    0    0    0
    2654      444        3     0.01200   25.34398   20.44585    8.10944    0    0    0
    2655      444        7     0.01200    4.62166   30.36120    6.73533    0    0    0
    2656      444        7     0.01200    5.41756   30.99672    5.57675    0    0    0
    2657      444        3     0.01200    4.82143   29.28851    6.77902    0    0    0
    2658      444        3     0.01200    3.54591   30.50211    6.63602    0    0    0
    2659      444        3     0.01200    5.00036   31.97398    5.32547    0    0    0
    2660      444        3     0.01200    5.41947   30.38220    4.67693    0    0    0
    2661      444        6    -0.48000    6.57380   31.46148    7.61176    0    0    0
    2662      444        7     0.18000    6.81076   31.15542    6.19277    0    0    0
    2663      444        7     0.18000    5.19804   31.06871    7.97198    0    0    0
    2664      444        3     0.01200    7.38918   31.97435    5.77086    0    0    0
    2665      444        3     0.01200    7.38728   30.22923    6.11316    0    0    0
    2666      444        3     0.01200    4.63931   31.97428    8.21630    0    0    0
    2667      444        3     0.01200    5.24237   30.42868    8.85191    0    0    0
    2668      444        7     0.01200   16.04922    8.06748   44.00869    0    0    0
    2669      444        7     0.01200   15.13120    6.82797   43.98671    0    0    0
    2670      444        3     0.01200   16.72796    8.04250   43.15361    0    0    0
    2671      444        3     0.01200   16.64887    8.13295   44.91594    0    0    0
    2672      444        3     0.01200   14.68041    6.67637   44.96959    0    0    0
    2673      444        3     0.01200   15.65729    5.91610   43.70558    0    0    0
    2674      444        6    -0.48000   13.88679    8.68580   43.15358    0    0    0
    2675      444        7     0.18000   14.06266    7.23726   42.96869    0    0    0
    2676      444        7     0.18000   15.05345    9.23042   43.87402    0    0    0
    2677      444        3     0.01200   13.09619    6.76456   43.12912    0    0    0
    2678      444        3     0.01200   14.39415    7.04016   41.94507    0    0    0
    2679      444        3     0.01200   14.71457    9.58695   44.84868    0    0    0
    2680      444        3     0.01200   15.44793   10.07052   43.30437    0    0    0
    2681      444        7     0.01200   11.54743   15.62883    1.89948    0    0    0
    2682      444        7     0.01200   11.38177   16.96094    1.13944    0    0    0
    2683      444        3     0.01200   12.28026   15.74657    2.70046    0    0    0
    2684      444        3     0.01200   11.87628   14.81348    1.25603    0    0    0
    2685      444        3     0.01200   10.90963   16.78504    0.17073    0    0    0
    2686      444        3     0.01200   12.32849   17.47385    0.97224    0    0    0
    2687      444        6    -0.48000    9.53849   16.72877    2.63697    0    0    0
    2688      444        7     0.18000   10.43628   17.74007    2.05850    0    0    0
    2689      444        7     0.18000   10.14464   15.39270    2.48132    0    0    0
    2690      444        3     0.01200    9.81944   18.47073    1.53995    0    0    0
    2691      444        3     0.01200   10.98605   18.23872    2.86201    0    0    0
    2692      444        3     0.01200    9.51774   14.81251    1.80139    0    0    0
    2693      444        3     0.01200   10.15946   14.90619    3.45546    0    0    0
    2694      444        7     0.01200   13.33381   11.96581   27.09317    0    0    0
    2695      444        7     0.01200   12.36352   12.09114   25.90051    0    0    0
    2696      444        3     0.01200   12.88346   11.35158   27.87572    0    0    0
    2697      444        3     0.01200   13.59599   12.92996   27.52751    0    0    0
    2698      444        3     0.01200   12.65295   12.93204   25.26697    0    0    0
    2699      444        3     0.01200   11.32848   12.23408   26.20966    0    0    0
    2700      444        6    -0.48000   14.01497   10.46129   25.34331    0    0    0
    2701      444        7     0.18000   12.58770   10.76760   25.16317    0    0    0
    2702      444        7     0.18000   14.54373   11.24901   26.47319    0    0    0
    2703      444        3     0.01200   12.39393   10.81968   24.09407    0    0    0
    2704      444        3     0.01200   11.98679    9.96422   25.59907    0    0    0
    2705      444        3     0.01200   15.27529   11.95772   26.08017    0    0    0
    2706      444        3     0.01200   15.04093   10.56920   27.16350    0    0    0
    2707      444        7     0.01200   10.21654    3.33305   26.34353    0    0    0
    2708      444        7     0.01200   11.57783    4.05722   26.29779    0    0    0
    2709      444        3     0.01200    9.59202    3.66267   25.51058    0    0    0
    2710      444        3     0.01200    9.67169    3.51595   27.26909    0    0    0
    2711      444        3     0.01200   12.07615    3.98279   27.26649    0    0    0
    2712      444        3     0.01200   11.48827    5.11152   26.03751    0    0    0
    2713      444        6    -0.48000   11.87825    1.85975   25.41742    0    0    0
    2714      444        7     0.18000   12.33831    3.24605   25.24454    0    0    0
    2715      444        7     0.18000   10.61057    1.85742   26.17220    0    0    0
    2716      444        3     0.01200   13.41805    3.25407   25.37622    0    0    0
    2717      444        3     0.01200   12.09666    3.58459   24.23285    0    0    0
    2718      444        3     0.01200   10.78891    1.37266   27.13403    0    0    0
    2719      444        3     0.01200    9.87769    1.27893   25.61172    0    0    0
    2720      444        7     0.01200   19.53815    2.48598   21.85216    0    0    0
    2721      444        7     0.01200   20.73507    1.60471   21.43941    0    0    0
    2722      444        3     0.01200   19.88750    3.33234   22.44723    0    0    0
    2723      444        3     0.01200   18.79602    1.94352   22.43692    0    0    0
    2724      444        3     0.01200   20.38588    0.61845   21.12701    0    0    0
    2725      444        3     0.01200   21.46134    1.47407   22.24115    0    0    0
    2726      444        6    -0.48000   20.13207    2.95784   19.56869    0    0    0
    2727      444        7     0.18000   21.30174    2.37256   20.24151    0    0    0
    2728      444        7     0.18000   18.98791    2.96691   20.50011    0    0    0
    2729      444        3     0.01200   21.81789    1.74445   19.51880    0    0    0
    2730      444        3     0.01200   21.97213    3.17392   20.56543    0    0    0
    2731      444        3     0.01200   18.22668    2.28874   20.10952    0    0    0
    2732      444        3     0.01200   18.58154    3.97660   20.53583    0    0    0
    2733      444        7     0.01200    7.46438   10.33909   15.97253    0    0    0
    2734      444        7     0.01200    8.17323    9.02363   15.58948    0    0    0
    2735      444        3     0.01200    6.98298   10.77164   15.09297    0    0    0
    2736      444        3     0.01200    8.14631   11.08160   16.38558    0    0    0
    2737      444        3     0.01200    8.90149    8.75175   16.35627    0    0    0
    2738      444        3     0.01200    8.68905    9.08375   14.63155    0    0    0
    2739      444        6    -0.48000    6.10868    8.47038   16.65047    0    0    0
    2740      444        7     0.18000    7.01280    8.02414   15.57958    0    0    0
    2741      444        7     0.18000    6.41124    9.87376   16.99061    0    0    0
    2742      444        3     0.01200    7.30914    7.00161   15.80286    0    0    0
    2743      444        3     0.01200    6.48056    8.04407   14.62415    0    0    0
    2744      444        3     0.01200    6.79708    9.90013   18.01157    0    0    0
    2745      444        3     0.01200    5.48593   10.44605   16.94415    0    0    0
    2746      444        7     0.01200   17.61100    2.15540   57.04497    0    0    0
    2747      444        7     0.01200   18.80230    3.02748   57.49208    0    0    0
    2748      444        3     0.01200   17.43593    2.28568   55.97499    0    0    0
    2749      444        3     0.01200   16.68868    2.39816   57.57161    0    0    0
    2750      444        3     0.01200   18.79138    3.15149   58.57686    0    0    0
    2751      444        3     0.01200   18.79961    4.01577   57.03317    0    0    0
    2752      444        6    -0.48000   19.57494    0.78183   57.25917    0    0    0
    2753      444        7     0.18000   20.00191    2.17601   57.06594    0    0    0
    2754      444        7     0.18000   18.10281    0.72994   57.34211    0    0    0
    2755      444        3     0.01200   20.89262    2.33487   57.66979    0    0    0
    2756      444        3     0.01200   20.24803    2.33695   56.01235    0    0    0
    2757      444        3     0.01200   17.83053    0.41058   58.34998    0    0    0
    2758      444        3     0.01200   17.74375   -0.00701   56.62526    0    0    0
    2759      444        7     0.01200   15.80681    4.94122   27.43354    0    0    0
    2760      444        7     0.01200   16.60713    5.98128   26.62276    0    0    0
    2761      444        3     0.01200   16.16720    4.91599   28.46406    0    0    0
    2762      444        3     0.01200   15.88376    3.93516   27.02258    0    0    0
    2763      444        3     0.01200   16.48271    5.80094   25.55306    0    0    0
    2764      444        3     0.01200   17.67235    5.96848   26.85180    0    0    0
    2765      444        6    -0.48000   14.50805    6.95409   27.20730    0    0    0
    2766      444        7     0.18000   15.92728    7.29383   27.02364    0    0    0
    2767      444        7     0.18000   14.37410    5.49451   27.37583    0    0    0
    2768      444        3     0.01200   15.98489    8.07056   26.26429    0    0    0
    2769      444        3     0.01200   16.33233    7.67905   27.96389    0    0    0
    2770      444        3     0.01200   13.82403    5.10268   26.51803    0    0    0
    2771      444        3     0.01200   13.80273    5.30409   28.28312    0    0    0
    2772      444        7     0.01200   25.55828   26.45312   60.63664    0    0    0
    2773      444        7     0.01200   26.88682   26.67731   61.38787    0    0    0
    2774      444        3     0.01200   25.08454   27.41388   60.42453    0    0    0
    2775      444        3     0.01200   24.85222   25.84378   61.19980    0    0    0
    2776      444        3     0.01200   27.20564   25.75219   61.87239    0    0    0
    2777      444        3     0.01200   26.81829   27.45657   62.14640    0    0    0
    2778      444        6    -0.48000   27.39597   26.23700   59.09853    0    0    0
    2779      444        7     0.18000   27.84389   27.03807   60.24789    0    0    0
    2780      444        7     0.18000   26.01424   25.77655   59.33416    0    0    0
    2781      444        3     0.01200   28.88211   26.78027   60.44503    0    0    0
    2782      444        3     0.01200   27.77844   28.10065   59.99659    0    0    0
    2783      444        3     0.01200   26.03008   24.68895   59.42804    0    0    0
    2784      444        3     0.01200   25.40844   26.05131   58.47196    0    0    0
    2785      444        7     0.01200   26.84831   13.24181   14.92794    0    0    0
    2786      444        7     0.01200   28.15347   13.73331   15.58719    0    0    0
    2787      444        3     0.01200   27.03271   12.98885   13.88177    0    0    0
    2788      444        3     0.01200   26.05211   13.98470   14.96202    0    0    0
    2789      444        3     0.01200   27.92888   14.27341   16.50920    0    0    0
    2790      444        3     0.01200   28.73533   14.38765   14.93866    0    0    0
    2791      444        6    -0.48000   27.80037   11.46652   16.24382    0    0    0
    2792      444        7     0.18000   28.86985   12.41691   15.90273    0    0    0
    2793      444        7     0.18000   26.51287   11.97939   15.73780    0    0    0
    2794      444        3     0.01200   29.54395   12.47446   16.75450    0    0    0
    2795      444        3     0.01200   29.41997   12.04653   15.03283    0    0    0
    2796      444        3     0.01200   25.87718   12.20692   16.59574    0    0    0
    2797      444        3     0.01200   26.04200   11.19883   15.14208    0    0    0
    2798      444        7     0.01200   17.06449   11.85002   35.21132    0    0    0
    2799      444        7     0.01200   17.30102   10.88287   34.03306    0    0    0
    2800      444        3     0.01200   17.69465   11.56673   36.05696    0    0    0
    2801      444        3     0.01200   16.02854   11.85959   35.54850    0    0    0
    2802      444        3     0.01200   16.47872   10.95291   33.31811    0    0    0
    2803      444        3     0.01200   17.39374    9.84432   34.34952    0    0    0
    2804      444        6    -0.48000   18.50949   12.89326   33.59477    0    0    0
    2805      444        7     0.18000   18.58993   11.43539   33.41733    0    0    0
    2806      444        7     0.18000   17.51028   13.20328   34.63506    0    0    0
    2807      444        3     0.01200   18.69029   11.23780   32.35238    0    0    0
    2808      444        3     0.01200   19.47312   11.05502   33.93869    0    0    0
    2809      444        3     0.01200   16.68138   13.73381   34.16240    0    0    0
    2810      444        3     0.01200   17.97450   13.85374   35.37484    0    0    0
    2811      444        7     0.01200   17.85455   11.47879    7.30637    0    0    0
    2812      444        7     0.01200   18.40449   10.28339    6.50124    0    0    0
    2813      444        3     0.01200   16.94298   11.85496    6.83731    0    0    0
    2814      444        3     0.01200   18.56416   12.30241    7.37749    0    0    0
    2815      444        3     0.01200   19.44934   10.10307    6.76208    0    0    0
    2816      444        3     0.01200   18.34012   10.43277    5.42381    0    0    0
    2817      444        6    -0.48000   17.26281    9.42586    8.41314    0    0    0
    2818      444        7     0.18000   17.52593    9.13075    6.99644    0    0    0
    2819      444        7     0.18000   17.53918   10.85153    8.67355    0    0    0
    2820      444        3     0.01200   18.00676    8.15631    6.94632    0    0    0
    2821      444        3     0.01200   16.57793    9.09267    6.45204    0    0    0
    2822      444        3     0.01200   18.39167   10.91363    9.35276    0    0    0
    2823      444        3     0.01200   16.66618   11.28852    9.15605    0    0    0
    2824      444        7     0.01200   19.37458   14.49045   11.98869    0    0    0
    2825      444        7     0.01200   20.21440   15.63905   12.58456    0    0    0
    2826      444        3     0.01200   18.79006   14.85764   11.14253    0    0    0
    2827      444        3     0.01200   18.68706   14.05126   12.71077    0    0    0
    2828      444        3     0.01200   20.54860   15.37782   13.59070    0    0    0
    2829      444        3     0.01200   19.66779   16.58018   12.63753    0    0    0
    2830      444        6    -0.48000   21.64841   14.30165   11.22473    0    0    0
    2831      444        7     0.18000   21.40731   15.69609   11.62572    0    0    0
    2832      444        7     0.18000   20.44641   13.49651   11.51396    0    0    0
    2833      444        3     0.01200   22.32148   16.07127   12.08044    0    0    0
    2834      444        3     0.01200   21.17510   16.29317   10.73910    0    0    0
    2835      444        3     0.01200   20.70061   12.77432   12.29226    0    0    0
    2836      444        3     0.01200   20.16522   12.96086   10.60848    0    0    0
    2837      444        7     0.01200   33.23549   21.16918   48.19961    0    0    0
    2838      444        7     0.01200   33.28296   19.68434   48.61507    0    0    0
    2839      444        3     0.01200   33.20055   21.24964   47.11113    0    0    0
    2840      444        3     0.01200   34.09660   21.73471   48.55406    0    0    0
    2841      444        3     0.01200   33.62801   19.59339   49.64702    0    0    0
    2842      444        3     0.01200   33.93713   19.08749   47.98012    0    0    0
    2843      444        6    -0.48000   31.04692   20.46414   48.90861    0    0    0
    2844      444        7     0.18000   31.81150   19.27326   48.50789    0    0    0
    2845      444        7     0.18000   31.91525   21.65360   48.81962    0    0    0
    2846      444        3     0.01200   31.53047   18.46110   49.17471    0    0    0
    2847      444        3     0.01200   31.54922   19.00281   47.48095    0    0    0
    2848      444        3     0.01200   32.06196   22.04322   49.82888    0    0    0
    2849      444        3     0.01200   31.40773   22.40560   48.21729    0    0    0
    2850      444        7     0.01200   13.41766   14.95589   41.15808    0    0    0
    2851      444        7     0.01200   12.89550   13.54284   41.49016    0    0    0
    2852      444        3     0.01200   12.60120   15.67827   41.22165    0    0    0
    2853      444        3     0.01200   13.85232   15.02213   40.16127    0    0    0
    2854      444        3     0.01200   13.59963   12.78829   41.13363    0    0    0
    2855      444        3     0.01200   11.91991   13.33752   41.05039    0    0    0
    2856      444        6    -0.48000   14.01483   14.39086   43.41944    0    0    0
    2857      444        7     0.18000   12.86661   13.56233   43.02132    0    0    0
    2858      444        7     0.18000   14.44886   15.20715   42.26966    0    0    0
    2859      444        3     0.01200   12.99261   12.58296   43.47760    0    0    0
    2860      444        3     0.01200   11.94459   14.01733   43.39467    0    0    0
    2861      444        3     0.01200   15.44735   14.87703   41.97646    0    0    0
    2862      444        3     0.01200   14.49582   16.24833   42.58529    0    0    0
    2863      444        7     0.01200    4.97344    3.63502    4.95339    0    0    0
    2864      444        7     0.01200    6.31460    2.87368    4.91783    0    0    0
    2865      444        3     0.01200    4.69191    3.84386    5.98761    0    0    0
    2866      444        3     0.01200    4.16044    3.08053    4.48591    0    0    0
    2867      444        3     0.01200    6.44867    2.39322    3.94652    0    0    0
    2868      444        3     0.01200    6.38912    2.11047    5.69196    0    0    0
    2869      444        6    -0.48000    6.74864    5.16251    4.40106    0    0    0
    2870      444        7     0.18000    7.33138    4.00498    5.09669    0    0    0
    2871      444        7     0.18000    5.30293    4.93895    4.20953    0    0    0
    2872      444        3     0.01200    8.30043    3.80278    4.64581    0    0    0
    2873      444        3     0.01200    7.47034    4.24967    6.15374    0    0    0
    2874      444        3     0.01200    5.11174    4.85217    3.13816    0    0    0
    2875      444        3     0.01200    4.76677    5.80325    4.59864    0    0    0
    2876      444        7     0.01200    5.37408   18.40295   48.14606    0    0    0
    2877      444        7     0.01200    6.88087   18.40791   47.81564    0    0    0
    2878      444        3     0.01200    5.23100   18.38197   49.22845    0    0    0
    2879      444        3     0.01200    4.85062   17.54866   47.71810    0    0    0
    2880      444        3     0.01200    7.03870   18.11664   46.77520    0    0    0
    2881      444        3     0.01200    7.45626   17.73587   48.45171    0    0    0
    2882      444        6    -0.48000    6.06520   20.63863   47.58600    0    0    0
    2883      444        7     0.18000    7.24949   19.88066   48.01763    0    0    0
    2884      444        7     0.18000    4.89395   19.74175   47.56367    0    0    0
    2885      444        3     0.01200    8.09124   20.21179   47.41344    0    0    0
    2886      444        3     0.01200    7.45465   20.09725   49.07002    0    0    0
    2887      444        3     0.01200    4.56604   19.63715   46.52759    0    0    0
    2888      444        3     0.01200    4.09684   20.20251   48.14523    0    0    0
    2889      444        7     0.01200   33.35325   26.06051    5.94475    0    0    0
    2890      444        7     0.01200   31.89621   25.55432    5.92397    0    0    0
    2891      444        3     0.01200   33.52261   26.74006    5.10689    0    0    0
    2892      444        3     0.01200   34.08186   25.25316    5.87929    0    0    0
    2893      444        3     0.01200   31.79994   24.65990    6.54282    0    0    0
    2894      444        3     0.01200   31.54437   25.31727    4.92031    0    0    0
    2895      444        6    -0.48000   32.05812   27.27707    7.56716    0    0    0
    2896      444        7     0.18000   31.14007   26.72487    6.55938    0    0    0
    2897      444        7     0.18000   33.43067   26.81882    7.27931    0    0    0
    2898      444        3     0.01200   30.22529   26.43372    7.07088    0    0    0
    2899      444        3     0.01200   30.90850   27.49595    5.81888    0    0    0
    2900      444        3     0.01200   33.74963   26.16800    8.09578    0    0    0
    2901      444        3     0.01200   34.08325   27.68980    7.24177    0    0    0
    2902      444        7     0.01200   26.01299   14.58342   36.89785    0    0    0
    2903      444        7     0.01200   25.12415   13.47881   37.50567    0    0    0
    2904      444        3     0.01200   25.82828   15.53145   37.40736    0    0    0
    2905      444        3     0.01200   25.83531   14.73036   35.83305    0    0    0
    2906      444        3     0.01200   25.06294   12.62787   36.82420    0    0    0
    2907      444        3     0.01200   24.11200   13.82014   37.72099    0    0    0
    2908      444        6    -0.48000   27.32244   13.23702   38.40190    0    0    0
    2909      444        7     0.18000   25.90455   13.09563   38.76655    0    0    0
    2910      444        7     0.18000   27.43381   14.07841   37.19510    0    0    0
    2911      444        3     0.01200   25.74744   12.06827   39.08764    0    0    0
    2912      444        3     0.01200   25.67450   13.77096   39.59572    0    0    0
    2913      444        3     0.01200   27.82026   13.45873   36.38356    0    0    0
    2914      444        3     0.01200   28.14138   14.88062   37.39927    0    0    0
    2915      444        7     0.01200   28.51964   22.00084   23.73570    0    0    0
    2916      444        7     0.01200   29.20587   21.71315   25.08698    0    0    0
    2917      444        3     0.01200   29.09087   21.54504   22.92427    0    0    0
    2918      444        3     0.01200   28.42605   23.06621   23.52785    0    0    0
    2919      444        3     0.01200   28.83953   22.40365   25.84937    0    0    0
    2920      444        3     0.01200   30.29097   21.79957   25.03793    0    0    0
    2921      444        6    -0.48000   27.36638   20.21077   24.85608    0    0    0
    2922      444        7     0.18000   28.73483   20.28762   25.38975    0    0    0
    2923      444        7     0.18000   27.15673   21.30796   23.89226    0    0    0
    2924      444        3     0.01200   28.68849   20.05421   26.45117    0    0    0
    2925      444        3     0.01200   29.36257   19.54717   24.88555    0    0    0
    2926      444        3     0.01200   26.40514   21.98367   24.30513    0    0    0
    2927      444        3     0.01200   26.78149   20.88224   22.96283    0    0    0
    2928      444        7     0.01200   10.94594   25.88214   61.85654    0    0    0
    2929      444        7     0.01200    9.83358   24.94671   62.37349    0    0    0
    2930      444        3     0.01200   11.08911   25.73230   60.78438    0    0    0
    2931      444        3     0.01200   11.90160   25.71651   62.35277    0    0    0
    2932      444        3     0.01200    9.89349   24.85566   63.45993    0    0    0
    2933      444        3     0.01200    9.88548   23.94769   61.94153    0    0    0
    2934      444        6    -0.48000    8.90353   27.12852   62.11099    0    0    0
    2935      444        7     0.18000    8.56430   25.70407   61.97223    0    0    0
    2936      444        7     0.18000   10.37092   27.28008   62.13445    0    0    0
    2937      444        3     0.01200    7.70957   25.50448   62.61475    0    0    0
    2938      444        3     0.01200    8.29021   25.49628   60.93386    0    0    0
    2939      444        3     0.01200   10.65874   27.64625   63.12187    0    0    0
    2940      444        3     0.01200   10.65248   28.01775   61.38449    0    0    0
    2941      444        7     0.01200   25.41295   26.22388   42.69338    0    0    0
    2942      444        7     0.01200   24.52478   27.41154   43.11792    0    0    0
    2943      444        3     0.01200   24.80036   25.32914   42.56436    0    0    0
    2944      444        3     0.01200   26.19308   25.99898   43.41986    0    0    0
    2945      444        3     0.01200   25.13900   28.20632   43.54607    0    0    0
    2946      444        3     0.01200   23.76544   27.13293   43.84806    0    0    0
    2947      444        6    -0.48000   24.98849   27.62977   40.78736    0    0    0
    2948      444        7     0.18000   23.92883   27.86149   41.78074    0    0    0
    2949      444        7     0.18000   25.98025   26.68933   41.34296    0    0    0
    2950      444        3     0.01200   23.66947   28.91732   41.74612    0    0    0
    2951      444        3     0.01200   23.04951   27.26616   41.51823    0    0    0
    2952      444        3     0.01200   26.92444   27.22390   41.46415    0    0    0
    2953      444        3     0.01200   26.11939   25.87643   40.63183    0    0    0
    2954      444        7     0.01200   29.37131    3.02600   37.21180    0    0    0
    2955      444        7     0.01200   28.20555    2.17071   36.67412    0    0    0
    2956      444        3     0.01200   29.29238    3.12190   38.29672    0    0    0
    2957      444        3     0.01200   29.39303    4.02751   36.78345    0    0    0
    2958      444        3     0.01200   28.09131    2.32394   35.59908    0    0    0
    2959      444        3     0.01200   27.25543    2.39837   37.15658    0    0    0
    2960      444        6    -0.48000   30.15097    0.79238   36.77283    0    0    0
    2961      444        7     0.18000   28.69277    0.74710   36.95984    0    0    0
    2962      444        7     0.18000   30.60662    2.19440   36.83158    0    0    0
    2963      444        3     0.01200   28.29573   -0.00064   36.27685    0    0    0
    2964      444        3     0.01200   28.46834    0.45023   37.98844    0    0    0
    2965      444        3     0.01200   30.99046    2.46827   35.84690    0    0    0
    2966      444        3     0.01200   31.41268    2.26378   37.56051    0    0    0
    2967      444        7     0.01200   10.16705   23.54985   34.88410    0    0    0
    2968      444        7     0.01200   11.29411   22.60543   35.35042    0    0    0
    2969      444        3     0.01200    9.32790   23.49963   35.58107    0    0    0
    2970      444        3     0.01200    9.79650   23.30620   33.88896    0    0    0
    2971      444        3     0.01200   11.98399   22.40805   34.52740    0    0    0
    2972      444        3     0.01200   10.92085   21.65162   35.72221    0    0    0
    2973      444        6    -0.48000   11.88923   24.83139   35.97101    0    0    0
    2974      444        7     0.18000   11.98387   23.43874   36.43463    0    0    0
    2975      444        7     0.18000   10.83593   24.93233   34.94286    0    0    0
    2976      444        3     0.01200   13.03823   23.20588   36.56625    0    0    0
    2977      444        3     0.01200   11.47107   23.34114   37.39590    0    0    0
    2978      444        3     0.01200   11.31072   25.19196   33.99465    0    0    0
    2979      444        3     0.01200   10.15134   25.72943   35.22897    0    0    0
    2980      444        7     0.01200   29.07881   24.90744   56.61140    0    0    0
    2981      444        7     0.01200   28.55640   23.47846   56.35699    0    0    0
    2982      444        3     0.01200   28.25198   25.61923   56.56479    0    0    0
    2983      444        3     0.01200   29.83335   25.21623   55.88872    0    0    0
    2984      444        3     0.01200   29.38390   22.81708   56.09226    0    0    0
    2985      444        3     0.01200   27.81326   23.43449   55.56130    0    0    0
    2986      444        6    -0.48000   28.86924   23.74481   58.70759    0    0    0
    2987      444        7     0.18000   27.98660   23.09589   57.72616    0    0    0
    2988      444        7     0.18000   29.63352   24.81692   58.04186    0    0    0
    2989      444        3     0.01200   27.99998   22.02685   57.92670    0    0    0
    2990      444        3     0.01200   26.96724   23.47263   57.85067    0    0    0
    2991      444        3     0.01200   30.68862   24.53648   58.04895    0    0    0
    2992      444        3     0.01200   29.50490   25.73583   58.61190    0    0    0
    2993      444        7     0.01200   25.00315   24.23278   10.64450    0    0    0
    2994      444        7     0.01200   24.99792   25.76904   10.50488    0    0    0
    2995      444        3     0.01200   25.57117   23.78705    9.82526    0    0    0
    2996      444        3     0.01200   24.00147   23.80439   10.63518    0    0    0
    2997      444        3     0.01200   24.19795   26.19904   11.11100    0    0    0
    2998      444        3     0.01200   24.86507   26.10040    9.47538    0    0    0
    2999      444        6    -0.48000   26.61184   25.18167   12.16151    0    0    0
    3000      444        7     0.18000   26.36507   26.14894   11.08130    0    0    0
    3001      444        7     0.18000   25.72567   24.01560   11.98350    0    0    0
    3002      444        3     0.01200   26.39909   27.14524   11.51658    0    0    0
    3003      444        3     0.01200   27.15224   26.05866   10.32715    0    0    0
    3004      444        3     0.01200   25.02552   23.99020   12.82080    0    0    0
    3005      444        3     0.01200   26.33600   23.11390   12.00148    0    0    0
    3006      444        7     0.01200    7.62230   22.94536   44.20640    0    0    0
    3007      444        7     0.01200    7.73595   21.95391   45.38273    0    0    0
    3008      444        3     0.01200    8.52030   22.89207   43.58734    0    0    0
    3009      444        3     0.01200    7.49686   23.97683   44.53397    0    0    0
    3010      444        3     0.01200    7.01644   22.21156   46.16258    0    0    0
    3011      444        3     0.01200    8.73114   21.93485   45.82605    0    0    0
    3012      444        6    -0.48000    6.33288   20.97283   43.72048    0    0    0
    3013      444        7     0.18000    7.35234   20.62629   44.72247    0    0    0
    3014      444        7     0.18000    6.40216   22.41856   43.43450    0    0    0
    3015      444        3     0.01200    6.91081   19.90468   45.40626    0    0    0
    3016      444        3     0.01200    8.21130   20.16940   44.22251    0    0    0
    3017      444        3     0.01200    5.47495   22.87831   43.78213    0    0    0
    3018      444        3     0.01200    6.48444   22.55240   42.35691    0    0    0
    3019      444        7     0.01200   24.63314   17.92338   11.05297    0    0    0
    3020      444        7     0.01200   25.60169   16.85732   10.50066    0    0    0
    3021      444        3     0.01200   24.94336   18.22332   12.05611    0    0    0
    3022      444        3     0.01200   23.60365   17.57102   11.10747    0    0    0
    3023      444        3     0.01200   25.14314   16.33176    9.66055    0    0    0
    3024      444        3     0.01200   25.89267   16.12088   11.24919    0    0    0
    3025      444        6    -0.48000   26.17235   18.95590    9.51859    0    0    0
    3026      444        7     0.18000   26.77736   17.71109   10.01637    0    0    0
    3027      444        7     0.18000   24.80747   19.08633   10.06341    0    0    0
    3028      444        3     0.01200   27.33788   17.26623    9.19713    0    0    0
    3029      444        3     0.01200   27.46261   17.94391   10.83658    0    0    0
    3030      444        3     0.01200   24.10234   19.01894    9.23264    0    0    0
    3031      444        3     0.01200   24.71576   20.06579   10.53047    0    0    0
    3032      444        7     0.01200   19.14692    5.70386    4.74883    0    0    0
    3033      444        7     0.01200   20.17868    6.69252    4.16774    0    0    0
    3034      444        3     0.01200   19.40445    5.46257    5.78224    0    0    0
    3035      444        3     0.01200   19.09151    4.77225    4.18669    0    0    0
    3036      444        3     0.01200   20.12209    6.69749    3.07732    0    0    0
    3037      444        3     0.01200   21.20205    6.45593    4.45768    0    0    0
    3038      444        6    -0.48000   18.22741    7.92730    4.76944    0    0    0
    3039      444        7     0.18000   19.69408    8.03144    4.73176    0    0    0
    3040      444        7     0.18000   17.83749    6.50650    4.69185    0    0    0
    3041      444        3     0.01200   19.94803    8.88899    4.11262    0    0    0
    3042      444        3     0.01200   20.07196    8.19478    5.74520    0    0    0
    3043      444        3     0.01200   17.30873    6.35045    3.74952    0    0    0
    3044      444        3     0.01200   17.16356    6.28917    5.51919    0    0    0
    3045      444        7     0.01200   33.35836    8.36882   52.89894    0    0    0
    3046      444        7     0.01200   32.26464    7.75466   53.79683    0    0    0
    3047      444        3     0.01200   34.08992    7.60445   52.62868    0    0    0
    3048      444        3     0.01200   33.88809    9.19017   53.38033    0    0    0
    3049      444        3     0.01200   31.72035    8.54373   54.31968    0    0    0
    3050      444        3     0.01200   32.66409    7.06333   54.53833    0    0    0
    3051      444        6    -0.48000   31.39086    7.93465   51.58362    0    0    0
    3052      444        7     0.18000   31.35502    7.06961   52.77264    0    0    0
    3053      444        7     0.18000   32.56760    8.82123   51.66115    0    0    0
    3054      444        3     0.01200   30.31763    6.98702   53.08927    0    0    0
    3055      444        3     0.01200   31.73119    6.07664   52.50989    0    0    0
    3056      444        3     0.01200   32.21259    9.84872   51.76195    0    0    0
    3057      444        3     0.01200   33.13034    8.72771   50.73354    0    0    0
    3058      444        7     0.01200   31.36501   10.45938    6.59323    0    0    0
    3059      444        7     0.01200   31.93824   11.75993    7.19291    0    0    0
    3060      444        3     0.01200   31.25906   10.56405    5.51143    0    0    0
    3061      444        3     0.01200   30.39122   10.19743    7.00564    0    0    0
    3062      444        3     0.01200   31.75850   11.78881    8.26952    0    0    0
    3063      444        3     0.01200   31.50798   12.65697    6.74848    0    0    0
    3064      444        6    -0.48000   33.71378   10.17396    7.03071    0    0    0
    3065      444        7     0.18000   33.43573   11.61299    6.90724    0    0    0
    3066      444        7     0.18000   32.44785    9.42268    6.93205    0    0    0
    3067      444        3     0.01200   34.07373   12.13431    7.61746    0    0    0
    3068      444        3     0.01200   33.68029   11.94370    5.89366    0    0    0
    3069      444        3     0.01200   32.26125    8.94374    7.89523    0    0    0
    3070      444        3     0.01200   32.56219    8.65498    6.16821    0    0    0
    3071      444        7     0.01200   29.23237    8.00592    7.92753    0    0    0
    3072      444        7     0.01200   28.15737    6.96243    8.29512    0    0    0
    3073      444        3     0.01200   30.22562    7.61067    8.15047    0    0    0
    3074      444        3     0.01200   29.11185    8.94462    8.46724    0    0    0
    3075      444        3     0.01200   27.17974    7.44198    8.37570    0    0    0
    3076      444        3     0.01200   28.36742    6.45046    9.23379    0    0    0
    3077      444        6    -0.48000   28.47998    6.89204    5.93183    0    0    0
    3078      444        7     0.18000   28.19198    6.02497    7.08449    0    0    0
    3079      444        7     0.18000   29.04372    8.16852    6.41092    0    0    0
    3080      444        3     0.01200   27.24819    5.52035    6.88994    0    0    0
    3081      444        3     0.01200   28.98539    5.27850    7.18366    0    0    0
    3082      444        3     0.01200   28.33328    8.96326    6.17516    0    0    0
    3083      444        3     0.01200   29.97574    8.35398    5.87911    0    0    0
    3084      444        7     0.01200   13.94810   11.94325    9.02744    0    0    0
    3085      444        7     0.01200   14.60757   13.33772    9.01367    0    0    0
    3086      444        3     0.01200   12.94499   12.01070    9.45372    0    0    0
    3087      444        3     0.01200   14.51417   11.21400    9.60599    0    0    0
    3088      444        3     0.01200   15.68835   13.24143    8.89171    0    0    0
    3089      444        3     0.01200   14.41364   13.90704    9.92228    0    0    0
    3090      444        6    -0.48000   13.81812   12.87029    6.81084    0    0    0
    3091      444        7     0.18000   13.98618   13.97497    7.76729    0    0    0
    3092      444        7     0.18000   13.87749   11.58585    7.53433    0    0    0
    3093      444        3     0.01200   14.61525   14.72671    7.29570    0    0    0
    3094      444        3     0.01200   13.00890   14.41245    7.99104    0    0    0
    3095      444        3     0.01200   14.77032   11.05117    7.20432    0    0    0
    3096      444        3     0.01200   12.99563   11.00285    7.27296    0    0    0
    3097      444        7     0.01200    9.55314    6.13879   19.76905    0    0    0
    3098      444        7     0.01200   11.08180    5.98683   19.62863    0    0    0
    3099      444        3     0.01200    9.28662    6.25845   20.82125    0    0    0
    3100      444        3     0.01200    9.00568    5.28292   19.37570    0    0    0
    3101      444        3     0.01200   11.32953    5.56198   18.65376    0    0    0
    3102      444        3     0.01200   11.51716    5.35278   20.40049    0    0    0
    3103      444        6    -0.48000   10.50532    8.23089   19.05764    0    0    0
    3104      444        7     0.18000   11.55842    7.43992   19.71241    0    0    0
    3105      444        7     0.18000    9.26699    7.43178   18.98903    0    0    0
    3106      444        3     0.01200   12.49016    7.62992   19.18422    0    0    0
    3107      444        3     0.01200   11.66159    7.76399   20.75206    0    0    0
    3108      444        3     0.01200    9.05080    7.23006   17.93808    0    0    0
    3109      444        3     0.01200    8.45453    8.01940   19.41387    0    0    0
    3110      444        7     0.01200    7.33282   21.30212   13.52815    0    0    0
    3111      444        7     0.01200    8.57403   20.39815   13.38034    0    0    0
    3112      444        3     0.01200    7.56259   22.30959   13.17502    0    0    0
    3113      444        3     0.01200    6.98348   21.37495   14.55753    0    0    0
    3114      444        3     0.01200    8.46566   19.50614   14.00068    0    0    0
    3115      444        3     0.01200    9.49971   20.90058   13.65963    0    0    0
    3116      444        6    -0.48000    7.09312   19.92414   11.57026    0    0    0
    3117      444        7     0.18000    8.52395   20.02337   11.89619    0    0    0
    3118      444        7     0.18000    6.30804   20.62632   12.60337    0    0    0
    3119      444        3     0.01200    8.98160   19.06337   11.66774    0    0    0
    3120      444        3     0.01200    8.98406   20.79804   11.27593    0    0    0
    3121      444        3     0.01200    5.70934   19.88548   13.13690    0    0    0
    3122      444        3     0.01200    5.64324   21.33306   12.10895    0    0    0
    3123      444        7     0.01200   27.15616   17.53894   61.36238    0    0    0
    3124      444        7     0.01200   28.08534   17.56015   62.59356    0    0    0
    3125      444        3     0.01200   27.66058   17.99538   60.50815    0    0    0
    3126      444        3     0.01200   26.22141   18.07307   61.52942    0    0    0
    3127      444        3     0.01200   27.50514   17.40441   63.50534    0    0    0
    3128      444        3     0.01200   28.63639   18.49498   62.69236    0    0    0
    3129      444        6    -0.48000   28.14075   15.36398   61.66193    0    0    0
    3130      444        7     0.18000   28.99564   16.35697   62.33014    0    0    0
    3131      444        7     0.18000   26.94263   16.03580   61.12351    0    0    0
    3132      444        3     0.01200   29.39158   15.89711   63.23291    0    0    0
    3133      444        3     0.01200   29.82506   16.62456   61.66909    0    0    0
    3134      444        3     0.01200   26.07130   15.66071   61.66390    0    0    0
    3135      444        3     0.01200   26.84750   15.77706   60.07000    0    0    0
    3136      444        7     0.01200   25.71880    8.30501   60.88947    0    0    0
    3137      444        7     0.01200   27.04473    8.99273   61.27495    0    0    0
    3138      444        3     0.01200   25.33510    8.73184   59.96045    0    0    0
    3139      444        3     0.01200   24.95014    8.41086   61.65427    0    0    0
    3140      444        3     0.01200   27.27116    8.80987   62.32735    0    0    0
    3141      444        3     0.01200   27.02724   10.06956   61.10927    0    0    0
    3142      444        6    -0.48000   27.56460    6.88506   60.28418    0    0    0
    3143      444        7     0.18000   28.05466    8.26856   60.37980    0    0    0
    3144      444        7     0.18000   26.14320    6.84316   60.67738    0    0    0
    3145      444        3     0.01200   29.06193    8.23411   60.78901    0    0    0
    3146      444        3     0.01200   28.08732    8.71137   59.38011    0    0    0
    3147      444        3     0.01200   26.06247    6.26153   61.59776    0    0    0
    3148      444        3     0.01200   25.58290    6.34279   59.88898    0    0    0
    3149      444        7     0.01200   22.29733    7.60962    1.51173    0    0    0
    3150      444        7     0.01200   23.29556    6.51709    1.07636    0    0    0
    3151      444        3     0.01200   22.09878    7.52636    2.58230    0    0    0
    3152      444        3     0.01200   21.34602    7.54693    0.98445    0    0    0
    3153      444        3     0.01200   23.26198    6.38722   -0.00727    0    0    0
    3154      444        3     0.01200   23.09899    5.55287    1.54428    0    0    0
    3155      444        6    -0.48000   24.49232    8.57034    1.29111    0    0    0
    3156      444        7     0.18000   24.63803    7.12149    1.49843    0    0    0
    3157      444        7     0.18000   23.05890    8.90841    1.20309    0    0    0
    3158      444        3     0.01200   25.48122    6.78568    0.89885    0    0    0
    3159      444        3     0.01200   24.84655    6.92563    2.55422    0    0    0
    3160      444        3     0.01200   22.85564    9.26518    0.19149    0    0    0
    3161      444        3     0.01200   22.85003    9.70820    1.91203    0    0    0
    3162      444        7     0.01200   16.20516   14.37529   30.38039    0    0    0
    3163      444        7     0.01200   17.20233   13.48967   31.15559    0    0    0
    3164      444        3     0.01200   16.68484   15.31434   30.09656    0    0    0
    3165      444        3     0.01200   15.31233   14.61160   30.95831    0    0    0
    3166      444        3     0.01200   16.66698   12.71224   31.70446    0    0    0
    3167      444        3     0.01200   17.80895   14.05416   31.86317    0    0    0
    3168      444        6    -0.48000   17.08333   12.68245   28.91318    0    0    0
    3169      444        7     0.18000   18.02830   12.86968   30.02464    0    0    0
    3170      444        7     0.18000   15.89562   13.52905   29.13533    0    0    0
    3171      444        3     0.01200   18.44871   11.89630   30.26762    0    0    0
    3172      444        3     0.01200   18.83247   13.54000   29.70760    0    0    0
    3173      444        3     0.01200   15.03689   12.87414   29.29534    0    0    0
    3174      444        3     0.01200   15.72681   14.12633   28.24054    0    0    0
    3175      444        7     0.01200   19.51288   21.46879   61.98643    0    0    0
    3176      444        7     0.01200   18.50192   22.54085   62.44280    0    0    0
    3177      444        3     0.01200   19.51294   21.39793   60.89672    0    0    0
    3178      444        3     0.01200   19.29264   20.48129   62.39053    0    0    0
    3179      444        3     0.01200   18.26380   22.40739   63.50003    0    0    0
    3180      444        3     0.01200   17.57213   22.51523   61.87523    0    0    0
    3181      444        6    -0.48000   20.68755   23.49310   62.54494    0    0    0
    3182      444        7     0.18000   19.29144   23.83662   62.23470    0    0    0
    3183      444        7     0.18000   20.85247   22.02795   62.49135    0    0    0
    3184      444        3     0.01200   18.99533   24.64538   62.89913    0    0    0
    3185      444        3     0.01200   19.22435   24.17961   61.19818    0    0    0
    3186      444        3     0.01200   21.08358   21.67518   63.49836    0    0    0
    3187      444        3     0.01200   21.68923   21.79994   61.83278    0    0    0
    3188      444        7     0.01200   32.37904   20.79236   39.19330    0    0    0
    3189      444        7     0.01200   32.05118   21.95534   38.23434    0    0    0
    3190      444        3     0.01200   32.90585   20.00274   38.65344    0    0    0
    3191      444        3     0.01200   31.49019   20.35705   39.64873    0    0    0
    3192      444        3     0.01200   31.27304   22.58932   38.66425    0    0    0
    3193      444        3     0.01200   31.71527   21.61517   37.25518    0    0    0
    3194      444        6    -0.48000   33.96139   22.57472   39.52339    0    0    0
    3195      444        7     0.18000   33.38227   22.71081   38.17822    0    0    0
    3196      444        7     0.18000   33.30724   21.45347   40.22454    0    0    0
    3197      444        3     0.01200   33.27822   23.77335   37.96989    0    0    0
    3198      444        3     0.01200   34.06050   22.26504   37.44486    0    0    0
    3199      444        3     0.01200   32.74777   21.86100   41.06884    0    0    0
    3200      444        3     0.01200   34.08029   20.78398   40.59879    0    0    0
    3201      444        7     0.01200   23.61186    5.94043    6.50565    0    0    0
    3202      444        7     0.01200   24.52427    5.46332    5.35697    0    0    0
    3203      444        3     0.01200   23.30444    6.97369    6.33143    0    0    0
    3204      444        3     0.01200   24.09777    5.89073    7.47950    0    0    0
    3205      444        3     0.01200   25.07966    4.57420    5.66236    0    0    0
    3206      444        3     0.01200   25.23858    6.22268    5.04004    0    0    0
    3207      444        6    -0.48000   22.34005    4.57771    4.98411    0    0    0
    3208      444        7     0.18000   23.50925    5.10810    4.26646    0    0    0
    3209      444        7     0.18000   22.40652    4.99294    6.39828    0    0    0
    3210      444        3     0.01200   23.85157    4.33782    3.57892    0    0    0
    3211      444        3     0.01200   23.21357    5.99364    3.69644    0    0    0
    3212      444        3     0.01200   22.54057    4.09799    7.00904    0    0    0
    3213      444        3     0.01200   21.46224    5.46676    6.66232    0    0    0
    3214      444        7     0.01200   15.20099   18.56615   19.99102    0    0    0
    3215      444        7     0.01200   15.15741   17.20429   19.26779    0    0    0
    3216      444        3     0.01200   14.63278   18.51096   20.92192    0    0    0
    3217      444        3     0.01200   14.78993   19.37678   19.39029    0    0    0
    3218      444        3     0.01200   15.44019   17.32561   18.22014    0    0    0
    3219      444        3     0.01200   14.17458   16.73540   19.30637    0    0    0
    3220      444        6    -0.48000   17.26431   17.38865   20.37284    0    0    0
    3221      444        7     0.18000   16.22781   16.40695   20.01890    0    0    0
    3222      444        7     0.18000   16.69894   18.74841   20.28262    0    0    0
    3223      444        3     0.01200   16.69969   15.62997   19.42151    0    0    0
    3224      444        3     0.01200   15.82272   15.96227   20.93251    0    0    0
    3225      444        3     0.01200   17.20716   19.27440   19.47208    0    0    0
    3226      444        3     0.01200   16.89459   19.26516   21.22101    0    0    0
    3227      444        7     0.01200    2.07560   20.68558   54.85950    0    0    0
    3228      444        7     0.01200    2.17559   21.68628   53.68978    0    0    0
    3229      444        3     0.01200    2.06140   21.22427   55.80929    0    0    0
    3230      444        3     0.01200    2.90440   19.97883   54.88275    0    0    0
    3231      444        3     0.01200    2.50124   21.17315   52.78265    0    0    0
    3232      444        3     0.01200    2.86788   22.50368   53.88958    0    0    0
    3233      444        6    -0.48000   -0.09689   20.98044   53.86805    0    0    0
    3234      444        7     0.18000    0.72522   22.15616   53.54374    0    0    0
    3235      444        7     0.18000    0.72298   20.00108   54.60656    0    0    0
    3236      444        3     0.01200    0.46354   22.47401   52.53690    0    0    0
    3237      444        3     0.01200    0.49717   22.96284   54.24644    0    0    0
    3238      444        3     0.01200    0.83102   19.11063   53.98418    0    0    0
    3239      444        3     0.01200    0.19805   19.73436   55.52264    0    0    0
    3240      444        7     0.01200   16.62922   19.54596   14.03543    0    0    0
    3241      444        7     0.01200   15.78674   20.83591   13.95866    0    0    0
    3242      444        3     0.01200   15.99746   18.67719   13.83894    0    0    0
    3243      444        3     0.01200   17.10301   19.40808   15.00676    0    0    0
    3244      444        3     0.01200   16.31239   21.65811   14.44849    0    0    0
    3245      444        3     0.01200   14.80648   20.72989   14.42250    0    0    0
    3246      444        6    -0.48000   17.00012   20.62137   11.91516    0    0    0
    3247      444        7     0.18000   15.70814   21.07921   12.44859    0    0    0
    3248      444        7     0.18000   17.64998   19.73870   12.90274    0    0    0
    3249      444        3     0.01200   15.59082   22.12563   12.17569    0    0    0
    3250      444        3     0.01200   14.90153   20.49630   11.99457    0    0    0
    3251      444        3     0.01200   18.55663   20.23383   13.25597    0    0    0
    3252      444        3     0.01200   17.92199   18.80851   12.40612    0    0    0
    3253      444        7     0.01200   29.49803    2.19478   19.32183    0    0    0
    3254      444        7     0.01200   30.57673    1.34121   20.02000    0    0    0
    3255      444        3     0.01200   28.56222    1.63514   19.26228    0    0    0
    3256      444        3     0.01200   29.78133    2.49035   18.31220    0    0    0
    3257      444        3     0.01200   31.56941    1.74523   19.81118    0    0    0
    3258      444        3     0.01200   30.55809    0.29723   19.70844    0    0    0
    3259      444        6    -0.48000   29.72969    2.90781   21.60821    0    0    0
    3260      444        7     0.18000   30.22675    1.52780   21.49931    0    0    0
    3261      444        7     0.18000   29.34956    3.39610   20.26888    0    0    0
    3262      444        3     0.01200   31.07761    1.42983   22.16988    0    0    0
    3263      444        3     0.01200   29.44088    0.83385   21.81136    0    0    0
    3264      444        3     0.01200   30.02638    4.20917   19.99914    0    0    0
    3265      444        3     0.01200   28.33206    3.78088   20.31912    0    0    0
    3266      444        7     0.01200   33.17453   30.70399   60.71804    0    0    0
    3267      444        7     0.01200   31.65677   30.91334   60.53860    0    0    0
    3268      444        3     0.01200   33.54949   31.35970   61.50667    0    0    0
    3269      444        3     0.01200   33.73954   30.90893   59.80934    0    0    0
    3270      444        3     0.01200   31.33350   30.51478   59.57481    0    0    0
    3271      444        3     0.01200   31.36444   31.96165   60.59247    0    0    0
    3272      444        6    -0.48000   31.98403   28.92206   61.81213    0    0    0
    3273      444        7     0.18000   31.07903   30.07421   61.68217    0    0    0
    3274      444        7     0.18000   33.26585   29.23205   61.15064    0    0    0
    3275      444        3     0.01200   30.08078   29.68904   61.48627    0    0    0
    3276      444        3     0.01200   31.07024   30.63584   62.62080    0    0    0
    3277      444        3     0.01200   33.37555   28.56512   60.29326    0    0    0
    3278      444        3     0.01200   34.07240   29.04065   61.85685    0    0    0
    3279      444        7     0.01200   11.97415    8.60697   57.23793    0    0    0
    3280      444        7     0.01200   11.28609    7.38866   57.88750    0    0    0
    3281      444        3     0.01200   12.06177    8.45353   56.16032    0    0    0
    3282      444        3     0.01200   12.97123    8.79118   57.63650    0    0    0
    3283      444        3     0.01200   11.47034    7.38223   58.96373    0    0    0
    3284      444        3     0.01200   11.62712    6.43962   57.47479    0    0    0
    3285      444        6    -0.48000    9.66575    9.12736   57.67396    0    0    0
    3286      444        7     0.18000    9.80687    7.66504   57.60260    0    0    0
    3287      444        7     0.18000   10.99572    9.75238   57.54256    0    0    0
    3288      444        3     0.01200    9.12814    7.23211   58.33412    0    0    0
    3289      444        3     0.01200    9.52487    7.32209   56.60290    0    0    0
    3290      444        3     0.01200   11.23352   10.24642   58.48665    0    0    0
    3291      444        3     0.01200   10.94811   10.49913   56.75136    0    0    0
    3292      444        7     0.01200   30.09186   25.22096   10.41776    0    0    0
    3293      444        7     0.01200   31.48800   25.38672    9.78298    0    0    0
    3294      444        3     0.01200   30.18659   24.79075   11.41697    0    0    0
    3295      444        3     0.01200   29.43539   24.57797    9.83247    0    0    0
    3296      444        3     0.01200   31.39720   25.51231    8.70213    0    0    0
    3297      444        3     0.01200   32.14469   24.53901    9.97647    0    0    0
    3298      444        6    -0.48000   30.78332   27.51925   10.58916    0    0    0
    3299      444        7     0.18000   31.98326   26.68376   10.42957    0    0    0
    3300      444        7     0.18000   29.58141   26.66835   10.49910    0    0    0
    3301      444        3     0.01200   32.69250   27.23837    9.81916    0    0    0
    3302      444        3     0.01200   32.42555   26.49337   11.41174    0    0    0
    3303      444        3     0.01200   29.03012   26.95331    9.60088    0    0    0
    3304      444        3     0.01200   28.96034   26.85678   11.37355    0    0    0
    3305      444        7     0.01200   28.89025    4.19889   28.34690    0    0    0
    3306      444        7     0.01200   29.31568    5.42420   27.51189    0    0    0
    3307      444        3     0.01200   29.33507    4.25509   29.34262    0    0    0
    3308      444        3     0.01200   29.19028    3.25444   27.89419    0    0    0
    3309      444        3     0.01200   29.14786    5.23240   26.45015    0    0    0
    3310      444        3     0.01200   30.36331    5.68916   27.65185    0    0    0
    3311      444        6    -0.48000   27.09615    5.80167   28.30271    0    0    0
    3312      444        7     0.18000   28.35523    6.50567   28.01550    0    0    0
    3313      444        7     0.18000   27.36354    4.35612   28.42777    0    0    0
    3314      444        3     0.01200   28.14012    7.28067   27.28315    0    0    0
    3315      444        3     0.01200   28.72776    6.97081   28.93278    0    0    0
    3316      444        3     0.01200   26.86069    3.84528   27.60429    0    0    0
    3317      444        3     0.01200   26.94492    4.00933   29.37136    0    0    0
    3318      444        7     0.01200   33.07520   15.42935   10.58807    0    0    0
    3319      444        7     0.01200   32.07761   16.36577    9.87565    0    0    0
    3320      444        3     0.01200   34.08010   15.85452   10.54454    0    0    0
    3321      444        3     0.01200   33.10876   14.43371   10.14701    0    0    0
    3322      444        3     0.01200   31.15872   15.82581    9.63829    0    0    0
    3323      444        3     0.01200   32.47664   16.78706    8.95337    0    0    0
    3324      444        6    -0.48000   31.85910   16.70288   12.22783    0    0    0
    3325      444        7     0.18000   31.80983   17.42600   10.94797    0    0    0
    3326      444        7     0.18000   32.55620   15.41701   12.03465    0    0    0
    3327      444        3     0.01200   30.83093   17.89405   10.87108    0    0    0
    3328      444        3     0.01200   32.58115   18.20158   10.93998    0    0    0
    3329      444        3     0.01200   31.83655   14.61259   12.19874    0    0    0
    3330      444        3     0.01200   33.35047   15.34168   12.77583    0    0    0
    3331      444        7     0.01200   20.39147   11.30397   36.80246    0    0    0
    3332      444        7     0.01200   20.54318   12.69332   36.14953    0    0    0
    3333      444        3     0.01200   20.44904   10.52594   36.03837    0    0    0
    3334      444        3     0.01200   19.44769   11.18796   37.33423    0    0    0
    3335      444        3     0.01200   20.18212   13.46908   36.82782    0    0    0
    3336      444        3     0.01200   20.00131   12.78048   35.20820    0    0    0
    3337      444        6    -0.48000   22.63467   12.10727   37.13766    0    0    0
    3338      444        7     0.18000   22.06089   12.80288   35.97565    0    0    0
    3339      444        7     0.18000   21.60878   11.23328   37.73801    0    0    0
    3340      444        3     0.01200   22.43365   13.82473   35.98582    0    0    0
    3341      444        3     0.01200   22.39147   12.30837   35.05766    0    0    0
    3342      444        3     0.01200   21.37609   11.61685   38.73333    0    0    0
    3343      444        3     0.01200   22.02265   10.23023   37.83012    0    0    0
    3344      444        7     0.01200   25.08124   19.27713   14.54000    0    0    0
    3345      444        7     0.01200   24.45103   18.07992   15.28105    0    0    0
    3346      444        3     0.01200   25.90000   18.93205   13.90514    0    0    0
    3347      444        3     0.01200   25.47364   20.03441   15.21786    0    0    0
    3348      444        3     0.01200   23.86271   18.43124   16.13117    0    0    0
    3349      444        3     0.01200   25.19246   17.36982   15.64622    0    0    0
    3350      444        6    -0.48000   23.03957   18.63693   13.43939    0    0    0
    3351      444        7     0.18000   23.53362   17.48480   14.20874    0    0    0
    3352      444        7     0.18000   23.91635   19.79814   13.68345    0    0    0
    3353      444        3     0.01200   22.66887   16.96039   14.60928    0    0    0
    3354      444        3     0.01200   24.08476   16.81407   13.54323    0    0    0
    3355      444        3     0.01200   23.33541   20.55744   14.21062    0    0    0
    3356      444        3     0.01200   24.23474   20.19687   12.72141    0    0    0
    3357      444        7     0.01200    3.53763   30.37503   55.93215    0    0    0
    3358      444        7     0.01200    4.43614   31.05268   54.87711    0    0    0
    3359      444        3     0.01200    2.53178   30.23673   55.53014    0    0    0
    3360      444        3     0.01200    3.45853   30.95196   56.85294    0    0    0
    3361      444        3     0.01200    5.32378   31.47374   55.35361    0    0    0
    3362      444        3     0.01200    3.92659   31.84894   54.33521    0    0    0
    3363      444        6    -0.48000    4.93232   28.71860   54.88300    0    0    0
    3364      444        7     0.18000    4.82290   29.87380   53.97916    0    0    0
    3365      444        7     0.18000    4.22617   29.01733   56.14350    0    0    0
    3366      444        3     0.01200    5.78223   29.99472   53.48087    0    0    0
    3367      444        3     0.01200    4.05072   29.67600   53.23007    0    0    0
    3368      444        3     0.01200    4.96595   29.06006   56.94527    0    0    0
    3369      444        3     0.01200    3.52692   28.20750   56.34621    0    0    0
    3370      444        7     0.01200    7.89585   16.30719   52.39115    0    0    0
    3371      444        7     0.01200    8.30611   14.86978   52.77216    0    0    0
    3372      444        3     0.01200    7.95374   16.95508   53.26829    0    0    0
    3373      444        3     0.01200    6.88370   16.36589   51.99232    0    0    0
    3374      444        3     0.01200    7.96070   14.16610   52.01204    0    0    0
    3375      444        3     0.01200    7.90719   14.55695   53.73669    0    0    0
    3376      444        6    -0.48000   10.15957   15.90437   51.68198    0    0    0
    3377      444        7     0.18000    9.83508   14.95790   52.76007    0    0    0
    3378      444        7     0.18000    8.96179   16.70205   51.35677    0    0    0
    3379      444        3     0.01200   10.32963   14.01624   52.53218    0    0    0
    3380      444        3     0.01200   10.21741   15.34469   53.70915    0    0    0
    3381      444        3     0.01200    8.65159   16.45014   50.34078    0    0    0
    3382      444        3     0.01200    9.22979   17.75679   51.39666    0    0    0
    3383      444        7     0.01200   33.06939    4.98494   11.36247    0    0    0
    3384      444        7     0.01200   33.45345    5.13545   12.84891    0    0    0
    3385      444        3     0.01200   32.74496    3.96126   11.16424    0    0    0
    3386      444        3     0.01200   33.89300    5.21638   10.68789    0    0    0
    3387      444        3     0.01200   34.06089    6.03151   12.99153    0    0    0
    3388      444        3     0.01200   34.00847    4.27950   13.23181    0    0    0
    3389      444        6    -0.48000   31.27339    6.05869   12.55035    0    0    0
    3390      444        7     0.18000   32.08668    5.30710   13.51835    0    0    0
    3391      444        7     0.18000   31.89274    5.96258   11.21473    0    0    0
    3392      444        3     0.01200   32.11636    5.88226   14.44114    0    0    0
    3393      444        3     0.01200   31.61606    4.33897   13.71273    0    0    0
    3394      444        3     0.01200   32.22992    6.95950   10.92423    0    0    0
    3395      444        3     0.01200   31.13674    5.62200   10.50878    0    0    0
    3396      444        7     0.01200    8.99212    2.46670   44.58789    0    0    0
    3397      444        7     0.01200    7.78600    2.07759   43.70840    0    0    0
    3398      444        3     0.01200    8.71239    2.42338   45.64257    0    0    0
    3399      444        3     0.01200    9.36330    3.46890   44.37631    0    0    0
    3400      444        3     0.01200    7.94627    2.41150   42.68124    0    0    0
    3401      444        3     0.01200    6.84752    2.50116   44.06498    0    0    0
    3402      444        6    -0.48000    9.24035    0.19085   43.84726    0    0    0
    3403      444        7     0.18000    7.81507    0.54804   43.78129    0    0    0
    3404      444        7     0.18000   10.02091    1.37400   44.25669    0    0    0
    3405      444        3     0.01200    7.39195    0.05648   42.90804    0    0    0
    3406      444        3     0.01200    7.30832    0.18426   44.67984    0    0    0
    3407      444        3     0.01200   10.66256    1.66298   43.42201    0    0    0
    3408      444        3     0.01200   10.64365    1.09797   45.10633    0    0    0
    3409      444        7     0.01200   18.86326   30.18161   56.29185    0    0    0
    3410      444        7     0.01200   18.96031   28.71413   56.75738    0    0    0
    3411      444        3     0.01200   19.56388   30.79841   56.85856    0    0    0
    3412      444        3     0.01200   17.86500   30.59949   56.41759    0    0    0
    3413      444        3     0.01200   18.07541   28.15928   56.43903    0    0    0
    3414      444        3     0.01200   19.05558   28.61811   57.83859    0    0    0
    3415      444        6    -0.48000   20.17365   28.92423   54.71341    0    0    0
    3416      444        7     0.18000   20.19836   28.21899   56.00390    0    0    0
    3417      444        7     0.18000   19.28721   30.09907   54.81688    0    0    0
    3418      444        3     0.01200   20.19100   27.15122   55.79642    0    0    0
    3419      444        3     0.01200   21.11714   28.47518   56.53938    0    0    0
    3420      444        3     0.01200   18.43107   29.93750   54.15895    0    0    0
    3421      444        3     0.01200   19.83712   30.97572   54.47781    0    0    0
    3422      444        7     0.01200    6.76408   14.84535   26.81335    0    0    0
    3423      444        7     0.01200    8.20444   15.03410   26.29433    0    0    0
    3424      444        3     0.01200    6.75312   14.89145   27.90433    0    0    0
    3425      444        3     0.01200    6.32682   13.89482   26.50961    0    0    0
    3426      444        3     0.01200    8.28112   14.68525   25.26251    0    0    0
    3427      444        3     0.01200    8.94349   14.50213   26.89277    0    0    0
    3428      444        6    -0.48000    7.04563   17.10346   26.03149    0    0    0
    3429      444        7     0.18000    8.37149   16.55529   26.35548    0    0    0
    3430      444        7     0.18000    6.02592   16.05298   26.21432    0    0    0
    3431      444        3     0.01200    9.07839   16.95117   25.62966    0    0    0
    3432      444        3     0.01200    8.66375   16.88206   27.35764    0    0    0
    3433      444        3     0.01200    5.59842   15.82091   25.23692    0    0    0
    3434      444        3     0.01200    5.24271   16.44309   26.86262    0    0    0
    3435      444        7     0.01200    2.50770    4.61452   49.47873    0    0    0
    3436      444        7     0.01200    2.87872    3.11794   49.52563    0    0    0
    3437      444        3     0.01200    3.32259    5.18555   49.02889    0    0    0
    3438      444        3     0.01200    2.30597    5.03080   50.46513    0    0    0
    3439      444        3     0.01200    2.23612    2.59322   50.23555    0    0    0
    3440      444        3     0.01200    3.91656    2.94751   49.81052    0    0    0
    3441      444        6    -0.48000    1.40336    3.45751   47.68113    0    0    0
    3442      444        7     0.18000    2.57165    2.66556   48.09499    0    0    0
    3443      444        7     0.18000    1.27029    4.62957   48.56730    0    0    0
    3444      444        3     0.01200    2.30369    1.61455   48.01238    0    0    0
    3445      444        3     0.01200    3.40912    2.87722   47.42390    0    0    0
    3446      444        3     0.01200    0.34643    4.52018   49.13864    0    0    0
    3447      444        3     0.01200    1.20309    5.52292   47.94819    0    0    0
    3448      444        7     0.01200   24.13335   16.84467   54.64817    0    0    0
    3449      444        7     0.01200   22.66748   16.97273   54.18507    0    0    0
    3450      444        3     0.01200   24.20343   17.04406   55.71953    0    0    0
    3451      444        3     0.01200   24.80139   17.53241   54.13076    0    0    0
    3452      444        3     0.01200   22.62450   17.08729   53.10005    0    0    0
    3453      444        3     0.01200   22.15160   17.81756   54.64053    0    0    0
    3454      444        6    -0.48000   23.17046   14.65169   54.41737    0    0    0
    3455      444        7     0.18000   22.07961   15.62106   54.60108    0    0    0
    3456      444        7     0.18000   24.45640   15.37185   54.35065    0    0    0
    3457      444        3     0.01200   21.24265   15.29602   53.98701    0    0    0
    3458      444        3     0.01200   21.77401   15.62802   55.65136    0    0    0
    3459      444        3     0.01200   24.86611   15.24296   53.34693    0    0    0
    3460      444        3     0.01200   25.13788   14.92650   55.07393    0    0    0
    3461      444        7     0.01200    8.80148   30.21246   26.56934    0    0    0
    3462      444        7     0.01200    9.91103   30.88718   25.73670    0    0    0
    3463      444        3     0.01200    7.87173   30.77771   26.47701    0    0    0
    3464      444        3     0.01200    9.05150   30.14125   27.62735    0    0    0
    3465      444        3     0.01200   10.89188   30.53172   26.05893    0    0    0
    3466      444        3     0.01200    9.89699   31.97400   25.81384    0    0    0
    3467      444        6    -0.48000    9.09001   29.01871   24.50020    0    0    0
    3468      444        7     0.18000    9.60168   30.38623   24.32283    0    0    0
    3469      444        7     0.18000    8.66487   28.83522   25.90103    0    0    0
    3470      444        3     0.01200   10.47283   30.33083   23.67379    0    0    0
    3471      444        3     0.01200    8.83432   31.00097   23.84348    0    0    0
    3472      444        3     0.01200    9.32290   28.09573   26.36153    0    0    0
    3473      444        3     0.01200    7.64431   28.45528   25.90372    0    0    0
    3474      444        7     0.01200    8.59538   14.53517   32.97278    0    0    0
    3475      444        7     0.01200   10.09520   14.59984   33.32773    0    0    0
    3476      444        3     0.01200    8.46211   14.66581   31.89683    0    0    0
    3477      444        3     0.01200    8.00744   15.29776   33.48244    0    0    0
    3478      444        3     0.01200   10.22111   14.78444   34.39652    0    0    0
    3479      444        3     0.01200   10.62708   15.37710   32.77974    0    0    0
    3480      444        6    -0.48000    9.44006   12.30551   33.29635    0    0    0
    3481      444        7     0.18000   10.57098   13.18821   32.97193    0    0    0
    3482      444        7     0.18000    8.20708   13.10960   33.39592    0    0    0
    3483      444        3     0.01200   11.42824   12.85233   33.55117    0    0    0
    3484      444        3     0.01200   10.80184   13.10456   31.90599    0    0    0
    3485      444        3     0.01200    7.86204   13.07539   34.43115    0    0    0
    3486      444        3     0.01200    7.45116   12.66108   32.75304    0    0    0
    3487      444        7     0.01200   23.40492    0.77723   49.56166    0    0    0
    3488      444        7     0.01200   24.02670    2.18116   49.41344    0    0    0
    3489      444        3     0.01200   23.33776    0.51016   50.61838    0    0    0
    3490      444        3     0.01200   23.98005    0.00464   49.05245    0    0    0
    3491      444        3     0.01200   24.38353    2.32853   48.39206    0    0    0
    3492      444        3     0.01200   24.85912    2.35003   50.09599    0    0    0
    3493      444        6    -0.48000   21.66434    2.38568   49.14591    0    0    0
    3494      444        7     0.18000   22.83000    3.09428   49.69590    0    0    0
    3495      444        7     0.18000   22.00231    0.96149   48.96097    0    0    0
    3496      444        3     0.01200   22.88869    4.06325   49.20510    0    0    0
    3497      444        3     0.01200   22.68981    3.24310   50.77048    0    0    0
    3498      444        3     0.01200   21.98966    0.74566   47.89084    0    0    0
    3499      444        3     0.01200   21.24054    0.36030   49.45508    0    0    0
    3500      444        7     0.01200    7.99028   24.93843   17.44754    0    0    0
    3501      444        7     0.01200    9.01821   25.94918   16.89856    0    0    0
    3502      444        3     0.01200    7.20533   25.46599   17.99345    0    0    0
    3503      444        3     0.01200    8.43598   24.20501   18.11867    0    0    0
    3504      444        3     0.01200    9.94525   25.43657   16.63383    0    0    0
    3505      444        3     0.01200    9.25422   26.74133   17.60857    0    0    0
    3506      444        6    -0.48000    7.57420   25.31513   15.10776    0    0    0
    3507      444        7     0.18000    8.31832   26.46741   15.63870    0    0    0
    3508      444        7     0.18000    7.42394   24.30108   16.16881    0    0    0
    3509      444        3     0.01200    9.00085   26.80548   14.86210    0    0    0
    3510      444        3     0.01200    7.61749   27.27265   15.87732    0    0    0
    3511      444        3     0.01200    7.98977   23.41505   15.87435    0    0    0
    3512      444        3     0.01200    6.36958   24.04063   16.24876    0    0    0
    3513      444        7     0.01200   32.60592   18.27653   31.91270    0    0    0
    3514      444        7     0.01200   32.12892   19.58918   31.25768    0    0    0
    3515      444        3     0.01200   33.39350   17.82362   31.30685    0    0    0
    3516      444        3     0.01200   31.80513   17.54694   32.02850    0    0    0
    3517      444        3     0.01200   31.15818   19.88097   31.66362    0    0    0
    3518      444        3     0.01200   32.03984   19.51403   30.17430    0    0    0
    3519      444        6    -0.48000   33.60219   20.14861   33.04952    0    0    0
    3520      444        7     0.18000   33.20992   20.58021   31.69926    0    0    0
    3521      444        7     0.18000   33.16877   18.75424   33.26070    0    0    0
    3522      444        3     0.01200   32.86342   21.60892   31.76947    0    0    0
    3523      444        3     0.01200   34.08035   20.53802   31.03812    0    0    0
    3524      444        3     0.01200   32.40549   18.75041   34.04129    0    0    0
    3525      444        3     0.01200   34.02682   18.17475   33.59806    0    0    0
    3526      444        7     0.01200    9.25618   23.32125   50.81326    0    0    0
    3527      444        7     0.01200    7.96672   22.77187   50.16898    0    0    0
    3528      444        3     0.01200    9.01756   24.17130   51.45589    0    0    0
    3529      444        3     0.01200    9.99005   23.64792   50.07727    0    0    0
    3530      444        3     0.01200    8.21307   22.14841   49.30709    0    0    0
    3531      444        3     0.01200    7.28841   23.55905   49.84103    0    0    0
    3532      444        6    -0.48000    8.54863   21.34668   51.99227    0    0    0
    3533      444        7     0.18000    7.38390   21.91471   51.29648    0    0    0
    3534      444        7     0.18000    9.75039   22.13204   51.65209    0    0    0
    3535      444        3     0.01200    6.77082   21.08605   50.94908    0    0    0
    3536      444        3     0.01200    6.80399   22.52236   51.99719    0    0    0
    3537      444        3     0.01200   10.42605   21.48989   51.08371    0    0    0
    3538      444        3     0.01200   10.23847   22.43231   52.57810    0    0    0
    3539      444        7     0.01200   23.98162    1.63792   37.61737    0    0    0
    3540      444        7     0.01200   23.37032    1.66856   36.20139    0    0    0
    3541      444        3     0.01200   24.24226    2.65071   37.93167    0    0    0
    3542      444        3     0.01200   24.87889    1.02283   37.67686    0    0    0
    3543      444        3     0.01200   23.39726    0.67090   35.75845    0    0    0
    3544      444        3     0.01200   23.88667    2.35587   35.53184    0    0    0
    3545      444        6    -0.48000   21.58688    1.46327   37.77345    0    0    0
    3546      444        7     0.18000   21.92424    2.08616   36.48443    0    0    0
    3547      444        7     0.18000   22.83007    1.08646   38.47290    0    0    0
    3548      444        3     0.01200   21.20900    1.72742   35.74756    0    0    0
    3549      444        3     0.01200   21.83546    3.17283   36.57277    0    0    0
    3550      444        3     0.01200   22.86399   -0.00257   38.54222    0    0    0
    3551      444        3     0.01200   22.80074    1.50699   39.47698    0    0    0
    3552      444        7     0.01200   29.46764   14.58833   42.57597    0    0    0
    3553      444        7     0.01200   27.96045   14.26063   42.55147    0    0    0
    3554      444        3     0.01200   30.01919   13.84445   41.99726    0    0    0
    3555      444        3     0.01200   29.87948   14.60708   43.58443    0    0    0
    3556      444        3     0.01200   27.44748   14.78928   43.35747    0    0    0
    3557      444        3     0.01200   27.75683   13.19521   42.65513    0    0    0
    3558      444        6    -0.48000   28.36192   16.01630   40.98602    0    0    0
    3559      444        7     0.18000   27.53195   14.81950   41.19142    0    0    0
    3560      444        7     0.18000   29.52821   15.96131   41.88795    0    0    0
    3561      444        3     0.01200   26.49013   15.12956   41.15008    0    0    0
    3562      444        3     0.01200   27.72592   14.10186   40.38898    0    0    0
    3563      444        3     0.01200   29.44001   16.77783   42.60728    0    0    0
    3564      444        3     0.01200   30.42946   16.10519   41.29386    0    0    0
    3565      444        7     0.01200   13.36446   27.26257   24.95358    0    0    0
    3566      444        7     0.01200   14.31314   28.38509   24.48497    0    0    0
    3567      444        3     0.01200   13.48533   27.09745   26.02624    0    0    0
    3568      444        3     0.01200   13.54377   26.31723   24.44255    0    0    0
    3569      444        3     0.01200   14.43352   28.34740   23.40038    0    0    0
    3570      444        3     0.01200   15.30014   28.32415   24.94260    0    0    0
    3571      444        6    -0.48000   12.12471   29.31001   24.70740    0    0    0
    3572      444        7     0.18000   13.54477   29.64604   24.89150    0    0    0
    3573      444        7     0.18000   11.97435   27.84345   24.64982    0    0    0
    3574      444        3     0.01200   13.76135   30.51370   24.27224    0    0    0
    3575      444        3     0.01200   13.72434   29.89878   25.94051    0    0    0
    3576      444        3     0.01200   11.63508   27.57597   23.64719    0    0    0
    3577      444        3     0.01200   11.21678   27.54675   25.37366    0    0    0
    3578      444        7     0.01200    1.66207   19.58399   20.58414    0    0    0
    3579      444        7     0.01200    1.05268   20.36924   21.76382    0    0    0
    3580      444        3     0.01200    2.39645   20.20349   20.06512    0    0    0
    3581      444        3     0.01200    0.91482   19.26413   19.85870    0    0    0
    3582      444        3     0.01200    0.12148   19.89961   22.08719    0    0    0
    3583      444        3     0.01200    0.84514   21.41022   21.51763    0    0    0
    3584      444        6    -0.48000    2.69135   18.87163   22.63908    0    0    0
    3585      444        7     0.18000    2.12882   20.21531   22.84265    0    0    0
    3586      444        7     0.18000    2.35080   18.40097   21.28289    0    0    0
    3587      444        3     0.01200    1.74443   20.26140   23.85919    0    0    0
    3588      444        3     0.01200    2.91981   20.96132   22.72288    0    0    0
    3589      444        3     0.01200    1.68185   17.54354   21.37901    0    0    0
    3590      444        3     0.01200    3.26787   18.08417   20.78843    0    0    0
    3591      444        7     0.01200   17.41561   16.27785    1.05732    0    0    0
    3592      444        7     0.01200   18.65791   15.66606    1.73705    0    0    0
    3593      444        3     0.01200   17.53050   16.24240   -0.02805    0    0    0
    3594      444        3     0.01200   17.24316   17.31400    1.34649    0    0    0
    3595      444        3     0.01200   18.70206   15.97122    2.78451    0    0    0
    3596      444        3     0.01200   19.59086   15.95660    1.25486    0    0    0
    3597      444        6    -0.48000   16.91679   14.03464    1.77062    0    0    0
    3598      444        7     0.18000   18.37530   14.16449    1.63180    0    0    0
    3599      444        7     0.18000   16.28417   15.34206    1.51149    0    0    0
    3600      444        3     0.01200   18.83561   13.57248    2.41975    0    0    0
    3601      444        3     0.01200   18.68328   13.77036    0.65900    0    0    0
    3602      444        3     0.01200   15.82335   15.68622    2.43946    0    0    0
    3603      444        3     0.01200   15.50995   15.20614    0.75784    0    0    0
    3604      444        7     0.01200   30.38234   29.78733   14.36015    0    0    0
    3605      444        7     0.01200   30.22023   31.17038   13.69646    0    0    0
    3606      444        3     0.01200   30.22758   29.87179   15.43783    0    0    0
    3607      444        3     0.01200   31.36629   29.35083   14.19197    0    0    0
    3608      444        3     0.01200   30.66906   31.16481   12.70108    0    0    0
    3609      444        3     0.01200   30.67613   31.97371   14.27451    0    0    0
    3610      444        6    -0.48000   28.20899   29.93711   13.33852    0    0    0
    3611      444        7     0.18000   28.69776   31.30085   13.59286    0    0    0
    3612      444        7     0.18000   29.25432   28.96649   13.71524    0    0    0
    3613      444        3     0.01200   28.36363   31.92967   12.77056    0    0    0
    3614      444        3     0.01200   28.26713   31.67175   14.52748    0    0    0
    3615      444        3     0.01200   29.59073   28.46055   12.80817    0    0    0
    3616      444        3     0.01200   28.81567   28.23349   14.39066    0    0    0
    3617      444        7     0.01200   13.28295    4.75390   38.62551    0    0    0
    3618      444        7     0.01200   14.69096    5.34379   38.40379    0    0    0
    3619      444        3     0.01200   13.10007    4.61998   39.69373    0    0    0
    3620      444        3     0.01200   13.14633    3.79091   38.13465    0    0    0
    3621      444        3     0.01200   15.00354    5.19212   37.36864    0    0    0
    3622      444        3     0.01200   15.44276    4.90299   39.05787    0    0    0
    3623      444        6    -0.48000   13.10445    7.11298   38.18675    0    0    0
    3624      444        7     0.18000   14.46239    6.83320   38.67776    0    0    0
    3625      444        7     0.18000   12.36356    5.84418   38.05271    0    0    0
    3626      444        3     0.01200   15.14725    7.48995   38.14590    0    0    0
    3627      444        3     0.01200   14.51282    7.05166   39.74840    0    0    0
    3628      444        3     0.01200   12.15642    5.68221   36.99309    0    0    0
    3629      444        3     0.01200   11.42105    5.93789   38.59008    0    0    0
    3630      444        7     0.01200   29.58030   31.02215   49.56638    0    0    0
    3631      444        7     0.01200   30.65301   29.98337   49.95349    0    0    0
    3632      444        3     0.01200   28.94889   30.62487   48.76891    0    0    0
    3633      444        3     0.01200   30.00826   31.96341   49.22308    0    0    0
    3634      444        3     0.01200   31.46234   30.46616   50.50497    0    0    0
    3635      444        3     0.01200   31.08109   29.47464   49.09021    0    0    0
    3636      444        6    -0.48000   28.91900   29.90234   51.59081    0    0    0
    3637      444        7     0.18000   29.87085   29.04086   50.87303    0    0    0
    3638      444        7     0.18000   28.77455   31.17909   50.86570    0    0    0
    3639      444        3     0.01200   30.48597   28.53825   51.61616    0    0    0
    3640      444        3     0.01200   29.31905   28.29245   50.29689    0    0    0
    3641      444        3     0.01200   29.17580   31.97497   51.49618    0    0    0
    3642      444        3     0.01200   27.71428   31.35961   50.69503    0    0    0
    3643      444        7     0.01200    1.62263    5.11605   11.16645    0    0    0
    3644      444        7     0.01200    2.76980    6.10893   11.44541    0    0    0
    3645      444        3     0.01200    1.31555    5.18715   10.12092    0    0    0
    3646      444        3     0.01200    0.74748    5.29576   11.78998    0    0    0
    3647      444        3     0.01200    2.87072    6.27476   12.51991    0    0    0
    3648      444        3     0.01200    2.62209    7.07382   10.96116    0    0    0
    3649      444        6    -0.48000    3.71850    3.93436   11.18976    0    0    0
    3650      444        7     0.18000    3.98783    5.35243   10.90709    0    0    0
    3651      444        7     0.18000    2.27679    3.75364   11.44576    0    0    0
    3652      444        3     0.01200    4.92254    5.61479   11.39773    0    0    0
    3653      444        3     0.01200    4.09631    5.49257    9.82769    0    0    0
    3654      444        3     0.01200    2.15210    3.45167   12.48748    0    0    0
    3655      444        3     0.01200    1.90937    2.95930   10.79775    0    0    0
    3656      444        7     0.01200    9.70582    2.86431   49.89041    0    0    0
    3657      444        7     0.01200    9.73820    2.20653   48.49545    0    0    0
    3658      444        3     0.01200    8.75406    3.37939   50.03644    0    0    0
    3659      444        3     0.01200   10.50826    3.58681   50.03544    0    0    0
    3660      444        3     0.01200   10.76630    1.96702   48.21636    0    0    0
    3661      444        3     0.01200    9.30977    2.83928   47.71867    0    0    0
    3662      444        6    -0.48000    9.25458    0.51040   50.10275    0    0    0
    3663      444        7     0.18000    8.93675    0.92210   48.72694    0    0    0
    3664      444        7     0.18000    9.81844    1.65897   50.83729    0    0    0
    3665      444        3     0.01200    9.21348    0.10399   48.06561    0    0    0
    3666      444        3     0.01200    7.86160    1.10505   48.64261    0    0    0
    3667      444        3     0.01200   10.85844    1.43046   51.07834    0    0    0
    3668      444        3     0.01200    9.25734    1.78474   51.76208    0    0    0
    3669      444        7     0.01200   26.40767   15.01701   29.46412    0    0    0
    3670      444        7     0.01200   25.89488   16.31487   30.12157    0    0    0
    3671      444        3     0.01200   25.58961   14.51667   28.94171    0    0    0
    3672      444        3     0.01200   26.82889   14.31651   30.18443    0    0    0
    3673      444        3     0.01200   26.59687   16.65138   30.88723    0    0    0
    3674      444        3     0.01200   24.91429   16.19769   30.58205    0    0    0
    3675      444        6    -0.48000   27.03663   16.90454   28.11089    0    0    0
    3676      444        7     0.18000   25.88615   17.29129   28.94167    0    0    0
    3677      444        7     0.18000   27.45258   15.53332   28.46229    0    0    0
    3678      444        3     0.01200   26.02159   18.33170   29.22879    0    0    0
    3679      444        3     0.01200   24.96757   17.19645   28.35537    0    0    0
    3680      444        3     0.01200   28.44826   15.58400   28.90724    0    0    0
    3681      444        3     0.01200   27.50007   14.94344   27.54814    0    0    0
    3682      444        7     0.01200    9.95286   20.48494   32.98853    0    0    0
    3683      444        7     0.01200    9.98937   20.12655   31.48858    0    0    0
    3684      444        3     0.01200   10.59962   21.34342   33.18138    0    0    0
    3685      444        3     0.01200   10.27887   19.66447   33.62690    0    0    0
    3686      444        3     0.01200    9.61426   19.11267   31.33491    0    0    0
    3687      444        3     0.01200   10.98988   20.19116   31.06181    0    0    0
    3688      444        6    -0.48000    7.97795   21.33881   31.91139    0    0    0
    3689      444        7     0.18000    9.01912   21.14924   30.88993    0    0    0
    3690      444        7     0.18000    8.47891   20.85793   33.21313    0    0    0
    3691      444        3     0.01200    8.52975   20.81248   29.97870    0    0    0
    3692      444        3     0.01200    9.51756   22.10403   30.69894    0    0    0
    3693      444        3     0.01200    7.88328   19.99150   33.50716    0    0    0
    3694      444        3     0.01200    8.34296   21.65012   33.94786    0    0    0
    3695      444        7     0.01200   23.04727   15.30123    1.97881    0    0    0
    3696      444        7     0.01200   22.79979   14.50939    0.67829    0    0    0
    3697      444        3     0.01200   22.09668   15.50675    2.47542    0    0    0
    3698      444        3     0.01200   23.55172   16.25119    1.80544    0    0    0
    3699      444        3     0.01200   23.67557   14.56949    0.02895    0    0    0
    3700      444        3     0.01200   21.93427   14.86823    0.12202    0    0    0
    3701      444        6    -0.48000   23.53033   12.97385    2.35239    0    0    0
    3702      444        7     0.18000   22.62179   13.08071    1.20065    0    0    0
    3703      444        7     0.18000   23.89344   14.32728    2.81400    0    0    0
    3704      444        3     0.01200   22.90378   12.31103    0.48560    0    0    0
    3705      444        3     0.01200   21.59427   12.90491    1.53206    0    0    0
    3706      444        3     0.01200   24.96193   14.46981    2.64097    0    0    0
    3707      444        3     0.01200   23.69353   14.39135    3.88256    0    0    0
    3708      444        7     0.01200   30.33446   11.47616   52.67885    0    0    0
    3709      444        7     0.01200   29.12251   12.37676   52.36308    0    0    0
    3710      444        3     0.01200   30.54485   11.49829   53.75017    0    0    0
    3711      444        3     0.01200   31.23661   11.78115   52.14964    0    0    0
    3712      444        3     0.01200   29.09569   12.61105   51.29695    0    0    0
    3713      444        3     0.01200   29.13378   13.31297   52.92048    0    0    0
    3714      444        6    -0.48000   28.37417   10.11106   52.39011    0    0    0
    3715      444        7     0.18000   27.94413   11.47363   52.73917    0    0    0
    3716      444        7     0.18000   29.84296   10.08341   52.25365    0    0    0
    3717      444        3     0.01200   27.03232   11.68395   52.18456    0    0    0
    3718      444        3     0.01200   27.73281   11.52350   53.81127    0    0    0
    3719      444        3     0.01200   30.08311    9.87157   51.20992    0    0    0
    3720      444        3     0.01200   30.23138    9.28091   52.87896    0    0    0
    3721      444        7     0.01200    2.46393   16.26308   38.46625    0    0    0
    3722      444        7     0.01200    1.59092   16.17085   37.19780    0    0    0
    3723      444        3     0.01200    1.85794   16.59711   39.31104    0    0    0
    3724      444        3     0.01200    3.29971   16.95297   38.35454    0    0    0
    3725      444        3     0.01200    2.22251   16.14785   36.30740    0    0    0
    3726      444        3     0.01200    0.89288   17.00212   37.10260    0    0    0
    3727      444        6    -0.48000    1.87554   13.96514   38.06266    0    0    0
    3728      444        7     0.18000    0.88950   14.82264   37.38755    0    0    0
    3729      444        7     0.18000    2.92112   14.81004   38.67063    0    0    0
    3730      444        3     0.01200    0.61126   14.33493   36.45591    0    0    0
    3731      444        3     0.01200    0.00275   14.92266   38.02017    0    0    0
    3732      444        3     0.01200    3.86297   14.60693   38.15720    0    0    0
    3733      444        3     0.01200    3.01983   14.53378   39.71935    0    0    0
    3734      444        7     0.01200    1.67199    4.98553   34.01067    0    0    0
    3735      444        7     0.01200    3.13357    4.49395   33.96871    0    0    0
    3736      444        3     0.01200    1.17583    4.60040   34.90397    0    0    0
    3737      444        3     0.01200    1.09577    4.67202   33.14082    0    0    0
    3738      444        3     0.01200    3.53739    4.60053   32.95984    0    0    0
    3739      444        3     0.01200    3.23931    3.45302   34.27301    0    0    0
    3740      444        6    -0.48000    3.13362    6.75142   34.74202    0    0    0
    3741      444        7     0.18000    3.82793    5.46780   34.92536    0    0    0
    3742      444        7     0.18000    1.82907    6.51202   34.09583    0    0    0
    3743      444        3     0.01200    4.88095    5.62793   34.70459    0    0    0
    3744      444        3     0.01200    3.72336    5.14446   35.96509    0    0    0
    3745      444        3     0.01200    1.85107    6.97167   33.10580    0    0    0
    3746      444        3     0.01200    1.05573    6.99115   34.69438    0    0    0
    3747      444        7     0.01200   22.84617   14.75744   18.42754    0    0    0
    3748      444        7     0.01200   24.30685   14.68879   18.91877    0    0    0
    3749      444        3     0.01200   22.48404   15.78627   18.48095    0    0    0
    3750      444        3     0.01200   22.17395   14.13046   19.01233    0    0    0
    3751      444        3     0.01200   24.57259   13.65890   19.16566    0    0    0
    3752      444        3     0.01200   24.48869   15.31016   19.79521    0    0    0
    3753      444        6    -0.48000   24.32527   14.64550   16.53299    0    0    0
    3754      444        7     0.18000   25.08347   15.15742   17.68470    0    0    0
    3755      444        7     0.18000   22.95760   14.29937   16.96471    0    0    0
    3756      444        3     0.01200   26.09257   14.75652   17.61978    0    0    0
    3757      444        3     0.01200   25.12610   16.24928   17.63415    0    0    0
    3758      444        3     0.01200   22.83464   13.21876   16.86934    0    0    0
    3759      444        3     0.01200   22.25139   14.79846   16.30284    0    0    0
    3760      444        7     0.01200    8.49399    5.26881    0.87715    0    0    0
    3761      444        7     0.01200    9.24880    3.94273    1.10383    0    0    0
    3762      444        3     0.01200    7.84906    5.18412    0.00000    0    0    0
    3763      444        3     0.01200    9.16311    6.11516    0.72574    0    0    0
    3764      444        3     0.01200   10.10568    4.10528    1.76078    0    0    0
    3765      444        3     0.01200    9.60641    3.49505    0.17700    0    0    0
    3766      444        6    -0.48000    7.42497    4.02846    2.64020    0    0    0
    3767      444        7     0.18000    8.19201    3.08778    1.80947    0    0    0
    3768      444        7     0.18000    7.65182    5.40343    2.15572    0    0    0
    3769      444        3     0.01200    8.60688    2.32834    2.46854    0    0    0
    3770      444        3     0.01200    7.52157    2.61119    1.08842    0    0    0
    3771      444        3     0.01200    8.18399    5.95417    2.93380    0    0    0
    3772      444        3     0.01200    6.68374    5.87222    1.98560    0    0    0
    3773      444        7     0.01200   19.47733    3.24199   14.01160    0    0    0
    3774      444        7     0.01200   19.93192    2.09644   13.08386    0    0    0
    3775      444        3     0.01200   18.67938    3.81349   13.53291    0    0    0
    3776      444        3     0.01200   20.28484    3.92973   14.26040    0    0    0
    3777      444        3     0.01200   20.90956    1.72437   13.39698    0    0    0
    3778      444        3     0.01200   19.99766    2.39831   12.03894    0    0    0
    3779      444        6    -0.48000   18.49499    1.17348   14.75046    0    0    0
    3780      444        7     0.18000   18.85493    1.03593   13.33099    0    0    0
    3781      444        7     0.18000   18.94133    2.49139   15.24099    0    0    0
    3782      444        3     0.01200   19.19669    0.01512   13.17483    0    0    0
    3783      444        3     0.01200   17.97047    1.21772   12.71357    0    0    0
    3784      444        3     0.01200   19.72156    2.32953   15.98730    0    0    0
    3785      444        3     0.01200   18.09439    2.98777   15.71237    0    0    0
    3786      444        7     0.01200    3.21280   12.53278   27.40961    0    0    0
    3787      444        7     0.01200    3.15912   13.60716   26.30396    0    0    0
    3788      444        3     0.01200    2.90464   12.96557   28.36366    0    0    0
    3789      444        3     0.01200    4.20727   12.10617   27.53611    0    0    0
    3790      444        3     0.01200    3.74699   13.28827   25.44084    0    0    0
    3791      444        3     0.01200    3.53302   14.57541   26.63563    0    0    0
    3792      444        6    -0.48000    1.21108   12.24327   26.10619    0    0    0
    3793      444        7     0.18000    1.66866   13.63265   25.95248    0    0    0
    3794      444        7     0.18000    2.18337   11.49800   26.92835    0    0    0
    3795      444        3     0.01200    1.46178   13.93668   24.92876    0    0    0
    3796      444        3     0.01200    1.11046   14.27608   26.63873    0    0    0
    3797      444        3     0.01200    2.64331   10.73271   26.30008    0    0    0
    3798      444        3     0.01200    1.64602   11.01497   27.74309    0    0    0
    3799      444        7     0.01200    5.66635   27.53756   22.93514    0    0    0
    3800      444        7     0.01200    4.82794   28.35044   23.94307    0    0    0
    3801      444        3     0.01200    5.35512   27.77521   21.91576    0    0    0
    3802      444        3     0.01200    5.57067   26.46158   23.07686    0    0    0
    3803      444        3     0.01200    4.90174   27.90662   24.93797    0    0    0
    3804      444        3     0.01200    3.77475   28.40738   23.66944    0    0    0
    3805      444        6    -0.48000    6.95172   29.41492   23.71807    0    0    0
    3806      444        7     0.18000    5.52518   29.71380   23.91561    0    0    0
    3807      444        7     0.18000    7.09438   28.04260   23.19544    0    0    0
    3808      444        3     0.01200    5.43124   30.27627   24.84191    0    0    0
    3809      444        3     0.01200    5.16481   30.32671   23.08433    0    0    0
    3810      444        3     0.01200    7.60351   27.44232   23.95200    0    0    0
    3811      444        3     0.01200    7.70814   28.07899   22.29663    0    0    0
    3812      444        7     0.01200   18.08949   17.54182   62.20963    0    0    0
    3813      444        7     0.01200   16.88983   16.74329   61.65937    0    0    0
    3814      444        3     0.01200   17.79013   18.09398   63.10294    0    0    0
    3815      444        3     0.01200   18.48919   18.25414   61.48866    0    0    0
    3816      444        3     0.01200   17.07653   16.44945   60.62445    0    0    0
    3817      444        3     0.01200   15.95601   17.30370   61.69436    0    0    0
    3818      444        6    -0.48000   18.29410   15.23493   62.86231    0    0    0
    3819      444        7     0.18000   16.87954   15.51097   62.56874    0    0    0
    3820      444        7     0.18000   19.09648   16.43786   62.56926    0    0    0
    3821      444        3     0.01200   16.45985   14.62215   62.10281    0    0    0
    3822      444        3     0.01200   16.34805   15.71238   63.50335    0    0    0
    3823      444        3     0.01200   19.75981   16.20819   61.73309    0    0    0
    3824      444        3     0.01200   19.69701   16.67284   63.44677    0    0    0
    3825      444        7     0.01200   17.85266   31.04987   26.77767    0    0    0
    3826      444        7     0.01200   16.40484   31.20715   27.28631    0    0    0
    3827      444        3     0.01200   18.54622   31.06142   27.62107    0    0    0
    3828      444        3     0.01200   18.14574   31.83955   26.08668    0    0    0
    3829      444        3     0.01200   15.74890   31.50784   26.46682    0    0    0
    3830      444        3     0.01200   16.31426   31.94156   28.08616    0    0    0
    3831      444        6    -0.48000   16.77325   28.89956   26.80314    0    0    0
    3832      444        7     0.18000   16.06808   29.78452   27.74279    0    0    0
    3833      444        7     0.18000   17.83138   29.66337   26.11490    0    0    0
    3834      444        3     0.01200   15.00861   29.54355   27.69090    0    0    0
    3835      444        3     0.01200   16.43031   29.59769   28.75788    0    0    0
    3836      444        3     0.01200   17.57143   29.72561   25.05637    0    0    0
    3837      444        3     0.01200   18.77031   29.12191   26.22031    0    0    0
    3838      444        7     0.01200    9.29144   21.14774    1.84361    0    0    0
    3839      444        7     0.01200    8.90486   22.61167    2.13869    0    0    0
    3840      444        3     0.01200    9.07164   20.90819    0.80112    0    0    0
    3841      444        3     0.01200    8.76085   20.43538    2.47447    0    0    0
    3842      444        3     0.01200    8.82218   22.76898    3.21604    0    0    0
    3843      444        3     0.01200    7.96239   22.90254    1.67559    0    0    0
    3844      444        6    -0.48000   11.26959   22.51756    1.83310    0    0    0
    3845      444        7     0.18000   10.10570   23.38033    1.57939    0    0    0
    3846      444        7     0.18000   10.80825   21.14016    2.09127    0    0    0
    3847      444        3     0.01200   10.28792   24.33313    2.07153    0    0    0
    3848      444        3     0.01200   10.00447   23.54499    0.50274    0    0    0
    3849      444        3     0.01200   11.04719   20.89050    3.12689    0    0    0
    3850      444        3     0.01200   11.34886   20.46644    1.42815    0    0    0
    3851      444        7     0.01200    0.84731    8.56558   17.01054    0    0    0
    3852      444        7     0.01200    0.61329   10.04889   17.36362    0    0    0
    3853      444        3     0.01200    1.03481    8.46355   15.93960    0    0    0
    3854      444        3     0.01200   -0.00005    7.93122   17.26848    0    0    0
    3855      444        3     0.01200    0.12636   10.13139   18.33744    0    0    0
    3856      444        3     0.01200   -0.00012   10.56787   16.62761    0    0    0
    3857      444        6    -0.48000    2.85000    9.48612   17.97565    0    0    0
    3858      444        7     0.18000    2.04361   10.59164   17.43627    0    0    0
    3859      444        7     0.18000    2.11019    8.21975   17.81529    0    0    0
    3860      444        3     0.01200    2.15971   11.44149   18.10523    0    0    0
    3861      444        3     0.01200    2.41618   10.86136   16.44382    0    0    0
    3862      444        3     0.01200    1.86462    7.84167   18.80961    0    0    0
    3863      444        3     0.01200    2.75844    7.50415   17.31171    0    0    0
    3864      444        7     0.01200    1.23972    4.60833    2.09814    0    0    0
    3865      444        7     0.01200    1.04301    4.90356    3.59939    0    0    0
    3866      444        3     0.01200    0.60159    5.26528    1.50343    0    0    0
    3867      444        3     0.01200    1.00349    3.57762    1.83586    0    0    0
    3868      444        3     0.01200    1.41872    4.07171    4.19866    0    0    0
    3869      444        3     0.01200    0.00000    5.07447    3.86441    0    0    0
    3870      444        6    -0.48000    3.06453    5.95852    2.89606    0    0    0
    3871      444        7     0.18000    1.91973    6.14308    3.80091    0    0    0
    3872      444        7     0.18000    2.72181    4.94916    1.87602    0    0    0
    3873      444        3     0.01200    2.31085    6.24761    4.81053    0    0    0
    3874      444        3     0.01200    1.38416    7.05642    3.52613    0    0    0
    3875      444        3     0.01200    3.36370    4.07952    2.02973    0    0    0
    3876      444        3     0.01200    2.92319    5.37175    0.89279    0    0    0
    3877      444        7     0.01200   20.04604    8.74747   32.36485    0    0    0
    3878      444        7     0.01200   20.24526    7.23167   32.15916    0    0    0
    3879      444        3     0.01200   20.21130    9.00519   33.41306    0    0    0
    3880      444        3     0.01200   19.04804    9.08399   32.08609    0    0    0
    3881      444        3     0.01200   19.78909    6.91663   31.21846    0    0    0
    3882      444        3     0.01200   19.81834    6.63511   32.96487    0    0    0
    3883      444        6    -0.48000   22.21530    8.34652   31.40403    0    0    0
    3884      444        7     0.18000   21.77018    7.11616   32.07593    0    0    0
    3885      444        7     0.18000   21.14373    9.35787   31.47907    0    0    0
    3886      444        3     0.01200   22.11719    6.27266   31.48320    0    0    0
    3887      444        3     0.01200   22.21883    7.06468   33.07222    0    0    0
    3888      444        3     0.01200   20.78535    9.54874   30.46563    0    0    0
    3889      444        3     0.01200   21.56485   10.27547   31.88717    0    0    0
    3890      444        7     0.01200   26.36422    2.84554    3.40813    0    0    0
    3891      444        7     0.01200   26.51267    2.15835    2.03505    0    0    0
    3892      444        3     0.01200   26.04750    3.88181    3.27282    0    0    0
    3893      444        3     0.01200   27.29000    2.84605    3.98250    0    0    0
    3894      444        3     0.01200   27.11406    1.25207    2.13111    0    0    0
    3895      444        3     0.01200   26.97682    2.80115    1.28760    0    0    0
    3896      444        6    -0.48000   24.43298    1.47429    2.98433    0    0    0
    3897      444        7     0.18000   25.06251    1.80112    1.69582    0    0    0
    3898      444        7     0.18000   25.25264    2.02451    4.08075    0    0    0
    3899      444        3     0.01200   24.96169    0.93193    1.04961    0    0    0
    3900      444        3     0.01200   24.54100    2.64904    1.24240    0    0    0
    3901      444        3     0.01200   25.65840    1.18856    4.65387    0    0    0
    3902      444        3     0.01200   24.60864    2.62011    4.72605    0    0    0
    3903      444        7     0.01200    6.59017   19.57307   21.03353    0    0    0
    3904      444        7     0.01200    7.33706   20.71187   20.30902    0    0    0
    3905      444        3     0.01200    6.94429   19.49255   22.06338    0    0    0
    3906      444        3     0.01200    6.72570   18.60542   20.55161    0    0    0
    3907      444        3     0.01200    7.23023   20.60349   19.22777    0    0    0
    3908      444        3     0.01200    8.39975   20.74087   20.54815    0    0    0
    3909      444        6    -0.48000    5.18322   21.52276   20.93956    0    0    0
    3910      444        7     0.18000    6.58263   21.95237   20.79651    0    0    0
    3911      444        7     0.18000    5.12938   20.04962   21.00042    0    0    0
    3912      444        3     0.01200    6.60224   22.78441   20.09612    0    0    0
    3913      444        3     0.01200    6.95917   22.28962   21.76656    0    0    0
    3914      444        3     0.01200    4.60785   19.69182   20.11053    0    0    0
    3915      444        3     0.01200    4.56323   19.76245   21.88523    0    0    0
    3916      444        7     0.01200    6.16176   26.92752   51.53005    0    0    0
    3917      444        7     0.01200    7.18672   26.50207   52.60153    0    0    0
    3918      444        3     0.01200    5.18759   27.09616   51.99379    0    0    0
    3919      444        3     0.01200    6.03892   26.18328   50.74393    0    0    0
    3920      444        3     0.01200    8.05399   26.03684   52.12863    0    0    0
    3921      444        3     0.01200    6.77454   25.80205   53.32775    0    0    0
    3922      444        6    -0.48000    7.53877   28.81171   52.11595    0    0    0
    3923      444        7     0.18000    7.57723   27.84566   53.22439    0    0    0
    3924      444        7     0.18000    6.74642   28.24875   51.00601    0    0    0
    3925      444        3     0.01200    8.58131   27.86311   53.64241    0    0    0
    3926      444        3     0.01200    6.86163   28.14868   53.99422    0    0    0
    3927      444        3     0.01200    7.41590   28.08642   50.15903    0    0    0
    3928      444        3     0.01200    5.98474   28.97439   50.72458    0    0    0
    3929      444        7     0.01200   18.14591   24.88374   34.03165    0    0    0
    3930      444        7     0.01200   19.31806   25.25222   33.09894    0    0    0
    3931      444        3     0.01200   18.32667   25.28376   35.03154    0    0    0
    3932      444        3     0.01200   17.99730   23.80794   34.11846    0    0    0
    3933      444        3     0.01200   19.30904   24.61361   32.21331    0    0    0
    3934      444        3     0.01200   20.29008   25.15624   33.58193    0    0    0
    3935      444        6    -0.48000   17.51449   26.74815   32.64786    0    0    0
    3936      444        7     0.18000   18.98282   26.69690   32.71660    0    0    0
    3937      444        7     0.18000   16.95193   25.59344   33.37374    0    0    0
    3938      444        3     0.01200   19.36916   26.99731   31.74515    0    0    0
    3939      444        3     0.01200   19.33480   27.40009   33.47697    0    0    0
    3940      444        3     0.01200   16.44832   24.94983   32.64982    0    0    0
    3941      444        3     0.01200   16.22134   25.96175   34.09241    0    0    0
    3942      444        7     0.01200    4.86803    6.06707   44.80557    0    0    0
    3943      444        7     0.01200    3.53825    5.28545   44.78670    0    0    0
    3944      444        3     0.01200    5.30309    6.08461   43.80412    0    0    0
    3945      444        3     0.01200    5.60145    5.63650   45.48651    0    0    0
    3946      444        3     0.01200    3.25892    4.99395   45.80122    0    0    0
    3947      444        3     0.01200    3.58342    4.38740   44.17124    0    0    0
    3948      444        6    -0.48000    3.02710    7.61630   44.78386    0    0    0
    3949      444        7     0.18000    2.55865    6.33054   44.24464    0    0    0
    3950      444        7     0.18000    4.42727    7.47762   45.22771    0    0    0
    3951      444        3     0.01200    1.53267    6.18782   44.57665    0    0    0
    3952      444        3     0.01200    2.58152    6.36602   43.15160    0    0    0
    3953      444        3     0.01200    4.45361    7.60144   46.31210    0    0    0
    3954      444        3     0.01200    5.01495    8.26854   44.76407    0    0    0
    3955      444        7     0.01200   11.83638    2.09106   59.56266    0    0    0
    3956      444        7     0.01200   10.74278    2.52091   58.56322    0    0    0
    3957      444        3     0.01200   11.62159    2.50582   60.54973    0    0    0
    3958      444        3     0.01200   12.83208    2.41917   59.26621    0    0    0
    3959      444        3     0.01200   11.09596    2.38709   57.53872    0    0    0
    3960      444        3     0.01200   10.43863    3.55966   58.68893    0    0    0
    3961      444        6    -0.48000   10.29520    0.27360   59.22913    0    0    0
    3962      444        7     0.18000    9.61732    1.52907   58.87184    0    0    0
    3963      444        7     0.18000   11.69962    0.56032   59.57861    0    0    0
    3964      444        3     0.01200    8.96622    1.32295   58.02519    0    0    0
    3965      444        3     0.01200    9.01165    1.86732   59.71759    0    0    0
    3966      444        3     0.01200   12.33893    0.08983   58.82905    0    0    0
    3967      444        3     0.01200   11.90842    0.12007   60.55250    0    0    0
    3968      444        7     0.01200   12.27963   11.71529   37.27352    0    0    0
    3969      444        7     0.01200   12.74061   10.39219   36.62812    0    0    0
    3970      444        3     0.01200   13.02520   12.49374   37.09853    0    0    0
    3971      444        3     0.01200   12.12478   11.62942   38.34851    0    0    0
    3972      444        3     0.01200   12.18246    9.55367   37.04955    0    0    0
    3973      444        3     0.01200   13.80439   10.20128   36.76677    0    0    0
    3974      444        6    -0.48000   11.11967   11.39198   35.19035    0    0    0
    3975      444        7     0.18000   12.35920   10.60079   35.15955    0    0    0
    3976      444        7     0.18000   10.98149   12.03012   36.51338    0    0    0
    3977      444        3     0.01200   12.14843    9.67833   34.62300    0    0    0
    3978      444        3     0.01200   13.13261   11.15955   34.62461    0    0    0
    3979      444        3     0.01200   10.10890   11.59963   37.00856    0    0    0
    3980      444        3     0.01200   10.81765   13.09649   36.36541    0    0    0
    3981      444        7     0.01200   28.60675   15.15050   46.26519    0    0    0
    3982      444        7     0.01200   27.96692   13.78098   46.57282    0    0    0
    3983      444        3     0.01200   28.36929   15.45032   45.24235    0    0    0
    3984      444        3     0.01200   29.69079   15.14422   46.37380    0    0    0
    3985      444        3     0.01200   28.44064   13.33276   47.44857    0    0    0
    3986      444        3     0.01200   28.04673   13.08000   45.74241    0    0    0
    3987      444        6    -0.48000   26.60440   15.47317   47.55982    0    0    0
    3988      444        7     0.18000   26.51901   14.16650   46.88999    0    0    0
    3989      444        7     0.18000   27.91768   16.08211   47.27483    0    0    0
    3990      444        3     0.01200   26.01811   13.47994   47.56893    0    0    0
    3991      444        3     0.01200   25.92593   14.26572   45.97624    0    0    0
    3992      444        3     0.01200   28.47391   16.14399   48.21223    0    0    0
    3993      444        3     0.01200   27.75427   17.08766   46.89005    0    0    0
    3994      444        7     0.01200   18.36542   23.52184   57.28464    0    0    0
    3995      444        7     0.01200   19.29843   22.73544   56.34086    0    0    0
    3996      444        3     0.01200   18.05953   22.88692   58.11877    0    0    0
    3997      444        3     0.01200   17.46666   23.88281   56.78575    0    0    0
    3998      444        3     0.01200   19.35631   23.23162   55.36993    0    0    0
    3999      444        3     0.01200   18.97266   21.70774   56.18272    0    0    0
    4000      444        6    -0.48000   20.64872   24.15540   57.70270    0    0    0
    4001      444        7     0.18000   20.64356   22.82896   57.06718    0    0    0
    4002      444        7     0.18000   19.26625   24.66510   57.77817    0    0    0
    4003      444        3     0.01200   21.50631   22.77631   56.40677    0    0    0
    4004      444        3     0.01200   20.73256   22.05760   57.83764    0    0    0
    4005      444        3     0.01200   19.19271   25.54390   57.13455    0    0    0
    4006      444        3     0.01200   19.06363   24.95865   58.80709    0    0    0
    4007      444        7     0.01200   25.72188    9.91025    3.55358    0    0    0
    4008      444        7     0.01200   26.28929   10.62684    2.31093    0    0    0
    4009      444        3     0.01200   26.51589    9.75230    4.28644    0    0    0
    4010      444        3     0.01200   25.28014    8.94256    3.31819    0    0    0
    4011      444        3     0.01200   25.60702   10.51187    1.46622    0    0    0
    4012      444        3     0.01200   27.26845   10.25101    2.01542    0    0    0
    4013      444        6    -0.48000   25.15438   12.24671    3.64590    0    0    0
    4014      444        7     0.18000   26.32561   12.08734    2.77058    0    0    0
    4015      444        7     0.18000   24.68924   10.91709    4.08464    0    0    0
    4016      444        3     0.01200   26.23241   12.80738    1.96058    0    0    0
    4017      444        3     0.01200   27.23503   12.30142    3.33948    0    0    0
    4018      444        3     0.01200   23.69993   10.74500    3.65619    0    0    0
    4019      444        3     0.01200   24.61171   10.92104    5.17085    0    0    0
    4020      444        7     0.01200   11.78733    7.46475    3.17029    0    0    0
    4021      444        7     0.01200   11.30354    6.07460    2.70871    0    0    0
    4022      444        3     0.01200   11.62199    7.57830    4.24372    0    0    0
    4023      444        3     0.01200   11.27637    8.28065    2.66021    0    0    0
    4024      444        3     0.01200   11.17072    6.06334    1.62497    0    0    0
    4025      444        3     0.01200   10.36377    5.77733    3.17322    0    0    0
    4026      444        6    -0.48000   13.67960    6.00039    2.91613    0    0    0
    4027      444        7     0.18000   12.47702    5.17608    3.11028    0    0    0
    4028      444        7     0.18000   13.29139    7.42255    2.85702    0    0    0
    4029      444        3     0.01200   12.58346    4.28688    2.49284    0    0    0
    4030      444        3     0.01200   12.40724    4.87860    4.16060    0    0    0
    4031      444        3     0.01200   13.50515    7.79141    1.85194    0    0    0
    4032      444        3     0.01200   13.89591    7.97419    3.57544    0    0    0
    4033      444        7     0.01200    5.29355   17.03631    3.73421    0    0    0
    4034      444        7     0.01200    5.83330   18.47859    3.82422    0    0    0
    4035      444        3     0.01200    5.24697   16.72141    2.68963    0    0    0
    4036      444        3     0.01200    4.29862   16.92998    4.16522    0    0    0
    4037      444        3     0.01200    5.59494   18.90922    4.79889    0    0    0
    4038      444        3     0.01200    5.42813   19.13153    3.05167    0    0    0
    4039      444        6    -0.48000    7.61483   16.98623    4.36568    0    0    0
    4040      444        7     0.18000    7.34416   18.26534    3.69189    0    0    0
    4041      444        7     0.18000    6.35609   16.22761    4.49521    0    0    0
    4042      444        3     0.01200    7.94243   19.02977    4.18277    0    0    0
    4043      444        3     0.01200    7.64386   18.19267    2.64240    0    0    0
    4044      444        3     0.01200    6.11700   16.14523    5.55727    0    0    0
    4045      444        3     0.01200    6.51194   15.23040    4.08634    0    0    0
    4046      444        7     0.01200   29.99884    6.82518   24.11127    0    0    0
    4047      444        7     0.01200   30.60364    8.17267   24.55637    0    0    0
    4048      444        3     0.01200   29.76868    6.85547   23.04422    0    0    0
    4049      444        3     0.01200   29.08476    6.57445   24.64844    0    0    0
    4050      444        3     0.01200   30.54612    8.27030   25.64238    0    0    0
    4051      444        3     0.01200   30.10367    9.03038   24.10728    0    0    0
    4052      444        6    -0.48000   32.38840    6.61056   24.29448    0    0    0
    4053      444        7     0.18000   32.06241    8.03307   24.11124    0    0    0
    4054      444        7     0.18000   31.13854    5.83245   24.38996    0    0    0
    4055      444        3     0.01200   32.76345    8.61170   24.70870    0    0    0
    4056      444        3     0.01200   32.18249    8.29952   23.05714    0    0    0
    4057      444        3     0.01200   31.07403    5.41576   25.39700    0    0    0
    4058      444        3     0.01200   31.18486    5.01753   23.66909    0    0    0
    4059      444        7     0.01200   10.15646   29.25926   34.76489    0    0    0
    4060      444        7     0.01200   11.06577   28.40509   33.85760    0    0    0
    4061      444        3     0.01200    9.98919   28.74481   35.71350    0    0    0
    4062      444        3     0.01200    9.18581   29.46614   34.31546    0    0    0
    4063      444        3     0.01200   10.98716   28.74219   32.82202    0    0    0
    4064      444        3     0.01200   10.82245   27.34355   33.89286    0    0    0
    4065      444        6    -0.48000   12.40090   30.12354   34.83666    0    0    0
    4066      444        7     0.18000   12.45841   28.71590   34.41405    0    0    0
    4067      444        7     0.18000   10.99052   30.53204   34.98051    0    0    0
    4068      444        3     0.01200   13.25707   28.62390   33.68130    0    0    0
    4069      444        3     0.01200   12.68924   28.08703   35.27879    0    0    0
    4070      444        3     0.01200   10.77697   31.28814   34.22246    0    0    0
    4071      444        3     0.01200   10.85852   30.97040   35.96858    0    0    0
    4072      444        7     0.01200    9.15315   29.89980   45.21730    0    0    0
    4073      444        7     0.01200    9.41601   30.96310   46.30354    0    0    0
    4074      444        3     0.01200    9.43350   30.29218   44.23754    0    0    0
    4075      444        3     0.01200    8.10946   29.59046   45.17281    0    0    0
    4076      444        3     0.01200    8.86463   30.71592   47.21301    0    0    0
    4077      444        3     0.01200    9.13100   31.96732   45.99110    0    0    0
    4078      444        6    -0.48000   11.20403   29.38407   46.36513    0    0    0
    4079      444        7     0.18000   10.92241   30.81726   46.53840    0    0    0
    4080      444        7     0.18000   10.09138   28.75420   45.62892    0    0    0
    4081      444        3     0.01200   11.24214   31.09752   47.53962    0    0    0
    4082      444        3     0.01200   11.49548   31.39060   45.80395    0    0    0
    4083      444        3     0.01200    9.59710   28.04836   46.29929    0    0    0
    4084      444        3     0.01200   10.50444   28.21074   44.78044    0    0    0
    4085      444        7     0.01200   27.36367   26.67533   27.96626    0    0    0
    4086      444        7     0.01200   26.80432   26.30362   26.57752    0    0    0
    4087      444        3     0.01200   27.92684   25.83484   28.37723    0    0    0
    4088      444        3     0.01200   26.58338   26.94145   28.67850    0    0    0
    4089      444        3     0.01200   26.00100   26.98906   26.29986    0    0    0
    4090      444        3     0.01200   26.41759   25.28580   26.53515    0    0    0
    4091      444        6    -0.48000   28.74256   27.65805   26.25671    0    0    0
    4092      444        7     0.18000   28.02178   26.51649   25.67301    0    0    0
    4093      444        7     0.18000   28.30155   27.85145   27.65129    0    0    0
    4094      444        3     0.01200   27.76949   26.77542   24.64708    0    0    0
    4095      444        3     0.01200   28.67373   25.63814   25.67254    0    0    0
    4096      444        3     0.01200   27.78246   28.80989   27.71347    0    0    0
    4097      444        3     0.01200   29.18321   27.88129   28.28978    0    0    0
    4098      444        7     0.01200   29.97755   31.05703   24.35571    0    0    0
    4099      444        7     0.01200   28.63965   30.79600   23.63355    0    0    0
    4100      444        3     0.01200   29.79608   31.25560   25.41407    0    0    0
    4101      444        3     0.01200   30.52352   31.90351   23.94054    0    0    0
    4102      444        3     0.01200   28.76657   30.90741   22.55479    0    0    0
    4103      444        3     0.01200   27.84534   31.46797   23.95733    0    0    0
    4104      444        6    -0.48000   29.68527   28.68975   24.03921    0    0    0
    4105      444        7     0.18000   28.36304   29.33201   23.98835    0    0    0
    4106      444        7     0.18000   30.72585   29.72662   24.17638    0    0    0
    4107      444        3     0.01200   27.76780   28.80317   23.24724    0    0    0
    4108      444        3     0.01200   27.88023   29.24544   24.96607    0    0    0
    4109      444        3     0.01200   31.33091   29.72281   23.26764    0    0    0
    4110      444        3     0.01200   31.35688   29.47027   25.02607    0    0    0
    4111      444        7     0.01200   23.06103   14.85251   43.52981    0    0    0
    4112      444        7     0.01200   24.30806   14.39928   42.74296    0    0    0
    4113      444        3     0.01200   22.20414   14.92777   42.85708    0    0    0
    4114      444        3     0.01200   23.19629   15.81800   44.01612    0    0    0
    4115      444        3     0.01200   25.21291   14.61850   43.31342    0    0    0
    4116      444        3     0.01200   24.39156   14.87926   41.76830    0    0    0
    4117      444        6    -0.48000   23.43758   12.50588   43.90548    0    0    0
    4118      444        7     0.18000   24.09419   12.88587   42.64539    0    0    0
    4119      444        7     0.18000   22.85918   13.70804   44.53556    0    0    0
    4120      444        3     0.01200   25.01624   12.31391   42.56841    0    0    0
    4121      444        3     0.01200   23.44148   12.63106   41.80541    0    0    0
    4122      444        3     0.01200   23.39344   13.89227   45.46966    0    0    0
    4123      444        3     0.01200   21.81151   13.50996   44.75701    0    0    0
    4124      444        7     0.01200   22.38298   22.21363   48.51631    0    0    0
    4125      444        7     0.01200   21.08578   21.83230   47.77370    0    0    0
    4126      444        3     0.01200   22.14121   22.63501   49.49431    0    0    0
    4127      444        3     0.01200   22.98274   22.94225   47.97192    0    0    0
    4128      444        3     0.01200   21.28495   21.71059   46.70704    0    0    0
    4129      444        3     0.01200   20.29570   22.57308   47.89342    0    0    0
    4130      444        6    -0.48000   22.03126   19.83919   48.68351    0    0    0
    4131      444        7     0.18000   20.73754   20.48216   48.40737    0    0    0
    4132      444        7     0.18000   23.09558   20.86087   48.67229    0    0    0
    4133      444        3     0.01200   20.17317   19.82045   47.75403    0    0    0
    4134      444        3     0.01200   20.19069   20.61381   49.34554    0    0    0
    4135      444        3     0.01200   23.75690   20.65307   47.82884    0    0    0
    4136      444        3     0.01200   23.66205   20.77754   49.59860    0    0    0
    4137      444        7     0.01200   14.27427   28.79348    6.00677    0    0    0
    4138      444        7     0.01200   13.60863   30.08400    5.48611    0    0    0
    4139      444        3     0.01200   14.55929   28.91851    7.05348    0    0    0
    4140      444        3     0.01200   15.16562   28.52079    5.44276    0    0    0
    4141      444        3     0.01200   13.60611   30.09174    4.39424    0    0    0
    4142      444        3     0.01200   14.10680   30.98810    5.83502    0    0    0
    4143      444        6    -0.48000   11.88550   28.50670    5.97306    0    0    0
    4144      444        7     0.18000   12.17987   29.94700    6.02050    0    0    0
    4145      444        7     0.18000   13.15034   27.75370    5.87359    0    0    0
    4146      444        3     0.01200   11.43212   30.45652    5.41676    0    0    0
    4147      444        3     0.01200   12.10786   30.29778    7.05408    0    0    0
    4148      444        3     0.01200   13.17366   27.25585    4.90223    0    0    0
    4149      444        3     0.01200   13.16532   27.00110    6.66052    0    0    0
    4150      444        7     0.01200   22.18717   15.11744   32.23136    0    0    0
    4151      444        7     0.01200   20.78597   14.91537   32.84408    0    0    0
    4152      444        3     0.01200   22.10495   15.65705   31.28556    0    0    0
    4153      444        3     0.01200   22.70483   14.17772   32.04184    0    0    0
    4154      444        3     0.01200   20.81625   14.12875   33.60076    0    0    0
    4155      444        3     0.01200   20.03346   14.64971   32.10213    0    0    0
    4156      444        6    -0.48000   21.83514   16.73342   33.97902    0    0    0
    4157      444        7     0.18000   20.52263   16.27429   33.49955    0    0    0
    4158      444        7     0.18000   22.89793   15.98076   33.28569    0    0    0
    4159      444        3     0.01200   19.85559   16.22856   34.35758    0    0    0
    4160      444        3     0.01200   20.12914   16.99395   32.77581    0    0    0
    4161      444        3     0.01200   23.41816   15.36865   34.02502    0    0    0
    4162      444        3     0.01200   23.59970   16.69379   32.85558    0    0    0
    4163      444        7     0.01200   11.57178   20.11970   41.85389    0    0    0
    4164      444        7     0.01200   10.75014   19.25006   40.88010    0    0    0
    4165      444        3     0.01200   11.09165   20.13449   42.83457    0    0    0
    4166      444        3     0.01200   11.67914   21.14897   41.51324    0    0    0
    4167      444        3     0.01200   11.02999   19.47357   39.84861    0    0    0
    4168      444        3     0.01200    9.67553   19.39731   40.98423    0    0    0
    4169      444        6    -0.48000   12.61412   17.96262   41.62993    0    0    0
    4170      444        7     0.18000   11.19690   17.83465   41.25783    0    0    0
    4171      444        7     0.18000   12.91567   19.37708   41.92166    0    0    0
    4172      444        3     0.01200   11.13370   17.11916   40.44093    0    0    0
    4173      444        3     0.01200   10.63045   17.45515   42.11320    0    0    0
    4174      444        3     0.01200   13.61527   19.73814   41.16528    0    0    0
    4175      444        3     0.01200   13.38893   19.43294   42.90083    0    0    0
    4176      444        7     0.01200   10.63292   11.35229   17.36132    0    0    0
    4177      444        7     0.01200    9.63109   12.40213   17.88455    0    0    0
    4178      444        3     0.01200   11.19680   11.76298   16.52117    0    0    0
    4179      444        3     0.01200   10.14829   10.43503   17.02854    0    0    0
    4180      444        3     0.01200    8.86448   11.91940   18.49409    0    0    0
    4181      444        3     0.01200    9.13751   12.95254   17.08408    0    0    0
    4182      444        6    -0.48000   11.51396   12.38051   19.35032    0    0    0
    4183      444        7     0.18000   10.52280   13.29082   18.75677    0    0    0
    4184      444        7     0.18000   11.55343   11.12808   18.57149    0    0    0
    4185      444        3     0.01200    9.99507   13.78073   19.57207    0    0    0
    4186      444        3     0.01200   11.03819   14.04612   18.15641    0    0    0
    4187      444        3     0.01200   11.19167   10.31967   19.20987    0    0    0
    4188      444        3     0.01200   12.58732   10.92803   18.29412    0    0    0
    4189      444        7     0.01200   10.80452   29.15824   50.82918    0    0    0
    4190      444        7     0.01200   11.52290   28.27869   49.78518    0    0    0
    4191      444        3     0.01200   11.17723   28.92738   51.82932    0    0    0
    4192      444        3     0.01200    9.72422   29.01711   50.82884    0    0    0
    4193      444        3     0.01200   10.95861   28.26770   48.85045    0    0    0
    4194      444        3     0.01200   11.65655   27.24978   50.11803    0    0    0
    4195      444        6    -0.48000   12.51744   30.44726   49.73651    0    0    0
    4196      444        7     0.18000   12.84924   29.02112   49.59726    0    0    0
    4197      444        7     0.18000   11.21420   30.58050   50.41513    0    0    0
    4198      444        3     0.01200   13.29820   28.88119   48.61640    0    0    0
    4199      444        3     0.01200   13.57323   28.74056   50.36774    0    0    0
    4200      444        3     0.01200   10.50561   31.01504   49.70731    0    0    0
    4201      444        3     0.01200   11.33411   31.25668   51.26029    0    0    0
    4202      444        7     0.01200   31.86980   19.17251   51.94309    0    0    0
    4203      444        7     0.01200   30.93122   19.91591   52.91573    0    0    0
    4204      444        3     0.01200   31.87581   19.67638   50.97431    0    0    0
    4205      444        3     0.01200   31.57751   18.13509   51.78404    0    0    0
    4206      444        3     0.01200   30.67386   19.26993   53.75759    0    0    0
    4207      444        3     0.01200   30.00760   20.24801   52.44250    0    0    0
    4208      444        6    -0.48000   33.17655   20.53422   53.43566    0    0    0
    4209      444        7     0.18000   31.81083   21.07803   53.38628    0    0    0
    4210      444        7     0.18000   33.23987   19.30152   52.62746    0    0    0
    4211      444        3     0.01200   31.56497   21.44296   54.38108    0    0    0
    4212      444        3     0.01200   31.77807   21.91173   52.67888    0    0    0
    4213      444        3     0.01200   33.43588   18.46419   53.30005    0    0    0
    4214      444        3     0.01200   34.06532   19.39406   51.92321    0    0    0
    4215      444        7     0.01200   20.03870   19.27171    9.35244    0    0    0
    4216      444        7     0.01200   19.55473   20.69154    8.99262    0    0    0
    4217      444        3     0.01200   19.38091   18.83484   10.10672    0    0    0
    4218      444        3     0.01200   21.05642   19.25820    9.74108    0    0    0
    4219      444        3     0.01200   20.35292   21.24614    8.49507    0    0    0
    4220      444        3     0.01200   19.23074   21.26187    9.86272    0    0    0
    4221      444        6    -0.48000   18.83678   19.20563    7.26903    0    0    0
    4222      444        7     0.18000   18.41501   20.40359    8.01089    0    0    0
    4223      444        7     0.18000   19.90597   18.51920    8.01895    0    0    0
    4224      444        3     0.01200   18.24527   21.19727    7.28666    0    0    0
    4225      444        3     0.01200   17.48065   20.19253    8.53905    0    0    0
    4226      444        3     0.01200   20.82367   18.57559    7.43024    0    0    0
    4227      444        3     0.01200   19.62416   17.47442    8.14097    0    0    0
    4228      444        7     0.01200   19.16681   13.77220   43.21963    0    0    0
    4229      444        7     0.01200   17.68097   13.82034   43.63141    0    0    0
    4230      444        3     0.01200   19.69667   13.03417   43.82547    0    0    0
    4231      444        3     0.01200   19.66916   14.73171   43.33776    0    0    0
    4232      444        3     0.01200   17.22072   14.74286   43.27173    0    0    0
    4233      444        3     0.01200   17.53826   13.76299   44.71014    0    0    0
    4234      444        6    -0.48000   17.85224   12.53891   41.62573    0    0    0
    4235      444        7     0.18000   17.10221   12.61233   42.88883    0    0    0
    4236      444        7     0.18000   19.09852   13.31823   41.75288    0    0    0
    4237      444        3     0.01200   16.04762   12.71042   42.64097    0    0    0
    4238      444        3     0.01200   17.25443   11.68880   43.45492    0    0    0
    4239      444        3     0.01200   19.03912   14.16759   41.06951    0    0    0
    4240      444        3     0.01200   19.93293   12.68266   41.46016    0    0    0
    4241      444        7     0.01200   32.97683   28.83459   32.41487    0    0    0
    4242      444        7     0.01200   31.47867   29.19485   32.48808    0    0    0
    4243      444        3     0.01200   33.36230   28.64222   33.41830    0    0    0
    4244      444        3     0.01200   33.57941   29.62318   31.96544    0    0    0
    4245      444        3     0.01200   31.16393   29.68414   31.56408    0    0    0
    4246      444        3     0.01200   31.24157   29.85304   33.32347    0    0    0
    4247      444        6    -0.48000   31.65958   26.91603   31.80367    0    0    0
    4248      444        7     0.18000   30.82216   27.81657   32.61058    0    0    0
    4249      444        7     0.18000   32.97574   27.54411   31.58014    0    0    0
    4250      444        3     0.01200   29.81108   27.77233   32.21184    0    0    0
    4251      444        3     0.01200   30.81500   27.47171   33.64864    0    0    0
    4252      444        3     0.01200   33.07548   27.75308   30.51323    0    0    0
    4253      444        3     0.01200   33.74898   26.83798   31.87907    0    0    0
    4254      444        7     0.01200   33.07688   21.46392   17.78551    0    0    0
    4255      444        7     0.01200   32.54835   21.24437   19.21802    0    0    0
    4256      444        3     0.01200   32.41213   20.98126   17.06604    0    0    0
    4257      444        3     0.01200   34.08056   21.06592   17.63997    0    0    0
    4258      444        3     0.01200   33.33986   21.43831   19.94476    0    0    0
    4259      444        3     0.01200   32.17229   20.23471   19.38072    0    0    0
    4260      444        6    -0.48000   31.94984   23.45206   18.53828    0    0    0
    4261      444        7     0.18000   31.45510   22.31168   19.32448    0    0    0
    4262      444        7     0.18000   33.01991   22.99215   17.63265    0    0    0
    4263      444        3     0.01200   31.27803   22.66241   20.33881    0    0    0
    4264      444        3     0.01200   30.51269   21.95795   18.89638    0    0    0
    4265      444        3     0.01200   33.95398   23.46427   17.94335    0    0    0
    4266      444        3     0.01200   32.77660   23.31437   16.62128    0    0    0
    4267      444        7     0.01200   23.04189   11.75639   29.70082    0    0    0
    4268      444        7     0.01200   23.78719   11.12802   28.50529    0    0    0
    4269      444        3     0.01200   22.12295   11.20090   29.89948    0    0    0
    4270      444        3     0.01200   22.77782   12.79993   29.53273    0    0    0
    4271      444        3     0.01200   24.51707   11.83403   28.10396    0    0    0
    4272      444        3     0.01200   23.11828   10.82950   27.69858    0    0    0
    4273      444        6    -0.48000   24.85595   10.39858   30.51024    0    0    0
    4274      444        7     0.18000   24.49960    9.94017   29.15885    0    0    0
    4275      444        7     0.18000   24.04064   11.57877   30.85541    0    0    0
    4276      444        3     0.01200   25.41895    9.64646   28.65709    0    0    0
    4277      444        3     0.01200   23.83733    9.07277   29.23327    0    0    0
    4278      444        3     0.01200   24.70835   12.43760   30.94762    0    0    0
    4279      444        3     0.01200   23.56009   11.39594   31.81537    0    0    0
    4280      444        7     0.01200   10.45292   11.78688    2.96138    0    0    0
    4281      444        7     0.01200   10.25792   11.00872    4.27898    0    0    0
    4282      444        3     0.01200   10.85137   12.78142    3.17258    0    0    0
    4283      444        3     0.01200    9.52702   11.90473    2.39944    0    0    0
    4284      444        3     0.01200    9.58620   10.16266    4.12021    0    0    0
    4285      444        3     0.01200    9.85011   11.62585    5.07907    0    0    0
    4286      444        6    -0.48000   12.27184   10.23950    3.25594    0    0    0
    4287      444        7     0.18000   11.67707   10.51347    4.57296    0    0    0
    4288      444        7     0.18000   11.49242   10.93598    2.21471    0    0    0
    4289      444        3     0.01200   11.71225    9.59142    5.14899    0    0    0
    4290      444        3     0.01200   12.26646   11.28000    5.08442    0    0    0
    4291      444        3     0.01200   11.01872   10.18158    1.58351    0    0    0
    4292      444        3     0.01200   12.17806   11.52760    1.60993    0    0    0
    4293      444        7     0.01200   25.85518   18.18725   25.78473    0    0    0
    4294      444        7     0.01200   25.04610   19.33143   26.42959    0    0    0
    4295      444        3     0.01200   25.58243   17.23464   26.24366    0    0    0
    4296      444        3     0.01200   26.93144   18.31903   25.89082    0    0    0
    4297      444        3     0.01200   25.51766   20.29267   26.21536    0    0    0
    4298      444        3     0.01200   24.95294   19.22763   27.51027    0    0    0
    4299      444        6    -0.48000   24.03517   18.79914   24.33463    0    0    0
    4300      444        7     0.18000   23.70226   19.22432   25.70275    0    0    0
    4301      444        7     0.18000   25.39676   18.23120   24.31843    0    0    0
    4302      444        3     0.01200   23.16184   20.16578   25.63324    0    0    0
    4303      444        3     0.01200   23.05810   18.47322   26.16906    0    0    0
    4304      444        3     0.01200   26.03046   18.88547   23.71654    0    0    0
    4305      444        3     0.01200   25.35384   17.24826   23.85167    0    0    0
    4306      444        7     0.01200   24.61365   30.74941   28.33444    0    0    0
    4307      444        7     0.01200   23.41329   31.32241   27.55315    0    0    0
    4308      444        3     0.01200   24.29979   30.46292   29.34037    0    0    0
    4309      444        3     0.01200   25.43607   31.45824   28.42472    0    0    0
    4310      444        3     0.01200   23.76356   31.88885   26.68787    0    0    0
    4311      444        3     0.01200   22.78548   31.97462   28.15961    0    0    0
    4312      444        6    -0.48000   23.75373   29.07067   26.84047    0    0    0
    4313      444        7     0.18000   22.68881   30.05163   27.09938    0    0    0
    4314      444        7     0.18000   24.99247   29.50719   27.51256    0    0    0
    4315      444        3     0.01200   22.12063   30.17207   26.17966    0    0    0
    4316      444        3     0.01200   22.02793   29.67066   27.88336    0    0    0
    4317      444        3     0.01200   25.73147   29.74141   26.74383    0    0    0
    4318      444        3     0.01200   25.36115   28.68394   28.12266    0    0    0
    4319      444        7     0.01200    1.56915   15.27556   14.20301    0    0    0
    4320      444        7     0.01200    1.94578   16.69755   13.73856    0    0    0
    4321      444        3     0.01200    1.03690   14.75286   13.40553    0    0    0
    4322      444        3     0.01200    0.93675   15.27460   15.09017    0    0    0
    4323      444        3     0.01200    2.18692   17.32315   14.60038    0    0    0
    4324      444        3     0.01200    1.15079   17.18301   13.17320    0    0    0
    4325      444        6    -0.48000    3.88903   15.32342   13.56627    0    0    0
    4326      444        7     0.18000    3.20132   16.43997   12.90015    0    0    0
    4327      444        7     0.18000    2.93920   14.62589   14.45396    0    0    0
    4328      444        3     0.01200    3.89108   17.28049   12.86866    0    0    0
    4329      444        3     0.01200    2.94260   16.14830   11.87812    0    0    0
    4330      444        3     0.01200    3.27076   14.76757   15.48446    0    0    0
    4331      444        3     0.01200    2.96168   13.56370   14.21493    0    0    0
    4332      444        7     0.01200   16.11679   24.60006    9.90076    0    0    0
    4333      444        7     0.01200   15.34478   23.73766    8.88102    0    0    0
    4334      444        3     0.01200   15.64765   24.52245   10.88380    0    0    0
    4335      444        3     0.01200   16.15087   25.65308    9.62337    0    0    0
    4336      444        3     0.01200   15.59751   24.04207    7.86332    0    0    0
    4337      444        3     0.01200   14.26391   23.80505    9.00147    0    0    0
    4338      444        6    -0.48000   17.29935   22.53632    9.53724    0    0    0
    4339      444        7     0.18000   15.88991   22.33542    9.16780    0    0    0
    4340      444        7     0.18000   17.50826   23.94757    9.91337    0    0    0
    4341      444        3     0.01200   15.86594   21.66841    8.30887    0    0    0
    4342      444        3     0.01200   15.35980   21.86696   10.00210    0    0    0
    4343      444        3     0.01200   18.17356   24.40067    9.17581    0    0    0
    4344      444        3     0.01200   17.98752   23.97563   10.89082    0    0    0
    4345      444        7     0.01200   15.23036   17.65858   30.61403    0    0    0
    4346      444        7     0.01200   15.16475   17.84583   29.08424    0    0    0
    4347      444        3     0.01200   16.27192   17.63480   30.94124    0    0    0
    4348      444        3     0.01200   14.74880   16.74022   30.94820    0    0    0
    4349      444        3     0.01200   14.17799   17.56221   28.71261    0    0    0
    4350      444        3     0.01200   15.91370   17.25906   28.55313    0    0    0
    4351      444        6    -0.48000   14.71977   19.95486   30.10804    0    0    0
    4352      444        7     0.18000   15.37548   19.35554   28.93577    0    0    0
    4353      444        7     0.18000   14.52728   18.91945   31.14129    0    0    0
    4354      444        3     0.01200   14.91425   19.78021   28.04686    0    0    0
    4355      444        3     0.01200   16.43923   19.61024   28.94585    0    0    0
    4356      444        3     0.01200   13.45450   18.76087   31.26742    0    0    0
    4357      444        3     0.01200   14.94615   19.28571   32.07740    0    0    0
    4358      444        7     0.01200   14.61516    3.37986    1.45062    0    0    0
    4359      444        7     0.01200   14.81291    2.58001    2.75475    0    0    0
    4360      444        3     0.01200   14.61611    4.45016    1.66728    0    0    0
    4361      444        3     0.01200   13.68181    3.13723    0.94372    0    0    0
    4362      444        3     0.01200   14.50647    1.54211    2.60952    0    0    0
    4363      444        3     0.01200   14.25031    2.99038    3.59284    0    0    0
    4364      444        6    -0.48000   16.90123    2.64460    1.60195    0    0    0
    4365      444        7     0.18000   16.32878    2.66392    2.95669    0    0    0
    4366      444        7     0.18000   15.85284    2.99491    0.62476    0    0    0
    4367      444        3     0.01200   16.74833    1.82272    3.50404    0    0    0
    4368      444        3     0.01200   16.61124    3.59516    3.45623    0    0    0
    4369      444        3     0.01200   15.66513    2.11970   -0.00031    0    0    0
    4370      444        3     0.01200   16.22244    3.80669    0.00003    0    0    0
    4371      444        7     0.01200   16.97263   17.31765   25.02331    0    0    0
    4372      444        7     0.01200   18.50051   17.42667   24.84079    0    0    0
    4373      444        3     0.01200   16.66355   17.87486   25.91014    0    0    0
    4374      444        3     0.01200   16.63281   16.28845   25.13388    0    0    0
    4375      444        3     0.01200   18.85583   16.64302   24.16857    0    0    0
    4376      444        3     0.01200   19.04618   17.34678   25.78057    0    0    0
    4377      444        6    -0.48000   17.46311   18.94733   23.32237    0    0    0
    4378      444        7     0.18000   18.64827   18.80093   24.18106    0    0    0
    4379      444        7     0.18000   16.42967   17.98501   23.74976    0    0    0
    4380      444        3     0.01200   19.52785   18.89425   23.54791    0    0    0
    4381      444        3     0.01200   18.65586   19.60035   24.92765    0    0    0
    4382      444        3     0.01200   16.28546   17.26173   22.94477    0    0    0
    4383      444        3     0.01200   15.49990   18.52827   23.91189    0    0    0
    4384      444        7     0.01200   15.15232   19.93454    2.01052    0    0    0
    4385      444        7     0.01200   16.69468   19.95170    2.03151    0    0    0
    4386      444        3     0.01200   14.77368   20.91571    1.71654    0    0    0
    4387      444        3     0.01200   14.71954   19.67970    2.97733    0    0    0
    4388      444        3     0.01200   17.07235   19.10627    2.61017    0    0    0
    4389      444        3     0.01200   17.10239   20.86850    2.45642    0    0    0
    4390      444        6    -0.48000   15.99347   18.89361    0.01088    0    0    0
    4391      444        7     0.18000   17.03838   19.77779    0.54918    0    0    0
    4392      444        7     0.18000   14.83869   18.88843    0.92913    0    0    0
    4393      444        3     0.01200   17.99895   19.29907    0.37208    0    0    0
    4394      444        3     0.01200   17.01060   20.73518    0.02081    0    0    0
    4395      444        3     0.01200   14.74537   17.88612    1.35173    0    0    0
    4396      444        3     0.01200   13.94211   19.11850    0.35545    0    0    0
    4397      444        7     0.01200    3.42313   23.40031   20.53497    0    0    0
    4398      444        7     0.01200    1.95633   23.78862   20.25688    0    0    0
    4399      444        3     0.01200    3.78854   22.73929   19.74629    0    0    0
    4400      444        3     0.01200    3.55175   22.89218   21.49008    0    0    0
    4401      444        3     0.01200    1.49097   24.17565   21.16567    0    0    0
    4402      444        3     0.01200    1.35850   22.95316   19.89367    0    0    0
    4403      444        6    -0.48000    3.34356   25.61426   19.59600    0    0    0
    4404      444        7     0.18000    2.11040   24.90587   19.22070    0    0    0
    4405      444        7     0.18000    4.14868   24.75423   20.48416    0    0    0
    4406      444        3     0.01200    1.29870   25.62996   19.22844    0    0    0
    4407      444        3     0.01200    2.21942   24.49829   18.21147    0    0    0
    4408      444        3     0.01200    4.19120   25.22686   21.46739    0    0    0
    4409      444        3     0.01200    5.15640   24.68705   20.07688    0    0    0
    4410      444        7     0.01200   14.68241   26.67713    2.01515    0    0    0
    4411      444        7     0.01200   13.28533   26.07356    1.76316    0    0    0
    4412      444        3     0.01200   15.04727   26.37210    2.99816    0    0    0
    4413      444        3     0.01200   14.68568   27.76587    1.97497    0    0    0
    4414      444        3     0.01200   12.78611   26.60675    0.95153    0    0    0
    4415      444        3     0.01200   12.64370   26.10863    2.64316    0    0    0
    4416      444        6    -0.48000   14.88510   24.75713    0.57915    0    0    0
    4417      444        7     0.18000   13.62577   24.64434    1.33064    0    0    0
    4418      444        7     0.18000   15.53242   26.04279    0.90286    0    0    0
    4419      444        3     0.01200   12.88695   24.19515    0.67063    0    0    0
    4420      444        3     0.01200   13.77756   23.99358    2.19667    0    0    0
    4421      444        3     0.01200   15.53915   26.65644   -0.00009    0    0    0
    4422      444        3     0.01200   16.55910   25.84402    1.20664    0    0    0
    4423      444        7     0.01200   16.27644   26.10702   20.12001    0    0    0
    4424      444        7     0.01200   16.74304   27.11703   19.05148    0    0    0
    4425      444        3     0.01200   15.70419   25.30518   19.64877    0    0    0
    4426      444        3     0.01200   15.65255   26.56276   20.88815    0    0    0
    4427      444        3     0.01200   17.03219   28.05790   19.52414    0    0    0
    4428      444        3     0.01200   15.97757   27.32830   18.30533    0    0    0
    4429      444        6    -0.48000   18.58916   25.70485   19.59164    0    0    0
    4430      444        7     0.18000   17.97187   26.41765   18.46282    0    0    0
    4431      444        7     0.18000   17.60223   25.56744   20.67967    0    0    0
    4432      444        3     0.01200   18.71573   27.09973   18.05701    0    0    0
    4433      444        3     0.01200   17.68610   25.69656   17.69153    0    0    0
    4434      444        3     0.01200   17.95077   26.15593   21.53063    0    0    0
    4435      444        3     0.01200   17.55209   24.51852   20.96804    0    0    0
    4436      444        7     0.01200   30.32167    2.69119   50.45891    0    0    0
    4437      444        7     0.01200   29.04089    2.27965   49.70403    0    0    0
    4438      444        3     0.01200   30.05796    3.20042   51.38823    0    0    0
    4439      444        3     0.01200   30.95970    3.35570   49.87727    0    0    0
    4440      444        3     0.01200   29.27336    2.06237   48.65952    0    0    0
    4441      444        3     0.01200   28.26784    3.04709   49.73157    0    0    0
    4442      444        6    -0.48000   29.89917    0.34906   50.81323    0    0    0
    4443      444        7     0.18000   28.63395    0.99756   50.43635    0    0    0
    4444      444        7     0.18000   30.99096    1.33967   50.75479    0    0    0
    4445      444        3     0.01200   28.07448    0.29645   49.82100    0    0    0
    4446      444        3     0.01200   28.05885    1.22227   51.33929    0    0    0
    4447      444        3     0.01200   31.67504    1.04441   49.95681    0    0    0
    4448      444        3     0.01200   31.52259    1.32198   51.70502    0    0    0
    4449      444        7     0.01200   21.23238   25.46845   30.46115    0    0    0
    4450      444        7     0.01200   22.60173   24.82727   30.15551    0    0    0
    4451      444        3     0.01200   21.20590   25.81216   31.49731    0    0    0
    4452      444        3     0.01200   20.40092   24.78073   30.31056    0    0    0
    4453      444        3     0.01200   22.53701   24.21365   29.25466    0    0    0
    4454      444        3     0.01200   22.96892   24.20388   30.97029    0    0    0
    4455      444        6    -0.48000   22.59958   27.03528   29.25061    0    0    0
    4456      444        7     0.18000   23.48186   26.05460   29.90116    0    0    0
    4457      444        7     0.18000   21.19301   26.66287   29.49476    0    0    0
    4458      444        3     0.01200   24.31761   25.86705   29.23066    0    0    0
    4459      444        3     0.01200   23.85953   26.47278   30.83873    0    0    0
    4460      444        3     0.01200   20.74204   26.39341   28.53771    0    0    0
    4461      444        3     0.01200   20.67376   27.52892   29.90244    0    0    0
    4462      444        7     0.01200   23.83528   16.88054    6.73887    0    0    0
    4463      444        7     0.01200   23.57547   17.65861    5.43245    0    0    0
    4464      444        3     0.01200   23.65516   15.81540    6.57918    0    0    0
    4465      444        3     0.01200   23.20199   17.21211    7.56104    0    0    0
    4466      444        3     0.01200   23.44504   18.72122    5.64717    0    0    0
    4467      444        3     0.01200   22.69451   17.30552    4.89714    0    0    0
    4468      444        6    -0.48000   25.93387   17.39069    5.67809    0    0    0
    4469      444        7     0.18000   24.87593   17.42823    4.65695    0    0    0
    4470      444        7     0.18000   25.32699   17.14286    6.99983    0    0    0
    4471      444        3     0.01200   25.12017   18.22525    3.95814    0    0    0
    4472      444        3     0.01200   24.85474   16.47443    4.12183    0    0    0
    4473      444        3     0.01200   25.47919   18.03158    7.61540    0    0    0
    4474      444        3     0.01200   25.83801   16.29848    7.46000    0    0    0
    4475      444        7     0.01200   19.25055    1.10214   44.60421    0    0    0
    4476      444        7     0.01200   18.72509    1.03368   43.15547    0    0    0
    4477      444        3     0.01200   19.76168    2.05285   44.76965    0    0    0
    4478      444        3     0.01200   19.94634    0.29750   44.83962    0    0    0
    4479      444        3     0.01200   18.49975   -0.00007   42.88559    0    0    0
    4480      444        3     0.01200   19.43269    1.43210   42.42892    0    0    0
    4481      444        6    -0.48000   16.89292    1.58247   44.58242    0    0    0
    4482      444        7     0.18000   17.43481    1.85424   43.24232    0    0    0
    4483      444        7     0.18000   17.96102    1.03011   45.43728    0    0    0
    4484      444        3     0.01200   16.67841    1.56546   42.51590    0    0    0
    4485      444        3     0.01200   17.63825    2.92450   43.14386    0    0    0
    4486      444        3     0.01200   17.69808    0.00019   45.68642    0    0    0
    4487      444        3     0.01200   18.00719    1.61785   46.35288    0    0    0
    4488      444        7     0.01200   11.89725   22.28032   15.05658    0    0    0
    4489      444        7     0.01200   13.31939   22.84487   15.25262    0    0    0
    4490      444        3     0.01200   11.49161   21.95333   16.01627    0    0    0
    4491      444        3     0.01200   11.86948   21.43434   14.37064    0    0    0
    4492      444        3     0.01200   13.84513   22.88024   14.29628    0    0    0
    4493      444        3     0.01200   13.91553   22.25819   15.95100    0    0    0
    4494      444        6    -0.48000   11.81284   24.68500   15.05665    0    0    0
    4495      444        7     0.18000   13.03571   24.26304   15.75658    0    0    0
    4496      444        7     0.18000   11.11916   23.49538   14.52716    0    0    0
    4497      444        3     0.01200   13.81708   24.98099   15.51731    0    0    0
    4498      444        3     0.01200   12.85703   24.27196   16.83572    0    0    0
    4499      444        3     0.01200   11.14229   23.54604   13.43683    0    0    0
    4500      444        3     0.01200   10.08381   23.52286   14.86358    0    0    0
    4501      444        7     0.01200   12.79247   12.22586   12.57261    0    0    0
    4502      444        7     0.01200   13.74897   11.02158   12.69277    0    0    0
    4503      444        3     0.01200   12.28458   12.20213   11.60619    0    0    0
    4504      444        3     0.01200   13.30498   13.18300   12.66303    0    0    0
    4505      444        3     0.01200   14.47538   11.19624   13.48906    0    0    0
    4506      444        3     0.01200   14.29237   10.81850   11.77038    0    0    0
    4507      444        6    -0.48000   11.77046   10.52190   13.92968    0    0    0
    4508      444        7     0.18000   12.79364    9.88987   13.08293    0    0    0
    4509      444        7     0.18000   11.79291   11.98128   13.71418    0    0    0
    4510      444        3     0.01200   13.26101    9.09884   13.66524    0    0    0
    4511      444        3     0.01200   12.31536    9.45318   12.20141    0    0    0
    4512      444        3     0.01200   12.11568   12.45670   14.64247    0    0    0
    4513      444        3     0.01200   10.78180   12.30965   13.47813    0    0    0
    4514      444        7     0.01200    0.64908   17.21757   60.71042    0    0    0
    4515      444        7     0.01200    1.37302   17.10944   62.06830    0    0    0
    4516      444        3     0.01200    0.03946   18.12322   60.68532    0    0    0
    4517      444        3     0.01200    0.00000   16.36609   60.50882    0    0    0
    4518      444        3     0.01200    1.72226   16.08729   62.22797    0    0    0
    4519      444        3     0.01200    0.74035   17.39175   62.90934    0    0    0
    4520      444        6    -0.48000    2.93655   17.92001   60.45818    0    0    0
    4521      444        7     0.18000    2.56289   18.05406   61.87444    0    0    0
    4522      444        7     0.18000    1.81291   17.32210   59.71209    0    0    0
    4523      444        3     0.01200    3.43432   17.79445   62.47145    0    0    0
    4524      444        3     0.01200    2.28282   19.09154   62.07873    0    0    0
    4525      444        3     0.01200    2.12743   16.33985   59.35406    0    0    0
    4526      444        3     0.01200    1.59022   17.95882   58.85717    0    0    0
    4527      444        7     0.01200   13.09970   15.38079   22.02742    0    0    0
    4528      444        7     0.01200   13.89517   14.08936   22.30859    0    0    0
    4529      444        3     0.01200   13.78095   16.17808   21.72294    0    0    0
    4530      444        3     0.01200   12.53734   15.72756   22.89372    0    0    0
    4531      444        3     0.01200   13.29205   13.39737   22.89991    0    0    0
    4532      444        3     0.01200   14.82781   14.27374   22.84104    0    0    0
    4533      444        6    -0.48000   12.90022   13.89063   20.14879    0    0    0
    4534      444        7     0.18000   14.11409   13.53312   20.89851    0    0    0
    4535      444        7     0.18000   12.18995   14.97188   20.85812    0    0    0
    4536      444        3     0.01200   14.21746   12.45089   20.86211    0    0    0
    4537      444        3     0.01200   14.98376   13.99393   20.42116    0    0    0
    4538      444        3     0.01200   11.23423   14.57742   21.20872    0    0    0
    4539      444        3     0.01200   12.00481   15.78155   20.15382    0    0    0
    4540      444        7     0.01200   20.62608   30.74601   31.34490    0    0    0
    4541      444        7     0.01200   22.09590   30.55277   31.77143    0    0    0
    4542      444        3     0.01200   20.54638   30.70454   30.25659    0    0    0
    4543      444        3     0.01200   20.21058   31.69595   31.67947    0    0    0
    4544      444        3     0.01200   22.23803   30.89713   32.79781    0    0    0
    4545      444        3     0.01200   22.79680   31.08608   31.12985    0    0    0
    4546      444        6    -0.48000   20.95207   28.48418   32.09817    0    0    0
    4547      444        7     0.18000   22.25594   29.03158   31.69363    0    0    0
    4548      444        7     0.18000   19.92484   29.53704   31.98423    0    0    0
    4549      444        3     0.01200   23.00638   28.63151   32.37186    0    0    0
    4550      444        3     0.01200   22.48392   28.70859   30.67371    0    0    0
    4551      444        3     0.01200   19.56014   29.76567   32.98755    0    0    0
    4552      444        3     0.01200   19.10165   29.15094   31.38492    0    0    0
    4553      444        7     0.01200   25.35436   22.10563   28.44906    0    0    0
    4554      444        7     0.01200   26.53974   22.15726   27.46324    0    0    0
    4555      444        3     0.01200   25.65175   21.58349   29.36088    0    0    0
    4556      444        3     0.01200   24.48338   21.59785   28.03613    0    0    0
    4557      444        3     0.01200   26.18229   22.38458   26.45685    0    0    0
    4558      444        3     0.01200   27.10073   21.22387   27.42601    0    0    0
    4559      444        6    -0.48000   26.37683   24.28196   28.53714    0    0    0
    4560      444        7     0.18000   27.36355   23.32601   28.01189    0    0    0
    4561      444        7     0.18000   25.08891   23.59130   28.73960    0    0    0
    4562      444        3     0.01200   27.95389   23.84213   27.25799    0    0    0
    4563      444        3     0.01200   28.02103   23.00110   28.82348    0    0    0
    4564      444        3     0.01200   24.36291   24.01561   28.04331    0    0    0
    4565      444        3     0.01200   24.75564   23.77714   29.75954    0    0    0
    4566      444        7     0.01200    7.95440    3.93322   38.17256    0    0    0
    4567      444        7     0.01200    6.59059    3.89510   37.45270    0    0    0
    4568      444        3     0.01200    7.80411    4.05488   39.24731    0    0    0
[truncated: 2,512,927 more chars]
