# Supplementary material for: Ca-dimers, solvent layering, and dominant electrochemically active species in Ca(BH4)2 in THF
Source: Nat Commun. 2024 Feb 15;15:1397. doi: 10.1038/s41467-024-45672-7 (PMC11258298; doi:10.1038/s41467-024-45672-7)
Supplement: Supplementary file 3 — Source Data [file 41467_2024_45672_MOESM3_ESM.zip › source_data_figures/inputs_lammps/meta.inp]

units                real
atom_style           full
boundary             p p p
dielectric           1
special_bonds        lj/coul 0.0 0.0 0.5
                     
pair_style           lj/charmm/coul/long/opt 9 10.00000
bond_style           harmonic
angle_style          harmonic
dihedral_style       multi/harmonic
improper_style       cvff
kspace_style         pppm 1e-05
                     
read_restart         eq.restart      
variable             rtemp equal 298 
                     
                     
                     
pair_modify          mix geometric
neighbor             2.0 multi
neigh_modify         every 1 delay 0 check yes
thermo_style         multi
thermo_modify        line multi format float %14.6f flush yes
variable             input string in.lammps
variable             sname string lammps
                     
                     
timestep             2.0
thermo_style         multi
#reset_timestep       1000000
                     


print                .
print                ================================================
print                "NVT production dynamics "
print                ================================================
print                .
                     

fix                  2 all nvt temp ${rtemp} ${rtemp} 100.0 tloop 10 ploop 10
fix                  mtd all colvars colvar.inp seed 2122 output colvar.out tstat 2
thermo               100
restart              500000 ${sname}.${rtemp}K.mtd.*.restart
dump                 1 all custom 10000 ${sname}.${rtemp}K.prod.mtd.lammps id type xu yu zu vx vy vz

group		     graph molecule 555
fix                  freeze_graph graph  setforce 0.0 0.0 0.0
velocity             graph zero linear                  

run                  500000000 # run 
unfix                2
undump               1
