# Supplementary material for: Ca-dimers, solvent layering, and dominant electrochemically active species in Ca(BH4)2 in THF
Source: Nat Commun. 2024 Feb 15;15:1397. doi: 10.1038/s41467-024-45672-7 (PMC11258298; doi:10.1038/s41467-024-45672-7)
Supplement: Supplementary file 3 — Source Data [file 41467_2024_45672_MOESM3_ESM.zip › source_data_figures/Figure_2/Figure_2.xlsx]

## Sheet: 2a dG 0V
	z	0V_dG
0	0.015	89.8292
1	0.045	179.658
2	0.075	179.658
3	0.105	179.658
4	0.135	179.658
5	0.165	179.658
6	0.195	179.658
7	0.225	179.658
8	0.255	179.658
9	0.285	179.658
10	0.315	179.652
11	0.345	179.507
12	0.375	178.513
13	0.405	175.813
14	0.435	171.548
15	0.465	166.22
16	0.495	160.561
17	0.525	155.247
18	0.555	150.035
19	0.585	144.775
20	0.615	139.688
21	0.645	134.887
22	0.675	130.221
23	0.705	125.538
24	0.735	121.206
25	0.765	116.875
26	0.795	112.713
27	0.825	108.519
28	0.855	104.567
29	0.885	100.758
30	0.915	96.9255
31	0.945	93.3894
32	0.975	89.776
33	1.005	86.3756
34	1.035	83.043
35	1.065	79.8998
36	1.095	76.5978
37	1.125	73.5323
38	1.155	70.62
39	1.185	67.8138
40	1.215	65.1527
41	1.245	62.0987
42	1.275	59.7081
43	1.305	57.3049
44	1.335	54.844
45	1.365	52.6615
46	1.395	50.1819
47	1.425	48.0798
48	1.455	45.9468
49	1.485	43.9606
50	1.515	42.2085
51	1.545	40.2792
52	1.575	38.3676
53	1.605	36.6359
54	1.635	34.8703
55	1.665	33.3695
56	1.695	31.7012
57	1.725	30.1108
58	1.755	28.6226
59	1.785	27.1232
60	1.815	25.7839
61	1.845	24.6379
62	1.875	23.3588
63	1.905	22.1016
64	1.935	21.0418
65	1.965	19.5692
66	1.995	18.83
67	2.025	17.99
68	2.055	16.8547
69	2.085	15.8557
70	2.115	14.983
71	2.145	14.0382
72	2.175	13.2268
73	2.205	12.5598
74	2.235	11.8413
75	2.265	11.3951
76	2.295	10.41
77	2.325	9.76254
78	2.355	9.28216
79	2.385	8.46226
80	2.415	8.25973
81	2.445	7.55955
82	2.475	7.07111
83	2.505	6.85391
84	2.535	6.11379
85	2.565	5.969
86	2.595	5.5523
87	2.625	5.16277
88	2.655	4.94309
89	2.685	4.6539
90	2.715	4.36132
91	2.745	4.23686
92	2.775	3.99
93	2.805	3.69252
94	2.835	3.79011
95	2.865	3.4696
96	2.895	3.46031
97	2.925	3.2328
98	2.955	2.69887
99	2.985	2.65234
100	3.015	2.50623
101	3.045	2.53104
102	3.075	2.36467
103	3.105	1.96692
104	3.135	2.07804
105	3.165	2.03555
106	3.195	1.60611
107	3.225	1.70174
108	3.255	1.42798
109	3.285	1.36141
110	3.315	1.38231
111	3.345	1.2183
112	3.375	1.43009
113	3.405	1.14447
114	3.435	1.17185
115	3.465	1.1251
116	3.495	1.14182
117	3.525	0.95857
118	3.555	0.696198
119	3.585	0.859942
120	3.615	0.79206
121	3.645	0.670464
122	3.675	0.754992
123	3.705	0.589264
124	3.735	0.950695
125	3.765	0.804699
126	3.795	0.741114
127	3.825	1.29259
128	3.855	0.970971
129	3.885	0.920703
130	3.915	0.926446
131	3.945	1.07325
132	3.975	1.05512
133	4.005	1.09664
134	4.035	1.12759
135	4.065	1.03598
136	4.095	1.17873
137	4.125	1.07245
138	4.155	1.23823
139	4.185	1.3416
140	4.215	1.22957
141	4.245	1.35423
142	4.275	1.55707
143	4.305	1.70688
144	4.335	1.47886
145	4.365	1.35577
146	4.395	1.44676
147	4.425	1.48227
148	4.455	1.6655
149	4.485	1.45788
150	4.515	1.56914
151	4.545	1.69535
152	4.575	1.51928
153	4.605	1.38744
154	4.635	1.23437
155	4.665	1.30233
156	4.695	1.2872
157	4.725	1.36504
158	4.755	1.29632
159	4.785	1.09702
160	4.815	1.39741
161	4.845	1.45606
162	4.875	1.38421
163	4.905	1.58376
164	4.935	1.59483
165	4.965	1.61138
166	4.995	1.46853
167	5.025	1.51828
168	5.055	1.86823
169	5.085	2.01112
170	5.115	2.13716
171	5.145	2.12291
172	5.175	2.32489
173	5.205	2.58648
174	5.235	2.38608
175	5.265	2.51631
176	5.295	3.02573
177	5.325	2.85006
178	5.355	2.73798
179	5.385	2.87727
180	5.415	2.73099
181	5.445	2.81812
182	5.475	2.89878
183	5.505	2.77534
184	5.535	2.82253
185	5.565	2.58688
186	5.595	2.60025
187	5.625	2.75073
188	5.655	2.37207
189	5.685	2.574
190	5.715	2.34825
191	5.745	2.27372
192	5.775	2.47009
193	5.805	2.2592
194	5.835	2.29755
195	5.865	2.54103
196	5.895	2.48211
197	5.925	2.72143
198	5.955	2.84741
199	5.985	2.84575
200	6.015	3.00909
201	6.045	3.08101
202	6.075	3.01034
203	6.105	3.27049
204	6.135	3.45907
205	6.165	3.28341
206	6.195	3.6262
207	6.225	3.77916
208	6.255	3.83917
209	6.285	3.71021
210	6.315	3.72094
211	6.345	3.83606
212	6.375	3.85157
213	6.405	3.65184
214	6.435	3.93328
215	6.465	3.99689
216	6.495	3.61906
217	6.525	3.64875
218	6.555	3.84464
219	6.585	3.5702
220	6.615	3.42604
221	6.645	3.47814
222	6.675	3.37771
223	6.705	3.40856
224	6.735	3.546
225	6.765	3.2835
226	6.795	3.2028
227	6.825	3.27557
228	6.855	3.36574
229	6.885	3.00665
230	6.915	3.03449
231	6.945	3.0579
232	6.975	2.84601
233	7.005	2.87072
234	7.035	2.73838
235	7.065	2.68841
236	7.095	2.68556
237	7.125	2.61277
238	7.155	2.30786
239	7.185	2.41048
240	7.215	2.15391
241	7.245	2.37043
242	7.275	2.27221
243	7.305	2.11452
244	7.335	2.06424
245	7.365	1.92911
246	7.395	2.05797
247	7.425	2.20955
248	7.455	2.43031
249	7.485	2.46824
250	7.515	2.10052
251	7.545	2.53343
252	7.575	2.52769
253	7.605	2.2977
254	7.635	2.5872
255	7.665	2.31962
256	7.695	2.35141
257	7.725	2.18086
258	7.755	2.33695
259	7.785	2.49653
260	7.815	2.52275
261	7.845	2.39688
262	7.875	2.4115
263	7.905	2.61252
264	7.935	2.29229
265	7.965	2.2267
266	7.995	2.18166
267	8.025	2.21839
268	8.055	2.22486
269	8.085	1.94896
270	8.115	2.02203
271	8.145	2.1145
272	8.175	2.22856
273	8.205	2.15591
274	8.235	2.00276
275	8.265	1.97323
276	8.295	1.94451
277	8.325	2.25904
278	8.355	2.26128
279	8.385	2.23444
280	8.415	2.3416
281	8.445	2.31872
282	8.475	2.22969
283	8.505	2.07743
284	8.535	2.26618
285	8.565	2.36235
286	8.595	2.21547
287	8.625	2.49438
288	8.655	2.45694
289	8.685	2.36107
290	8.715	2.30278
291	8.745	2.42028
292	8.775	2.44343
293	8.805	2.17425
294	8.835	2.34059
295	8.865	2.31954
296	8.895	2.29905
297	8.925	2.35251
298	8.955	2.4472
299	8.985	2.24652
300	9.015	2.36911
301	9.045	2.45551
302	9.075	2.37245
303	9.105	2.42855
304	9.135	2.58329
305	9.165	2.73299
306	9.195	2.65994
307	9.225	2.60547
308	9.255	2.60367
309	9.285	2.88693
310	9.315	2.70981
311	9.345	2.86876
312	9.375	2.56684
313	9.405	2.73268
314	9.435	2.9005
315	9.465	2.64043
316	9.495	2.80632
317	9.525	2.49224
318	9.555	2.70367
319	9.585	2.64207
320	9.615	2.76178
321	9.645	2.8694
322	9.675	2.7801
323	9.705	2.94742
324	9.735	2.71015
325	9.765	2.98989
326	9.795	2.83048
327	9.825	2.78556
328	9.855	3.47564
329	9.885	3.1885
330	9.915	2.93492
331	9.945	3.02682
332	9.975	3.17088
333	10.005	3.2836
334	10.035	3.13232
335	10.065	3.20533
336	10.095	3.44612
337	10.125	3.12928
338	10.155	3.26255
339	10.185	3.46237
340	10.215	3.26276
341	10.245	3.58641
342	10.275	3.44802
343	10.305	3.33316
344	10.335	3.55533
345	10.365	3.50926
346	10.395	3.50957
347	10.425	3.69042
348	10.455	3.38488
349	10.485	3.39207
350	10.515	3.70861
351	10.545	3.42438
352	10.575	3.47846
353	10.605	3.74788
354	10.635	3.615
355	10.665	3.46901
356	10.695	3.71829
357	10.725	3.64786
358	10.755	3.6004
359	10.785	3.74719
360	10.815	3.59552
361	10.845	3.64382
362	10.875	3.88666
363	10.905	3.68535
364	10.935	3.61407
365	10.965	3.68043
366	10.995	3.79637
367	11.025	3.78536
368	11.055	3.79828
369	11.085	3.74204
370	11.115	3.66612
371	11.145	3.77919
372	11.175	3.64704
373	11.205	3.66237
374	11.235	3.7521
375	11.265	3.66382
376	11.295	3.79551
377	11.325	3.65382
378	11.355	3.6766
379	11.385	3.86637
380	11.415	3.63081
381	11.445	3.54479
382	11.475	3.4834
383	11.505	3.53878
384	11.535	3.65792
385	11.565	3.53683
386	11.595	3.60336
387	11.625	3.5345
388	11.655	3.46222
389	11.685	3.51537
390	11.715	3.46683
391	11.745	3.4523
392	11.775	3.48263
393	11.805	3.41874
394	11.835	3.43668
395	11.865	3.34079
396	11.895	3.41451
397	11.925	3.51783
398	11.955	3.47863
399	11.985	3.40713
400	12.015	3.30959
401	12.045	3.40245
402	12.075	3.14503
403	12.105	3.32801
404	12.135	3.49969
405	12.165	3.32004
406	12.195	3.30358
407	12.225	3.43927
408	12.255	3.37918
409	12.285	3.48766
410	12.315	3.5774
411	12.345	3.3488
412	12.375	3.04593
413	12.405	3.48743
414	12.435	3.51097
415	12.465	3.1834
416	12.495	3.39284
417	12.525	3.36836
418	12.555	3.3932
419	12.585	3.3889
420	12.615	3.29738
421	12.645	3.36698
422	12.675	3.20324
423	12.705	3.31446
424	12.735	3.25704
425	12.765	3.18098
426	12.795	3.17012
427	12.825	3.19155
428	12.855	3.15817
429	12.885	3.01937
430	12.915	3.23812
431	12.945	3.17811
432	12.975	3.34078
433	13.005	3.13693
434	13.035	3.02838
435	13.065	3.18614
436	13.095	3.11777
437	13.125	3.05961
438	13.155	3.28453
439	13.185	3.09044
440	13.215	2.84638
441	13.245	3.23326
442	13.275	3.32887
443	13.305	3.25014
444	13.335	3.30899
445	13.365	3.19857
446	13.395	3.37823
447	13.425	3.25074
448	13.455	3.0491
449	13.485	3.24334
450	13.515	3.18559
451	13.545	3.15654
452	13.575	3.13013
453	13.605	3.29451
454	13.635	3.30151
455	13.665	3.33255
456	13.695	3.23862
457	13.725	3.0988
458	13.755	3.08427
459	13.785	3.16128
460	13.815	3.13032
461	13.845	3.11387
462	13.875	3.26301
463	13.905	3.24065
464	13.935	3.28257
465	13.965	3.22238
466	13.995	3.2195
467	14.025	3.21449
468	14.055	3.37673
469	14.085	3.3527
470	14.115	3.29726
471	14.145	3.24139
472	14.175	3.23077
473	14.205	3.24534
474	14.235	3.13438
475	14.265	3.4382
476	14.295	3.35142
477	14.325	3.21354
478	14.355	3.62526
479	14.385	3.3985
480	14.415	3.17419
481	14.445	3.35464
482	14.475	3.37447
483	14.505	3.36746
484	14.535	3.31585
485	14.565	3.35589
486	14.595	3.27436
487	14.625	3.32766
488	14.655	3.43943
489	14.685	3.67437
490	14.715	3.44957
491	14.745	3.50098
492	14.775	3.74103
493	14.805	3.58522
494	14.835	3.68591
495	14.865	3.86028
496	14.895	3.80756
497	14.925	3.82904
498	14.955	3.80182
499	14.985	3.62945
500	15.015	3.67786
501	15.045	3.89917
502	15.075	3.72085
503	15.105	3.76159
504	15.135	3.96325
505	15.165	3.79514
506	15.195	3.83328
507	15.225	4.13867
508	15.255	3.94033
509	15.285	3.72432
510	15.315	3.90881
511	15.345	3.85679
512	15.375	3.82629
513	15.405	3.96377
514	15.435	3.85044
515	15.465	3.78108
516	15.495	3.94929
517	15.525	4.0294
518	15.555	4.03686
519	15.585	3.77407
520	15.615	3.90615
521	15.645	4.05044
522	15.675	3.73255
523	15.705	3.75785
524	15.735	3.96487
525	15.765	3.71665
526	15.795	3.9809
527	15.825	4.08895
528	15.855	3.97195
529	15.885	4.0165
530	15.915	3.9942
531	15.945	3.99149
532	15.975	3.91517
533	16.005	4.04525
534	16.035	3.99647
535	16.065	3.96723
536	16.095	4.14354
537	16.125	3.73743
538	16.155	3.93885
539	16.185	3.92283
540	16.215	3.85665
541	16.245	4.13637
542	16.275	4.12713
543	16.305	4.08402
544	16.335	3.85984
545	16.365	4.0134
546	16.395	3.86927
547	16.425	3.82823
548	16.455	3.93293
549	16.485	3.8348
550	16.515	4.01779
551	16.545	3.89522
552	16.575	3.86121
553	16.605	4.01911
554	16.635	4.03156
555	16.665	3.88531
556	16.695	3.61132
557	16.725	3.77945
558	16.755	3.83624
559	16.785	3.83679
560	16.815	3.67584
561	16.845	3.64988
562	16.875	3.62115
563	16.905	3.58615
564	16.935	3.78906
565	16.965	3.57175
566	16.995	3.76257
567	17.025	3.72792
568	17.055	3.56993
569	17.085	3.68008
570	17.115	3.5057
571	17.145	3.73966
572	17.175	3.65705
573	17.205	3.70857
574	17.235	3.65205
575	17.265	3.4391
576	17.295	3.44693
577	17.325	3.51213
578	17.355	3.60505
579	17.385	3.35442
580	17.415	3.39928
581	17.445	3.54093
582	17.475	3.4161
583	17.505	3.65876
584	17.535	3.63448
585	17.565	3.46846
586	17.595	3.52006
587	17.625	3.62058
588	17.655	3.81879
589	17.685	3.28962
590	17.715	3.43674
591	17.745	3.52437
592	17.775	3.20713
593	17.805	3.15929
594	17.835	3.31219
595	17.865	3.50764
596	17.895	3.18686
597	17.925	3.25198
598	17.955	3.37492
599	17.985	3.3102
600	18.015	3.31365
601	18.045	3.3076
602	18.075	3.43286
603	18.105	3.28863
604	18.135	3.162
605	18.165	3.59323
606	18.195	3.3949
607	18.225	3.23699
608	18.255	3.532
609	18.285	3.4263
610	18.315	3.64205
611	18.345	3.6528
612	18.375	3.4705
613	18.405	3.61435
614	18.435	3.50574
615	18.465	3.48044
616	18.495	3.63913
617	18.525	3.41105
618	18.555	3.49991
619	18.585	3.6947
620	18.615	3.40752
621	18.645	3.42875
622	18.675	3.3922
623	18.705	3.32012
624	18.735	3.56416
625	18.765	3.38742
626	18.795	3.37476
627	18.825	3.60595
628	18.855	3.3907
629	18.885	3.51825
630	18.915	3.42725
631	18.945	3.51508
632	18.975	3.75124
633	19.005	3.31232
634	19.035	3.37825
635	19.065	3.47428
636	19.095	3.30074
637	19.125	3.5347
638	19.155	3.40219
639	19.185	3.50384
640	19.215	3.26317
641	19.245	3.28406
642	19.275	3.62932
643	19.305	3.29293
644	19.335	3.41529
645	19.365	3.43701
646	19.395	3.36501
647	19.425	3.44005
648	19.455	3.52315
649	19.485	3.66816
650	19.515	3.6137
651	19.545	3.43667
652	19.575	3.45501
653	19.605	3.67459
654	19.635	3.4398
655	19.665	3.50204
656	19.695	3.5781
657	19.725	3.31885
658	19.755	3.56706
659	19.785	3.23223
660	19.815	3.23605
661	19.845	3.66784
662	19.875	3.08477
663	19.905	3.51358
664	19.935	3.70777
665	19.965	3.51171
666	19.995	3.43798
667	20.025	3.79433
668	20.055	3.50087
669	20.085	3.15559
670	20.115	3.73589
671	20.145	3.59715
672	20.175	3.51528
673	20.205	3.50672
674	20.235	3.51612
675	20.265	3.63875
676	20.295	3.58115
677	20.325	3.50852
678	20.355	3.67605
679	20.385	3.56792
680	20.415	3.49115
681	20.445	3.6241
682	20.475	3.84057
683	20.505	3.49491
684	20.535	3.76898
685	20.565	3.79909
686	20.595	3.6101
687	20.625	3.70551
688	20.655	3.59412
689	20.685	3.57799
690	20.715	3.62147
691	20.745	3.59764
692	20.775	3.51831
693	20.805	3.65718
694	20.835	3.62039
695	20.865	3.66563
696	20.895	3.32311
697	20.925	3.18975
698	20.955	3.39865
699	20.985	3.31809
700	21.015	3.43721
701	21.045	3.41192
702	21.075	3.41936
703	21.105	3.34818
704	21.135	3.32189
705	21.165	3.43752
706	21.195	3.40772
707	21.225	3.56124
708	21.255	3.50042
709	21.285	3.45425
710	21.315	3.60183
711	21.345	3.74397
712	21.375	3.51924
713	21.405	3.47183
714	21.435	3.7813
715	21.465	3.54894
716	21.495	3.61259
717	21.525	3.53746
718	21.555	3.42454
719	21.585	3.6355
720	21.615	3.6863
721	21.645	3.59476
722	21.675	3.734
723	21.705	3.78534
724	21.735	3.43654
725	21.765	3.70202
726	21.795	3.50325
727	21.825	3.54016
728	21.855	3.72668
729	21.885	3.56177
730	21.915	3.61824
731	21.945	3.4126
732	21.975	3.25294
733	22.005	3.23437
734	22.035	3.35411
735	22.065	3.0975
736	22.095	3.39109
737	22.125	3.2162
738	22.155	3.07759
739	22.185	3.59116
740	22.215	3.29216
741	22.245	3.51686
742	22.275	3.82669
743	22.305	3.61048
744	22.335	3.51199
745	22.365	3.70769
746	22.395	3.74048
747	22.425	3.62941
748	22.455	3.55636
749	22.485	3.48086
750	22.515	3.71486
751	22.545	3.50148
752	22.575	3.5878
753	22.605	3.75708
754	22.635	3.65363
755	22.665	3.64105
756	22.695	3.68669
757	22.725	3.76401
758	22.755	3.35094
759	22.785	3.76641
760	22.815	3.95381
761	22.845	3.63373
762	22.875	3.76642
763	22.905	3.84651
764	22.935	3.72757
765	22.965	3.65395
766	22.995	3.57929

## Sheet: 2a dG -0.42V
	z	-0.42V_dG
0	0.025	84.7581
1	0.075	169.516
2	0.125	169.516
3	0.175	169.516
4	0.225	169.516
5	0.275	169.516
6	0.325	169.515
7	0.375	169.422
8	0.425	168.292
9	0.475	164.293
10	0.525	157.736
11	0.575	150
12	0.625	141.702
13	0.675	133.896
14	0.725	126.154
15	0.775	118.789
16	0.825	111.777
17	0.875	104.955
18	0.925	98.5224
19	0.975	92.4374
20	1.025	86.8568
21	1.075	81.4383
22	1.125	76.2701
23	1.175	71.4776
24	1.225	66.6378
25	1.275	62.2283
26	1.325	58.0866
27	1.375	54.1227
28	1.425	50.5893
29	1.475	46.8372
30	1.525	43.4635
31	1.575	40.224
32	1.625	37.3411
33	1.675	34.2551
34	1.725	31.8856
35	1.775	29.5081
36	1.825	27.0986
37	1.875	25.1032
38	1.925	22.9243
39	1.975	21.0097
40	2.025	19.1828
41	2.075	17.636
42	2.125	16.1262
43	2.175	14.6843
44	2.225	13.2641
45	2.275	12.2177
46	2.325	11.0482
47	2.375	9.98017
48	2.425	9.08203
49	2.475	8.31467
50	2.525	7.63666
51	2.575	6.83561
52	2.625	6.28102
53	2.675	5.93281
54	2.725	5.48449
55	2.775	4.97192
56	2.825	4.74497
57	2.875	4.42631
58	2.925	4.01077
59	2.975	3.8756
60	3.025	3.6796
61	3.075	3.12488
62	3.125	3.01902
63	3.175	2.69618
64	3.225	2.42219
65	3.275	2.25525
66	3.325	1.89293
67	3.375	1.83002
68	3.425	1.80156
69	3.475	1.88287
70	3.525	1.81102
71	3.575	1.65416
72	3.625	1.63321
73	3.675	1.45489
74	3.725	1.263
75	3.775	1.36674
76	3.825	1.52278
77	3.875	1.3153
78	3.925	1.38029
79	3.975	1.88256
80	4.025	1.71387
81	4.075	1.66732
82	4.125	1.63535
83	4.175	1.96667
84	4.225	1.96518
85	4.275	1.84141
86	4.325	2.18163
87	4.375	1.84777
88	4.425	1.3734
89	4.475	1.51861
90	4.525	1.3101
91	4.575	0.855237
92	4.625	0.472462
93	4.675	0.315151
94	4.725	0.595477
95	4.775	0.392416
96	4.825	0.866579
97	4.875	1.27083
98	4.925	1.25925
99	4.975	1.47515
100	5.025	1.50099
101	5.075	2.13174
102	5.125	2.65167
103	5.175	2.64961
104	5.225	3.1187
105	5.275	3.46268
106	5.325	3.34962
107	5.375	3.1633
108	5.425	2.92069
109	5.475	2.68832
110	5.525	2.55522
111	5.575	2.45794
112	5.625	2.41898
113	5.675	2.50956
114	5.725	2.30241
115	5.775	2.25839
116	5.825	2.09357
117	5.875	2.25138
118	5.925	2.78853
119	5.975	2.90114
120	6.025	2.35098
121	6.075	2.73729
122	6.125	3.49611
123	6.175	3.72947
124	6.225	3.91738
125	6.275	3.78485
126	6.325	4.42819
127	6.375	4.74866
128	6.425	4.75154
129	6.475	4.88847
130	6.525	4.79064
131	6.575	4.77979
132	6.625	4.79935
133	6.675	5.04944
134	6.725	5.03939
135	6.775	4.83768
136	6.825	4.94961
137	6.875	4.73908
138	6.925	4.5062
139	6.975	4.5544
140	7.025	4.54116
141	7.075	4.41752
142	7.125	4.45117
143	7.175	4.3308
144	7.225	4.24559
145	7.275	4.42913
146	7.325	4.26551
147	7.375	4.11136
148	7.425	4.16661
149	7.475	4.16917
150	7.525	4.06825
151	7.575	4.13473
152	7.625	4.22852
153	7.675	4.10693
154	7.725	3.89375
155	7.775	3.95641
156	7.825	4.18239
157	7.875	3.62158
158	7.925	3.68859
159	7.975	3.75586
160	8.025	3.6185
161	8.075	3.72912
162	8.125	3.43107
163	8.175	3.65946
164	8.225	3.77698
165	8.275	3.57031
166	8.325	3.61548
167	8.375	3.62279
168	8.425	3.58026
169	8.475	3.64999
170	8.525	3.44095
171	8.575	3.32092
172	8.625	3.49565
173	8.675	3.29371
174	8.725	3.2454
175	8.775	3.34875
176	8.825	3.4213
177	8.875	3.2197
178	8.925	3.17876
179	8.975	3.45818
180	9.025	3.27638
181	9.075	3.40654
182	9.125	3.34987
183	9.175	3.26949
184	9.225	3.31646
185	9.275	3.15492
186	9.325	3.35733
187	9.375	3.29818
188	9.425	2.95802
189	9.475	3.43039
190	9.525	3.4937
191	9.575	3.19209
192	9.625	3.46863
193	9.675	3.4409
194	9.725	3.54084
195	9.775	3.34919
196	9.825	3.42343
197	9.875	3.59112
198	9.925	3.70009
199	9.975	3.76395
200	10.025	3.59306
201	10.075	3.82463
202	10.125	3.90919
203	10.175	3.95008
204	10.225	4.09413
205	10.275	4.02957
206	10.325	3.92828
207	10.375	4.19573
208	10.425	4.17964
209	10.475	4.04175
210	10.525	3.98458
211	10.575	4.13933
212	10.625	4.15689
213	10.675	4.06483
214	10.725	4.20167
215	10.775	4.36564
216	10.825	4.1678
217	10.875	4.21045
218	10.925	4.41935
219	10.975	4.29233
220	11.025	4.21016
221	11.075	4.20123
222	11.125	4.3045
223	11.175	4.15438
224	11.225	4.1861
225	11.275	4.33982
226	11.325	4.35898
227	11.375	4.21509
228	11.425	4.28155
229	11.475	4.44721
230	11.525	4.16833
231	11.575	4.19639
232	11.625	4.44106
233	11.675	4.36773
234	11.725	4.06887
235	11.775	4.10851
236	11.825	4.30125
237	11.875	4.19378
238	11.925	3.98362
239	11.975	4.05081
240	12.025	4.26503
241	12.075	3.79692
242	12.125	4.00378
243	12.175	4.08966
244	12.225	3.90934
245	12.275	4.18755
246	12.325	3.9499
247	12.375	4.0365
248	12.425	3.95564
249	12.475	4.03186
250	12.525	3.96175
251	12.575	3.81528
252	12.625	3.80725
253	12.675	3.76098
254	12.725	3.85865
255	12.775	3.68092
256	12.825	3.63399
257	12.875	3.65817
258	12.925	3.67066
259	12.975	3.69324
260	13.025	3.53676
261	13.075	3.52667
262	13.125	3.59632
263	13.175	3.35315
264	13.225	3.48354
265	13.275	3.24777
266	13.325	3.29785
267	13.375	3.5306
268	13.425	3.46581
269	13.475	3.52174
270	13.525	3.76196
271	13.575	3.728
272	13.625	3.58862
273	13.675	3.60744
274	13.725	3.32024
275	13.775	3.5908
276	13.825	3.62379
277	13.875	3.55754
278	13.925	3.74295
279	13.975	3.42309
280	14.025	3.4871
281	14.075	3.4306
282	14.125	3.27759
283	14.175	3.625
284	14.225	3.56028
285	14.275	3.41821
286	14.325	3.53092
287	14.375	3.51302
288	14.425	3.57525
289	14.475	3.45837
290	14.525	3.49253
291	14.575	3.62538
292	14.625	3.52373
293	14.675	3.55474
294	14.725	3.47982
295	14.775	3.39142
296	14.825	3.57729
297	14.875	3.746
298	14.925	3.70348
299	14.975	3.79791
300	15.025	3.90502
301	15.075	3.71335
302	15.125	3.73701
303	15.175	3.72059
304	15.225	3.64004
305	15.275	3.90048
306	15.325	3.85137
307	15.375	3.73581
308	15.425	4.04516
309	15.475	3.6289
310	15.525	3.57407
311	15.575	4.03259
312	15.625	3.92075
313	15.675	4.08373
314	15.725	4.17989
315	15.775	4.03696
316	15.825	4.13114
317	15.875	3.88474
318	15.925	4.03857
319	15.975	4.23124
320	16.025	3.79599
321	16.075	3.95098
322	16.125	3.99292
323	16.175	3.9691
324	16.225	4.16954
325	16.275	3.97143
326	16.325	4.03345
327	16.375	3.90797
328	16.425	3.97064
329	16.475	4.00472
330	16.525	3.88671
331	16.575	3.98851
332	16.625	3.9216
333	16.675	3.96061
334	16.725	3.87033
335	16.775	3.82269
336	16.825	3.88978
337	16.875	4.06426
338	16.925	3.90961
339	16.975	3.8976
340	17.025	3.91682
341	17.075	3.86153
342	17.125	3.95984
343	17.175	3.69262
344	17.225	3.70676
345	17.275	3.88779
346	17.325	3.73115
347	17.375	3.90765
348	17.425	3.98328
349	17.475	3.97201
350	17.525	3.8234
351	17.575	3.61055
352	17.625	3.92263
353	17.675	3.86463
354	17.725	3.67296
355	17.775	3.74899
356	17.825	3.69882
357	17.875	3.68371
358	17.925	3.50571
359	17.975	3.66068
360	18.025	3.89813
361	18.075	3.66053
362	18.125	3.62951
363	18.175	3.67628
364	18.225	3.45118
365	18.275	3.46228
366	18.325	3.57525
367	18.375	3.91649
368	18.425	3.71757
369	18.475	3.47302
370	18.525	3.84321
371	18.575	3.61431
372	18.625	3.71917
373	18.675	3.83022
374	18.725	3.79381
375	18.775	3.71236
376	18.825	3.69976
377	18.875	3.68964
378	18.925	3.7222
379	18.975	3.68023
380	19.025	3.76307
381	19.075	3.77166
382	19.125	3.82149
383	19.175	3.9615
384	19.225	3.89889
385	19.275	3.92416
386	19.325	3.65472
387	19.375	3.79427
388	19.425	3.99958
389	19.475	3.82051
390	19.525	3.55649
391	19.575	3.63181
392	19.625	3.84776
393	19.675	3.74977
394	19.725	3.81372
395	19.775	3.90943
396	19.825	3.87663
397	19.875	3.93223
398	19.925	3.87476
399	19.975	4.1579
400	20.025	3.97632
401	20.075	3.88487
402	20.125	4.10453
403	20.175	3.94616
404	20.225	3.95877
405	20.275	4.06523
406	20.325	4.06036
407	20.375	3.91886
408	20.425	4.10716
409	20.475	4.0194
410	20.525	3.97657
411	20.575	3.94271
412	20.625	4.14627
413	20.675	4.04556
414	20.725	3.95415
415	20.775	4.1904
416	20.825	4.17731
417	20.875	4.24002
418	20.925	4.14007
419	20.975	4.09831
420	21.025	4.0288
421	21.075	4.06327
422	21.125	4.15649
423	21.175	4.25249
424	21.225	4.26514
425	21.275	4.11758
426	21.325	4.03611
427	21.375	4.3782
428	21.425	4.02299
429	21.475	3.98474
430	21.525	4.09524
431	21.575	3.85597
432	21.625	3.91896
433	21.675	3.91205
434	21.725	4.05866
435	21.775	4.07801
436	21.825	4.27603
437	21.875	4.13952
438	21.925	3.9921
439	21.975	4.42312
440	22.025	4.53704
441	22.075	4.40906
442	22.125	4.34459
443	22.175	4.25497
444	22.225	4.3187
445	22.275	4.592
446	22.325	4.70151
447	22.375	4.47705
448	22.425	4.61646
449	22.475	4.80493
450	22.525	4.61896
451	22.575	4.99592
452	22.625	4.85856
453	22.675	5.22738
454	22.725	5.42321
455	22.775	5.1913
456	22.825	5.43333
457	22.875	5.86035
458	22.925	4.98109
459	22.975	7.46739

## Sheet: 2a density 0V
	z	0V_density
0	2.54714	0.0210519
1	2.75477	0.20818
2	2.96241	0.604054
3	3.17004	1.19606
4	3.37768	1.87504
5	3.58531	2.36143
6	3.79295	2.31798
7	4.00058	1.87341
8	4.20822	1.47661
9	4.41585	1.46094
10	4.62349	1.73717
11	4.83112	1.73044
12	5.03876	1.28665
13	5.24639	0.810817
14	5.45403	0.656436
15	5.66166	0.795293
16	5.86929	0.752835
17	6.07693	0.46222
18	6.28456	0.261766
19	6.4922	0.22108
20	6.69983	0.293805
21	6.90747	0.462716
22	7.1151	0.638716
23	7.32274	0.75886
24	7.53037	0.852353
25	7.73801	0.938262
26	7.94564	1.0219
27	8.15328	1.10795
28	8.36091	1.20825
29	8.56855	1.28735
30	8.77618	1.3184
31	8.98382	1.33003
32	9.19145	1.27027
33	9.39909	1.23214
34	9.60672	1.15842
35	9.81436	1.06401
36	10.022	0.936915
37	10.2296	0.83846
38	10.4373	0.736178
39	10.6449	0.689892
40	10.8525	0.650198
41	11.0602	0.647647
42	11.2678	0.657783
43	11.4754	0.675574
44	11.6831	0.710094
45	11.8907	0.769067
46	12.0983	0.823008
47	12.306	0.881344
48	12.5136	0.940955
49	12.7212	0.999079
50	12.9289	1.02913
51	13.1365	1.08768
52	13.3441	1.08314
53	13.5518	1.09697
54	13.7594	1.09534
55	13.9671	1.06195
56	14.1747	1.0431
57	14.3823	1.009
58	14.59	0.963779
59	14.7976	0.907216
60	15.0052	0.871846
61	15.2129	0.828395
62	15.4205	0.819181
63	15.6281	0.783173
64	15.8358	0.77247
65	16.0434	0.803587
66	16.251	0.826198
67	16.4587	0.815353
68	16.6663	0.856677
69	16.8739	0.876878
70	17.0816	0.922526
71	17.2892	0.927842
72	17.4968	0.958818
73	17.7045	0.977814
74	17.9121	0.98235
75	18.1197	0.988517
76	18.3274	0.994755
77	18.535	1.01446
78	18.7427	0.992841
79	18.9503	0.982917
80	19.1579	0.948965
81	19.3656	0.929827
82	19.5732	0.912036
83	19.7808	0.8907
84	19.9885	0.889566
85	20.1961	0.864687
86	20.4037	0.843989
87	20.6114	0.839665
88	20.819	0.825489
89	21.0266	0.855756
90	21.2343	0.859938
91	21.4419	0.864899
92	21.6495	0.885526
93	21.8572	0.912319
94	22.0648	0.920471
95	22.2724	0.950879
96	22.4801	0.94939
97	22.6877	0.979303
98	22.8953	0.975617
99	23.103	0.978948
100	23.3106	1
101	23.5183	0.983555
102	23.7259	0.968245
103	23.9335	0.943224
104	24.1412	0.933938
105	24.3488	0.917281
106	24.5564	0.908988
107	24.7641	0.891834
108	24.9717	0.856819
109	25.1793	0.850227
110	25.387	0.831514
111	25.5946	0.84243
112	25.8022	0.841083
113	26.0099	0.851361
114	26.2175	0.866601
115	26.4251	0.857031
116	26.6328	0.903246
117	26.8404	0.920258
118	27.048	0.949816
119	27.2557	0.957542
120	27.4633	0.988659
121	27.6709	0.980791
122	27.8786	0.999575
123	28.0862	1.02396
124	28.2939	1.03402
125	28.5015	0.992345
126	28.7091	0.972427
127	28.9168	0.962716
128	29.1244	0.930465
129	29.332	0.897009
130	29.5397	0.844344
131	29.7473	0.834278
132	29.9549	0.811951
133	30.1626	0.789339
134	30.3702	0.77892
135	30.5778	0.778282
136	30.7855	0.7982
137	30.9931	0.812447
138	31.2007	0.839949
139	31.4084	0.893181
140	31.616	0.934505
141	31.8236	0.979232
142	32.0313	1.01205
143	32.2389	1.05224
144	32.4466	1.07762
145	32.6542	1.09867
146	32.8618	1.09519
147	33.0695	1.08924
148	33.2771	1.06394
149	33.4847	1.03757
150	33.6924	0.984831
151	33.9	0.929118
152	34.1076	0.851503
153	34.3153	0.793238
154	34.5229	0.743692
155	34.7305	0.690247
156	34.9382	0.648426
157	35.1458	0.643677
158	35.3534	0.624894
159	35.5611	0.669124
160	35.7687	0.712645
161	35.9763	0.772257
162	36.184	0.881131
163	36.3916	0.989722
164	36.5992	1.09597
165	36.8069	1.19259
166	37.0145	1.26297
167	37.2222	1.30189
168	37.4298	1.33151
169	37.6374	1.31663
170	37.8451	1.24596
171	38.0527	1.17359
172	38.2603	1.06939
173	38.468	0.995747
174	38.6756	0.898497
175	38.8832	0.821165
176	39.0909	0.720159
177	39.2985	0.574355
178	39.5061	0.392685
179	39.7138	0.258293
180	39.9214	0.200808
181	40.129	0.311951
182	40.3367	0.601007
183	40.5443	0.830805
184	40.7519	0.704565
185	40.9596	0.652254
186	41.1672	0.957613
187	41.3748	1.53636
188	41.5825	1.84718
189	41.7901	1.64368
190	41.9978	1.38191
191	42.2054	1.58541
192	42.413	2.05387
193	42.6207	2.42281
194	42.8283	2.22129
195	43.0359	1.60405
196	43.2436	0.955203
197	43.4512	0.414517
198	43.6588	0.0982421
199	43.8665	0.00609583

## Sheet: 2a density -0.42V
	z	-0.42V_density
0	2.60746	0.0055664
1	2.81455	0.0814718
2	3.02164	0.324803
3	3.22873	0.762452
4	3.43582	1.43056
5	3.64291	2.05523
6	3.85	2.16077
7	4.05708	1.80742
8	4.26417	1.42442
9	4.47126	1.53192
10	4.67835	2.09651
11	4.88544	2.15174
12	5.09253	1.53459
13	5.29962	0.920986
14	5.50671	0.835972
15	5.71379	1.28287
16	5.92088	1.16967
17	6.12797	0.621196
18	6.33506	0.277814
19	6.54215	0.181667
20	6.74924	0.232343
21	6.95633	0.348731
22	7.16341	0.460638
23	7.3705	0.592858
24	7.57759	0.663414
25	7.78468	0.767151
26	7.99177	0.860551
27	8.19886	0.980409
28	8.40595	1.11689
29	8.61304	1.22837
30	8.82012	1.33377
31	9.02721	1.37642
32	9.2343	1.3817
33	9.44139	1.3788
34	9.64848	1.34974
35	9.85557	1.25642
36	10.0627	1.10569
37	10.2697	0.994
38	10.4768	0.875587
39	10.6839	0.790284
40	10.891	0.715174
41	11.0981	0.672161
42	11.3052	0.648305
43	11.5123	0.655823
44	11.7194	0.657197
45	11.9265	0.699487
46	12.1335	0.744235
47	12.3406	0.798019
48	12.5477	0.890407
49	12.7548	0.954457
50	12.9619	1.02675
51	13.169	1.04251
52	13.3761	1.10771
53	13.5832	1.14089
54	13.7903	1.14885
55	13.9973	1.14227
56	14.2044	1.12087
57	14.4115	1.08733
58	14.6186	1.03441
59	14.8257	0.98865
60	15.0328	0.942962
61	15.2399	0.900094
62	15.447	0.863226
63	15.6541	0.830044
64	15.8611	0.783055
65	16.0682	0.791007
66	16.2753	0.805321
67	16.4824	0.812983
68	16.6895	0.840309
69	16.8966	0.861057
70	17.1037	0.894455
71	17.3108	0.932191
72	17.5178	0.97477
73	17.7249	0.98865
74	17.932	1.00282
75	18.1391	1.02675
76	18.3462	1.04692
77	18.5533	1.04207
78	18.7604	1.02002
79	18.9675	1.02248
80	19.1746	0.99465
81	19.3816	0.981783
82	19.5887	0.955613
83	19.7958	0.93877
84	20.0029	0.913902
85	20.21	0.8826
86	20.4171	0.881226
87	20.6242	0.864165
88	20.8313	0.856286
89	21.0384	0.86431
90	21.2454	0.865756
91	21.4525	0.885564
92	21.6596	0.88578
93	21.8667	0.92301
94	22.0738	0.945999
95	22.2809	0.952071
96	22.488	0.98706
97	22.6951	0.997904
98	22.9022	0.988506
99	23.1092	1.00419
100	23.3163	1
101	23.5234	1.01627
102	23.7305	1.00513
103	23.9376	0.987132
104	24.1447	0.954818
105	24.3518	0.960963
106	24.5589	0.919613
107	24.766	0.901251
108	24.973	0.888094
109	25.1801	0.879202
110	25.3872	0.879057
111	25.5943	0.857225
112	25.8014	0.868792
113	26.0085	0.880069
114	26.2156	0.892865
115	26.4227	0.898287
116	26.6298	0.911444
117	26.8368	0.954963
118	27.0439	0.961758
119	27.251	0.99747
120	27.4581	1.00181
121	27.6652	1.02306
122	27.8723	1.01778
123	28.0794	1.03239
124	28.2865	1.01829
125	28.4935	1.01186
126	28.7006	1.00007
127	28.9077	0.980192
128	29.1148	0.957204
129	29.3219	0.921709
130	29.529	0.883395
131	29.7361	0.856213
132	29.9432	0.834743
133	30.1503	0.817972
134	30.3573	0.80308
135	30.5644	0.801055
136	30.7715	0.810453
137	30.9786	0.830622
138	31.1857	0.87378
139	31.3928	0.925396
140	31.5999	0.957999
141	31.807	1.01576
142	32.0141	1.05205
143	32.2211	1.09542
144	32.4282	1.11314
145	32.6353	1.12911
146	32.8424	1.11465
147	33.0495	1.09803
148	33.2566	1.07836
149	33.4637	1.03116
150	33.6708	0.997108
151	33.8779	0.926046
152	34.0849	0.878696
153	34.292	0.834526
154	34.4991	0.748789
155	34.7062	0.68698
156	34.9133	0.671727
157	35.1204	0.656763
158	35.3275	0.66045
159	35.5346	0.690233
160	35.7417	0.734186
161	35.9487	0.823899
162	36.1558	0.912311
163	36.3629	1.04388
164	36.57	1.15579
165	36.7771	1.25656
166	36.9842	1.32408
167	37.1913	1.36717
168	37.3984	1.37823
169	37.6055	1.3501
170	37.8125	1.28266
171	38.0196	1.18319
172	38.2267	1.05986
173	38.4338	0.951131
174	38.6409	0.860623
175	38.848	0.770693
176	39.0551	0.679534
177	39.2622	0.548471
178	39.4692	0.387118
179	39.6763	0.249404
180	39.8834	0.195981
181	40.0905	0.281212
182	40.2976	0.581002
183	40.5047	0.974915
184	40.7118	0.999928
185	40.9189	0.744813
186	41.126	0.903709
187	41.333	1.4871
188	41.5401	2.01214
189	41.7472	1.94903
190	41.9543	1.51074
191	42.1614	1.49093
192	42.3685	1.91195
193	42.5756	2.28692
194	42.7827	2.1996
195	42.9898	1.61758
196	43.1968	0.919613
197	43.4039	0.41054
198	43.611	0.109376
199	43.8181	0.00751825

## Sheet: 2b c d 3D_dG_neutral_interface
	d(Ca)	CN(Ca-B)	z	dG (kT)
0	-0.9	-0.9	0.25	71.3043
1	-0.9	-0.9	0.75	71.3043
2	-0.9	-0.9	1.25	71.3043
3	-0.9	-0.9	1.75	71.3043
4	-0.9	-0.9	2.25	71.3043
5	-0.9	-0.9	2.75	71.3043
6	-0.9	-0.9	3.25	71.3043
7	-0.9	-0.9	3.75	71.3043
8	-0.9	-0.9	4.25	71.3043
9	-0.9	-0.9	4.75	71.3043
10	-0.9	-0.9	5.25	71.3043
11	-0.9	-0.9	5.75	71.3043
12	-0.9	-0.9	6.25	71.3043
13	-0.9	-0.9	6.75	71.3043
14	-0.9	-0.9	7.25	71.3043
15	-0.9	-0.9	7.75	71.3043
16	-0.9	-0.9	8.25	71.3043
17	-0.9	-0.9	8.75	71.3043
18	-0.9	-0.9	9.25	71.3043
19	-0.9	-0.9	9.75	71.3043
20	-0.9	-0.9	10.25	71.3043
21	-0.9	-0.9	10.75	71.3043
22	-0.9	-0.9	11.25	71.3043
23	-0.9	-0.9	11.75	71.3043
24	-0.9	-0.9	12.25	71.3043
25	-0.9	-0.9	12.75	71.3043
26	-0.9	-0.9	13.25	71.3043
27	-0.9	-0.9	13.75	71.3043
28	-0.9	-0.9	14.25	71.3043
29	-0.9	-0.9	14.75	71.3043
30	-0.9	-0.9	15.25	71.3043
31	-0.9	-0.9	15.75	71.3043
32	-0.9	-0.9	16.25	71.3043
33	-0.9	-0.9	16.75	71.3043
34	-0.9	-0.9	17.25	71.3043
35	-0.9	-0.9	17.75	71.3043
36	-0.9	-0.9	18.25	71.3043
37	-0.9	-0.9	18.75	71.3043
38	-0.9	-0.7	0.25	71.3043
39	-0.9	-0.7	0.75	71.3043
40	-0.9	-0.7	1.25	71.3043
41	-0.9	-0.7	1.75	71.3043
42	-0.9	-0.7	2.25	71.3043
43	-0.9	-0.7	2.75	71.3043
44	-0.9	-0.7	3.25	71.3043
45	-0.9	-0.7	3.75	71.3043
46	-0.9	-0.7	4.25	71.3043
47	-0.9	-0.7	4.75	71.3043
48	-0.9	-0.7	5.25	71.3043
49	-0.9	-0.7	5.75	71.3043
50	-0.9	-0.7	6.25	71.3043
51	-0.9	-0.7	6.75	71.3043
52	-0.9	-0.7	7.25	71.3043
53	-0.9	-0.7	7.75	71.3043
54	-0.9	-0.7	8.25	71.3043
55	-0.9	-0.7	8.75	71.3043
56	-0.9	-0.7	9.25	71.3043
57	-0.9	-0.7	9.75	71.3043
58	-0.9	-0.7	10.25	71.3043
59	-0.9	-0.7	10.75	71.3043
60	-0.9	-0.7	11.25	71.3043
61	-0.9	-0.7	11.75	71.3043
62	-0.9	-0.7	12.25	71.3043
63	-0.9	-0.7	12.75	71.3043
64	-0.9	-0.7	13.25	71.3043
65	-0.9	-0.7	13.75	71.3043
66	-0.9	-0.7	14.25	71.3043
67	-0.9	-0.7	14.75	71.3043
68	-0.9	-0.7	15.25	71.3043
69	-0.9	-0.7	15.75	71.3043
70	-0.9	-0.7	16.25	71.3043
71	-0.9	-0.7	16.75	71.3043
72	-0.9	-0.7	17.25	71.3043
73	-0.9	-0.7	17.75	71.3043
74	-0.9	-0.7	18.25	71.3043
75	-0.9	-0.7	18.75	71.3043
76	-0.9	-0.5	0.25	71.3043
77	-0.9	-0.5	0.75	71.3043
78	-0.9	-0.5	1.25	71.3043
79	-0.9	-0.5	1.75	71.3043
80	-0.9	-0.5	2.25	71.3043
81	-0.9	-0.5	2.75	71.3043
82	-0.9	-0.5	3.25	71.3043
83	-0.9	-0.5	3.75	71.3043
84	-0.9	-0.5	4.25	71.3043
85	-0.9	-0.5	4.75	71.3043
86	-0.9	-0.5	5.25	71.3043
87	-0.9	-0.5	5.75	71.3043
88	-0.9	-0.5	6.25	71.3043
89	-0.9	-0.5	6.75	71.3043
90	-0.9	-0.5	7.25	71.3043
91	-0.9	-0.5	7.75	71.3043
92	-0.9	-0.5	8.25	71.3043
93	-0.9	-0.5	8.75	71.3043
94	-0.9	-0.5	9.25	71.3043
95	-0.9	-0.5	9.75	71.3043
96	-0.9	-0.5	10.25	71.3043
97	-0.9	-0.5	10.75	71.3043
98	-0.9	-0.5	11.25	71.3043
99	-0.9	-0.5	11.75	71.3043
100	-0.9	-0.5	12.25	71.3043
101	-0.9	-0.5	12.75	71.3043
102	-0.9	-0.5	13.25	71.3043
103	-0.9	-0.5	13.75	71.3043
104	-0.9	-0.5	14.25	71.3043
105	-0.9	-0.5	14.75	71.3043
106	-0.9	-0.5	15.25	71.3043
107	-0.9	-0.5	15.75	71.3043
108	-0.9	-0.5	16.25	71.3043
109	-0.9	-0.5	16.75	71.3043
110	-0.9	-0.5	17.25	71.3043
111	-0.9	-0.5	17.75	71.3043
112	-0.9	-0.5	18.25	71.3043
113	-0.9	-0.5	18.75	71.3043
114	-0.9	-0.3	0.25	71.3043
115	-0.9	-0.3	0.75	71.3043
116	-0.9	-0.3	1.25	71.3043
117	-0.9	-0.3	1.75	71.3043
118	-0.9	-0.3	2.25	71.3043
119	-0.9	-0.3	2.75	71.3043
120	-0.9	-0.3	3.25	71.3043
121	-0.9	-0.3	3.75	71.3043
122	-0.9	-0.3	4.25	71.3043
123	-0.9	-0.3	4.75	71.3043
124	-0.9	-0.3	5.25	71.3043
125	-0.9	-0.3	5.75	71.3043
126	-0.9	-0.3	6.25	71.3043
127	-0.9	-0.3	6.75	71.3043
128	-0.9	-0.3	7.25	71.3043
129	-0.9	-0.3	7.75	71.3043
130	-0.9	-0.3	8.25	71.3043
131	-0.9	-0.3	8.75	71.3043
132	-0.9	-0.3	9.25	71.3043
133	-0.9	-0.3	9.75	71.3043
134	-0.9	-0.3	10.25	71.3043
135	-0.9	-0.3	10.75	71.3043
136	-0.9	-0.3	11.25	71.3043
137	-0.9	-0.3	11.75	71.3043
138	-0.9	-0.3	12.25	71.3043
139	-0.9	-0.3	12.75	71.3043
140	-0.9	-0.3	13.25	71.3043
141	-0.9	-0.3	13.75	71.3043
142	-0.9	-0.3	14.25	71.3043
143	-0.9	-0.3	14.75	71.3043
144	-0.9	-0.3	15.25	71.3043
145	-0.9	-0.3	15.75	71.3043
146	-0.9	-0.3	16.25	71.3043
147	-0.9	-0.3	16.75	71.3043
148	-0.9	-0.3	17.25	71.3043
149	-0.9	-0.3	17.75	71.3043
150	-0.9	-0.3	18.25	71.3043
151	-0.9	-0.3	18.75	71.3043
152	-0.9	-0.1	0.25	71.3043
153	-0.9	-0.1	0.75	71.3043
154	-0.9	-0.1	1.25	71.3043
155	-0.9	-0.1	1.75	71.3043
156	-0.9	-0.1	2.25	71.3043
157	-0.9	-0.1	2.75	71.3043
158	-0.9	-0.1	3.25	71.3043
159	-0.9	-0.1	3.75	71.3043
160	-0.9	-0.1	4.25	71.3043
161	-0.9	-0.1	4.75	71.3043
162	-0.9	-0.1	5.25	71.3043
163	-0.9	-0.1	5.75	71.3043
164	-0.9	-0.1	6.25	71.3043
165	-0.9	-0.1	6.75	71.3043
166	-0.9	-0.1	7.25	71.3043
167	-0.9	-0.1	7.75	71.3043
168	-0.9	-0.1	8.25	71.3043
169	-0.9	-0.1	8.75	71.3043
170	-0.9	-0.1	9.25	71.3043
171	-0.9	-0.1	9.75	71.3043
172	-0.9	-0.1	10.25	71.3043
173	-0.9	-0.1	10.75	71.3043
174	-0.9	-0.1	11.25	71.3043
175	-0.9	-0.1	11.75	71.3043
176	-0.9	-0.1	12.25	71.3043
177	-0.9	-0.1	12.75	71.3043
178	-0.9	-0.1	13.25	71.3043
179	-0.9	-0.1	13.75	71.3043
180	-0.9	-0.1	14.25	71.3043
181	-0.9	-0.1	14.75	71.3043
182	-0.9	-0.1	15.25	71.3043
183	-0.9	-0.1	15.75	71.3043
184	-0.9	-0.1	16.25	71.3043
185	-0.9	-0.1	16.75	71.3043
186	-0.9	-0.1	17.25	71.3043
187	-0.9	-0.1	17.75	71.3043
188	-0.9	-0.1	18.25	71.3043
189	-0.9	-0.1	18.75	71.3043
190	-0.9	0.1	0.25	71.3043
191	-0.9	0.1	0.75	71.3043
192	-0.9	0.1	1.25	71.3043
193	-0.9	0.1	1.75	71.3043
194	-0.9	0.1	2.25	71.3043
195	-0.9	0.1	2.75	71.3043
196	-0.9	0.1	3.25	71.3043
197	-0.9	0.1	3.75	71.3043
198	-0.9	0.1	4.25	71.3043
199	-0.9	0.1	4.75	71.3043
200	-0.9	0.1	5.25	71.3043
201	-0.9	0.1	5.75	71.3043
202	-0.9	0.1	6.25	71.3043
203	-0.9	0.1	6.75	71.3043
204	-0.9	0.1	7.25	71.3043
205	-0.9	0.1	7.75	71.3043
206	-0.9	0.1	8.25	71.3043
207	-0.9	0.1	8.75	71.3043
208	-0.9	0.1	9.25	71.3043
209	-0.9	0.1	9.75	71.3043
210	-0.9	0.1	10.25	71.3043
211	-0.9	0.1	10.75	71.3043
212	-0.9	0.1	11.25	71.3043
213	-0.9	0.1	11.75	71.3043
214	-0.9	0.1	12.25	71.3043
215	-0.9	0.1	12.75	71.3043
216	-0.9	0.1	13.25	71.3043
217	-0.9	0.1	13.75	71.3043
218	-0.9	0.1	14.25	71.3043
219	-0.9	0.1	14.75	71.3043
220	-0.9	0.1	15.25	71.3043
221	-0.9	0.1	15.75	71.3043
222	-0.9	0.1	16.25	71.3043
223	-0.9	0.1	16.75	71.3043
224	-0.9	0.1	17.25	71.3043
225	-0.9	0.1	17.75	71.3043
226	-0.9	0.1	18.25	71.3043
227	-0.9	0.1	18.75	71.3043
228	-0.9	0.3	0.25	71.3043
229	-0.9	0.3	0.75	71.3043
230	-0.9	0.3	1.25	71.3043
231	-0.9	0.3	1.75	71.3043
232	-0.9	0.3	2.25	71.3043
233	-0.9	0.3	2.75	71.3043
234	-0.9	0.3	3.25	71.3043
235	-0.9	0.3	3.75	71.3043
236	-0.9	0.3	4.25	71.3043
237	-0.9	0.3	4.75	71.3043
238	-0.9	0.3	5.25	71.3043
239	-0.9	0.3	5.75	71.3043
240	-0.9	0.3	6.25	71.3043
241	-0.9	0.3	6.75	71.3043
242	-0.9	0.3	7.25	71.3043
243	-0.9	0.3	7.75	71.3043
244	-0.9	0.3	8.25	71.3043
245	-0.9	0.3	8.75	71.3043
246	-0.9	0.3	9.25	71.3043
247	-0.9	0.3	9.75	71.3043
248	-0.9	0.3	10.25	71.3043
249	-0.9	0.3	10.75	71.3043
250	-0.9	0.3	11.25	71.3043
251	-0.9	0.3	11.75	71.3043
252	-0.9	0.3	12.25	71.3043
253	-0.9	0.3	12.75	71.3043
254	-0.9	0.3	13.25	71.3043
255	-0.9	0.3	13.75	71.3043
256	-0.9	0.3	14.25	71.3043
257	-0.9	0.3	14.75	71.3043
258	-0.9	0.3	15.25	71.3043
259	-0.9	0.3	15.75	71.3043
260	-0.9	0.3	16.25	71.3043
261	-0.9	0.3	16.75	71.3043
262	-0.9	0.3	17.25	71.3043
263	-0.9	0.3	17.75	71.3043
264	-0.9	0.3	18.25	71.3043
265	-0.9	0.3	18.75	71.3043
266	-0.9	0.5	0.25	71.3043
267	-0.9	0.5	0.75	71.3043
268	-0.9	0.5	1.25	71.3043
269	-0.9	0.5	1.75	71.3043
270	-0.9	0.5	2.25	71.3043
271	-0.9	0.5	2.75	71.3043
272	-0.9	0.5	3.25	71.3043
273	-0.9	0.5	3.75	71.3043
274	-0.9	0.5	4.25	71.3043
275	-0.9	0.5	4.75	71.3043
276	-0.9	0.5	5.25	71.3043
277	-0.9	0.5	5.75	71.3043
278	-0.9	0.5	6.25	71.3043
279	-0.9	0.5	6.75	71.3043
280	-0.9	0.5	7.25	71.3043
281	-0.9	0.5	7.75	71.3043
282	-0.9	0.5	8.25	71.3043
283	-0.9	0.5	8.75	71.3043
284	-0.9	0.5	9.25	71.3043
285	-0.9	0.5	9.75	71.3043
286	-0.9	0.5	10.25	71.3043
287	-0.9	0.5	10.75	71.3043
288	-0.9	0.5	11.25	71.3043
289	-0.9	0.5	11.75	71.3043
290	-0.9	0.5	12.25	71.3043
291	-0.9	0.5	12.75	71.3043
292	-0.9	0.5	13.25	71.3043
293	-0.9	0.5	13.75	71.3043
294	-0.9	0.5	14.25	71.3043
295	-0.9	0.5	14.75	71.3043
296	-0.9	0.5	15.25	71.3043
297	-0.9	0.5	15.75	71.3043
298	-0.9	0.5	16.25	71.3043
299	-0.9	0.5	16.75	71.3043
300	-0.9	0.5	17.25	71.3043
301	-0.9	0.5	17.75	71.3043
302	-0.9	0.5	18.25	71.3043
303	-0.9	0.5	18.75	71.3043
304	-0.9	0.7	0.25	71.3043
305	-0.9	0.7	0.75	71.3043
306	-0.9	0.7	1.25	71.3043
307	-0.9	0.7	1.75	71.3043
308	-0.9	0.7	2.25	71.3043
309	-0.9	0.7	2.75	71.3043
310	-0.9	0.7	3.25	71.3043
311	-0.9	0.7	3.75	71.3043
312	-0.9	0.7	4.25	71.3043
313	-0.9	0.7	4.75	71.3043
314	-0.9	0.7	5.25	71.3043
315	-0.9	0.7	5.75	71.3043
316	-0.9	0.7	6.25	71.3043
317	-0.9	0.7	6.75	71.3043
318	-0.9	0.7	7.25	71.3043
319	-0.9	0.7	7.75	71.3043
320	-0.9	0.7	8.25	71.3043
321	-0.9	0.7	8.75	71.3043
322	-0.9	0.7	9.25	71.3043
323	-0.9	0.7	9.75	71.3043
324	-0.9	0.7	10.25	71.3043
325	-0.9	0.7	10.75	71.3043
326	-0.9	0.7	11.25	71.3043
327	-0.9	0.7	11.75	71.3043
328	-0.9	0.7	12.25	71.3043
329	-0.9	0.7	12.75	71.3043
330	-0.9	0.7	13.25	71.3043
331	-0.9	0.7	13.75	71.3043
332	-0.9	0.7	14.25	71.3043
333	-0.9	0.7	14.75	71.3043
334	-0.9	0.7	15.25	71.3043
335	-0.9	0.7	15.75	71.3043
336	-0.9	0.7	16.25	71.3043
337	-0.9	0.7	16.75	71.3043
338	-0.9	0.7	17.25	71.3043
339	-0.9	0.7	17.75	71.3043
340	-0.9	0.7	18.25	71.3043
341	-0.9	0.7	18.75	71.3043
342	-0.9	0.9	0.25	71.3043
343	-0.9	0.9	0.75	71.3043
344	-0.9	0.9	1.25	71.3043
345	-0.9	0.9	1.75	71.3043
346	-0.9	0.9	2.25	71.3043
347	-0.9	0.9	2.75	71.3043
348	-0.9	0.9	3.25	71.3043
349	-0.9	0.9	3.75	71.3043
350	-0.9	0.9	4.25	71.3043
351	-0.9	0.9	4.75	71.3043
352	-0.9	0.9	5.25	71.3043
353	-0.9	0.9	5.75	71.3043
354	-0.9	0.9	6.25	71.3043
355	-0.9	0.9	6.75	71.3043
356	-0.9	0.9	7.25	71.3043
357	-0.9	0.9	7.75	71.3043
358	-0.9	0.9	8.25	71.3043
359	-0.9	0.9	8.75	71.3043
360	-0.9	0.9	9.25	71.3043
361	-0.9	0.9	9.75	71.3043
362	-0.9	0.9	10.25	71.3043
363	-0.9	0.9	10.75	71.3043
364	-0.9	0.9	11.25	71.3043
365	-0.9	0.9	11.75	71.3043
366	-0.9	0.9	12.25	71.3043
367	-0.9	0.9	12.75	71.3043
368	-0.9	0.9	13.25	71.3043
369	-0.9	0.9	13.75	71.3043
370	-0.9	0.9	14.25	71.3043
371	-0.9	0.9	14.75	71.3043
372	-0.9	0.9	15.25	71.3043
373	-0.9	0.9	15.75	71.3043
374	-0.9	0.9	16.25	71.3043
375	-0.9	0.9	16.75	71.3043
376	-0.9	0.9	17.25	71.3043
377	-0.9	0.9	17.75	71.3043
378	-0.9	0.9	18.25	71.3043
379	-0.9	0.9	18.75	71.3043
380	-0.9	1.1	0.25	71.3043
381	-0.9	1.1	0.75	71.3043
382	-0.9	1.1	1.25	71.3043
383	-0.9	1.1	1.75	71.3043
384	-0.9	1.1	2.25	71.3043
385	-0.9	1.1	2.75	71.3043
386	-0.9	1.1	3.25	71.3043
387	-0.9	1.1	3.75	71.3043
388	-0.9	1.1	4.25	71.3043
389	-0.9	1.1	4.75	71.3043
390	-0.9	1.1	5.25	71.3043
391	-0.9	1.1	5.75	71.3043
392	-0.9	1.1	6.25	71.3043
393	-0.9	1.1	6.75	71.3043
394	-0.9	1.1	7.25	71.3043
395	-0.9	1.1	7.75	71.3043
396	-0.9	1.1	8.25	71.3043
397	-0.9	1.1	8.75	71.3043
398	-0.9	1.1	9.25	71.3043
399	-0.9	1.1	9.75	71.3043
400	-0.9	1.1	10.25	71.3043
401	-0.9	1.1	10.75	71.3043
402	-0.9	1.1	11.25	71.3043
403	-0.9	1.1	11.75	71.3043
404	-0.9	1.1	12.25	71.3043
405	-0.9	1.1	12.75	71.3043
406	-0.9	1.1	13.25	71.3043
407	-0.9	1.1	13.75	71.3043
408	-0.9	1.1	14.25	71.3043
409	-0.9	1.1	14.75	71.3043
410	-0.9	1.1	15.25	71.3043
411	-0.9	1.1	15.75	71.3043
412	-0.9	1.1	16.25	71.3043
413	-0.9	1.1	16.75	71.3043
414	-0.9	1.1	17.25	71.3043
415	-0.9	1.1	17.75	71.3043
416	-0.9	1.1	18.25	71.3043
417	-0.9	1.1	18.75	71.3043
418	-0.9	1.3	0.25	71.3043
419	-0.9	1.3	0.75	71.3043
420	-0.9	1.3	1.25	71.3043
421	-0.9	1.3	1.75	71.3043
422	-0.9	1.3	2.25	71.3043
423	-0.9	1.3	2.75	71.3043
424	-0.9	1.3	3.25	71.3043
425	-0.9	1.3	3.75	71.3043
426	-0.9	1.3	4.25	71.3043
427	-0.9	1.3	4.75	71.3043
428	-0.9	1.3	5.25	71.3043
429	-0.9	1.3	5.75	71.3043
430	-0.9	1.3	6.25	71.3043
431	-0.9	1.3	6.75	71.3043
432	-0.9	1.3	7.25	71.3043
433	-0.9	1.3	7.75	71.3043
434	-0.9	1.3	8.25	71.3043
435	-0.9	1.3	8.75	71.3043
436	-0.9	1.3	9.25	71.3043
437	-0.9	1.3	9.75	71.3043
438	-0.9	1.3	10.25	71.3043
439	-0.9	1.3	10.75	71.3043
440	-0.9	1.3	11.25	71.3043
441	-0.9	1.3	11.75	71.3043
442	-0.9	1.3	12.25	71.3043
443	-0.9	1.3	12.75	71.3043
444	-0.9	1.3	13.25	71.3043
445	-0.9	1.3	13.75	71.3043
446	-0.9	1.3	14.25	71.3043
447	-0.9	1.3	14.75	71.3043
448	-0.9	1.3	15.25	71.3043
449	-0.9	1.3	15.75	71.3043
450	-0.9	1.3	16.25	71.3043
451	-0.9	1.3	16.75	71.3043
452	-0.9	1.3	17.25	71.3043
453	-0.9	1.3	17.75	71.3043
454	-0.9	1.3	18.25	71.3043
455	-0.9	1.3	18.75	71.3043
456	-0.9	1.5	0.25	71.3043
457	-0.9	1.5	0.75	71.3043
458	-0.9	1.5	1.25	71.3043
459	-0.9	1.5	1.75	71.3043
460	-0.9	1.5	2.25	71.3043
461	-0.9	1.5	2.75	71.3043
462	-0.9	1.5	3.25	71.3043
463	-0.9	1.5	3.75	71.3043
464	-0.9	1.5	4.25	71.3043
465	-0.9	1.5	4.75	71.3043
466	-0.9	1.5	5.25	71.3043
467	-0.9	1.5	5.75	71.3043
468	-0.9	1.5	6.25	71.3043
469	-0.9	1.5	6.75	71.3043
470	-0.9	1.5	7.25	71.3043
471	-0.9	1.5	7.75	71.3043
472	-0.9	1.5	8.25	71.3043
473	-0.9	1.5	8.75	71.3043
474	-0.9	1.5	9.25	71.3043
475	-0.9	1.5	9.75	71.3043
476	-0.9	1.5	10.25	71.3043
477	-0.9	1.5	10.75	71.3043
478	-0.9	1.5	11.25	71.3043
479	-0.9	1.5	11.75	71.3043
480	-0.9	1.5	12.25	71.3043
481	-0.9	1.5	12.75	71.3043
482	-0.9	1.5	13.25	71.3043
483	-0.9	1.5	13.75	71.3043
484	-0.9	1.5	14.25	71.3043
485	-0.9	1.5	14.75	71.3043
486	-0.9	1.5	15.25	71.3043
487	-0.9	1.5	15.75	71.3043
488	-0.9	1.5	16.25	71.3043
489	-0.9	1.5	16.75	71.3043
490	-0.9	1.5	17.25	71.3043
491	-0.9	1.5	17.75	71.3043
492	-0.9	1.5	18.25	71.3043
493	-0.9	1.5	18.75	71.3043
494	-0.9	1.7	0.25	71.3043
495	-0.9	1.7	0.75	71.3043
496	-0.9	1.7	1.25	71.3043
497	-0.9	1.7	1.75	71.3043
498	-0.9	1.7	2.25	71.3043
499	-0.9	1.7	2.75	71.3043
500	-0.9	1.7	3.25	71.3043
501	-0.9	1.7	3.75	71.3043
502	-0.9	1.7	4.25	71.3043
503	-0.9	1.7	4.75	71.3043
504	-0.9	1.7	5.25	71.3043
505	-0.9	1.7	5.75	71.3043
506	-0.9	1.7	6.25	71.3043
507	-0.9	1.7	6.75	71.3043
508	-0.9	1.7	7.25	71.3043
509	-0.9	1.7	7.75	71.3043
510	-0.9	1.7	8.25	71.3043
511	-0.9	1.7	8.75	71.3043
512	-0.9	1.7	9.25	71.3043
513	-0.9	1.7	9.75	71.3043
514	-0.9	1.7	10.25	71.3043
515	-0.9	1.7	10.75	71.3043
516	-0.9	1.7	11.25	71.3043
517	-0.9	1.7	11.75	71.3043
518	-0.9	1.7	12.25	71.3043
519	-0.9	1.7	12.75	71.3043
520	-0.9	1.7	13.25	71.3043
521	-0.9	1.7	13.75	71.3043
522	-0.9	1.7	14.25	71.3043
523	-0.9	1.7	14.75	71.3043
524	-0.9	1.7	15.25	71.3043
525	-0.9	1.7	15.75	71.3043
526	-0.9	1.7	16.25	71.3043
527	-0.9	1.7	16.75	71.3043
528	-0.9	1.7	17.25	71.3043
529	-0.9	1.7	17.75	71.3043
530	-0.9	1.7	18.25	71.3043
531	-0.9	1.7	18.75	71.3043
532	-0.9	1.9	0.25	71.3043
533	-0.9	1.9	0.75	71.3043
534	-0.9	1.9	1.25	71.3043
535	-0.9	1.9	1.75	71.3043
536	-0.9	1.9	2.25	71.3043
537	-0.9	1.9	2.75	71.3043
538	-0.9	1.9	3.25	71.3043
539	-0.9	1.9	3.75	71.3043
540	-0.9	1.9	4.25	71.3043
541	-0.9	1.9	4.75	71.3043
542	-0.9	1.9	5.25	71.3043
543	-0.9	1.9	5.75	71.3043
544	-0.9	1.9	6.25	71.3043
545	-0.9	1.9	6.75	71.3043
546	-0.9	1.9	7.25	71.3043
547	-0.9	1.9	7.75	71.3043
548	-0.9	1.9	8.25	71.3043
549	-0.9	1.9	8.75	71.3043
550	-0.9	1.9	9.25	71.3043
551	-0.9	1.9	9.75	71.3043
552	-0.9	1.9	10.25	71.3043
553	-0.9	1.9	10.75	71.3043
554	-0.9	1.9	11.25	71.3043
555	-0.9	1.9	11.75	71.3043
556	-0.9	1.9	12.25	71.3043
557	-0.9	1.9	12.75	71.3043
558	-0.9	1.9	13.25	71.3043
559	-0.9	1.9	13.75	71.3043
560	-0.9	1.9	14.25	71.3043
561	-0.9	1.9	14.75	71.3043
562	-0.9	1.9	15.25	71.3043
563	-0.9	1.9	15.75	71.3043
564	-0.9	1.9	16.25	71.3043
565	-0.9	1.9	16.75	71.3043
566	-0.9	1.9	17.25	71.3043
567	-0.9	1.9	17.75	71.3043
568	-0.9	1.9	18.25	71.3043
569	-0.9	1.9	18.75	71.3043
570	-0.9	2.1	0.25	71.3043
571	-0.9	2.1	0.75	71.3043
572	-0.9	2.1	1.25	71.3043
573	-0.9	2.1	1.75	71.3043
574	-0.9	2.1	2.25	71.3043
575	-0.9	2.1	2.75	71.3043
576	-0.9	2.1	3.25	71.3043
577	-0.9	2.1	3.75	71.3043
578	-0.9	2.1	4.25	71.3043
579	-0.9	2.1	4.75	71.3043
580	-0.9	2.1	5.25	71.3043
581	-0.9	2.1	5.75	71.3043
582	-0.9	2.1	6.25	71.3043
583	-0.9	2.1	6.75	71.3043
584	-0.9	2.1	7.25	71.3043
585	-0.9	2.1	7.75	71.3043
586	-0.9	2.1	8.25	71.3043
587	-0.9	2.1	8.75	71.3043
588	-0.9	2.1	9.25	71.3043
589	-0.9	2.1	9.75	71.3043
590	-0.9	2.1	10.25	71.3043
591	-0.9	2.1	10.75	71.3043
592	-0.9	2.1	11.25	71.3043
593	-0.9	2.1	11.75	71.3043
594	-0.9	2.1	12.25	71.3043
595	-0.9	2.1	12.75	71.3043
596	-0.9	2.1	13.25	71.3043
597	-0.9	2.1	13.75	71.3043
598	-0.9	2.1	14.25	71.3043
599	-0.9	2.1	14.75	71.3043
600	-0.9	2.1	15.25	71.3043
601	-0.9	2.1	15.75	71.3043
602	-0.9	2.1	16.25	71.3043
603	-0.9	2.1	16.75	71.3043
604	-0.9	2.1	17.25	71.3043
605	-0.9	2.1	17.75	71.3043
606	-0.9	2.1	18.25	71.3043
607	-0.9	2.1	18.75	71.3043
608	-0.9	2.3	0.25	71.3043
609	-0.9	2.3	0.75	71.3043
610	-0.9	2.3	1.25	71.3043
611	-0.9	2.3	1.75	71.3043
612	-0.9	2.3	2.25	71.3043
613	-0.9	2.3	2.75	71.3043
614	-0.9	2.3	3.25	71.3043
615	-0.9	2.3	3.75	71.3043
616	-0.9	2.3	4.25	71.3043
617	-0.9	2.3	4.75	71.3043
618	-0.9	2.3	5.25	71.3043
619	-0.9	2.3	5.75	71.3043
620	-0.9	2.3	6.25	71.3043
621	-0.9	2.3	6.75	71.3043
622	-0.9	2.3	7.25	71.3043
623	-0.9	2.3	7.75	71.3043
624	-0.9	2.3	8.25	71.3043
625	-0.9	2.3	8.75	71.3043
626	-0.9	2.3	9.25	71.3043
627	-0.9	2.3	9.75	71.3043
628	-0.9	2.3	10.25	71.3043
629	-0.9	2.3	10.75	71.3043
630	-0.9	2.3	11.25	71.3043
631	-0.9	2.3	11.75	71.3043
632	-0.9	2.3	12.25	71.3043
633	-0.9	2.3	12.75	71.3043
634	-0.9	2.3	13.25	71.3043
635	-0.9	2.3	13.75	71.3043
636	-0.9	2.3	14.25	71.3043
637	-0.9	2.3	14.75	71.3043
638	-0.9	2.3	15.25	71.3043
639	-0.9	2.3	15.75	71.3043
640	-0.9	2.3	16.25	71.3043
641	-0.9	2.3	16.75	71.3043
642	-0.9	2.3	17.25	71.3043
643	-0.9	2.3	17.75	71.3043
644	-0.9	2.3	18.25	71.3043
645	-0.9	2.3	18.75	71.3043
646	-0.9	2.5	0.25	71.3043
647	-0.9	2.5	0.75	71.3043
648	-0.9	2.5	1.25	71.3043
649	-0.9	2.5	1.75	71.3043
650	-0.9	2.5	2.25	71.3043
651	-0.9	2.5	2.75	71.3043
652	-0.9	2.5	3.25	71.3043
653	-0.9	2.5	3.75	71.3043
654	-0.9	2.5	4.25	71.3043
655	-0.9	2.5	4.75	71.3043
656	-0.9	2.5	5.25	71.3043
657	-0.9	2.5	5.75	71.3043
658	-0.9	2.5	6.25	71.3043
659	-0.9	2.5	6.75	71.3043
660	-0.9	2.5	7.25	71.3043
661	-0.9	2.5	7.75	71.3043
662	-0.9	2.5	8.25	71.3043
663	-0.9	2.5	8.75	71.3043
664	-0.9	2.5	9.25	71.3043
665	-0.9	2.5	9.75	71.3043
666	-0.9	2.5	10.25	71.3043
667	-0.9	2.5	10.75	71.3043
668	-0.9	2.5	11.25	71.3043
669	-0.9	2.5	11.75	71.3043
670	-0.9	2.5	12.25	71.3043
671	-0.9	2.5	12.75	71.3043
672	-0.9	2.5	13.25	71.3043
673	-0.9	2.5	13.75	71.3043
674	-0.9	2.5	14.25	71.3043
675	-0.9	2.5	14.75	71.3043
676	-0.9	2.5	15.25	71.3043
677	-0.9	2.5	15.75	71.3043
678	-0.9	2.5	16.25	71.3043
679	-0.9	2.5	16.75	71.3043
680	-0.9	2.5	17.25	71.3043
681	-0.9	2.5	17.75	71.3043
682	-0.9	2.5	18.25	71.3043
683	-0.9	2.5	18.75	71.3043
684	-0.9	2.7	0.25	71.3043
685	-0.9	2.7	0.75	71.3043
686	-0.9	2.7	1.25	71.3043
687	-0.9	2.7	1.75	71.3043
688	-0.9	2.7	2.25	71.3043
689	-0.9	2.7	2.75	71.3043
690	-0.9	2.7	3.25	71.3043
691	-0.9	2.7	3.75	71.3043
692	-0.9	2.7	4.25	71.3043
693	-0.9	2.7	4.75	71.3043
694	-0.9	2.7	5.25	71.3043
695	-0.9	2.7	5.75	71.3043
696	-0.9	2.7	6.25	71.3043
697	-0.9	2.7	6.75	71.3043
698	-0.9	2.7	7.25	71.3043
699	-0.9	2.7	7.75	71.3043
700	-0.9	2.7	8.25	71.3043
701	-0.9	2.7	8.75	71.3043
702	-0.9	2.7	9.25	71.3043
703	-0.9	2.7	9.75	71.3043
704	-0.9	2.7	10.25	71.3043
705	-0.9	2.7	10.75	71.3043
706	-0.9	2.7	11.25	71.3043
707	-0.9	2.7	11.75	71.3043
708	-0.9	2.7	12.25	71.3043
709	-0.9	2.7	12.75	71.3043
710	-0.9	2.7	13.25	71.3043
711	-0.9	2.7	13.75	71.3043
712	-0.9	2.7	14.25	71.3043
713	-0.9	2.7	14.75	71.3043
714	-0.9	2.7	15.25	71.3043
715	-0.9	2.7	15.75	71.3043
716	-0.9	2.7	16.25	71.3043
717	-0.9	2.7	16.75	71.3043
718	-0.9	2.7	17.25	71.3043
719	-0.9	2.7	17.75	71.3043
720	-0.9	2.7	18.25	71.3043
721	-0.9	2.7	18.75	71.3043
722	-0.9	2.9	0.25	71.3043
723	-0.9	2.9	0.75	71.3043
724	-0.9	2.9	1.25	71.3043
725	-0.9	2.9	1.75	71.3043
726	-0.9	2.9	2.25	71.3043
727	-0.9	2.9	2.75	71.3043
728	-0.9	2.9	3.25	71.3043
729	-0.9	2.9	3.75	71.3043
730	-0.9	2.9	4.25	71.3043
731	-0.9	2.9	4.75	71.3043
732	-0.9	2.9	5.25	71.3043
733	-0.9	2.9	5.75	71.3043
734	-0.9	2.9	6.25	71.3043
735	-0.9	2.9	6.75	71.3043
736	-0.9	2.9	7.25	71.3043
737	-0.9	2.9	7.75	71.3043
738	-0.9	2.9	8.25	71.3043
739	-0.9	2.9	8.75	71.3043
740	-0.9	2.9	9.25	71.3043
741	-0.9	2.9	9.75	71.3043
742	-0.9	2.9	10.25	71.3043
743	-0.9	2.9	10.75	71.3043
744	-0.9	2.9	11.25	71.3043
745	-0.9	2.9	11.75	71.3043
746	-0.9	2.9	12.25	71.3043
747	-0.9	2.9	12.75	71.3043
748	-0.9	2.9	13.25	71.3043
749	-0.9	2.9	13.75	71.3043
750	-0.9	2.9	14.25	71.3043
751	-0.9	2.9	14.75	71.3043
752	-0.9	2.9	15.25	71.3043
753	-0.9	2.9	15.75	71.3043
754	-0.9	2.9	16.25	71.3043
755	-0.9	2.9	16.75	71.3043
756	-0.9	2.9	17.25	71.3043
757	-0.9	2.9	17.75	71.3043
758	-0.9	2.9	18.25	71.3043
759	-0.9	2.9	18.75	71.3043
760	-0.9	3.1	0.25	71.3043
761	-0.9	3.1	0.75	71.3043
762	-0.9	3.1	1.25	71.3043
763	-0.9	3.1	1.75	71.3043
764	-0.9	3.1	2.25	71.3043
765	-0.9	3.1	2.75	71.3043
766	-0.9	3.1	3.25	71.3043
767	-0.9	3.1	3.75	71.3043
768	-0.9	3.1	4.25	71.3043
769	-0.9	3.1	4.75	71.3043
770	-0.9	3.1	5.25	71.3043
771	-0.9	3.1	5.75	71.3043
772	-0.9	3.1	6.25	71.3043
773	-0.9	3.1	6.75	71.3043
774	-0.9	3.1	7.25	71.3043
775	-0.9	3.1	7.75	71.3043
776	-0.9	3.1	8.25	71.3043
777	-0.9	3.1	8.75	71.3043
778	-0.9	3.1	9.25	71.3043
779	-0.9	3.1	9.75	71.3043
780	-0.9	3.1	10.25	71.3043
781	-0.9	3.1	10.75	71.3043
782	-0.9	3.1	11.25	71.3043
783	-0.9	3.1	11.75	71.3043
784	-0.9	3.1	12.25	71.3043
785	-0.9	3.1	12.75	71.3043
786	-0.9	3.1	13.25	71.3043
787	-0.9	3.1	13.75	71.3043
788	-0.9	3.1	14.25	71.3043
789	-0.9	3.1	14.75	71.3043
790	-0.9	3.1	15.25	71.3043
791	-0.9	3.1	15.75	71.3043
792	-0.9	3.1	16.25	71.3043
793	-0.9	3.1	16.75	71.3043
794	-0.9	3.1	17.25	71.3043
795	-0.9	3.1	17.75	71.3043
796	-0.9	3.1	18.25	71.3043
797	-0.9	3.1	18.75	71.3043
798	-0.9	3.3	0.25	71.3043
799	-0.9	3.3	0.75	71.3043
800	-0.9	3.3	1.25	71.3043
801	-0.9	3.3	1.75	71.3043
802	-0.9	3.3	2.25	71.3043
803	-0.9	3.3	2.75	71.3043
804	-0.9	3.3	3.25	71.3043
805	-0.9	3.3	3.75	71.3043
806	-0.9	3.3	4.25	71.3043
807	-0.9	3.3	4.75	71.3043
808	-0.9	3.3	5.25	71.3043
809	-0.9	3.3	5.75	71.3043
810	-0.9	3.3	6.25	71.3043
811	-0.9	3.3	6.75	71.3043
812	-0.9	3.3	7.25	71.3043
813	-0.9	3.3	7.75	71.3043
814	-0.9	3.3	8.25	71.3043
815	-0.9	3.3	8.75	71.3043
816	-0.9	3.3	9.25	71.3043
817	-0.9	3.3	9.75	71.3043
818	-0.9	3.3	10.25	71.3043
819	-0.9	3.3	10.75	71.3043
820	-0.9	3.3	11.25	71.3043
821	-0.9	3.3	11.75	71.3043
822	-0.9	3.3	12.25	71.3043
823	-0.9	3.3	12.75	71.3043
824	-0.9	3.3	13.25	71.3043
825	-0.9	3.3	13.75	71.3043
826	-0.9	3.3	14.25	71.3043
827	-0.9	3.3	14.75	71.3043
828	-0.9	3.3	15.25	71.3043
829	-0.9	3.3	15.75	71.3043
830	-0.9	3.3	16.25	71.3043
831	-0.9	3.3	16.75	71.3043
832	-0.9	3.3	17.25	71.3043
833	-0.9	3.3	17.75	71.3043
834	-0.9	3.3	18.25	71.3043
835	-0.9	3.3	18.75	71.3043
836	-0.9	3.5	0.25	71.3043
837	-0.9	3.5	0.75	71.3043
838	-0.9	3.5	1.25	71.3043
839	-0.9	3.5	1.75	71.3043
840	-0.9	3.5	2.25	71.3043
841	-0.9	3.5	2.75	71.3043
842	-0.9	3.5	3.25	71.3043
843	-0.9	3.5	3.75	71.3043
844	-0.9	3.5	4.25	71.3043
845	-0.9	3.5	4.75	71.3043
846	-0.9	3.5	5.25	71.3043
847	-0.9	3.5	5.75	71.3043
848	-0.9	3.5	6.25	71.3043
849	-0.9	3.5	6.75	71.3043
850	-0.9	3.5	7.25	71.3043
851	-0.9	3.5	7.75	71.3043
852	-0.9	3.5	8.25	71.3043
853	-0.9	3.5	8.75	71.3043
854	-0.9	3.5	9.25	71.3043
855	-0.9	3.5	9.75	71.3043
856	-0.9	3.5	10.25	71.3043
857	-0.9	3.5	10.75	71.3043
858	-0.9	3.5	11.25	71.3043
859	-0.9	3.5	11.75	71.3043
860	-0.9	3.5	12.25	71.3043
861	-0.9	3.5	12.75	71.3043
862	-0.9	3.5	13.25	71.3043
863	-0.9	3.5	13.75	71.3043
864	-0.9	3.5	14.25	71.3043
865	-0.9	3.5	14.75	71.3043
866	-0.9	3.5	15.25	71.3043
867	-0.9	3.5	15.75	71.3043
868	-0.9	3.5	16.25	71.3043
869	-0.9	3.5	16.75	71.3043
870	-0.9	3.5	17.25	71.3043
871	-0.9	3.5	17.75	71.3043
872	-0.9	3.5	18.25	71.3043
873	-0.9	3.5	18.75	71.3043
874	-0.9	3.7	0.25	71.3043
875	-0.9	3.7	0.75	71.3043
876	-0.9	3.7	1.25	71.3043
877	-0.9	3.7	1.75	71.3043
878	-0.9	3.7	2.25	71.3043
879	-0.9	3.7	2.75	71.3043
880	-0.9	3.7	3.25	71.3043
881	-0.9	3.7	3.75	71.3043
882	-0.9	3.7	4.25	71.3043
883	-0.9	3.7	4.75	71.3043
884	-0.9	3.7	5.25	71.3043
885	-0.9	3.7	5.75	71.3043
886	-0.9	3.7	6.25	71.3043
887	-0.9	3.7	6.75	71.3043
888	-0.9	3.7	7.25	71.3043
889	-0.9	3.7	7.75	71.3043
890	-0.9	3.7	8.25	71.3043
891	-0.9	3.7	8.75	71.3043
892	-0.9	3.7	9.25	71.3043
893	-0.9	3.7	9.75	71.3043
894	-0.9	3.7	10.25	71.3043
895	-0.9	3.7	10.75	71.3043
896	-0.9	3.7	11.25	71.3043
897	-0.9	3.7	11.75	71.3043
898	-0.9	3.7	12.25	71.3043
899	-0.9	3.7	12.75	71.3043
900	-0.9	3.7	13.25	71.3043
901	-0.9	3.7	13.75	71.3043
902	-0.9	3.7	14.25	71.3043
903	-0.9	3.7	14.75	71.3043
904	-0.9	3.7	15.25	71.3043
905	-0.9	3.7	15.75	71.3043
906	-0.9	3.7	16.25	71.3043
907	-0.9	3.7	16.75	71.3043
908	-0.9	3.7	17.25	71.3043
909	-0.9	3.7	17.75	71.3043
910	-0.9	3.7	18.25	71.3043
911	-0.9	3.7	18.75	71.3043
912	-0.9	3.9	0.25	71.3043
913	-0.9	3.9	0.75	71.3043
914	-0.9	3.9	1.25	71.3043
915	-0.9	3.9	1.75	71.3043
916	-0.9	3.9	2.25	71.3043
917	-0.9	3.9	2.75	71.3043
918	-0.9	3.9	3.25	71.3043
919	-0.9	3.9	3.75	71.3043
920	-0.9	3.9	4.25	71.3043
921	-0.9	3.9	4.75	71.3043
922	-0.9	3.9	5.25	71.3043
923	-0.9	3.9	5.75	71.3043
924	-0.9	3.9	6.25	71.3043
925	-0.9	3.9	6.75	71.3043
926	-0.9	3.9	7.25	71.3043
927	-0.9	3.9	7.75	71.3043
928	-0.9	3.9	8.25	71.3043
929	-0.9	3.9	8.75	71.3043
930	-0.9	3.9	9.25	71.3043
931	-0.9	3.9	9.75	71.3043
932	-0.9	3.9	10.25	71.3043
933	-0.9	3.9	10.75	71.3043
934	-0.9	3.9	11.25	71.3043
935	-0.9	3.9	11.75	71.3043
936	-0.9	3.9	12.25	71.3043
937	-0.9	3.9	12.75	71.3043
938	-0.9	3.9	13.25	71.3043
939	-0.9	3.9	13.75	71.3043
940	-0.9	3.9	14.25	71.3043
941	-0.9	3.9	14.75	71.3043
942	-0.9	3.9	15.25	71.3043
943	-0.9	3.9	15.75	71.3043
944	-0.9	3.9	16.25	71.3043
945	-0.9	3.9	16.75	71.3043
946	-0.9	3.9	17.25	71.3043
947	-0.9	3.9	17.75	71.3043
948	-0.9	3.9	18.25	71.3043
949	-0.9	3.9	18.75	71.3043
950	-0.9	4.1	0.25	71.3043
951	-0.9	4.1	0.75	71.3043
952	-0.9	4.1	1.25	71.3043
953	-0.9	4.1	1.75	71.3043
954	-0.9	4.1	2.25	71.3043
955	-0.9	4.1	2.75	71.3043
956	-0.9	4.1	3.25	71.3043
957	-0.9	4.1	3.75	71.3043
958	-0.9	4.1	4.25	71.3043
959	-0.9	4.1	4.75	71.3043
960	-0.9	4.1	5.25	71.3043
961	-0.9	4.1	5.75	71.3043
962	-0.9	4.1	6.25	71.3043
963	-0.9	4.1	6.75	71.3043
964	-0.9	4.1	7.25	71.3043
965	-0.9	4.1	7.75	71.3043
966	-0.9	4.1	8.25	71.3043
967	-0.9	4.1	8.75	71.3043
968	-0.9	4.1	9.25	71.3043
969	-0.9	4.1	9.75	71.3043
970	-0.9	4.1	10.25	71.3043
971	-0.9	4.1	10.75	71.3043
972	-0.9	4.1	11.25	71.3043
973	-0.9	4.1	11.75	71.3043
974	-0.9	4.1	12.25	71.3043
975	-0.9	4.1	12.75	71.3043
976	-0.9	4.1	13.25	71.3043
977	-0.9	4.1	13.75	71.3043
978	-0.9	4.1	14.25	71.3043
979	-0.9	4.1	14.75	71.3043
980	-0.9	4.1	15.25	71.3043
981	-0.9	4.1	15.75	71.3043
982	-0.9	4.1	16.25	71.3043
983	-0.9	4.1	16.75	71.3043
984	-0.9	4.1	17.25	71.3043
985	-0.9	4.1	17.75	71.3043
986	-0.9	4.1	18.25	71.3043
987	-0.9	4.1	18.75	71.3043
988	-0.9	4.3	0.25	71.3043
989	-0.9	4.3	0.75	71.3043
990	-0.9	4.3	1.25	71.3043
991	-0.9	4.3	1.75	71.3043
992	-0.9	4.3	2.25	71.3043
993	-0.9	4.3	2.75	71.3043
994	-0.9	4.3	3.25	71.3043
995	-0.9	4.3	3.75	71.3043
996	-0.9	4.3	4.25	71.3043
997	-0.9	4.3	4.75	71.3043
998	-0.9	4.3	5.25	71.3043
999	-0.9	4.3	5.75	71.3043
1000	-0.9	4.3	6.25	71.3043
1001	-0.9	4.3	6.75	71.3043
1002	-0.9	4.3	7.25	71.3043
1003	-0.9	4.3	7.75	71.3043
1004	-0.9	4.3	8.25	71.3043
1005	-0.9	4.3	8.75	71.3043
1006	-0.9	4.3	9.25	71.3043
1007	-0.9	4.3	9.75	71.3043
1008	-0.9	4.3	10.25	71.3043
1009	-0.9	4.3	10.75	71.3043
1010	-0.9	4.3	11.25	71.3043
1011	-0.9	4.3	11.75	71.3043
1012	-0.9	4.3	12.25	71.3043
1013	-0.9	4.3	12.75	71.3043
1014	-0.9	4.3	13.25	71.3043
1015	-0.9	4.3	13.75	71.3043
1016	-0.9	4.3	14.25	71.3043
1017	-0.9	4.3	14.75	71.3043
1018	-0.9	4.3	15.25	71.3043
1019	-0.9	4.3	15.75	71.3043
1020	-0.9	4.3	16.25	71.3043
1021	-0.9	4.3	16.75	71.3043
1022	-0.9	4.3	17.25	71.3043
1023	-0.9	4.3	17.75	71.3043
1024	-0.9	4.3	18.25	71.3043
1025	-0.9	4.3	18.75	71.3043
1026	-0.9	4.5	0.25	71.3043
1027	-0.9	4.5	0.75	71.3043
1028	-0.9	4.5	1.25	71.3043
1029	-0.9	4.5	1.75	71.3043
1030	-0.9	4.5	2.25	71.3043
1031	-0.9	4.5	2.75	71.3043
1032	-0.9	4.5	3.25	71.3043
1033	-0.9	4.5	3.75	71.3043
1034	-0.9	4.5	4.25	71.3043
1035	-0.9	4.5	4.75	71.3043
1036	-0.9	4.5	5.25	71.3043
1037	-0.9	4.5	5.75	71.3043
1038	-0.9	4.5	6.25	71.3043
1039	-0.9	4.5	6.75	71.3043
1040	-0.9	4.5	7.25	71.3043
1041	-0.9	4.5	7.75	71.3043
1042	-0.9	4.5	8.25	71.3043
1043	-0.9	4.5	8.75	71.3043
1044	-0.9	4.5	9.25	71.3043
1045	-0.9	4.5	9.75	71.3043
1046	-0.9	4.5	10.25	71.3043
1047	-0.9	4.5	10.75	71.3043
1048	-0.9	4.5	11.25	71.3043
1049	-0.9	4.5	11.75	71.3043
1050	-0.9	4.5	12.25	71.3043
1051	-0.9	4.5	12.75	71.3043
1052	-0.9	4.5	13.25	71.3043
1053	-0.9	4.5	13.75	71.3043
1054	-0.9	4.5	14.25	71.3043
1055	-0.9	4.5	14.75	71.3043
1056	-0.9	4.5	15.25	71.3043
1057	-0.9	4.5	15.75	71.3043
1058	-0.9	4.5	16.25	71.3043
1059	-0.9	4.5	16.75	71.3043
1060	-0.9	4.5	17.25	71.3043
1061	-0.9	4.5	17.75	71.3043
1062	-0.9	4.5	18.25	71.3043
1063	-0.9	4.5	18.75	71.3043
1064	-0.9	4.7	0.25	71.3043
1065	-0.9	4.7	0.75	71.3043
1066	-0.9	4.7	1.25	71.3043
1067	-0.9	4.7	1.75	71.3043
1068	-0.9	4.7	2.25	71.3043
1069	-0.9	4.7	2.75	71.3043
1070	-0.9	4.7	3.25	71.3043
1071	-0.9	4.7	3.75	71.3043
1072	-0.9	4.7	4.25	71.3043
1073	-0.9	4.7	4.75	71.3043
1074	-0.9	4.7	5.25	71.3043
1075	-0.9	4.7	5.75	71.3043
1076	-0.9	4.7	6.25	71.3043
1077	-0.9	4.7	6.75	71.3043
1078	-0.9	4.7	7.25	71.3043
1079	-0.9	4.7	7.75	71.3043
1080	-0.9	4.7	8.25	71.3043
1081	-0.9	4.7	8.75	71.3043
1082	-0.9	4.7	9.25	71.3043
1083	-0.9	4.7	9.75	71.3043
1084	-0.9	4.7	10.25	71.3043
1085	-0.9	4.7	10.75	71.3043
1086	-0.9	4.7	11.25	71.3043
1087	-0.9	4.7	11.75	71.3043
1088	-0.9	4.7	12.25	71.3043
1089	-0.9	4.7	12.75	71.3043
1090	-0.9	4.7	13.25	71.3043
1091	-0.9	4.7	13.75	71.3043
1092	-0.9	4.7	14.25	71.3043
1093	-0.9	4.7	14.75	71.3043
1094	-0.9	4.7	15.25	71.3043
1095	-0.9	4.7	15.75	71.3043
1096	-0.9	4.7	16.25	71.3043
1097	-0.9	4.7	16.75	71.3043
1098	-0.9	4.7	17.25	71.3043
1099	-0.9	4.7	17.75	71.3043
1100	-0.9	4.7	18.25	71.3043
1101	-0.9	4.7	18.75	71.3043
1102	-0.9	4.9	0.25	71.3043
1103	-0.9	4.9	0.75	71.3043
1104	-0.9	4.9	1.25	71.3043
1105	-0.9	4.9	1.75	71.3043
1106	-0.9	4.9	2.25	71.3043
1107	-0.9	4.9	2.75	71.3043
1108	-0.9	4.9	3.25	71.3043
1109	-0.9	4.9	3.75	71.3043
1110	-0.9	4.9	4.25	71.3043
1111	-0.9	4.9	4.75	71.3043
1112	-0.9	4.9	5.25	71.3043
1113	-0.9	4.9	5.75	71.3043
1114	-0.9	4.9	6.25	71.3043
1115	-0.9	4.9	6.75	71.3043
1116	-0.9	4.9	7.25	71.3043
1117	-0.9	4.9	7.75	71.3043
1118	-0.9	4.9	8.25	71.3043
1119	-0.9	4.9	8.75	71.3043
1120	-0.9	4.9	9.25	71.3043
1121	-0.9	4.9	9.75	71.3043
1122	-0.9	4.9	10.25	71.3043
1123	-0.9	4.9	10.75	71.3043
1124	-0.9	4.9	11.25	71.3043
1125	-0.9	4.9	11.75	71.3043
1126	-0.9	4.9	12.25	71.3043
1127	-0.9	4.9	12.75	71.3043
1128	-0.9	4.9	13.25	71.3043
1129	-0.9	4.9	13.75	71.3043
1130	-0.9	4.9	14.25	71.3043
1131	-0.9	4.9	14.75	71.3043
1132	-0.9	4.9	15.25	71.3043
1133	-0.9	4.9	15.75	71.3043
1134	-0.9	4.9	16.25	71.3043
1135	-0.9	4.9	16.75	71.3043
1136	-0.9	4.9	17.25	71.3043
1137	-0.9	4.9	17.75	71.3043
1138	-0.9	4.9	18.25	71.3043
1139	-0.9	4.9	18.75	71.3043
1140	-0.7	-0.9	0.25	71.3043
1141	-0.7	-0.9	0.75	71.3043
1142	-0.7	-0.9	1.25	71.3043
1143	-0.7	-0.9	1.75	71.3043
1144	-0.7	-0.9	2.25	71.3043
1145	-0.7	-0.9	2.75	71.3043
1146	-0.7	-0.9	3.25	71.3043
1147	-0.7	-0.9	3.75	71.3043
1148	-0.7	-0.9	4.25	71.3043
1149	-0.7	-0.9	4.75	71.3043
1150	-0.7	-0.9	5.25	71.3043
1151	-0.7	-0.9	5.75	71.3043
1152	-0.7	-0.9	6.25	71.3043
1153	-0.7	-0.9	6.75	71.3043
1154	-0.7	-0.9	7.25	71.3043
1155	-0.7	-0.9	7.75	71.3043
1156	-0.7	-0.9	8.25	71.3043
1157	-0.7	-0.9	8.75	71.3043
1158	-0.7	-0.9	9.25	71.3043
1159	-0.7	-0.9	9.75	71.3043
1160	-0.7	-0.9	10.25	71.3043
1161	-0.7	-0.9	10.75	71.3043
1162	-0.7	-0.9	11.25	71.3043
1163	-0.7	-0.9	11.75	71.3043
1164	-0.7	-0.9	12.25	71.3043
1165	-0.7	-0.9	12.75	71.3043
1166	-0.7	-0.9	13.25	71.3043
1167	-0.7	-0.9	13.75	71.3043
1168	-0.7	-0.9	14.25	71.3043
1169	-0.7	-0.9	14.75	71.3043
1170	-0.7	-0.9	15.25	71.3043
1171	-0.7	-0.9	15.75	71.3043
1172	-0.7	-0.9	16.25	71.3043
1173	-0.7	-0.9	16.75	71.3043
1174	-0.7	-0.9	17.25	71.3043
1175	-0.7	-0.9	17.75	71.3043
1176	-0.7	-0.9	18.25	71.3043
1177	-0.7	-0.9	18.75	71.3043
1178	-0.7	-0.7	0.25	71.3043
1179	-0.7	-0.7	0.75	71.3043
1180	-0.7	-0.7	1.25	71.3043
1181	-0.7	-0.7	1.75	71.3043
1182	-0.7	-0.7	2.25	71.3043
1183	-0.7	-0.7	2.75	71.3043
1184	-0.7	-0.7	3.25	71.3043
1185	-0.7	-0.7	3.75	71.3043
1186	-0.7	-0.7	4.25	71.3043
1187	-0.7	-0.7	4.75	71.3043
1188	-0.7	-0.7	5.25	71.3043
1189	-0.7	-0.7	5.75	71.3043
1190	-0.7	-0.7	6.25	71.3043
1191	-0.7	-0.7	6.75	71.3043
1192	-0.7	-0.7	7.25	71.3043
1193	-0.7	-0.7	7.75	71.3043
1194	-0.7	-0.7	8.25	71.3043
1195	-0.7	-0.7	8.75	71.3043
1196	-0.7	-0.7	9.25	71.3043
1197	-0.7	-0.7	9.75	71.3043
1198	-0.7	-0.7	10.25	71.3043
1199	-0.7	-0.7	10.75	71.3043
1200	-0.7	-0.7	11.25	71.3043
1201	-0.7	-0.7	11.75	71.3043
1202	-0.7	-0.7	12.25	71.3043
1203	-0.7	-0.7	12.75	71.3043
1204	-0.7	-0.7	13.25	71.3043
1205	-0.7	-0.7	13.75	71.3043
1206	-0.7	-0.7	14.25	71.3043
1207	-0.7	-0.7	14.75	71.3043
1208	-0.7	-0.7	15.25	71.3043
1209	-0.7	-0.7	15.75	71.3043
1210	-0.7	-0.7	16.25	71.3043
1211	-0.7	-0.7	16.75	71.3043
1212	-0.7	-0.7	17.25	71.3043
1213	-0.7	-0.7	17.75	71.3043
1214	-0.7	-0.7	18.25	71.3043
1215	-0.7	-0.7	18.75	71.3043
1216	-0.7	-0.5	0.25	71.3043
1217	-0.7	-0.5	0.75	71.3043
1218	-0.7	-0.5	1.25	71.3043
1219	-0.7	-0.5	1.75	71.3043
1220	-0.7	-0.5	2.25	71.3043
1221	-0.7	-0.5	2.75	71.3043
1222	-0.7	-0.5	3.25	71.3043
1223	-0.7	-0.5	3.75	71.3043
1224	-0.7	-0.5	4.25	71.3043
1225	-0.7	-0.5	4.75	71.3043
1226	-0.7	-0.5	5.25	71.3043
1227	-0.7	-0.5	5.75	71.3043
1228	-0.7	-0.5	6.25	71.3043
1229	-0.7	-0.5	6.75	71.3043
1230	-0.7	-0.5	7.25	71.3043
1231	-0.7	-0.5	7.75	71.3043
1232	-0.7	-0.5	8.25	71.3043
1233	-0.7	-0.5	8.75	71.3043
1234	-0.7	-0.5	9.25	71.3043
1235	-0.7	-0.5	9.75	71.3043
1236	-0.7	-0.5	10.25	71.3043
1237	-0.7	-0.5	10.75	71.3043
1238	-0.7	-0.5	11.25	71.3043
1239	-0.7	-0.5	11.75	71.3043
1240	-0.7	-0.5	12.25	71.3043
1241	-0.7	-0.5	12.75	71.3043
1242	-0.7	-0.5	13.25	71.3043
1243	-0.7	-0.5	13.75	71.3043
1244	-0.7	-0.5	14.25	71.3043
1245	-0.7	-0.5	14.75	71.3043
1246	-0.7	-0.5	15.25	71.3043
1247	-0.7	-0.5	15.75	71.3043
1248	-0.7	-0.5	16.25	71.3043
1249	-0.7	-0.5	16.75	71.3043
1250	-0.7	-0.5	17.25	71.3043
1251	-0.7	-0.5	17.75	71.3043
1252	-0.7	-0.5	18.25	71.3043
1253	-0.7	-0.5	18.75	71.3043
1254	-0.7	-0.3	0.25	71.3043
1255	-0.7	-0.3	0.75	71.3043
1256	-0.7	-0.3	1.25	71.3043
1257	-0.7	-0.3	1.75	71.3043
1258	-0.7	-0.3	2.25	71.3043
1259	-0.7	-0.3	2.75	71.3043
1260	-0.7	-0.3	3.25	71.3043
1261	-0.7	-0.3	3.75	71.3043
1262	-0.7	-0.3	4.25	71.3043
1263	-0.7	-0.3	4.75	71.3043
1264	-0.7	-0.3	5.25	71.3043
1265	-0.7	-0.3	5.75	71.3043
1266	-0.7	-0.3	6.25	71.3043
1267	-0.7	-0.3	6.75	71.3043
1268	-0.7	-0.3	7.25	71.3043
1269	-0.7	-0.3	7.75	71.3043
1270	-0.7	-0.3	8.25	71.3043
1271	-0.7	-0.3	8.75	71.3043
1272	-0.7	-0.3	9.25	71.3043
1273	-0.7	-0.3	9.75	71.3043
1274	-0.7	-0.3	10.25	71.3043
1275	-0.7	-0.3	10.75	71.3043
1276	-0.7	-0.3	11.25	71.3043
1277	-0.7	-0.3	11.75	71.3043
1278	-0.7	-0.3	12.25	71.3043
1279	-0.7	-0.3	12.75	71.3043
1280	-0.7	-0.3	13.25	71.3043
1281	-0.7	-0.3	13.75	71.3043
1282	-0.7	-0.3	14.25	71.3043
1283	-0.7	-0.3	14.75	71.3043
1284	-0.7	-0.3	15.25	71.3043
1285	-0.7	-0.3	15.75	71.3043
1286	-0.7	-0.3	16.25	71.3043
1287	-0.7	-0.3	16.75	71.3043
1288	-0.7	-0.3	17.25	71.3043
1289	-0.7	-0.3	17.75	71.3043
1290	-0.7	-0.3	18.25	71.3043
1291	-0.7	-0.3	18.75	71.3043
1292	-0.7	-0.1	0.25	71.3043
1293	-0.7	-0.1	0.75	71.3043
1294	-0.7	-0.1	1.25	71.3043
1295	-0.7	-0.1	1.75	71.3043
1296	-0.7	-0.1	2.25	71.3043
1297	-0.7	-0.1	2.75	71.3043
1298	-0.7	-0.1	3.25	71.3043
1299	-0.7	-0.1	3.75	71.3043
1300	-0.7	-0.1	4.25	71.3043
1301	-0.7	-0.1	4.75	71.3043
1302	-0.7	-0.1	5.25	71.3043
1303	-0.7	-0.1	5.75	71.3043
1304	-0.7	-0.1	6.25	71.3043
1305	-0.7	-0.1	6.75	71.3043
1306	-0.7	-0.1	7.25	71.3043
1307	-0.7	-0.1	7.75	71.3043
1308	-0.7	-0.1	8.25	71.3043
1309	-0.7	-0.1	8.75	71.3043
1310	-0.7	-0.1	9.25	71.3043
1311	-0.7	-0.1	9.75	71.3043
1312	-0.7	-0.1	10.25	71.3043
1313	-0.7	-0.1	10.75	71.3043
1314	-0.7	-0.1	11.25	71.3043
1315	-0.7	-0.1	11.75	71.3043
1316	-0.7	-0.1	12.25	71.3043
1317	-0.7	-0.1	12.75	71.3043
1318	-0.7	-0.1	13.25	71.3043
1319	-0.7	-0.1	13.75	71.3043
1320	-0.7	-0.1	14.25	71.3043
1321	-0.7	-0.1	14.75	71.3043
1322	-0.7	-0.1	15.25	71.3043
1323	-0.7	-0.1	15.75	71.3043
1324	-0.7	-0.1	16.25	71.3043
1325	-0.7	-0.1	16.75	71.3043
1326	-0.7	-0.1	17.25	71.3043
1327	-0.7	-0.1	17.75	71.3043
1328	-0.7	-0.1	18.25	71.3043
1329	-0.7	-0.1	18.75	71.3043
1330	-0.7	0.1	0.25	71.3043
1331	-0.7	0.1	0.75	71.3043
1332	-0.7	0.1	1.25	71.3043
1333	-0.7	0.1	1.75	71.3043
1334	-0.7	0.1	2.25	71.3043
1335	-0.7	0.1	2.75	71.3043
1336	-0.7	0.1	3.25	71.3043
1337	-0.7	0.1	3.75	71.3043
1338	-0.7	0.1	4.25	71.3043
1339	-0.7	0.1	4.75	71.3043
1340	-0.7	0.1	5.25	71.3043
1341	-0.7	0.1	5.75	71.3043
1342	-0.7	0.1	6.25	71.3043
1343	-0.7	0.1	6.75	71.3043
1344	-0.7	0.1	7.25	71.3043
1345	-0.7	0.1	7.75	71.3043
1346	-0.7	0.1	8.25	71.3043
1347	-0.7	0.1	8.75	71.3043
1348	-0.7	0.1	9.25	71.3043
1349	-0.7	0.1	9.75	71.3043
1350	-0.7	0.1	10.25	71.3043
1351	-0.7	0.1	10.75	71.3043
1352	-0.7	0.1	11.25	71.3043
1353	-0.7	0.1	11.75	71.3043
1354	-0.7	0.1	12.25	71.3043
1355	-0.7	0.1	12.75	71.3043
1356	-0.7	0.1	13.25	71.3043
1357	-0.7	0.1	13.75	71.3043
1358	-0.7	0.1	14.25	71.3043
1359	-0.7	0.1	14.75	71.3043
1360	-0.7	0.1	15.25	71.3043
1361	-0.7	0.1	15.75	71.3043
1362	-0.7	0.1	16.25	71.3043
1363	-0.7	0.1	16.75	71.3043
1364	-0.7	0.1	17.25	71.3043
1365	-0.7	0.1	17.75	71.3043
1366	-0.7	0.1	18.25	71.3043
1367	-0.7	0.1	18.75	71.3043
1368	-0.7	0.3	0.25	71.3043
1369	-0.7	0.3	0.75	71.3043
1370	-0.7	0.3	1.25	71.3043
1371	-0.7	0.3	1.75	71.3043
1372	-0.7	0.3	2.25	71.3043
1373	-0.7	0.3	2.75	71.3043
1374	-0.7	0.3	3.25	71.3043
1375	-0.7	0.3	3.75	71.3043
1376	-0.7	0.3	4.25	71.3043
1377	-0.7	0.3	4.75	71.3043
1378	-0.7	0.3	5.25	71.3043
1379	-0.7	0.3	5.75	71.3043
1380	-0.7	0.3	6.25	71.3043
1381	-0.7	0.3	6.75	71.3043
1382	-0.7	0.3	7.25	71.3043
1383	-0.7	0.3	7.75	71.3043
1384	-0.7	0.3	8.25	71.3043
1385	-0.7	0.3	8.75	71.3043
1386	-0.7	0.3	9.25	71.3043
1387	-0.7	0.3	9.75	71.3043
1388	-0.7	0.3	10.25	71.3043
1389	-0.7	0.3	10.75	71.3043
1390	-0.7	0.3	11.25	71.3043
1391	-0.7	0.3	11.75	71.3043
1392	-0.7	0.3	12.25	71.3043
1393	-0.7	0.3	12.75	71.3043
1394	-0.7	0.3	13.25	71.3043
1395	-0.7	0.3	13.75	71.3043
1396	-0.7	0.3	14.25	71.3043
1397	-0.7	0.3	14.75	71.3043
1398	-0.7	0.3	15.25	71.3043
1399	-0.7	0.3	15.75	71.3043
1400	-0.7	0.3	16.25	71.3043
1401	-0.7	0.3	16.75	71.3043
1402	-0.7	0.3	17.25	71.3043
1403	-0.7	0.3	17.75	71.3043
1404	-0.7	0.3	18.25	71.3043
1405	-0.7	0.3	18.75	71.3043
1406	-0.7	0.5	0.25	71.3043
1407	-0.7	0.5	0.75	71.3043
1408	-0.7	0.5	1.25	71.3043
1409	-0.7	0.5	1.75	71.3043
1410	-0.7	0.5	2.25	71.3043
1411	-0.7	0.5	2.75	71.3043
1412	-0.7	0.5	3.25	71.3043
1413	-0.7	0.5	3.75	71.3043
1414	-0.7	0.5	4.25	71.3043
1415	-0.7	0.5	4.75	71.3043
1416	-0.7	0.5	5.25	71.3043
1417	-0.7	0.5	5.75	71.3043
1418	-0.7	0.5	6.25	71.3043
1419	-0.7	0.5	6.75	71.3043
1420	-0.7	0.5	7.25	71.3043
1421	-0.7	0.5	7.75	71.3043
1422	-0.7	0.5	8.25	71.3043
1423	-0.7	0.5	8.75	71.3043
1424	-0.7	0.5	9.25	71.3043
1425	-0.7	0.5	9.75	71.3043
1426	-0.7	0.5	10.25	71.3043
1427	-0.7	0.5	10.75	71.3043
1428	-0.7	0.5	11.25	71.3043
1429	-0.7	0.5	11.75	71.3043
1430	-0.7	0.5	12.25	71.3043
1431	-0.7	0.5	12.75	71.3043
1432	-0.7	0.5	13.25	71.3043
1433	-0.7	0.5	13.75	71.3043
1434	-0.7	0.5	14.25	71.3043
1435	-0.7	0.5	14.75	71.3043
1436	-0.7	0.5	15.25	71.3043
1437	-0.7	0.5	15.75	71.3043
1438	-0.7	0.5	16.25	71.3043
1439	-0.7	0.5	16.75	71.3043
1440	-0.7	0.5	17.25	71.3043
1441	-0.7	0.5	17.75	71.3043
1442	-0.7	0.5	18.25	71.3043
1443	-0.7	0.5	18.75	71.3043
1444	-0.7	0.7	0.25	71.3043
1445	-0.7	0.7	0.75	71.3043
1446	-0.7	0.7	1.25	71.3043
1447	-0.7	0.7	1.75	71.3043
1448	-0.7	0.7	2.25	71.3043
1449	-0.7	0.7	2.75	71.3043
1450	-0.7	0.7	3.25	71.3043
1451	-0.7	0.7	3.75	71.3043
1452	-0.7	0.7	4.25	71.3043
1453	-0.7	0.7	4.75	71.3043
1454	-0.7	0.7	5.25	71.3043
1455	-0.7	0.7	5.75	71.3043
1456	-0.7	0.7	6.25	71.3043
1457	-0.7	0.7	6.75	71.3043
1458	-0.7	0.7	7.25	71.3043
1459	-0.7	0.7	7.75	71.3043
1460	-0.7	0.7	8.25	71.3043
1461	-0.7	0.7	8.75	71.3043
1462	-0.7	0.7	9.25	71.3043
1463	-0.7	0.7	9.75	71.3043
1464	-0.7	0.7	10.25	71.3043
1465	-0.7	0.7	10.75	71.3043
1466	-0.7	0.7	11.25	71.3043
1467	-0.7	0.7	11.75	71.3043
1468	-0.7	0.7	12.25	71.3043
1469	-0.7	0.7	12.75	71.3043
1470	-0.7	0.7	13.25	71.3043
1471	-0.7	0.7	13.75	71.3043
1472	-0.7	0.7	14.25	71.3043
1473	-0.7	0.7	14.75	71.3043
1474	-0.7	0.7	15.25	71.3043
1475	-0.7	0.7	15.75	71.3043
1476	-0.7	0.7	16.25	71.3043
1477	-0.7	0.7	16.75	71.3043
1478	-0.7	0.7	17.25	71.3043
1479	-0.7	0.7	17.75	71.3043
1480	-0.7	0.7	18.25	71.3043
1481	-0.7	0.7	18.75	71.3043
1482	-0.7	0.9	0.25	71.3043
1483	-0.7	0.9	0.75	71.3043
1484	-0.7	0.9	1.25	71.3043
1485	-0.7	0.9	1.75	71.3043
1486	-0.7	0.9	2.25	71.3043
1487	-0.7	0.9	2.75	71.3043
1488	-0.7	0.9	3.25	71.3043
1489	-0.7	0.9	3.75	71.3043
1490	-0.7	0.9	4.25	71.3043
1491	-0.7	0.9	4.75	71.3043
1492	-0.7	0.9	5.25	71.3043
1493	-0.7	0.9	5.75	71.3043
1494	-0.7	0.9	6.25	71.3043
1495	-0.7	0.9	6.75	71.3043
1496	-0.7	0.9	7.25	71.3043
1497	-0.7	0.9	7.75	71.3043
1498	-0.7	0.9	8.25	71.3043
1499	-0.7	0.9	8.75	71.3043
1500	-0.7	0.9	9.25	71.3043
1501	-0.7	0.9	9.75	71.3043
1502	-0.7	0.9	10.25	71.3043
1503	-0.7	0.9	10.75	71.3043
1504	-0.7	0.9	11.25	71.3043
1505	-0.7	0.9	11.75	71.3043
1506	-0.7	0.9	12.25	71.3043
1507	-0.7	0.9	12.75	71.3043
1508	-0.7	0.9	13.25	71.3043
1509	-0.7	0.9	13.75	71.3043
1510	-0.7	0.9	14.25	71.3043
1511	-0.7	0.9	14.75	71.3043
1512	-0.7	0.9	15.25	71.3043
1513	-0.7	0.9	15.75	71.3043
1514	-0.7	0.9	16.25	71.3043
1515	-0.7	0.9	16.75	71.3043
1516	-0.7	0.9	17.25	71.3043
1517	-0.7	0.9	17.75	71.3043
1518	-0.7	0.9	18.25	71.3043
1519	-0.7	0.9	18.75	71.3043
1520	-0.7	1.1	0.25	71.3043
1521	-0.7	1.1	0.75	71.3043
1522	-0.7	1.1	1.25	71.3043
1523	-0.7	1.1	1.75	71.3043
1524	-0.7	1.1	2.25	71.3043
1525	-0.7	1.1	2.75	71.3043
1526	-0.7	1.1	3.25	71.3043
1527	-0.7	1.1	3.75	71.3043
1528	-0.7	1.1	4.25	71.3043
1529	-0.7	1.1	4.75	71.3043
1530	-0.7	1.1	5.25	71.3043
1531	-0.7	1.1	5.75	71.3043
1532	-0.7	1.1	6.25	71.3043
1533	-0.7	1.1	6.75	71.3043
1534	-0.7	1.1	7.25	71.3043
1535	-0.7	1.1	7.75	71.3043
1536	-0.7	1.1	8.25	71.3043
1537	-0.7	1.1	8.75	71.3043
1538	-0.7	1.1	9.25	71.3043
1539	-0.7	1.1	9.75	71.3043
1540	-0.7	1.1	10.25	71.3043
1541	-0.7	1.1	10.75	71.3043
1542	-0.7	1.1	11.25	71.3043
1543	-0.7	1.1	11.75	71.3043
1544	-0.7	1.1	12.25	71.3043
1545	-0.7	1.1	12.75	71.3043
1546	-0.7	1.1	13.25	71.3043
1547	-0.7	1.1	13.75	71.3043
1548	-0.7	1.1	14.25	71.3043
1549	-0.7	1.1	14.75	71.3043
1550	-0.7	1.1	15.25	71.3043
1551	-0.7	1.1	15.75	71.3043
1552	-0.7	1.1	16.25	71.3043
1553	-0.7	1.1	16.75	71.3043
1554	-0.7	1.1	17.25	71.3043
1555	-0.7	1.1	17.75	71.3043
1556	-0.7	1.1	18.25	71.3043
1557	-0.7	1.1	18.75	71.3043
1558	-0.7	1.3	0.25	71.3043
1559	-0.7	1.3	0.75	71.3043
1560	-0.7	1.3	1.25	71.3043
1561	-0.7	1.3	1.75	71.3043
1562	-0.7	1.3	2.25	71.3043
1563	-0.7	1.3	2.75	71.3043
1564	-0.7	1.3	3.25	71.3043
1565	-0.7	1.3	3.75	71.3043
1566	-0.7	1.3	4.25	71.3043
1567	-0.7	1.3	4.75	71.3043
1568	-0.7	1.3	5.25	71.3043
1569	-0.7	1.3	5.75	71.3043
1570	-0.7	1.3	6.25	71.3043
1571	-0.7	1.3	6.75	71.3043
1572	-0.7	1.3	7.25	71.3043
1573	-0.7	1.3	7.75	71.3043
1574	-0.7	1.3	8.25	71.3043
1575	-0.7	1.3	8.75	71.3043
1576	-0.7	1.3	9.25	71.3043
1577	-0.7	1.3	9.75	71.3043
1578	-0.7	1.3	10.25	71.3043
1579	-0.7	1.3	10.75	71.3043
1580	-0.7	1.3	11.25	71.3043
1581	-0.7	1.3	11.75	71.3043
1582	-0.7	1.3	12.25	71.3043
1583	-0.7	1.3	12.75	71.3043
1584	-0.7	1.3	13.25	71.3043
1585	-0.7	1.3	13.75	71.3043
1586	-0.7	1.3	14.25	71.3043
1587	-0.7	1.3	14.75	71.3043
1588	-0.7	1.3	15.25	71.3043
1589	-0.7	1.3	15.75	71.3043
1590	-0.7	1.3	16.25	71.3043
1591	-0.7	1.3	16.75	71.3043
1592	-0.7	1.3	17.25	71.3043
1593	-0.7	1.3	17.75	71.3043
1594	-0.7	1.3	18.25	71.3043
1595	-0.7	1.3	18.75	71.3043
1596	-0.7	1.5	0.25	71.3043
1597	-0.7	1.5	0.75	71.3043
1598	-0.7	1.5	1.25	71.3043
1599	-0.7	1.5	1.75	71.3043
1600	-0.7	1.5	2.25	71.3043
1601	-0.7	1.5	2.75	71.3043
1602	-0.7	1.5	3.25	71.3043
1603	-0.7	1.5	3.75	71.3043
1604	-0.7	1.5	4.25	71.3043
1605	-0.7	1.5	4.75	71.3043
1606	-0.7	1.5	5.25	71.3043
1607	-0.7	1.5	5.75	71.3043
1608	-0.7	1.5	6.25	71.3043
1609	-0.7	1.5	6.75	71.3043
1610	-0.7	1.5	7.25	71.3043
1611	-0.7	1.5	7.75	71.3043
1612	-0.7	1.5	8.25	71.3043
1613	-0.7	1.5	8.75	71.3043
1614	-0.7	1.5	9.25	71.3043
1615	-0.7	1.5	9.75	71.3043
1616	-0.7	1.5	10.25	71.3043
1617	-0.7	1.5	10.75	71.3043
1618	-0.7	1.5	11.25	71.3043
1619	-0.7	1.5	11.75	71.3043
1620	-0.7	1.5	12.25	71.3043
1621	-0.7	1.5	12.75	71.3043
1622	-0.7	1.5	13.25	71.3043
1623	-0.7	1.5	13.75	71.3043
1624	-0.7	1.5	14.25	71.3043
1625	-0.7	1.5	14.75	71.3043
1626	-0.7	1.5	15.25	71.3043
1627	-0.7	1.5	15.75	71.3043
1628	-0.7	1.5	16.25	71.3043
1629	-0.7	1.5	16.75	71.3043
1630	-0.7	1.5	17.25	71.3043
1631	-0.7	1.5	17.75	71.3043
1632	-0.7	1.5	18.25	71.3043
1633	-0.7	1.5	18.75	71.3043
1634	-0.7	1.7	0.25	71.3043
1635	-0.7	1.7	0.75	71.3043
1636	-0.7	1.7	1.25	71.3043
1637	-0.7	1.7	1.75	71.3043
1638	-0.7	1.7	2.25	71.3043
1639	-0.7	1.7	2.75	71.3043
1640	-0.7	1.7	3.25	71.3043
1641	-0.7	1.7	3.75	71.3043
1642	-0.7	1.7	4.25	71.3043
1643	-0.7	1.7	4.75	71.3043
1644	-0.7	1.7	5.25	71.3043
1645	-0.7	1.7	5.75	71.3043
1646	-0.7	1.7	6.25	71.3043
1647	-0.7	1.7	6.75	71.3043
1648	-0.7	1.7	7.25	71.3043
1649	-0.7	1.7	7.75	71.3043
1650	-0.7	1.7	8.25	71.3043
1651	-0.7	1.7	8.75	71.3043
1652	-0.7	1.7	9.25	71.3043
1653	-0.7	1.7	9.75	71.3043
1654	-0.7	1.7	10.25	71.3043
1655	-0.7	1.7	10.75	71.3043
1656	-0.7	1.7	11.25	71.3043
1657	-0.7	1.7	11.75	71.3043
1658	-0.7	1.7	12.25	71.3043
1659	-0.7	1.7	12.75	71.3043
1660	-0.7	1.7	13.25	71.3043
1661	-0.7	1.7	13.75	71.3043
1662	-0.7	1.7	14.25	71.3043
1663	-0.7	1.7	14.75	71.3043
1664	-0.7	1.7	15.25	71.3043
1665	-0.7	1.7	15.75	71.3043
1666	-0.7	1.7	16.25	71.3043
1667	-0.7	1.7	16.75	71.3043
1668	-0.7	1.7	17.25	71.3043
1669	-0.7	1.7	17.75	71.3043
1670	-0.7	1.7	18.25	71.3043
1671	-0.7	1.7	18.75	71.3043
1672	-0.7	1.9	0.25	71.3043
1673	-0.7	1.9	0.75	71.3043
1674	-0.7	1.9	1.25	71.3043
1675	-0.7	1.9	1.75	71.3043
1676	-0.7	1.9	2.25	71.3043
1677	-0.7	1.9	2.75	71.3043
1678	-0.7	1.9	3.25	71.3043
1679	-0.7	1.9	3.75	71.3043
1680	-0.7	1.9	4.25	71.3043
1681	-0.7	1.9	4.75	71.3043
1682	-0.7	1.9	5.25	71.3043
1683	-0.7	1.9	5.75	71.3043
1684	-0.7	1.9	6.25	71.3043
1685	-0.7	1.9	6.75	71.3043
1686	-0.7	1.9	7.25	71.3043
1687	-0.7	1.9	7.75	71.3043
1688	-0.7	1.9	8.25	71.3043
1689	-0.7	1.9	8.75	71.3043
1690	-0.7	1.9	9.25	71.3043
1691	-0.7	1.9	9.75	71.3043
1692	-0.7	1.9	10.25	71.3043
1693	-0.7	1.9	10.75	71.3043
1694	-0.7	1.9	11.25	71.3043
1695	-0.7	1.9	11.75	71.3043
1696	-0.7	1.9	12.25	71.3043
1697	-0.7	1.9	12.75	71.3043
1698	-0.7	1.9	13.25	71.3043
1699	-0.7	1.9	13.75	71.3043
1700	-0.7	1.9	14.25	71.3043
1701	-0.7	1.9	14.75	71.3043
1702	-0.7	1.9	15.25	71.3043
1703	-0.7	1.9	15.75	71.3043
1704	-0.7	1.9	16.25	71.3043
1705	-0.7	1.9	16.75	71.3043
1706	-0.7	1.9	17.25	71.3043
1707	-0.7	1.9	17.75	71.3043
1708	-0.7	1.9	18.25	71.3043
1709	-0.7	1.9	18.75	71.3043
1710	-0.7	2.1	0.25	71.3043
1711	-0.7	2.1	0.75	71.3043
1712	-0.7	2.1	1.25	71.3043
1713	-0.7	2.1	1.75	71.3043
1714	-0.7	2.1	2.25	71.3043
1715	-0.7	2.1	2.75	71.3043
1716	-0.7	2.1	3.25	71.3043
1717	-0.7	2.1	3.75	71.3043
1718	-0.7	2.1	4.25	71.3043
1719	-0.7	2.1	4.75	71.3043
1720	-0.7	2.1	5.25	71.3043
1721	-0.7	2.1	5.75	71.3043
1722	-0.7	2.1	6.25	71.3043
1723	-0.7	2.1	6.75	71.3043
1724	-0.7	2.1	7.25	71.3043
1725	-0.7	2.1	7.75	71.3043
1726	-0.7	2.1	8.25	71.3043
1727	-0.7	2.1	8.75	71.3043
1728	-0.7	2.1	9.25	71.3043
1729	-0.7	2.1	9.75	71.3043
1730	-0.7	2.1	10.25	71.3043
1731	-0.7	2.1	10.75	71.3043
1732	-0.7	2.1	11.25	71.3043
1733	-0.7	2.1	11.75	71.3043
1734	-0.7	2.1	12.25	71.3043
1735	-0.7	2.1	12.75	71.3043
1736	-0.7	2.1	13.25	71.3043
1737	-0.7	2.1	13.75	71.3043
1738	-0.7	2.1	14.25	71.3043
1739	-0.7	2.1	14.75	71.3043
1740	-0.7	2.1	15.25	71.3043
1741	-0.7	2.1	15.75	71.3043
1742	-0.7	2.1	16.25	71.3043
1743	-0.7	2.1	16.75	71.3043
1744	-0.7	2.1	17.25	71.3043
1745	-0.7	2.1	17.75	71.3043
1746	-0.7	2.1	18.25	71.3043
1747	-0.7	2.1	18.75	71.3043
1748	-0.7	2.3	0.25	71.3043
1749	-0.7	2.3	0.75	71.3043
1750	-0.7	2.3	1.25	71.3043
1751	-0.7	2.3	1.75	71.3043
1752	-0.7	2.3	2.25	71.3043
1753	-0.7	2.3	2.75	71.3043
1754	-0.7	2.3	3.25	71.3043
1755	-0.7	2.3	3.75	71.3043
1756	-0.7	2.3	4.25	71.3043
1757	-0.7	2.3	4.75	71.3043
1758	-0.7	2.3	5.25	71.3043
1759	-0.7	2.3	5.75	71.3043
1760	-0.7	2.3	6.25	71.3043
1761	-0.7	2.3	6.75	71.3043
1762	-0.7	2.3	7.25	71.3043
1763	-0.7	2.3	7.75	71.3043
1764	-0.7	2.3	8.25	71.3043
1765	-0.7	2.3	8.75	71.3043
1766	-0.7	2.3	9.25	71.3043
1767	-0.7	2.3	9.75	71.3043
1768	-0.7	2.3	10.25	71.3043
1769	-0.7	2.3	10.75	71.3043
1770	-0.7	2.3	11.25	71.3043
1771	-0.7	2.3	11.75	71.3043
1772	-0.7	2.3	12.25	71.3043
1773	-0.7	2.3	12.75	71.3043
1774	-0.7	2.3	13.25	71.3043
1775	-0.7	2.3	13.75	71.3043
1776	-0.7	2.3	14.25	71.3043
1777	-0.7	2.3	14.75	71.3043
1778	-0.7	2.3	15.25	71.3043
1779	-0.7	2.3	15.75	71.3043
1780	-0.7	2.3	16.25	71.3043
1781	-0.7	2.3	16.75	71.3043
1782	-0.7	2.3	17.25	71.3043
1783	-0.7	2.3	17.75	71.3043
1784	-0.7	2.3	18.25	71.3043
1785	-0.7	2.3	18.75	71.3043
1786	-0.7	2.5	0.25	71.3043
1787	-0.7	2.5	0.75	71.3043
1788	-0.7	2.5	1.25	71.3043
1789	-0.7	2.5	1.75	71.3043
1790	-0.7	2.5	2.25	71.3043
1791	-0.7	2.5	2.75	71.3043
1792	-0.7	2.5	3.25	71.3043
1793	-0.7	2.5	3.75	71.3043
1794	-0.7	2.5	4.25	71.3043
1795	-0.7	2.5	4.75	71.3043
1796	-0.7	2.5	5.25	71.3043
1797	-0.7	2.5	5.75	71.3043
1798	-0.7	2.5	6.25	71.3043
1799	-0.7	2.5	6.75	71.3043
1800	-0.7	2.5	7.25	71.3043
1801	-0.7	2.5	7.75	71.3043
1802	-0.7	2.5	8.25	71.3043
1803	-0.7	2.5	8.75	71.3043
1804	-0.7	2.5	9.25	71.3043
1805	-0.7	2.5	9.75	71.3043
1806	-0.7	2.5	10.25	71.3043
1807	-0.7	2.5	10.75	71.3043
1808	-0.7	2.5	11.25	71.3043
1809	-0.7	2.5	11.75	71.3043
1810	-0.7	2.5	12.25	71.3043
1811	-0.7	2.5	12.75	71.3043
1812	-0.7	2.5	13.25	71.3043
1813	-0.7	2.5	13.75	71.3043
1814	-0.7	2.5	14.25	71.3043
1815	-0.7	2.5	14.75	71.3043
1816	-0.7	2.5	15.25	71.3043
1817	-0.7	2.5	15.75	71.3043
1818	-0.7	2.5	16.25	71.3043
1819	-0.7	2.5	16.75	71.3043
1820	-0.7	2.5	17.25	71.3043
1821	-0.7	2.5	17.75	71.3043
1822	-0.7	2.5	18.25	71.3043
1823	-0.7	2.5	18.75	71.3043
1824	-0.7	2.7	0.25	71.3043
1825	-0.7	2.7	0.75	71.3043
1826	-0.7	2.7	1.25	71.3043
1827	-0.7	2.7	1.75	71.3043
1828	-0.7	2.7	2.25	71.3043
1829	-0.7	2.7	2.75	71.3043
1830	-0.7	2.7	3.25	71.3043
1831	-0.7	2.7	3.75	71.3043
1832	-0.7	2.7	4.25	71.3043
1833	-0.7	2.7	4.75	71.3043
1834	-0.7	2.7	5.25	71.3043
1835	-0.7	2.7	5.75	71.3043
1836	-0.7	2.7	6.25	71.3043
1837	-0.7	2.7	6.75	71.3043
1838	-0.7	2.7	7.25	71.3043
1839	-0.7	2.7	7.75	71.3043
1840	-0.7	2.7	8.25	71.3043
1841	-0.7	2.7	8.75	71.3043
1842	-0.7	2.7	9.25	71.3043
1843	-0.7	2.7	9.75	71.3043
1844	-0.7	2.7	10.25	71.3043
1845	-0.7	2.7	10.75	71.3043
1846	-0.7	2.7	11.25	71.3043
1847	-0.7	2.7	11.75	71.3043
1848	-0.7	2.7	12.25	71.3043
1849	-0.7	2.7	12.75	71.3043
1850	-0.7	2.7	13.25	71.3043
1851	-0.7	2.7	13.75	71.3043
1852	-0.7	2.7	14.25	71.3043
1853	-0.7	2.7	14.75	71.3043
1854	-0.7	2.7	15.25	71.3043
1855	-0.7	2.7	15.75	71.3043
1856	-0.7	2.7	16.25	71.3043
1857	-0.7	2.7	16.75	71.3043
1858	-0.7	2.7	17.25	71.3043
1859	-0.7	2.7	17.75	71.3043
1860	-0.7	2.7	18.25	71.3043
1861	-0.7	2.7	18.75	71.3043
1862	-0.7	2.9	0.25	71.3043
1863	-0.7	2.9	0.75	71.3043
1864	-0.7	2.9	1.25	71.3043
1865	-0.7	2.9	1.75	71.3043
1866	-0.7	2.9	2.25	71.3043
1867	-0.7	2.9	2.75	71.3043
1868	-0.7	2.9	3.25	71.3043
1869	-0.7	2.9	3.75	71.3043
1870	-0.7	2.9	4.25	71.3043
1871	-0.7	2.9	4.75	71.3043
1872	-0.7	2.9	5.25	71.3043
1873	-0.7	2.9	5.75	71.3043
1874	-0.7	2.9	6.25	71.3043
1875	-0.7	2.9	6.75	71.3043
1876	-0.7	2.9	7.25	71.3043
1877	-0.7	2.9	7.75	71.3043
1878	-0.7	2.9	8.25	71.3043
1879	-0.7	2.9	8.75	71.3043
1880	-0.7	2.9	9.25	71.3043
1881	-0.7	2.9	9.75	71.3043
1882	-0.7	2.9	10.25	71.3043
1883	-0.7	2.9	10.75	71.3043
1884	-0.7	2.9	11.25	71.3043
1885	-0.7	2.9	11.75	71.3043
1886	-0.7	2.9	12.25	71.3043
1887	-0.7	2.9	12.75	71.3043
1888	-0.7	2.9	13.25	71.3043
1889	-0.7	2.9	13.75	71.3043
1890	-0.7	2.9	14.25	71.3043
1891	-0.7	2.9	14.75	71.3043
1892	-0.7	2.9	15.25	71.3043
1893	-0.7	2.9	15.75	71.3043
1894	-0.7	2.9	16.25	71.3043
1895	-0.7	2.9	16.75	71.3043
1896	-0.7	2.9	17.25	71.3043
1897	-0.7	2.9	17.75	71.3043
1898	-0.7	2.9	18.25	71.3043
1899	-0.7	2.9	18.75	71.3043
1900	-0.7	3.1	0.25	71.3043
1901	-0.7	3.1	0.75	71.3043
1902	-0.7	3.1	1.25	71.3043
1903	-0.7	3.1	1.75	71.3043
1904	-0.7	3.1	2.25	71.3043
1905	-0.7	3.1	2.75	71.3043
1906	-0.7	3.1	3.25	71.3043
1907	-0.7	3.1	3.75	71.3043
1908	-0.7	3.1	4.25	71.3043
1909	-0.7	3.1	4.75	71.3043
1910	-0.7	3.1	5.25	71.3043
1911	-0.7	3.1	5.75	71.3043
1912	-0.7	3.1	6.25	71.3043
1913	-0.7	3.1	6.75	71.3043
1914	-0.7	3.1	7.25	71.3043
1915	-0.7	3.1	7.75	71.3043
1916	-0.7	3.1	8.25	71.3043
1917	-0.7	3.1	8.75	71.3043
1918	-0.7	3.1	9.25	71.3043
1919	-0.7	3.1	9.75	71.3043
1920	-0.7	3.1	10.25	71.3043
1921	-0.7	3.1	10.75	71.3043
1922	-0.7	3.1	11.25	71.3043
1923	-0.7	3.1	11.75	71.3043
1924	-0.7	3.1	12.25	71.3043
1925	-0.7	3.1	12.75	71.3043
1926	-0.7	3.1	13.25	71.3043
1927	-0.7	3.1	13.75	71.3043
1928	-0.7	3.1	14.25	71.3043
1929	-0.7	3.1	14.75	71.3043
1930	-0.7	3.1	15.25	71.3043
1931	-0.7	3.1	15.75	71.3043
1932	-0.7	3.1	16.25	71.3043
1933	-0.7	3.1	16.75	71.3043
1934	-0.7	3.1	17.25	71.3043
1935	-0.7	3.1	17.75	71.3043
1936	-0.7	3.1	18.25	71.3043
1937	-0.7	3.1	18.75	71.3043
1938	-0.7	3.3	0.25	71.3043
1939	-0.7	3.3	0.75	71.3043
1940	-0.7	3.3	1.25	71.3043
1941	-0.7	3.3	1.75	71.3043
1942	-0.7	3.3	2.25	71.3043
1943	-0.7	3.3	2.75	71.3043
1944	-0.7	3.3	3.25	71.3043
1945	-0.7	3.3	3.75	71.3043
1946	-0.7	3.3	4.25	71.3043
1947	-0.7	3.3	4.75	71.3043
1948	-0.7	3.3	5.25	71.3043
1949	-0.7	3.3	5.75	71.3043
1950	-0.7	3.3	6.25	71.3043
1951	-0.7	3.3	6.75	71.3043
1952	-0.7	3.3	7.25	71.3043
1953	-0.7	3.3	7.75	71.3043
1954	-0.7	3.3	8.25	71.3043
1955	-0.7	3.3	8.75	71.3043
1956	-0.7	3.3	9.25	71.3043
1957	-0.7	3.3	9.75	71.3043
1958	-0.7	3.3	10.25	71.3043
1959	-0.7	3.3	10.75	71.3043
1960	-0.7	3.3	11.25	71.3043
1961	-0.7	3.3	11.75	71.3043
1962	-0.7	3.3	12.25	71.3043
1963	-0.7	3.3	12.75	71.3043
1964	-0.7	3.3	13.25	71.3043
1965	-0.7	3.3	13.75	71.3043
1966	-0.7	3.3	14.25	71.3043
1967	-0.7	3.3	14.75	71.3043
1968	-0.7	3.3	15.25	71.3043
1969	-0.7	3.3	15.75	71.3043
1970	-0.7	3.3	16.25	71.3043
1971	-0.7	3.3	16.75	71.3043
1972	-0.7	3.3	17.25	71.3043
1973	-0.7	3.3	17.75	71.3043
1974	-0.7	3.3	18.25	71.3043
1975	-0.7	3.3	18.75	71.3043
1976	-0.7	3.5	0.25	71.3043
1977	-0.7	3.5	0.75	71.3043
1978	-0.7	3.5	1.25	71.3043
1979	-0.7	3.5	1.75	71.3043
1980	-0.7	3.5	2.25	71.3043
1981	-0.7	3.5	2.75	71.3043
1982	-0.7	3.5	3.25	71.3043
1983	-0.7	3.5	3.75	71.3043
1984	-0.7	3.5	4.25	71.3043
1985	-0.7	3.5	4.75	71.3043
1986	-0.7	3.5	5.25	71.3043
1987	-0.7	3.5	5.75	71.3043
1988	-0.7	3.5	6.25	71.3043
1989	-0.7	3.5	6.75	71.3043
1990	-0.7	3.5	7.25	71.3043
1991	-0.7	3.5	7.75	71.3043
1992	-0.7	3.5	8.25	71.3043
1993	-0.7	3.5	8.75	71.3043
1994	-0.7	3.5	9.25	71.3043
1995	-0.7	3.5	9.75	71.3043
1996	-0.7	3.5	10.25	71.3043
1997	-0.7	3.5	10.75	71.3043
1998	-0.7	3.5	11.25	71.3043
[truncated: 72,101 more rows]
