# Supplementary material for: Ca-dimers, solvent layering, and dominant electrochemically active species in Ca(BH4)2 in THF
Source: Nat Commun. 2024 Feb 15;15:1397. doi: 10.1038/s41467-024-45672-7 (PMC11258298; doi:10.1038/s41467-024-45672-7)
Supplement: Supplementary file 3 — Source Data [file 41467_2024_45672_MOESM3_ESM.zip › source_data_figures/Figure_1/Figure_1.xlsx]

## Sheet: 1 a LAMMPS snapshot
ITEM:	TIMESTEP
5951000
ITEM:	NUMBER	OF	ATOMS
2622
ITEM:	BOX	BOUNDS	pp	pp	pp
0	30.3356
0	30.3356
0	30.3356
ITEM:	ATOMS	id	type	xu	yu	zu	vx	vy	vz
2398	3	-136.568	61.5818	4.24186	-0.0104286	-0.0070179	-0.00752212
789	5	1.56302	-84.3018	34.454	0.00263321	-0.00671791	0.00411389
783	6	2.84963	-86.235	34.1952	0.00150612	-0.00690874	0.0030638
2278	6	64.8495	0.91355	182.178	-0.0068377	-0.00332918	-0.00312136
786	3	3.39907	-86.4818	33.293	-0.0100144	-0.0207395	0.0102259
2281	3	64.6087	1.23727	183.263	-0.0291382	0.026343	0.00761001
1264	6	71.8731	33.9653	2.50937	-0.00186832	0.00475872	-0.00130376
791	6	1.61038	-85.5741	33.8165	0.00119408	0.00214735	-0.000295157
795	3	0.764393	-86.1896	34.0098	0.0114337	-0.000907867	0.0034324
784	6	3.65225	-85.3346	35.0703	-0.00709163	-0.000145485	6.33812e-05
111	3	36.8331	-58.2275	32.9505	0.00790446	-0.0122595	-0.00984872
787	3	4.64679	-85.1153	34.681	-0.00243605	0.0132779	-0.0105324
1268	3	71.6153	34.6766	0.469917	-0.0200317	-0.0224581	-0.019261
38	3	30.601	32.6818	-56.6043	0.0198043	0.0309034	-0.0097105
110	3	34.9604	-58.0991	34.1039	-0.0134548	-0.00618449	-0.0215948
790	6	2.83355	-83.9875	35.068	0.00662665	0.00197164	-0.00811705
114	6	37.8339	-59.1714	34.6061	-0.00704134	0.00108816	0.00600262
785	3	2.60751	-87.1477	34.7383	-0.0249151	0.00344577	-0.0396696
1269	3	70.1229	34.7424	1.57869	-0.00804155	0.00670254	0.0145456
115	6	35.7433	-59.3378	35.7261	-0.00525117	0.0024087	-0.00936936
107	6	35.4299	-59.1191	34.3441	-0.00657581	-0.000594321	0.00778757
1672	3	-51.911	-54.1456	5.0653	-0.00843469	-0.00744097	-0.0272525
1267	3	72.8237	34.326	2.26918	0.00904077	-0.00566929	-0.0132293
1276	3	71.7973	32.2285	3.66449	-0.00150974	0.0164355	0.0156928
1669	3	-52.9403	-54.9153	3.22565	-0.0152617	-0.000409848	0.0125536
36	6	30.7511	31.9693	-57.5002	0.00524827	0.0103372	-0.0015104
274	3	6.91514	95.6616	0.989883	-0.00364927	-0.0331673	-0.0353908
39	3	30.5217	32.5537	-58.3595	0.00232197	-0.0306704	-0.0325349
116	3	38.4638	-58.3288	34.7665	-0.00954704	0.00253477	0.0118497
113	5	37.1426	-59.2089	35.8599	-0.00294662	-0.00374476	0.000380675
2400	3	-138.155	63.982	4.18777	-0.0184272	-0.0282102	-0.00286347
1270	5	71.0875	31.8766	1.73651	-9.63158e-05	0.00409385	0.00159921
1675	6	-54.153	-53.1433	2.95912	0.00355888	0.000828605	0.00340168
2396	6	-137.238	63.5326	4.65705	0.00187391	0.00193718	0.00101378
1266	3	71.4818	34.3829	3.43107	-0.0152369	-0.001138	0.0280478
794	3	1.53256	-85.3012	32.6968	0.0175345	0.015481	-0.00109718
1079	3	-18.4087	124.868	5.97961	0.0244066	0.00448568	0.000945463
2397	3	-137.182	62.5824	2.83267	0.00276374	0.00759599	0.0432264
108	6	36.7567	-59.1096	33.5052	-0.00569855	-0.000537233	0.00637386
1271	6	70.5864	32.8346	0.843492	0.0010737	-0.00150929	-0.00190043
1274	3	69.5295	32.7442	0.926667	0.000440919	0.0249246	-0.0126843
271	6	6.16937	95.2876	0.319564	-0.0012406	0.00621618	0.00690507
112	3	36.8859	-59.9649	32.8566	0.00246442	-0.0216391	-0.00142856
117	3	38.5271	-60.0145	34.598	0.00183941	-0.0153513	-0.00746267
109	3	34.7596	-59.9848	34.0795	-0.00755187	-0.0137549	0.0161388
1265	6	71.0484	34.1931	1.30134	-0.00117865	0.00671336	0.00158029
275	3	5.19177	95.0205	0.875836	0.00702088	-0.00751603	0.0173584
1275	3	72.9408	32.285	2.3306	0.0183099	0.00715586	0.00754788
118	3	35.3443	-58.4993	36.2404	0.00472039	0.017365	0.0054448
1272	6	71.9301	32.5286	2.63329	0.00455001	0.00202176	0.000485452
35	5	31.9989	31.3023	-57.8282	-0.0101605	-0.00692307	-0.00358034
119	3	35.3717	-60.2677	36.0946	-0.0107996	-0.0104264	0.0135789
241	3	44.9282	-57.6649	0.913968	0.0056294	-0.00346063	-0.000504417
238	6	45.4589	-57.6486	-0.00216997	0.000124347	0.00541274	-0.00544416
1679	3	-54.9164	-53.8603	2.80854	0.00119713	0.00825059	-0.0146339
2395	6	-136.587	62.5369	3.75271	-0.00135265	-0.0102226	-0.00181107
2399	3	-137.597	63.0474	5.56286	0.00589827	0.0110946	0.0129601
2289	3	62.695	0.891884	182.158	0.0104565	0.00624036	-0.00743625
1667	6	-52.7985	-53.8268	3.1326	0.00146009	-0.00605413	0.0126608
788	3	3.91111	-85.8303	36.0042	-0.0224436	0.0142892	0.0133391
1432	3	-17.199	98.5985	-24.9779	0.0098809	0.00854211	-0.00585203
2170	3	-15.7026	91.1763	-90.2759	0.00319344	-0.0300048	-0.0111285
793	3	2.78736	-83.5911	36.0842	-0.0046762	0.0176318	0.000488847
1668	6	-52.2982	-53.2571	4.43601	0.00504965	-0.00902429	-0.00488281
2342	3	2.05864	-23.2951	90.9593	-0.0165267	0.00291629	-0.0114717
1670	3	-52.0937	-53.7147	2.32386	-0.0174698	-0.00782525	0.0326822
1646	3	93.5519	32.0193	157.754	0.0131337	-0.0201035	-0.00667556
283	6	-82.2962	-115.482	-143.15	0.00245476	-0.00360582	0.0050706
276	6	-84.6328	-116.313	-142.837	-0.00813308	-0.00231928	0.00357193
284	6	-84.4088	-114.996	-142.141	0.000370849	-0.00248059	-0.00329289
277	6	-83.3376	-116.567	-143.569	-0.00128582	0.000895607	-0.00403103
287	3	-85.1164	-114.188	-142.373	-0.00557606	-0.0109578	-0.0227936
285	3	-81.9177	-114.998	-144.03	-0.00652979	-0.000215152	-0.0159696
1064	6	37.0424	-120.261	70.1597	0.00165024	0.00163201	-0.00687889
281	3	-82.9724	-117.604	-143.218	0.018682	-0.0233223	-0.00313682
1506	6	-29.7312	-176.379	-22.4424	-0.0065608	0.00445446	-0.00163949
278	3	-84.965	-117.103	-142.231	0.00268607	-0.0140971	-0.0251094
1504	5	-28.5551	-175.725	-21.9936	-0.00371548	0.000284181	0.00210307
1642	6	92.6366	31.9138	158.349	-0.00259642	0.00372387	-0.00197381
1067	3	37.248	-120.08	69.1104	-0.00898562	0.0123051	-0.00250074
1068	3	36.9234	-119.347	70.7321	0.00951262	0.0174172	0.00469057
1972	5	-15.3043	34.256	132.969	0.0049779	0.0050344	-0.00469771
1062	5	38.0912	-121.052	70.6614	0.00218689	-0.00452414	7.21731e-05
1641	6	92.0432	30.5444	158.426	0.00154958	0.00147517	-0.00118311
1078	3	-19.5152	125.97	6.75476	0.0035589	0.0300263	-0.0197675
1075	5	-17.6232	125.649	7.63929	-0.00641453	0.00132355	0.00689658
1579	3	9.6694	125.687	10.8771	-0.0371368	-0.0115254	-0.0155542
1975	3	-17.1808	33.1601	133.044	0.0138496	-0.0161159	0.0306626
1648	6	93.06	32.2358	159.846	-0.00140284	0.00187149	-0.00139609
1423	3	-17.257	98.4042	-22.0088	-0.00145284	0.00371578	-0.00858128
1502	3	-29.3546	-177.61	-19.4696	0.0174373	0.00515514	0.0147536
1074	3	-19.0851	123.136	6.90935	-0.0131027	0.00169135	0.017537
1059	3	35.2352	-121.119	69.378	-0.00060891	0.00273073	-0.0082119
282	5	-83.0388	-114.603	-142.34	0.00457835	0.007455	-0.00143782
1651	3	94.0617	32.5083	159.85	-0.00450457	-0.0107642	0.00689669
279	3	-85.4574	-116.155	-143.475	0.0234308	0.0276573	0.00121771
288	3	-84.5028	-115.341	-141.15	-0.00957259	0.00313082	0.00490043
1644	3	91.0635	30.5334	158.006	-0.029141	0.0119712	0.002945
1508	3	-28.4801	-174.772	-20.1334	-0.00534685	0.0271811	-0.00699931
1077	6	-17.3706	124.819	8.75326	-0.00274992	-0.0038104	0.00144585
1650	3	92.4802	33.1145	160.082	0.00343877	0.00311788	-0.00061081
1431	3	-16.2236	97.7515	-23.8887	-0.0160383	0.000628295	0.0075114
1509	3	-29.5874	-177.162	-23.1629	0.00463	0.00202758	-0.0155278
1647	5	92.6385	31.1311	160.652	0.00133697	0.00207913	-0.00871683
1505	6	-28.4574	-175.791	-20.5479	-0.00649287	0.00192771	-0.0114545
1507	3	-27.5317	-176.267	-20.2904	-0.0106063	-0.00656706	-0.0257338
1058	3	35.0175	-120.511	70.9223	0.0231351	0.00371277	0.0154589
1510	3	-30.1736	-175.559	-23.0899	0.00321758	-4.32956e-05	0.0201059
1587	3	9.73135	127.79	11.8956	-0.0124726	0.00723677	0.0276344
286	3	-81.4648	-115.895	-142.621	-0.0108282	0.0109986	0.012727
1081	3	-16.3723	124.526	8.87942	-0.0065217	-0.04642	0.000935785
1578	3	8.02475	125.524	11.4905	-0.0128675	-0.0221082	0.0162479
1645	3	91.8851	32.7043	158.188	0.00213188	-0.0117677	0.00334184
1069	6	-18.4321	123.731	8.83707	0.00881065	0.00527904	-0.000101266
1080	3	-17.4923	125.549	9.62323	0.00503525	-0.0219031	-0.0105684
1576	6	9.02008	125.747	11.7969	-0.00323262	-0.00399259	0.00255794
280	3	-83.572	-116.662	-144.686	0.0201253	0.00539985	-0.0229471
1070	6	-19.3185	123.925	7.63887	-0.00120638	-0.000888585	0.000623179
1056	6	35.7447	-120.977	70.3574	0.00766081	-0.00376351	0.00395979
1969	3	-16.7212	36.9441	133.255	-0.00524903	0.0121298	0.00226303
1499	6	-29.6488	-176.692	-20.0163	-0.00525031	0.00823452	-0.00759263
1073	3	-20.3942	123.972	7.88325	-0.00678292	0.0361885	0.00791403
2060	3	132.262	121.976	-140.728	0.0334381	0.0130126	0.000468244
1071	3	-18.0078	122.813	8.93144	-0.00556527	0.0154866	-0.000231771
1072	3	-18.9632	123.918	9.74291	0.0239006	0.0248054	0.0137995
1503	3	-30.2655	-176.112	-19.366	-0.00697938	-0.00470675	0.012329
1076	6	-18.7873	125.202	6.95219	-0.00224214	0.000438398	0.000646863
1316	6	95.0162	-26.3135	45.2103	-0.00475646	0.00519235	-0.00309323
1323	6	96.2469	-26.0045	43.1131	0.00347795	0.00629689	0.00343225
1037	6	11.7907	37.5864	-12.544	-0.00742628	-0.000338321	0.00530114
1322	5	94.8434	-25.9857	42.8317	0.00088529	0.00265798	-0.00178558
53	3	158.983	1.52553	-16.3679	0.0159063	-0.00760093	0.00720607
1317	6	96.4009	-26.1693	44.6185	-0.0028493	-0.00347286	0.00373772
1326	3	96.6575	-25.0858	42.8654	-0.00624158	-0.0263329	-0.0240719
1320	3	96.8205	-27.0916	44.7478	-0.0230908	-0.00593067	0.0140431
1321	3	96.9762	-25.5013	45.2846	-0.0107029	0.00710224	0.0019703
1313	3	125.771	4.99647	17.961	-0.00220539	-0.0343452	0.0161016
45	3	157.081	0.62369	-15.1901	-0.00671623	0.00316843	0.00671607
1967	6	-17.0171	35.0184	134.376	0.0040469	-0.00260289	-0.00622818
1717	3	-26.7679	6.9946	43.1507	0.00733628	-0.0179558	0.00426456
665	3	-59.8576	1.96189	75.433	0.0124909	0.00822938	-0.00383371
1971	3	-17.1426	34.8974	135.449	0.00574783	-0.0268704	-0.014017
1709	3	-28.9121	6.85642	43.9255	-0.0235405	0.0282083	0.0138937
1588	3	8.04929	127.612	12.4815	0.00248205	-0.0134311	0.016999
1327	3	93.5891	-27.4253	43.9126	0.0244816	0.029395	-7.62369e-05
1324	6	94.0876	-26.3749	44.0022	0.00073438	0.000769179	-0.00517614
1970	3	-18.0011	35.2017	133.936	0.00819496	0.0253735	-0.0225851
2050	5	-18.3457	31.414	46.0872	0.00395498	-0.000567436	0.00502437
50	6	159.224	1.01025	-15.441	-0.00363218	-0.00205855	-0.00305486
1318	3	94.8437	-25.4202	45.8175	0.00342133	-0.0115895	-0.00926087
1966	6	-16.1794	36.2463	133.943	-0.000644507	-0.000903482	-0.00187553
1319	3	94.961	-27.1852	45.8257	-0.0131618	-0.0117284	0.00302168
1586	3	8.77882	125.444	14.8344	-0.00614155	-0.0122379	0.0263234
2068	3	133.897	122.017	-138.999	0.00668044	0.00558782	-0.0221239
2059	3	131.068	121.51	-139.566	-0.00603654	-0.0180535	-0.0127943
44	3	157.767	0.746974	-13.6552	0.00489825	-0.0222286	0.00854411
2410	3	33.0229	-59.6818	-12.4853	0.00109733	0.00120268	-0.0235799
1581	3	8.53197	124.079	12.9142	-0.00751745	-0.0147925	-0.0359481
1577	6	9.39055	124.738	12.8888	0.010926	0.00574671	0.00290414
54	3	159.704	1.79813	-14.7856	0.00712046	-0.0217545	-0.0327628
1040	3	11.3891	37.0818	-13.4524	-0.0214936	0.00397104	0.00174872
1584	6	9.03618	127.136	12.4279	0.00153941	0.0018035	-0.0025787
1583	6	9.55134	125.578	14.1044	0.0024529	0.000981396	-0.000905046
1580	3	10.355	124.343	12.5411	-0.00566869	-0.0136332	-0.0140214
1968	3	-15.7464	36.7672	134.768	-0.0116539	-0.012329	0.00131239
655	3	-60.1156	3.06765	77.5701	-0.0127414	-0.0262739	0.0137614
2051	6	-17.0767	31.8117	46.6797	0.00526488	0.00197576	-0.000786527
42	6	158.026	0.369814	-14.6703	-0.00056431	0.00797444	0.00913036
2045	6	-17.3506	31.9007	48.2144	0.00613622	0.000866337	0.0051174
1585	3	10.5221	125.274	14.6414	-0.00988873	0.00300512	-0.0245413
1976	3	-15.9775	32.9954	134.354	-0.0141797	0.00618047	-0.0123829
1582	5	9.45679	126.954	13.8165	0.0102268	-0.00235825	-0.00769911
2053	3	-16.3326	31.0399	46.434	0.0036947	-0.0146655	-0.00495201
2052	6	-19.4117	31.2017	47.0086	0.00690533	0.000303478	0.0119523
2056	3	-20.1192	31.8997	46.6961	0.00137694	-0.0268844	0.00554145
1328	3	93.3532	-25.6192	43.9669	-0.00382474	0.0211688	-0.0106441
2044	6	-18.821	31.6396	48.3939	-0.000861897	-0.00181291	0.000834466
1378	3	130.302	98.4551	-45.0694	0.00512948	0.00382418	0.0220151
754	3	-91.1526	128.342	-103.585	-0.0257155	0.000773011	0.0166109
1973	6	-16.4272	33.7038	133.682	0.00221987	-0.00345645	-0.00883
1325	3	96.8967	-26.6921	42.5585	-0.00113214	0.0280599	-0.013232
1308	3	127.032	6.77593	17.3924	0.0101753	-0.0167329	-0.0235142
2054	3	-16.7091	32.7221	46.2167	-0.0071353	-0.0122949	-0.00045562
1309	5	124.607	6.12381	19.3396	0.000645421	0.00166139	-0.00596098
342	6	32.1211	-59.979	-8.15505	-0.00040961	-0.00340219	0.00150475
1312	3	126.341	5.12232	19.7044	-0.00927456	0.00908007	0.0174089
341	6	31.0332	-60.5947	-7.24442	0.00680869	-0.00107413	-4.81161e-05
351	3	33.5492	-58.9137	-6.8943	-0.00165296	-0.0132488	0.00236803
346	3	32.9255	-60.5034	-8.53796	-0.00712351	0.00366573	0.0127262
1130	3	130.254	-23.3516	54.0196	-0.0171865	-0.00597152	0.000270298
1036	5	12.7115	36.607	-12.0368	-0.00336789	-0.000330593	-0.00206183
1158	3	-90.9047	-85.8105	19.8985	0.000368286	0.0024409	-0.023305
1591	3	-22.0387	4.70253	113.732	0.013184	0.01788	-0.00867223
347	5	31.7825	-58.6074	-6.10743	0.00902529	-0.00522984	-0.000459645
1128	6	131.018	-22.7615	53.5589	-0.00657759	0.00395658	-0.0124943
1031	6	10.6357	37.812	-11.529	-0.00602123	0.000707729	-0.00440208
348	6	32.5802	-58.7288	-7.28757	-0.000834614	-0.00203536	0.00565081
1594	3	-23.7438	5.59656	112.459	0.0096662	-0.00594724	-0.0431981
345	3	31.6417	-59.5769	-9.09166	0.000706414	-0.0110275	-0.0140744
1041	3	12.9199	36.2485	-9.91173	0.00638506	-0.00367892	-0.00249998
1149	3	-90.271	-86.5678	22.5603	0.0078716	-0.0122024	-0.00562536
1033	3	11.2133	37.359	-9.47229	0.0297398	0.0118428	-0.00740588
1304	6	126.732	6.78408	18.4567	-0.00358802	-0.00432513	-0.00546324
1307	3	127.732	6.72125	18.9959	0.0273324	0.0243726	0.013009
1310	6	125.919	5.63248	18.8586	-0.0016729	0.00171184	0.00390974
350	3	32.4907	-57.8389	-7.96137	0.0126119	0.0216408	-0.0140395
1197	3	-16.878	3.54511	82.4184	-0.0319887	0.01083	0.00436316
1159	3	-89.64	-87.0126	20.4168	-0.0125602	0.0110888	-1.839e-05
1194	6	-17.505	3.53012	83.3377	-0.00534424	-0.000479278	-0.00562931
1186	6	-18.8633	2.74488	83.2288	0.00101495	-0.00331343	0.00572759
1155	6	-90.7401	-86.7135	20.4733	0.00174106	-0.00180131	0.00792855
1592	3	-23.0692	3.33866	114.151	0.00315592	0.00349613	-0.0196522
1593	3	-24.7978	4.16931	112.54	-0.00205634	-0.00555458	0.0101648
482	3	-15.298	32.7528	80.9175	0.0010479	-0.00441459	-0.00952584
1188	3	-19.8064	3.33105	83.2992	-0.0195111	-0.00576687	0.0239908
1032	3	10.2229	36.0778	-10.0989	0.00166911	-0.0316376	0.0093542
1243	3	36.3725	60.8565	23.9555	0.00854745	-0.0103454	0.00429171
1042	3	11.8575	35.1042	-10.8712	-0.0039365	0.00105104	0.0106016
2108	3	70.1138	0.372201	141.811	0.000878772	0.00617422	0.0297875
1038	6	12.2612	36.1117	-10.7639	0.00206671	-0.00493905	0.00119916
1131	3	131.865	-23.3308	53.2906	-0.0303216	0.0196598	0.0174831
1192	5	-16.9023	3.07612	84.5513	-0.00234829	-0.00283627	0.00354517
1599	3	-25.2627	6.68262	113.843	-0.00819479	0.00129769	0.0166498
1030	6	11.0396	36.8468	-10.3487	0.000556387	-0.00340325	0.00211454
1189	3	-18.829	2.12767	82.297	0.00112875	-0.0132084	0.0126668
1598	3	-26.2199	5.22465	114.074	0.00342634	-0.00572575	0.00718712
1589	6	-23.0148	4.41731	114.163	-0.00123344	-0.00699279	-0.00091438
1198	3	-17.9496	4.48301	83.6107	0.00323404	-0.00426801	0.0204132
1596	6	-25.2059	5.59554	114.082	-0.00633725	0.00185221	0.00628275
1590	6	-24.1993	4.87783	113.159	-0.0107962	0.00229299	0.00296442
2587	3	-168.512	-23.1665	-158.622	0.00264783	0.0211163	-0.00753223
1187	6	-18.9662	1.82269	84.3859	-0.00571227	0.000360386	-0.00689862
1190	3	-18.9059	0.799688	84.0306	-0.0131184	0.00864087	-0.010476
2046	3	-19.4016	32.5469	48.6715	-0.00479394	0.0245177	-0.033204
2048	3	-16.661	31.1943	48.7706	-0.0253398	0.000808901	0.0254856
1035	3	9.67073	37.4256	-12.0442	-0.00501695	0.0281394	-0.0275347
2047	3	-18.951	30.8986	49.074	-0.00537523	-0.0012709	-0.00411945
2049	3	-17.0054	32.8967	48.616	0.00319815	0.00136851	-0.00423667
1250	3	38.3504	61.5265	27.0657	0.0080047	0.016933	-0.00390845
150	3	-26.5412	-26.2145	146.53	-0.0152192	0.00836777	0.014463
153	6	-28.1319	-24.9318	147.168	0.00444613	-0.00266716	-0.00148373
2280	3	65.4059	1.70691	181.645	0.0126067	-0.00989379	-0.00577647
158	3	-29.0532	-26.4142	149.635	-0.00598522	0.0120971	0.00136093
154	6	-28.9447	-26.5517	148.571	-0.000637853	0.00215847	-0.00206184
147	6	-26.9494	-25.8146	147.475	0.00766306	-0.00907573	0.00194747
152	5	-29.2608	-25.3656	147.933	-0.00185624	-0.000665743	-0.00032182
157	3	-29.5412	-27.3637	148.28	-0.00795514	0.00957004	-0.0290696
146	6	-27.4738	-26.8602	148.401	-0.00305063	-0.00158255	-0.00539408
1873	3	-20.6957	98.5935	89.1476	-0.00454006	0.0395952	-0.0101028
1244	5	36.3184	60.8953	27.1352	-0.00694329	9.468e-05	-0.00842741
149	3	-27.3798	-27.9147	148.114	-0.0334586	-0.023384	-0.0128889
2582	3	-167.708	-24.7952	-157.338	0.0170708	0.0237726	-0.0172013
148	3	-26.7454	-26.8319	149.257	0.0108238	-0.0359853	-0.00283416
265	3	4.83331	96.2591	-1.24588	-0.0175357	0.00548801	0.00228319
1248	3	35.264	61.8339	25.6864	0.0130028	-0.023042	-0.0457882
1870	6	-20.0477	98.4838	88.2853	0.00700646	0.00295618	0.000701299
1866	3	-19.0921	95.4306	88.6442	-0.0153861	0.00339515	0.000899757
151	3	-26.3388	-25.1562	148.049	0.00544706	0.0266373	1.38313e-05
1245	6	35.5594	60.7987	25.9037	-0.000821079	-0.00502742	0.00132716
248	3	44.299	-55.1222	-1.49052	-0.0143043	-0.017528	-0.025963
1862	6	-18.9124	97.6539	88.7325	0.000287535	-0.00356942	-0.00290589
156	3	-27.7417	-23.8914	147.308	-0.00376088	0.00383546	0.00402382
246	3	43.4314	-58.2749	-0.549894	-0.0157228	0.000640799	-0.0105747
155	3	-28.3522	-24.945	146.085	0.000589693	0.00933331	0.0169667
1868	5	-20.6188	97.6867	87.1602	0.000376795	-0.000653537	0.00228281
269	5	6.8207	94.105	-0.282321	0.00168359	0.00372111	0.000666575
2286	6	63.5322	0.676104	181.442	-0.00197374	-0.0042569	0.00550218
1871	3	-20.9615	95.5883	87.0772	0.0325499	-0.0271639	-0.0299646
1597	6	-23.3939	4.97964	115.488	0.00119501	-0.00111003	-0.00474877
1872	3	-19.8746	96.2658	85.9512	-0.00640806	-0.00328052	0.012451
245	6	44.9431	-55.9561	-1.73136	-0.00594725	0.00900417	-0.00175167
2290	3	63.371	1.14812	180.478	0.0314941	0.0155706	-0.0292093
1195	3	-16.9803	1.24775	85.2689	0.00826236	-0.00980326	0.0248384
1869	6	-20.1476	96.3782	86.9591	-0.00849046	0.00102737	0.000531945
1864	3	-17.9607	98.1996	88.6289	0.0229688	-0.0242248	0.026764
1193	6	-17.6531	2.11534	85.1888	0.00284705	-0.00800832	0.00445713
264	6	6.69378	95.7761	-1.99284	-0.00896655	-0.000578565	-0.00542884
273	3	6.87177	93.6573	-2.1747	-0.00347167	0.00842955	0.0263207
268	3	6.12343	95.7741	-2.89274	-0.0108821	0.00110401	-0.0307523
267	3	7.53452	96.4378	-2.27336	-0.000314882	-0.0130047	-0.000775239
1595	5	-24.6529	5.61495	115.401	-0.0045766	-0.00584736	-0.000969799
1240	3	38.4752	60.683	24.934	-0.000416093	0.00765148	0.0213508
272	3	8.38904	94.4095	-1.6982	-0.0109054	0.0121707	-0.00484223
247	3	44.7518	-59.0766	-1.42321	0.00310005	-0.00847619	-0.0203477
1196	3	-17.9135	2.38873	86.1842	-0.0326926	-0.00782904	-0.0207061
263	6	5.8959	96.2912	-0.870666	-0.0055681	-0.00160849	-0.00566997
270	6	7.2986	94.3681	-1.55251	0.00198668	-0.00667372	0.00402601
353	3	31.112	-60.1331	-5.08086	0.00348089	-0.0270225	0.00104213
1600	3	-23.4016	4.16179	116.195	0.0126527	0.0154131	0.00402513
1191	3	-19.8791	1.74882	84.9269	0.0152465	0.0126634	-0.0164915
1601	3	-22.7341	5.74873	115.895	-0.0113787	0.00702565	0.0024804
266	3	6.12288	97.2385	-0.55333	-0.0277952	-0.0275613	-0.0167722
2581	3	-167.635	-23.7264	-155.946	0.00347171	-0.00762203	-0.019575
1863	6	-18.9841	96.2831	87.9606	-0.0071192	-0.00769319	0.00247237
244	6	44.3878	-58.1175	-1.0441	0.00301864	-0.00362788	0.00280574
1865	3	-18.9301	97.4346	89.8364	0.0166872	-0.0191997	0.00572127
1867	3	-17.9759	96.2659	87.4164	0.0107511	0.00958224	0.00404467
1273	3	70.9707	32.6631	-0.147772	-0.0184814	0.0178205	-0.00275453
2332	3	1.39192	-22.7649	88.8654	-0.0128229	-0.0125182	-0.00204203
2578	6	-167.385	-23.8072	-156.987	-0.00233974	0.00107319	-0.00353941
243	5	44.2346	-57.1303	-2.03666	0.000736115	-0.00482822	0.00110745
819	3	103.369	60.7847	88.8674	-0.0245662	-0.00148938	-0.0140772
349	6	30.9501	-59.6918	-6.01909	-0.00499664	0.00172587	0.00437328
2536	3	4.20297	40.6318	123.343	-0.0104514	-0.0150329	0.00575689
2532	6	4.11219	43.6167	123.191	0.00392727	-0.00319075	0.00141678
2535	3	3.85102	44.4985	122.534	0.0113667	-0.0137546	0.0190089
326	3	71.2455	40.3454	121.337	0.0164515	0.0269124	-0.00814492
2531	5	4.14662	42.5349	122.3	0.000863099	0.00777982	0.00400083
2537	3	2.77029	40.8959	122.356	-0.0109629	0.0301356	-9.5483e-05
2527	3	1.63624	41.8504	123.853	0.00127808	-0.0159321	-0.00224434
2528	3	3.00354	41.4276	124.984	0.00253434	0.00968907	-0.0206402
2533	6	3.52968	41.4345	122.982	0.00338946	-0.00313721	0.00831572
2525	6	2.69096	41.9318	124.086	-0.00373328	-0.00527941	0.00253822
2530	3	2.13965	44.0748	124.092	-0.0180733	-0.00468163	-0.0077381
2529	3	3.43949	43.7856	125.118	0.00985315	0.00465883	0.00792422
2526	6	3.02684	43.4568	124.252	-0.000236465	0.00336961	-0.00137651
2534	3	5.10102	43.7162	123.627	0.00353204	0.00849032	-0.0160482
2507	6	-47.8799	99.6545	213.787	-0.00482027	-0.00251826	0.00619243
1676	3	-53.052	-51.4221	5.35653	0.0165554	0.0117342	-0.0130684
800	3	-58.9805	-16.1442	5.08465	0.00845103	-0.00406056	0.00373746
2505	5	-47.3762	100.468	212.786	0.00322298	-0.00536879	-0.00437898
797	6	-58.5038	-15.6112	5.91942	0.00577796	-0.0014393	-0.000653265
2501	3	-49.3539	100.755	215.1	0.0165043	0.0126424	0.0188723
1794	3	-47.1998	13.345	96.8695	0.0164911	-0.0194372	-0.00129798
706	6	257.121	-76.7242	-29.796	0.00478206	0.00162544	0.00552001
318	3	69.6218	40.0234	123.027	0.0204135	-0.0148126	-0.0366659
2508	3	-45.8304	101.56	213.448	0.00518806	0.00656142	0.0181716
2499	6	-48.2504	100.597	214.97	-0.00628883	0.00335081	-0.00413571
2506	6	-46.9257	101.72	213.301	-0.00039257	-0.00372388	0.00131791
1793	3	-46.7797	14.9677	96.4848	0.00369727	0.0174427	0.0176363
1673	5	-54.4103	-52.3871	4.12472	0.000383573	-0.000903207	0.00692382
1677	3	-53.7138	-52.7912	6.06771	-0.00221355	0.00855625	-0.000856665
2500	6	-47.633	101.92	214.671	-0.00213748	0.00173945	0.00440287
332	3	0.116036	-20.8124	-56.5207	0.0010064	-0.00116428	-0.0027529
2325	6	-51.3986	104.705	-26.9581	-0.00957797	0.00379698	0.00711014
729	3	159.329	44.5336	35.9092	0.0084356	-0.0106043	0.0263193
2503	3	-46.9454	102.08	215.432	0.0069922	-0.00660198	0.00880995
2502	3	-47.8623	100.21	215.944	0.0158946	0.00914804	0.0131291
2153	3	-29.3006	14.4691	31.2978	0.00274459	0.012638	0.00152896
2326	3	-50.8896	105.733	-24.3363	-0.0272237	-0.00718224	0.00637878
2327	3	-49.3956	104.94	-24.5776	-0.0136709	-0.0456764	-0.0250979
2323	5	-51.0409	104.22	-25.7345	0.00817818	-0.00327963	0.00245001
2328	3	-52.4783	104.94	-26.9662	0.0189735	0.00252989	-0.0165444
2149	6	-30.2346	14.1045	30.9463	-0.00554405	-0.00227905	0.000203437
2504	3	-48.3529	102.832	214.805	0.0200419	0.0200155	-0.0114594
1674	6	-53.3988	-52.4129	5.08299	0.000403703	-0.000258754	-0.000597801
2324	6	-50.2918	105.29	-25.1218	-0.00701428	-0.000892123	0.00517076
2509	3	-47.155	102.491	212.613	-0.00478069	-0.00637437	-0.010243
2329	3	-51.1249	103.983	-27.7356	-0.00718389	-0.0100003	-0.00166262
724	5	157.589	44.8609	34.9618	0.00161469	0.00386149	-0.00113731
333	3	1.62608	-20.3769	-55.6523	-0.0103798	-0.0037369	-0.0279036
792	3	3.47096	-83.2787	34.4279	0.0115053	-0.00312645	-0.0133526
319	3	68.1039	41.7803	123.144	-0.0077684	0.0320298	0.00540445
2341	3	1.54649	-21.6542	91.5279	-0.0150014	0.0046115	-0.000776464
338	3	0.785636	-18.2187	-55.6367	0.00688556	-0.0172831	-0.0216396
316	6	68.1633	41.3195	122.179	0.00723567	0.0023825	0.0055112
315	6	69.0916	40.1508	122.126	0.00125796	0.00389359	-0.00360007
2510	3	-47.1887	98.8679	214.154	-0.0290016	0.000792874	-0.00245668
707	3	256.111	-76.6539	-27.889	0.00865495	0.00612929	0.0175403
726	6	158.472	45.2387	35.9589	0.00361498	0.00519474	0.0031522
335	6	0.085153	-18.9307	-55.3136	0.00739193	-0.00467215	-0.000798123
2511	3	-48.7169	99.1039	213.193	0.00960524	0.000456087	-0.0288975
2465	3	156.555	-139.986	35.948	0.0194739	-0.0258968	0.0045392
1426	5	-15.6904	99.7868	-24.3439	0.00422268	-0.000801846	-0.00598936
1671	3	-51.3418	-52.6303	4.33784	-0.0292176	0.00172984	-0.00357999
324	3	68.928	43.3424	121.822	0.00463554	-0.00345237	0.0106959
329	6	0.574847	-20.3107	-55.5842	-0.0100261	0.00313647	0.000642523
1678	3	-54.3681	-52.4191	2.12411	0.030014	0.0314971	-0.0269812
320	3	67.1123	40.9625	121.908	0.00165642	-0.0187055	-0.0074693
705	6	257.033	-76.308	-28.3219	-0.00594861	-0.0024121	0.0033824
317	3	68.6431	39.2652	121.785	0.0114971	-0.0224607	-0.00978139
2317	6	-50.6377	105.94	-27.3125	0.00664101	-0.00101292	0.00566895
2319	3	-50.0099	105.608	-28.1091	-0.017922	-0.0238747	0.0190533
710	3	256.28	-77.3319	-30.0512	-0.0134027	0.00486398	0.00332144
1766	6	32.1845	102.17	-18.8937	0.00395606	0.0045638	1.37753e-05
2470	3	157.493	-139.142	38.0844	-0.00990757	-0.00515011	-0.012348
2467	6	156.49	-139.463	38.0833	0.00205046	0.00870867	0.00211936
2466	5	156.614	-140.505	39.1038	-0.00268179	-0.00331992	0.000284712
2469	3	155.768	-138.708	38.454	-0.00794486	0.00385488	-0.0273229
2464	3	154.939	-139.922	36.5844	-0.0233984	0.00448302	0.0135569
2461	6	155.973	-140.196	36.8417	0.00104802	0.00187138	-0.00667042
2468	6	156.495	-141.76	38.5038	0.0113878	-0.00187943	-0.0076979
2472	3	157.483	-142.252	38.6236	-0.00839663	0.0118661	-0.0102972
2463	3	155.145	-142.178	36.9049	-0.0243797	0.0197806	-0.0180362
2121	3	73.7174	101.956	-18.2036	0.00415279	0.0150632	-0.000372501
2460	6	156.102	-141.712	37.093	-1.41901e-05	0.00443911	-0.000498482
930	3	-81.675	-15.6315	69.2772	-0.0169199	0.0274289	-0.0218313
1759	6	30.5336	103.509	-19.892	0.00799698	0.00120195	-0.000745426
1430	3	-16.2823	101.88	-24.0519	-0.0151801	-0.0218273	0.0292844
730	3	157.957	44.9888	36.8688	-0.0357591	-0.015798	0.00082668
2471	3	155.756	-142.336	39.0222	-0.00527723	-0.00427169	-0.00989139
1758	6	32.0216	103.349	-19.6914	0.00443858	-0.000702604	-0.000189939
743	3	131.385	134.124	-19.7043	-0.0304909	-0.0161507	0.0259775
1769	3	32.9571	101.533	-19.2782	0.0214289	-0.00199199	-0.0251734
1760	3	32.4597	104.284	-19.2191	-0.00898369	-0.000360471	0.0142208
1761	3	32.5768	103.307	-20.6414	-0.00586246	-0.0314697	0.0012718
340	3	0.293653	-20.1313	-52.3158	-0.0220571	-0.00748256	0.00292654
1604	3	67.0858	-18.8012	-110.274	0.0207566	-0.0136826	0.012738
1424	3	-16.6801	100.837	-21.4751	0.000591075	-0.00555615	-0.00261971
731	6	130.771	132.765	-21.3978	-0.00051323	-0.000341577	-0.00119539
737	5	132.204	132.29	-19.5427	-0.0173403	0.00369878	0.0108064
1785	6	-47.0802	14.5732	98.6198	0.00127941	-0.00338583	0.0105068
739	6	131.731	133.33	-20.3575	-0.000992571	0.00487937	-0.00184201
733	3	129.713	133.097	-21.3772	0.00352078	0.00217938	-0.0218213
741	3	130.802	130.813	-18.8702	-0.00876584	-0.0119374	0.005105
1420	6	-17.3951	99.1408	-22.8619	-0.00227577	-0.000847381	-0.0107012
740	3	132.233	130.317	-19.9928	0.0342652	-0.0118997	-0.00329134
2120	3	74.0044	100.263	-18.7337	-0.00285843	-0.001408	0.00356129
417	3	3.37623	-45.4468	100.526	-0.000628082	0.0135503	0.0205349
738	6	131.443	131.04	-19.7703	0.00349958	-0.00242712	0.00423324
735	3	130.736	130.519	-21.8004	0.00138234	0.030947	-0.037839
798	3	-58.6195	-15.9907	8.07938	0.0150306	0.00189464	0.0100429
2462	3	156.798	-142.147	36.3532	-0.00731758	-0.022803	-0.0270594
742	3	132.615	133.802	-20.8989	0.0122443	-0.0135693	-0.0128022
799	3	-60.0344	-16.3799	7.1604	0.0205225	-0.00272196	-0.0273003
167	6	104.805	-16.5592	11.733	0.0020508	0.00598369	0.00331437
330	3	1.15664	-21.5311	-53.8802	-0.0100868	0.00933079	-0.00418914
734	3	131.107	132.871	-22.44	0.000393126	0.0084409	-0.00443113
1784	6	-45.798	14.2405	99.4729	0.00086898	0.00165221	0.000180512
1789	3	-47.8227	13.8556	98.9974	0.00870721	-0.0149604	0.00368482
736	3	129.523	131.036	-20.7706	0.00979905	-0.00569867	-0.00562668
929	3	-81.7872	-15.3834	71.7979	-0.0225771	0.00353163	-0.0203688
1421	6	-16.9924	100.578	-22.5361	0.00180457	0.00678221	-0.00176841
732	6	130.525	131.278	-21.0112	-0.00126344	-0.00298032	0.00287458
1786	3	-46.0073	13.468	100.186	-0.00613671	0.0129513	-0.00931837
1422	3	-18.4563	99.0931	-23.112	0.00608003	0.0082418	0.000312852
1764	5	30.9992	101.393	-18.9469	0.00781318	-0.00170561	0.000504911
1425	3	-17.7748	101.302	-22.5673	0.0331097	0.00590999	0.00632586
170	3	104.118	-17.2619	11.2859	0.00818136	-0.00412514	0.00897524
1427	6	-15.9169	100.985	-23.5038	0.00110576	0.00589005	0.00108967
1602	6	67.3613	-18.6244	-109.264	-0.00682474	0.00685044	0.0054575
328	6	0.277537	-21.0912	-54.3092	0.00297111	-0.00256532	0.000881329
1614	3	68.318	-16.9531	-110.121	0.0216559	-0.00378606	0.0104834
796	6	-59.2294	-15.6588	7.25097	0.000511421	0.00409401	0.00437912
1428	6	-16.5811	98.7153	-24.1009	0.0023152	-0.00149092	0.00136876
171	3	104.589	-15.5243	11.3063	0.0167535	-0.0146488	-0.000353643
418	3	4.1539	-45.6582	102.007	-0.00205798	-0.0153175	0.0104197
165	5	106.14	-16.9276	11.5874	-0.00318548	-0.00167038	0.000502322
409	3	5.35036	-45.7536	99.4803	-0.0135989	-0.0222112	0.0037049
1718	3	-27.154	8.51672	42.3909	0.00627484	-0.0350475	0.000222057
1791	6	-46.6816	14.1671	97.2252	-0.00274789	-0.00158241	0.0041375
801	3	-57.5188	-16.054	6.21105	0.0483597	-0.0222766	0.0055235
1373	3	128.151	98.9769	-45.5979	0.0107959	-0.00258944	0.0142766
2454	6	31.3677	74.7792	166.006	-0.00641376	-0.00268577	-0.00404935
2447	6	30.9109	73.5189	168.084	0.000476072	-0.00289315	0.00343201
1711	3	-29.1935	9.48691	45.3468	-0.00964588	-0.00324763	0.00618568
1603	6	66.1293	-18.5635	-108.341	-0.00202042	0.0054058	-0.00252455
1710	3	-28.7198	7.85017	45.9138	0.00189094	0.00981421	0.00681107
1611	3	66.0946	-16.8714	-106.92	0.0416182	0.0214306	-0.00915865
2453	5	30.3509	73.8118	165.798	0.000840441	-0.0023467	6.10961e-05
1606	3	66.1781	-19.0757	-107.447	-0.00266547	-0.00189783	0.0125973
1609	6	66.0057	-17.0606	-108.041	0.00431411	-0.00683919	0.00603391
1608	5	67.1274	-16.3816	-108.583	0.0046074	-0.00163391	-0.00385381
1612	3	65.0995	-16.6428	-108.496	0.00475987	0.00938708	-0.0237671
1839	3	-49.8693	-47.2576	15.1755	0.0079207	0.0110569	-0.0114725
1039	3	12.3862	38.4457	-12.8346	-0.0135195	-0.00365369	-0.0212032
2452	3	31.6054	75.6032	168.066	-0.00975521	-0.00360924	-0.00265972
1368	6	128.555	100.92	-44.6486	0.00553792	-0.00615034	0.0049728
1847	3	-50.6231	-46.3584	13.1745	-0.00605926	0.00107192	0.0137429
1376	6	129.954	101.157	-43.9846	-0.00465009	0.00574428	0.00524417
1369	6	128.795	99.8681	-45.7092	-0.00617516	0.000663535	-0.0109139
1707	6	-28.4369	8.58425	45.1748	0.0104856	0.00395639	0.000129978
2451	3	32.8902	74.4789	167.508	-0.000464363	-0.0101782	-0.00834664
1836	6	-50.3538	-46.3077	15.3069	0.00372448	-0.000642426	0.00399875
2448	6	31.814	74.6688	167.488	0.000566861	-0.00380617	-0.00468831
1840	3	-48.5519	-45.6381	15.815	0.0167462	0.00213385	-0.0102692
1377	3	130.727	99.44	-46.4592	-0.0150078	-0.0149568	-0.0164559
1716	3	-27.1321	10.1941	45.5644	0.0057143	0.00878141	-0.0193518
1371	3	128.12	101.801	-45.2322	0.00745545	0.00832906	0.00155659
1613	3	69.0067	-17.3304	-108.643	-0.00095772	0.0137628	0.0110262
1770	3	32.3691	102.461	-17.8316	0.0088523	-0.0161953	-0.00386587
1379	3	130.383	102.152	-43.9527	-0.0352619	0.0165704	-0.0464484
1712	5	-26.3838	8.75122	44.1911	-0.000403646	0.00362851	-0.00288929
236	3	-55.718	-49.2844	-73.2829	0.00706809	-0.0130214	0.00559963
1708	3	-29.1679	8.50044	43.1995	0.00682187	0.00727392	-0.00910016
1715	3	-26.6827	8.52456	46.3346	0.00748379	0.000435126	0.00578855
159	6	104.596	-16.5086	13.2571	-0.00819399	-0.00418352	0.00672058
2119	3	75.4823	101.553	-15.3038	0.0170106	-0.009594	0.0158257
1370	3	127.788	100.49	-43.9737	0.0242552	-0.0280906	-0.0148141
1380	3	129.867	100.931	-42.9293	-0.0173568	-0.0224508	0.00432022
1713	6	-27.0937	9.06255	45.4588	-0.013166	-0.00698614	0.000763715
1844	6	-50.9246	-45.7255	14.0422	-0.00361077	0.0042423	-0.000899973
2450	3	31.4889	72.5789	168.336	-0.00195045	-0.00044366	-0.00286505
1706	6	-28.5324	7.95494	43.848	0.00479719	0.0068486	-0.00923392
2114	3	73.418	100.961	-14.7885	-0.00527332	-0.00253792	0.014954
1374	5	130.894	100.344	-44.6026	-0.0012671	0.00214353	-0.000795985
2112	3	72.8518	99.413	-17.1965	0.0055992	-0.00411998	-0.0264427
2116	6	75.2248	100.68	-15.8753	0.00413306	0.00561057	0.00230342
2113	3	73.7542	99.3067	-15.187	-0.0189221	-0.0280497	0.00623079
1375	6	130.25	99.4849	-45.4819	0.00360438	-0.00430361	0.0010035
1605	3	67.9392	-19.4921	-108.944	-0.000960053	0.0153853	0.0161221
1372	3	128.489	100.302	-46.6294	0.00435293	0.00985945	-0.0294487
161	3	104.083	-15.5362	13.502	0.0178826	0.0153949	-0.00499745
1714	6	-27.1381	7.94113	43.2871	-0.0036043	-0.00158648	-0.000392437
2110	6	73.8263	100.309	-15.5959	-0.00197962	0.00132109	-0.0037921
2456	3	32.2255	74.5365	165.35	0.0132292	-0.00399461	0.0195143
2111	3	72.1004	101.003	-16.7909	0.00649754	-0.00157245	0.0192294
2109	6	73.0417	100.415	-16.875	-0.00333327	-0.000258521	0.00713444
2117	6	74.0048	100.964	-17.8687	0.00354304	-0.00182919	0.000228065
2115	5	75.339	100.974	-17.2395	0.00891788	-0.000657302	-4.43101e-05
160	6	105.899	-16.8239	13.9341	-0.00476687	-0.00163096	0.000860833
162	3	103.802	-17.1711	13.6592	-0.0214043	-0.00891471	0.00742195
1848	3	-52.0031	-45.8102	14.0909	-0.0201018	-0.0330021	0.0225402
2457	3	31.0184	75.7452	165.832	0.0205697	-0.00722283	-0.0156532
1838	3	-51.1776	-46.5465	15.9866	0.012891	-0.00866866	0.0250952
750	5	-90.673	130.418	-103.503	-0.00145084	-0.00506896	-0.00355745
163	3	105.823	-17.6318	14.7109	0.0098507	-0.00274616	0.0110791
1607	3	65.2583	-18.9438	-108.819	0.015624	0.0303952	-9.60528e-05
164	3	106.265	-15.8955	14.3834	0.0226241	-0.0209586	-0.013917
2449	3	30.4447	73.8465	169.073	0.00975999	0.00527914	0.0107473
1610	6	68.0638	-17.2808	-109.148	-0.00093684	-0.00816085	-0.00136413
1123	3	131.751	-19.611	53.6647	-0.015549	-0.0018971	0.00529538
120	6	-106.631	-21.3464	20.5868	0.0046763	-0.00190284	-0.012128
225	6	-55.5181	-49.4365	-70.0875	0.0012237	-0.00602554	0.00532719
846	3	6.45456	-47.1202	113.995	0.0349146	0.0274039	0.0142147
752	6	-90.9276	131.2	-102.332	0.000852691	-0.00456023	-0.00500015
1286	3	131.553	73.4311	18.7746	-0.0143399	-0.0226571	-0.000381115
620	5	45.3071	75.6167	51.1557	-0.000163855	0.000800139	-0.00324104
224	6	-54.7808	-49.2838	-71.4115	-0.00575644	0.000170241	-0.000511277
1179	5	62.5152	161.961	-6.75792	0.000631469	0.00550792	0.000684417
1306	3	126.558	8.51547	19.8312	0.0231222	0.0154389	0.00179925
234	3	-57.461	-50.2747	-70.3671	-0.00940097	-0.00633125	-0.0122684
1725	5	0.91739	-15.1851	-100.455	-0.000334067	0.00541891	0.00121687
1034	3	10.4908	38.9219	-11.4406	0.011785	0.0191264	-0.00762772
1283	5	131.849	73.1403	20.8	0.00818277	-0.00329526	0.00675277
230	5	-57.0146	-48.7232	-71.7188	-0.0020766	0.00405928	0.00909733
1181	6	62.1925	160.584	-6.78074	-0.00724994	-0.00309587	-0.000797274
1183	3	61.2572	163.459	-6.08574	-0.0352957	0.00206653	0.0272707
126	5	-107.214	-19.5097	19.2641	0.000974171	-0.0100488	-0.0027262
129	3	-108.096	-18.6612	20.9175	0.00420234	-0.00665331	-0.0180049
231	6	-56.9681	-49.278	-70.4064	0.00313786	0.0102059	0.00595496
1121	6	130.941	-20.2795	53.7136	4.42444e-05	-0.00339441	-0.00584923
1315	3	123.911	8.05531	18.6755	-0.00763538	-0.00969227	0.00369769
233	3	-57.3921	-48.6137	-69.7111	0.0194801	-0.0217603	-0.0031428
622	6	44.7482	75.3018	52.4102	-0.00455407	0.00106537	0.00185682
1124	3	130.089	-19.7093	54.0882	0.0113723	0.010294	0.00326153
227	3	-53.9406	-48.6459	-71.3483	-0.000516486	-0.00681265	-0.0114737
228	3	-55.108	-48.7725	-69.3598	0.0033805	0.0144085	-0.0162625
229	3	-55.3031	-50.3996	-69.5851	-0.0111784	0.00903535	-0.00337287
1133	3	131.161	-20.4957	51.4882	-0.00273633	0.0153433	0.00552286
756	3	-90.0341	131.233	-101.657	0.014022	0.00956361	-0.00549895
1727	6	1.19905	-15.5562	-101.784	0.00110403	-0.00213009	0.000433553
1305	3	125.98	8.8875	18.1909	-0.0211364	-0.00877835	-0.00107743
1311	6	124.61	7.57319	19.3957	-0.0013714	-0.00448031	0.00529188
2583	5	-166.879	-21.7928	-158.233	-0.00257404	0.00395338	0.00353336
127	6	-108.122	-19.5732	20.3488	-0.00338872	0.0123456	-0.00215805
843	6	5.84309	-46.5445	114.673	0.00299901	2.26065e-05	-0.00446274
625	3	43.7379	75.1708	52.3495	-0.00301657	0.00725004	-0.0018927
847	3	5.02239	-47.0675	115.071	0.0107062	0.00361529	-0.0046109
1129	6	130.51	-20.7624	52.3049	-0.00390638	-0.00209222	0.00232346
124	3	-107.817	-20.4187	22.2064	0.026923	0.0157665	-0.00459177
1314	3	124.378	7.99604	20.331	-0.000911681	-0.0126728	-0.00802222
235	3	-55.4662	-47.6184	-72.5949	-0.0165152	-0.0109539	-0.00824142
1288	3	132.085	74.5517	22.3232	0.00605661	-0.0189047	-0.00852204
1277	6	130.406	75.0025	21.2142	-0.00156773	-0.00603793	-0.00227911
1015	3	-54.5879	101.015	-6.7778	-0.00917726	0.0100035	0.00608997
1282	3	129.171	74.6122	19.4856	0.0170148	0.000851697	0.0100222
232	6	-55.7606	-48.6894	-72.3301	0.00450472	-0.0102087	-0.00204054
121	6	-107.945	-20.7293	21.1892	0.000967555	0.00124705	-0.000526371
1279	3	129.49	74.9887	21.8395	-0.0184168	-0.00303973	0.0172867
1185	3	61.9392	160.178	-7.74561	0.0253623	0.00382593	-0.00831042
122	3	-106.958	-22.3399	20.2987	0.0116217	0.0215035	-0.0193326
1285	6	131.359	73.9736	21.8619	0.000660465	0.00555262	-0.00235479
1284	6	130.965	73.3004	19.6986	0.00387925	-0.00282773	-0.00263893
1281	3	130.88	75.461	19.2772	-0.0278193	0.00170817	-0.00127348
617	3	44.9154	73.2688	53.1461	-0.00881123	-0.00520299	-0.0343858
130	3	-109.07	-19.4832	19.9842	-0.0229353	0.0047172	-0.00378882
1287	3	130.364	72.3767	19.7872	0.00485317	-0.0139188	0.0265767
1731	3	1.46268	-16.6386	-101.794	0.00305306	-0.00454314	0.00721234
1278	6	130.24	74.6799	19.7839	-0.00506234	-0.0031186	0.0010667
132	3	-106.299	-21.1106	18.4369	-5.32045e-05	-0.00199425	-0.00277788
1303	6	126.019	8.08522	18.9297	3.70431e-05	0.00528853	-0.00649274
1132	3	129.543	-20.3237	52.133	-0.00591249	-0.00957167	0.00531003
1729	3	2.74949	-15.1966	-99.255	0.0253055	0.00691193	0.000757328
128	6	-106.244	-20.512	19.3771	-0.00210055	0.00124832	-0.00012494
226	3	-54.5098	-50.2319	-71.851	0.0118403	0.0172754	0.0135176
125	3	-108.811	-21.3356	21.285	0.00945142	0.0128288	0.00402903
1127	5	130.505	-22.1703	52.3224	0.0066791	0.00939083	-0.00751864
1289	3	130.928	73.3468	22.6337	0.00280971	-0.0196734	0.0217487
2042	3	66.3807	75.5223	-11.16	0.0178004	-0.00900421	0.0107379
1184	3	63.0895	159.954	-6.49331	-0.0328156	0.00970092	-0.0271259
1730	3	0.368662	-15.5037	-102.47	-1.53732e-05	0.0217058	-0.014287
2584	6	-167.971	-22.6436	-157.801	-0.00630496	0.00218718	0.00219164
1122	6	131.191	-21.5399	54.5106	0.00977952	-0.00414424	0.00317945
1016	3	-56.1221	101.264	-5.75739	-0.00478854	-0.015267	0.0275506
700	6	3.7356	74.4311	-2.00743	-0.00316995	-0.00126011	-0.0031774
837	3	6.5848	-46.3935	116.668	-0.000263464	0.00785132	-0.00787507
1007	3	-53.7493	99.4662	-5.24874	-0.00285228	-0.0368905	0.0236137
2602	3	75.0139	12.2803	-4.25235	0.0292812	-0.00250436	0.00546988
692	6	3.23728	73.6354	-3.12965	2.80926e-05	-0.00266462	-0.00154998
704	3	4.75763	74.2079	-1.79136	-0.00427664	0.00632712	-0.0297176
325	3	68.0076	42.6912	120.511	0.00760329	-0.015121	0.00153237
695	3	2.35555	73.0374	-2.93071	-0.00438801	0.00941914	0.0241742
694	3	3.99399	72.9613	-3.51454	-0.0261678	-3.38184e-05	0.0336895
1006	3	-55.2431	99.7064	-4.27495	0.0177258	0.00953251	-0.00975572
2330	6	1.68997	-21.8726	89.4436	0.00130105	0.000778173	0.000886937
2335	3	3.16314	-21.6423	87.8296	-0.00803716	0.020606	0.0132135
1126	3	132.266	-21.4946	54.8311	0.0167248	-0.01175	0.0111849
703	3	3.29565	74.2521	-1.02859	0.00610053	0.00210429	0.00230643
1013	3	-52.8214	102.853	-4.33608	-0.00355482	-0.0194953	0.0238471
2339	3	4.53581	-20.1757	89.9692	0.0281513	-0.00468738	0.00459987
1919	3	38.1867	74.906	88.4665	0.00558608	-0.0180202	0.0119467
2337	6	4.06997	-21.1447	89.8336	-0.00484611	-0.00190296	0.00404208
2331	6	2.9397	-21.1217	88.7836	0.000493305	-0.00521229	0.00170158
1004	6	-54.4319	100.26	-4.77226	0.00493398	-0.00715114	-0.00341916
1180	6	61.7972	162.618	-5.72831	0.00283062	0.00336757	-0.00631025
1174	6	60.9012	161.65	-5.02547	0.00491217	-0.00826142	0.00876221
1005	6	-53.6543	101.063	-3.71431	0.00395699	-0.00106657	-0.00301202
1176	3	61.5181	159.642	-4.93337	-0.00906752	0.00169651	0.00870704
1014	3	-54.1696	103.186	-3.4627	-0.00124018	0.00230648	0.0045168
1008	3	-52.5897	100.634	-3.75764	-0.00555814	-0.0073924	-0.0064223
698	5	3.62403	75.7375	-2.30695	0.00773923	-0.00783279	-0.00292997
2590	6	73.9575	10.67	-3.21741	-0.000904653	-0.000393976	0.00921506
1011	6	-53.8008	102.511	-4.20319	-0.00527222	0.00778826	0.00231915
2591	6	72.5933	11.0075	-2.61442	-0.00395735	-0.00671044	-0.000428637
2334	3	2.69323	-20.0429	88.6585	0.0178614	0.0249488	0.0143112
2594	3	72.3728	10.447	-1.69254	0.019777	0.0267706	0.0234838
2595	3	71.729	10.7095	-3.23273	0.0139385	-0.00514805	0.00321111
2596	5	73.8581	12.983	-2.80865	0.0030643	0.00827576	-0.00783298
1173	6	61.124	160.33	-5.66662	-0.00105078	-0.000810882	0.00408506
321	5	69.8461	41.9344	120.685	-2.79262e-05	-0.00595251	0.002426
2586	3	-168.736	-22.1415	-157.255	0.00308967	-7.19859e-05	-0.00535079
2600	3	71.8619	13.0334	-2.6535	0.00249519	0.00939499	0.0386655
2599	3	72.7733	12.6726	-1.21188	0.00790923	-0.000143439	-0.0149065
2601	3	75.5718	11.8347	-2.53586	-0.00389475	0.0201467	-0.000483115
1125	3	130.616	-21.5736	55.3921	0.00739733	0.0110068	-0.00954421
1924	3	39.8197	74.9344	90.0672	0.00640926	0.0210046	0.0128711
2593	3	74.5152	9.96085	-2.61269	0.0140483	0.00406778	0.0174046
1010	5	-54.5873	102.539	-5.34612	0.00240978	0.00400564	-0.00513233
322	6	68.6833	42.4314	121.274	0.000873037	0.00193947	0.00581599
2598	6	74.7352	11.9433	-3.23657	0.000690079	-0.00192619	0.00235306
1874	3	-19.5522	99.379	87.9088	-0.00240909	-0.0212166	-0.00981063
327	3	69.9039	39.9628	120.149	-0.0133908	-0.0030241	0.00467965
2597	6	72.667	12.5128	-2.27277	0.00178656	0.000285897	-0.00404382
1009	3	-54.0309	100.934	-2.71843	0.00423948	-0.00450783	0.00157283
323	6	70.0987	40.4955	121.003	0.000220878	-0.0108755	0.00220582
1665	3	75.7836	8.30945	-61.7631	0.0157386	0.00157084	-0.00641789
697	3	3.2947	74.2406	-5.11415	-0.0162625	-0.0188912	-0.00433106
2336	5	3.53917	-21.8352	90.9914	-0.00282058	-0.0113923	-0.000753163
2333	3	0.792236	-21.2216	89.387	0.0124997	-0.0170828	0.00265583
2340	3	4.92728	-21.73	89.5196	-0.00657413	-0.0111623	-0.0088413
2592	3	73.8914	10.2818	-4.24682	0.0143498	0.0101425	0.0116233
693	6	2.73852	74.5523	-4.18245	0.00164484	-0.00774611	0.00366832
2338	6	2.18597	-22.2553	90.8587	0.000459655	0.00294777	-0.00491808
696	3	1.67775	74.5253	-4.43802	0.00289835	0.0220177	0.00340711
1012	6	-54.9989	101.243	-5.74273	-0.00285852	0.00409922	0.000207211
1182	3	62.6217	162.971	-5.06861	0.00136979	-0.00920845	0.0199697
835	6	6.90771	-46.0392	115.706	-0.000523262	0.000776779	0.00800713
1177	3	60.9353	161.726	-3.93898	-0.0110906	-0.00337981	0.0130926
2150	3	-29.0864	12.4533	30.1961	0.0119253	-0.00623674	-0.0126405
2148	6	-30.133	12.7798	30.1738	-0.00683843	0.00246313	-0.00522133
838	3	7.88599	-46.4447	115.451	-0.0103645	0.00118784	0.0169324
2604	1	-19.867	-45.8557	-66.1544	0.020694	-0.0389833	0.0232129
1739	6	-57.3021	80.3589	1.38862	0.000998703	4.82452e-05	-0.00290348
971	5	-106.707	17.7387	-25.7873	-0.00350745	0.00852912	0.00380384
1733	6	-56.9549	78.8593	1.60705	0.00670863	-0.00839883	0.000854817
1741	3	-56.4095	80.9338	1.39198	0.00280336	-0.00454008	-0.00445384
1736	3	-55.8818	78.6749	1.68516	-0.01097	-0.0127901	0.00874055
1742	3	-57.8661	80.8014	2.24125	0.0186239	-0.0116444	0.000656236
173	6	98.9903	112.298	31.7928	0.00577233	-0.000176304	0.00383767
1737	3	-57.3133	78.4553	2.57227	-0.0087612	0.00991596	-0.0173244
182	3	98.3976	113.358	33.6379	0.0191361	-0.0124592	0.00697407
1453	6	-57.3078	50.4966	66.3649	-0.00145129	0.00117952	-3.99026e-05
177	3	99.3381	113.32	31.5472	-0.0185126	-0.0247846	0.0152054
719	6	157.89	47.1346	34.6541	0.00120307	0.0062208	-0.0101609
718	6	158.864	46.7226	35.7975	0.00374994	0.00513246	0.000785054
727	3	157.818	45.7777	33.1056	-0.00751075	-0.0247578	0.0106697
1738	5	-58.1881	80.5675	0.3201	0.00333596	-0.00489601	0.00285165
725	6	157.322	45.8864	34.0271	-0.0105746	0.00475874	0.00229262
1233	6	104.223	18.3632	91.4659	0.00619516	0.00607917	0.00218067
175	3	99.7947	110.423	31.2093	-0.0101883	-0.0130108	0.00796461
1455	3	-57.2418	49.5088	65.9436	-0.018241	-0.00296904	-0.0159819
1732	6	-57.6331	78.2335	0.389559	-0.00399927	-0.0036521	-0.00300629
1225	6	105.658	18.5972	91.7695	-0.000128218	0.00460283	0.00317217
1237	3	103.608	18.0227	92.2412	0.0289444	0.0100187	0.00653061
181	3	97.3281	111.996	33.0559	0.00813519	0.00417329	-0.0289487
1454	6	-58.1408	52.4459	65.5078	-0.0107125	0.000194487	0.002927
1452	5	-57.0329	51.5489	65.4921	-0.00252417	0.00615929	-0.00161125
723	3	157.226	47.8752	35.0367	0.0176564	0.0328309	0.000545934
1734	3	-58.3405	77.4591	0.83056	0.0089971	-0.00592631	0.0372954
179	6	98.4066	112.341	33.2552	0.00192973	0.00299228	0.00621184
2322	3	-48.7349	106.274	-26.3385	0.00806237	0.0209656	0.0147187
178	5	99.176	111.505	34.1184	-0.00491973	-0.00140794	-0.000533915
1446	6	-59.1085	52.1294	66.6474	-0.00232726	0.00483664	-0.00148317
1227	3	105.801	18.4608	92.8336	-0.0085019	-0.00288011	-0.00116288
721	3	159.829	46.887	35.5234	0.0101956	0.0104196	-0.0343094
176	3	98.2061	112	31.1391	0.00426367	-0.00697141	-0.00991473
2320	3	-51.2209	106.736	-27.6268	-0.00673587	0.0049471	-0.0202917
805	3	-58.8221	-13.7889	4.62013	0.019609	-0.00355073	0.0183643
2209	3	61.4644	-133.141	2.58655	0.0170663	-0.00600904	0.00231715
1226	6	105.956	20.0098	91.3529	0.00169885	0.00346571	0.00188082
977	3	-106.783	19.662	-26.6596	-0.0324438	-0.0019662	0.000469144
2321	3	-50.0163	107.324	-25.7447	-0.0133838	-0.0039715	-0.0218414
973	6	-106.91	19.1785	-25.7536	0.000568251	0.00241443	0.00603713
728	3	156.307	46.1505	33.8685	0.0161585	0.0167674	0.0152441
2210	3	60.5744	-133.967	1.28781	-0.0202379	-0.00452596	-0.0145869
2318	6	-49.8533	106.346	-26.0835	0.00123203	-0.00396545	0.0107405
174	3	101.021	111.577	31.52	-0.000882683	0.0120676	-0.0045496
172	6	100.079	111.193	31.853	0.00441771	0.00452209	0.00748045
708	3	257.098	-75.261	-28.1133	-0.0182286	0.0191737	-0.0192531
1449	3	-60.1107	51.8964	66.1999	-0.00624158	0.0305692	0.0116199
722	3	158.519	47.6563	33.9434	-0.0112293	0.0119767	0.0161495
976	3	-107.925	19.4359	-25.4421	-0.00312476	-0.0217646	-0.014371
1926	3	36.7894	77.0029	91.4999	-0.014427	-0.0292154	-0.021773
1230	3	106.216	20.7474	92.1608	0.0271485	-0.00202212	-0.0173189
180	6	100.093	110.71	33.358	-0.00204885	0.00106809	0.00682232
1235	3	104.402	21.4362	91.1109	-0.0203396	-0.0300922	-0.0113304
183	3	99.9415	109.648	33.3788	0.0115458	-0.0119537	0.019527
184	3	101.044	110.727	33.868	0.000849988	0.0229906	-0.012052
1900	3	-18.3912	-68.256	-85.7408	-0.0159991	-0.00749565	0.0259705
1457	3	-58.5859	52.5408	64.5237	0.00286715	-0.00609574	0.00782246
806	3	-57.1742	-13.922	5.4984	0.0223511	-0.0124355	-0.0159566
1920	5	38.9031	76.4716	91.1799	0.00539113	1.00428e-05	0.00297595
803	6	-58.2851	-14.0992	5.53902	0.00130285	-0.00433704	-0.00211585
401	6	128.144	50.8706	37.355	0.00312503	0.000983131	0.00192446
1448	3	-59.0208	52.9477	67.471	0.017411	0.00247932	-0.0251614
1447	6	-58.5952	50.8322	67.172	-0.000540558	0.0042847	0.00312236
415	3	4.08464	-42.2332	99.8972	-0.011685	0.012542	-0.00654546
852	3	14.8825	52.4592	101.002	-0.0365062	-0.0137519	-0.024675
917	3	-145.043	-130.09	41.9341	-0.00215437	-0.0117346	0.00522803
400	6	129.504	52.6564	37.8696	-0.00032214	-0.00222738	0.0088012
412	5	3.75364	-43.7045	101.362	-0.00333146	-0.00351058	-0.0090206
413	6	4.64892	-42.8632	100.664	0.00471293	-0.00301293	-0.00356171
416	3	4.92825	-42.2425	101.499	-0.0123152	0.0168042	0.00687724
562	6	-29.9044	143.233	-49.623	0.00251731	0.0082048	-0.00548801
403	3	129.532	53.0695	38.9112	0.0115882	0.0176073	0.0165185
808	3	-59.6413	-13.934	8.5421	0.0143413	0.0257585	-0.00859637
563	6	-28.9185	142.986	-50.7629	0.00358285	0.00232769	-0.00152898
572	3	-26.8646	143.225	-50.4863	0.000990852	0.011666	-0.0165074
1451	3	-58.2723	50.8846	68.2158	-0.0167024	0.0144257	-0.0167524
410	3	5.71297	-43.5273	98.9149	0.00281184	0.0351985	-0.0321214
1450	3	-59.348	50.0246	66.9985	-0.0136762	-0.0219452	-0.0158888
913	6	-144.005	-132.041	42.415	0.00645365	0.00362137	-0.00245404
937	3	-82.3067	-13.633	72.1843	-0.00959398	-0.00234905	-0.0110846
407	6	5.76968	-43.6115	99.9709	-0.00410069	0.00227405	0.00183866
935	3	-82.1761	-13.492	68.5562	-0.0137209	-0.00128653	0.023747
569	6	-27.7423	143.876	-50.5448	0.00257994	0.00258596	-0.00283693
720	3	158.632	47.2279	36.7058	0.0144862	0.0105855	-0.0024722
405	3	127.508	50.3976	38.0798	0.0205588	-0.00757368	0.00718875
395	3	129.733	49.5847	38.1697	0.00508798	0.0204542	-0.00358538
936	3	-80.3449	-13.1205	68.8928	-0.000936617	0.0171463	0.00478777
926	6	-80.9941	-14.8754	71.2747	-0.000718974	-0.00334679	0.0029573
916	3	-144.352	-132.442	41.4895	-0.00116579	-0.00229526	0.00188647
397	3	131.209	51.6938	37.0004	0.035603	0.0330708	0.0141649
414	6	4.18165	-45.0391	101.124	0.00534454	0.00486418	0.00603249
406	6	5.4738	-45.0547	100.362	0.00449271	-0.00449138	0.0109169
2088	3	-17.7603	-73.658	101.15	0.0300824	0.0157332	0.00364616
396	3	129.786	49.9345	36.3739	-0.0159901	0.00808401	0.0108252
399	5	128.159	52.2433	37.7345	-0.000416585	0.00980402	-0.000953632
804	6	-59.7879	-14.2033	7.50266	-0.00628925	-0.00256269	0.00370528
2092	3	-16.1655	-71.9475	99.5789	-0.0214379	-0.0265326	-0.0014093
934	6	-81.3634	-13.3859	71.6544	-0.00675508	-0.0063023	0.00321323
564	3	-30.0726	142.293	-49.0642	-0.0296142	-0.013553	0.000850847
394	6	130.493	51.5002	37.7457	-0.00729363	-0.000385964	-0.00019039
566	3	-29.4231	143.231	-51.6701	-0.0088975	0.00684874	-0.00452881
2084	6	-17.4297	-72.6514	101.081	-0.000120142	-0.00267094	-0.00126884
931	3	-79.9862	-15.0029	69.5201	0.00659378	-0.00491068	-0.0266433
408	3	6.3122	-45.4263	100.906	-0.0111631	-0.00314782	-0.00904062
2091	6	-15.459	-72.1429	102.416	0.00469384	-0.00431863	0.00256577
781	3	70.842	-38.2003	101.162	0.0195532	0.00716703	-0.00352408
2086	3	-17.4424	-71.1643	102.591	-0.0199628	-0.0187783	-0.0185904
938	3	-80.6352	-12.8513	72.3018	0.00674079	0.00967817	-0.0243798
2087	3	-18.1972	-72.0594	100.472	0.0293379	-0.0227592	-0.010299
411	3	6.61316	-43.1643	100.392	-0.00730664	0.0123845	0.016684
802	5	-58.9518	-13.4192	6.60449	0.00308024	-0.00793711	0.00301974
933	6	-81.3249	-13.5428	69.3627	-0.00587052	-0.00424316	0.00349086
393	6	129.589	50.3118	37.3869	0.00531073	0.00219934	0.00291449
398	3	131.041	51.1917	38.6315	0.00256979	0.0112517	0.00304719
2083	6	-17.0096	-72.0966	102.406	0.00797878	0.00256145	0.00146049
2090	6	-16.1453	-72.7845	100.314	-0.00151593	0.000903336	0.00660599
928	3	-80.0821	-15.1471	71.7963	0.0151884	-0.0167396	0.00262242
927	6	-81.053	-14.9385	69.774	-0.0046258	0.00504898	0.000290315
2093	3	-15.9993	-73.8335	99.9182	0.0236942	0.005038	0.0115325
932	5	-81.6061	-12.6905	70.4535	-0.0029857	0.00645859	-0.00111623
567	3	-28.6678	141.904	-50.8967	0.035314	0.0312125	-0.0130083
902	3	60.61	16.9937	11.1962	-0.0244078	0.00556777	0.000644206
1456	3	-56.502	50.4996	67.0705	0.00682821	-0.0344097	-0.0165423
968	3	-106.499	20.3496	-24.1163	-0.0224724	-0.0126155	0.0317199
1788	3	-47.4963	15.5377	98.7468	-0.0443945	0.00384519	-0.0177425
404	3	127.711	50.7602	36.3128	0.0180331	-0.0107553	-0.0104404
1911	3	124.541	77.1752	-44.0331	0.0335616	-0.0170088	-0.0388008
1903	3	124.497	77.1232	-47.5986	0.00330775	0.000807941	-0.00159434
1909	6	123.649	78.85	-46.5002	-0.00795606	-0.0050634	0.00207955
1908	6	124.815	78.026	-44.7105	-0.00259546	-0.000352287	0.0014228
1901	6	124.807	77.9837	-47.0724	-0.0065815	-0.00184739	0.00098327
1902	6	125.562	77.5035	-45.9086	-0.00164742	0.00344216	-0.00014349
2038	6	68.1896	77.0432	-13.2099	-0.00502988	0.000326122	0.00522676
1906	3	125.731	76.4376	-45.8826	-0.0115126	-0.00387685	-0.0151348
1907	5	123.665	78.7346	-45.085	0.00201518	0.00374774	-0.00565471
1913	3	122.601	78.516	-46.7265	0.00212982	0.0139061	0.0150308
2040	3	69.0348	76.4914	-13.5201	0.0158462	-0.00886257	5.85756e-05
2041	3	67.9865	77.7458	-13.9737	0.00307244	0.0102777	-0.00447658
1390	3	45.3293	-42.4476	137.924	-0.0198807	0.0196091	0.0297527
919	5	-145.473	-131.958	44.3232	-0.000702249	-0.00339258	-0.00327218
2214	6	37.8345	52.4919	-133.787	-0.00086747	-0.00356855	0.00181372
918	3	-143.58	-129.864	42.561	0.0170257	-0.00364103	-0.00610392
2037	5	66.9938	76.2808	-12.9776	-0.00255602	-0.00636438	-0.00291785
921	6	-144.643	-132.843	43.5195	-0.00404862	0.00201708	0.000209265
1846	3	-50.0348	-43.1077	15.4674	-0.00765989	-0.0156488	0.0291014
2220	6	39.2279	52.0029	-134.245	0.00645947	-0.00276971	-0.00075635
1828	3	-90.3584	-69.3184	106.912	0.0157513	-0.0121204	-0.00447229
1905	3	126.595	77.8765	-45.8886	-0.00901624	-0.00172981	0.0108313
1910	3	125.447	78.6292	-44.0816	0.00636944	-0.0134833	0.00487665
925	3	-143.822	-133.2	44.1729	-0.0119846	-0.0015235	0.00281555
1384	3	44.2176	-38.7907	137.473	0.0016059	0.014878	0.00812589
1826	3	-87.6417	-68.9709	107.08	0.0113136	-0.0199547	0.000319376
1827	3	-89.514	-69.6136	108.359	0.000491454	0.00314177	-0.0173148
920	6	-145.23	-130.627	43.9401	0.00230331	0.0114622	0.0129717
1823	6	-88.5114	-68.2698	106.983	-0.000630266	0.000724798	-0.000708811
1841	3	-49.9604	-45.0882	16.8485	-0.00145005	-0.0182886	-0.00192357
1904	3	125.53	78.5247	-47.7462	-0.00525028	0.000363479	0.00714531
1381	6	44.3218	-39.5556	136.832	-0.00116321	0.00585243	-0.00221506
1392	3	42.4274	-40.4591	137.577	-0.0192411	-0.00603324	0.0131117
1820	3	-121.077	-13.6014	-74.9691	0.0223831	0.0112986	0.0161258
1824	6	-89.7744	-68.8443	107.675	0.00441511	0.000433377	-0.000438008
1387	5	43.7058	-41.8809	136.933	-0.00129651	0.00574361	-0.00831792
2219	5	40.21	52.9973	-133.978	-0.0117843	-9.1601e-05	0.00101235
1389	6	43.1587	-40.5661	136.801	0.00311728	0.00590691	-0.0079904
1912	3	123.827	79.8743	-46.8876	-0.0262486	0.0198974	0.00458123
1843	6	-49.6817	-43.9852	15.0004	0.00112481	0.00871334	0.00618245
2217	3	37.0903	52.6711	-134.569	0.0142295	-0.00558431	0.0206036
574	3	-29.1396	143.78	-47.7702	0.00370367	-0.0170584	-0.00134211
1845	3	-48.7838	-43.6446	14.53	-0.0201045	0.00952418	0.0162308
1837	6	-49.4936	-45.2265	15.8689	-0.00252611	0.000455574	1.39212e-05
2222	3	39.0726	51.8006	-135.239	-0.00184865	-0.011517	-0.0106429
923	3	-144.717	-130.164	44.7982	0.0022341	0.0240453	0.00976178
2223	3	39.4121	51.1067	-133.659	0.00369739	-0.0147692	-0.0248161
1383	3	44.5092	-39.1166	135.825	0.020779	0.00301731	-0.0114122
1393	3	42.6813	-40.4818	135.805	0.0042088	0.0103543	-0.0106516
1391	3	45.6082	-42.3589	136.299	0.0483973	-0.00306121	-0.00502405
1388	6	45.1124	-41.871	137.046	-0.0107144	-0.0028981	0.00267216
924	3	-145.152	-133.668	43.0796	-0.013161	0.0165895	0.00601009
922	3	-146.135	-130.056	43.8062	0.00796171	-0.00702511	-0.00768106
1842	5	-50.5429	-44.3889	13.9596	-0.000171379	0.00192144	-0.00164444
914	6	-144.456	-130.583	42.6522	-0.000170712	0.00192889	0.00652311
2085	3	-17.4782	-72.682	103.192	0.00219885	0.00565734	0.0109294
915	3	-142.94	-132.078	42.4603	-0.00409705	0.0099491	-0.0143567
642	3	-21.9663	49.2318	-100.745	-0.0311509	-0.0215387	-0.0165773
645	3	-20.5334	51.1639	-100.842	0.0110447	0.0206367	0.00264383
640	6	-21.9037	49.8093	-99.7478	-0.00305885	-0.0026478	0.00868134
2349	5	65.6233	80.7204	20.4821	0.000300895	0.000802255	-0.00551204
1728	3	1.77056	-13.7668	-99.1979	-0.00831733	0.0125479	-0.000469724
374	6	61.0507	-10.8034	21.9419	0.00250863	-0.00162912	-0.000543875
652	3	-21.0171	48.099	-98.8242	0.0390252	0.0072035	0.00252109
368	6	61.8377	-10.8748	23.2151	-0.000430614	0.00264596	0.00403983
2347	3	64.3777	82.7945	18.7162	-0.0148491	0.0150824	-0.0220871
844	3	6.38601	-43.6798	113.709	0.00541109	-0.0305333	-0.00577667
2354	3	66.554	82.1863	21.3972	0.00639778	-0.00346294	-0.00911752
842	6	5.8522	-44.1774	114.584	0.000741501	0.00251856	0.00215608
643	3	-22.8849	50.0654	-99.6003	0.0319414	-0.010686	-0.00947482
2035	3	69.5885	77.6811	-11.6839	0.0184271	-0.0195524	0.00623006
2033	3	66.9269	78.2444	-10.6691	-0.00262296	-0.0120836	-0.00155416
460	3	75.1786	49.3108	49.9156	-0.00496338	-0.0102139	0.00859155
1720	6	2.79286	-13.9279	-101.018	0.00953336	0.00429507	-0.00320567
367	6	61.2785	-9.75283	24.033	-0.00297821	-0.00772788	0.01167
2043	3	65.6248	77.0231	-11.7849	-0.0106249	0.00614853	-0.012207
1721	3	3.1822	-15.1187	-102.667	0.00292693	-0.00953876	-0.00731951
2350	6	64.4057	80.8542	19.606	-0.00036763	0.00803413	0.00141049
641	6	-21.1241	51.0746	-99.9473	0.00279284	0.00120653	0.00183369
372	3	62.918	-10.6767	22.8798	0.0106679	0.00828523	-0.0148798
2608	2	-16.7801	82.1621	-6.43314	-0.00469996	0.00541595	-0.000844658
469	3	75.5215	48.6099	52.5709	0.0121	0.0100203	-0.000948712
2352	3	64.8196	80.5921	18.6666	0.0170656	-0.026065	-0.00186648
2032	6	68.5598	77.7705	-11.9949	-0.000712016	-0.00377925	-0.000278893
461	3	75.849	47.7726	50.4923	-0.0165764	0.011194	-0.0254119
463	3	72.9741	48.0661	49.4483	0.0231009	0.00231805	-0.00430944
459	6	73.6081	47.74	50.2434	0.0057778	-0.003609	-0.00401874
458	6	74.9375	48.4161	50.5719	0.00665985	0.00257775	-0.00293589
2218	3	37.4273	51.7555	-133.051	0.00778673	-0.00344864	-0.00654006
841	5	5.28354	-45.3954	114.136	0.00831181	-0.0134518	-0.00215428
2353	3	63.5748	80.1773	19.8713	-0.0143876	0.00316942	0.0216408
466	6	74.7832	49.0568	51.9248	-0.00122292	-0.000640668	-0.00356616
371	3	61.7857	-11.901	23.61	-0.0282183	-0.00883125	0.0185339
626	3	44.8346	76.1978	52.9644	-0.00356869	-0.00452935	-0.00187155
462	3	73.8447	46.7523	49.9147	0.0100856	-0.00977576	0.00658303
377	3	61.7606	-10.7735	21.1215	-0.0319061	0.0138205	-0.00824564
1724	3	3.85582	-14.1699	-100.822	0.0315096	0.00430469	-0.00109616
650	3	-19.0934	51.0772	-99.2648	-0.0309009	-0.00359721	0.00721682
2017	3	42.9812	-69.0002	20.7654	0.0145361	0.021515	0.00658559
1722	3	1.83951	-13.9961	-102.913	0.00352156	0.0073788	-0.0184026
648	6	-21.3125	49.0332	-98.567	0.00121177	0.000366318	-0.000978011
1719	6	2.29213	-14.6459	-102.208	0.00371695	-0.000100292	-0.0069729
2039	6	66.5368	76.488	-11.6159	0.000546238	4.49718e-05	0.00102075
468	3	71.7566	48.323	51.1808	-0.0134725	0.0299243	-0.0370188
2351	6	65.5719	81.8356	21.3401	0.00513476	0.00546749	0.00808293
464	5	73.4913	48.6527	52.3812	0.000671332	0.000444217	-0.00328049
2609	1	-15.6459	82.007	-6.98078	-0.0139776	-0.00103028	-0.0136313
647	6	-20.0381	50.9711	-98.8391	-0.000943341	0.0010247	0.00159736
470	3	74.7764	50.1508	51.912	-0.0171214	-0.0148552	0.00992908
646	5	-20.1025	49.742	-98.2118	0.00419337	-0.00153994	0.00545349
467	3	72.4763	46.9156	51.8089	0.00673069	0.0122683	0.00837548
2610	1	-17.5642	82.9298	-7.06728	0.000675333	0.00255438	0.0169405
649	3	-20.2728	51.7868	-98.1148	-0.00730745	-0.00203	-0.00548016
1280	3	130.85	76.046	21.3172	0.00982393	-0.00128533	-0.00714731
1726	6	2.05653	-14.5311	-99.8836	0.00864332	-0.00365315	-0.00731355
2007	3	43.1148	-69.6984	18.7616	-0.0048156	-0.00756391	0.00205831
1723	3	2.65102	-12.8505	-101.05	0.00530593	-0.00497145	0.00691572
465	6	72.7064	47.8287	51.443	0.00284189	0.0046101	0.00273225
2607	1	-18.78	-44.5903	-67.4821	0.00645582	0.00281194	-0.0245217
2355	3	65.2358	81.5521	22.3458	0.00742281	0.0408792	0.0148778
2031	6	67.5144	77.4186	-10.9139	0.00339317	0.00815907	-0.00432819
2010	3	45.3706	-70.0012	18.6381	-0.00571609	0.000917422	-0.0102958
2344	6	63.9643	82.3138	19.6445	0.00195648	0.00102233	-0.00477529
2348	3	62.8235	82.2193	19.6395	0.00521402	-0.0251105	0.00297932
2345	3	63.7336	82.9192	21.6407	0.033658	0.0147469	0.00396964
2343	6	64.5849	82.8623	20.9174	0.00429571	0.00242057	-0.0069966
651	3	-22.1098	49.0131	-97.74	0.00050894	-0.000169204	-0.000767191
644	3	-21.821	51.9478	-99.8151	0.0120031	0.0140339	0.00944506
2034	3	67.945	76.9595	-10.0364	0.0164884	-0.0113465	-0.00599945
2006	6	45.0823	-68.9444	18.72	0.0012031	-0.00606677	-0.00761839
2612	1	-17.4566	81.2149	-6.05656	-0.0028877	0.00879259	-0.00703753
2005	6	43.5372	-68.6712	18.8612	-0.0116354	-0.0027355	0.00407762
2036	3	68.4554	78.8652	-12.2094	-0.0159437	-0.00881503	-0.020564
845	3	5.20182	-43.4688	115.014	-0.00981503	0.0130383	-0.00931726
141	6	37.1606	19.8022	86.9418	0.00104501	-0.00749664	0.00570818
139	5	36.6071	19.667	85.6062	0.00346232	0.0103644	0.00199674
135	3	36.1977	19.4323	88.692	0.0131505	-0.0211628	-0.0193212
140	6	35.1903	19.9173	85.6418	0.006109	0.000614072	-0.00739292
133	6	36.1262	20.2559	87.9393	-3.46284e-05	-9.89433e-07	0.000453256
144	3	38.0001	20.439	86.9154	-0.00502775	-0.027964	0.0024093
2371	3	-30.0421	-9.78789	-0.841847	0.0162885	0.0107459	0.0124247
1922	6	37.6855	77.1702	90.8454	0.00291722	-0.000779393	-0.00554209
134	6	34.7915	20.2647	87.0842	0.00106077	0.00358883	0.00297611
145	3	37.6545	18.879	87.119	0.0038379	0.0033794	-0.0111012
137	3	34.2622	21.303	87.1231	-0.0040846	0.00101668	-0.00651089
138	3	33.953	19.6251	87.4299	0.00742287	0.0305051	0.0251009
136	3	36.5135	21.1421	88.4731	0.0383161	-0.0074973	0.0124721
143	3	34.5401	19.2105	85.1617	-0.0192567	0.01328	-0.0116299
2077	6	14.6878	18.9632	-35.0385	0.00744434	-0.00962608	-0.00617979
142	3	35.0449	20.8139	85.0355	-0.00332012	-0.0343466	0.0125376
1916	3	36.3966	76.4282	89.1012	0.0126973	0.00845414	-0.0133325
2080	3	14.1767	19.5712	-34.2189	-0.0398713	0.00904122	-0.000271781
1917	3	37.3523	77.7308	88.747	0.0221767	-0.0142197	0.00415038
872	3	101.004	81.5784	-34.9356	0.0296012	-0.00238544	0.0107409
2606	1	-20.2627	-43.857	-66.5456	-0.00667591	-0.00298642	0.00324208
1234	3	104.878	20.5953	89.6965	0.0210803	0.0106595	0.0164586
1914	6	37.424	76.8119	89.3001	-0.00286405	0.0011561	0.00397077
868	6	101.531	78.9119	-33.5013	-0.00407133	-0.000154241	-0.00604115
1743	3	-57.9048	79.4416	-1.48282	0.00462675	0.0145659	-0.0107562
870	3	100.818	78.1804	-33.8465	-0.0191514	0.0257998	-0.00440322
1735	3	-56.8657	77.7456	-0.0562897	-0.00645216	-0.0181645	0.0287754
2076	5	13.8773	17.7932	-35.3271	0.00672448	8.2379e-06	-0.000366223
866	3	101.4	79.5028	-31.322	0.0150504	0.0232619	-0.00163962
2605	1	-18.6219	-44.4811	-65.5192	0.015814	0.0422902	-0.00898983
1740	6	-58.2979	79.3413	-0.448256	0.00610031	-0.00394411	0.00801671
1923	3	40.3526	76.5179	89.8091	0.00219629	0.00958706	-0.00946529
2078	6	14.607	16.613	-34.953	-0.00222742	0.00045772	-0.00359779
702	3	3.94847	76.4345	-4.1162	0.0020127	0.00797636	-0.0130877
370	3	60.8771	-10.1539	25.0475	0.00242277	0.0091251	0.00379052
699	6	3.14197	75.9404	-3.61854	0.00577469	0.00422322	0.00237458
701	3	2.2065	76.5377	-3.64312	0.0157747	-0.00292612	0.0323675
863	3	101.599	81.8363	-32.0582	-0.0161561	-0.00841381	-0.00145882
1236	3	104.169	17.6155	90.6626	0.0105951	0.0168403	0.0137592
869	6	101.662	81.1588	-34.1996	-0.00692387	0.00147303	0.000900032
871	3	102.402	78.361	-33.216	-0.00659157	-0.0071968	-0.022245
2081	3	14.7784	15.9099	-35.7396	-0.0281607	0.00660212	0.00829774
861	6	101.123	81.1566	-32.754	0.00220692	-0.00409085	0.00512571
2082	3	14.0425	16.0704	-34.1534	-0.0205204	0.000505063	-0.00954832
864	3	100.151	81.662	-32.7502	-0.0126172	0.0142308	0.0110515
867	5	101.845	79.7519	-34.6075	0.00330544	-0.00806346	0.00640404
1232	6	104.711	20.5036	90.6492	-0.000795168	0.00181685	-0.00687945
873	3	102.539	81.673	-34.3208	0.00317801	0.0240281	-0.0173029
862	6	100.983	79.7346	-32.3215	0.0113812	0.00888951	0.00633044
865	3	99.9618	79.5336	-32.2753	0.00230219	0.0246988	0.01663
2611	1	-16.4506	82.6677	-5.34429	0.0225122	-0.0118146	0.0347172
1925	3	37.7966	78.2386	90.8357	-0.0260773	-0.00551132	-0.00177714
840	3	6.53229	-44.1082	116.578	0.0108445	-0.00492165	-0.0129902
2079	3	14.7891	19.5447	-35.9567	0.00352001	-0.0105343	-0.0225844
1918	3	38.9787	76.4958	87.9638	-0.013939	0.0215268	-0.0101627
1231	5	103.699	19.488	90.8794	0.000298104	9.04871e-05	-0.00465684
223	3	2.23779	22.5658	60.2804	0.0120116	0.0122394	0.0190433
1915	6	38.528	75.9489	88.7962	-0.000151831	-0.00455279	0.00647251
1744	3	-59.3613	79.1096	-0.4551	0.00429135	-0.00283201	-0.00889154
1921	6	39.4469	75.933	90.0115	0.00279031	0.00337259	0.00572302
2603	2	-19.3757	-44.6999	-66.4399	0.00740604	0.000392064	-0.00666965
836	6	6.87211	-44.5555	115.647	-0.00794013	0.00940847	-0.00831053
709	3	257.235	-75.8043	-30.419	-0.0128042	-0.0164274	0.00691338
369	3	62.0751	-9.11504	24.2683	-0.0329276	-0.0278152	-0.00801586
2	4	-18.3982	-42.3103	-66.7218	-0.00211999	-0.0067963	-3.3934e-05
839	3	7.85288	-44.1986	115.393	0.0129577	-0.0250751	0.0225505
29	6	30.3686	29.5748	-57.6884	0.00145983	0.00121919	0.00261808
37	6	31.8382	29.8527	-57.9176	-0.00181962	0.00237024	-0.0081709
2162	6	-15.3279	89.123	-90.5177	0.00338261	0.00954192	0.00281583
1204	3	-48.8957	-2.2253	1.32474	0.0120078	0.0232197	0.000725975
1895	6	-18.1291	-66.8682	-88.5593	-0.00717937	-7.39224e-05	0.00676422
41	3	32.2144	29.524	-58.8031	0.0222414	-0.00785681	-0.0309828
2279	6	65.5211	-0.395912	182.262	-0.0144824	-0.00325209	-0.00728927
2287	3	64.1583	-2.02013	182.786	-0.0131341	0.0275787	-0.00522486
1888	6	-19.573	-66.6496	-86.645	-0.00471183	-0.0002122	-0.00191853
1203	3	-49.17	-0.60997	1.02514	0.0148662	-0.00600837	0.0283573
1893	3	-20.2405	-66.9949	-88.698	0.012154	0.00889473	0.00109305
40	3	32.3893	29.3196	-57.1485	-0.00603083	-0.0115169	-0.00379534
215	3	2.18745	26.669	60.7946	0.00866929	0.00979094	-0.0259576
211	6	1.86561	24.5539	61.1833	0.000332923	0.00215137	-0.00131063
1458	3	-57.7378	53.4056	65.7165	0.0103852	-0.0288817	0.00872068
1939	3	123.394	-4.38252	126.245	-0.0320408	-0.0122718	0.00472539
1938	3	123.051	-2.54015	126.448	-0.000191451	0.0166352	-0.0143036
1890	3	-20.4026	-67.2297	-86.4008	0.0200376	0.00524503	0.0179327
1205	5	-51.9123	-2.08126	1.60505	-0.00696608	0.00508151	0.00156358
2164	3	-15.8873	88.2205	-88.7818	-0.0102647	0.014287	0.00540387
222	3	3.72144	23.0731	61.0172	0.0240991	-0.0171419	0.0200969
2270	3	45.2588	114.215	61.2349	-0.00287271	0.00916534	0.024457
1894	5	-17.579	-67.4469	-87.4055	-0.000621432	0.00351872	-0.00570301
202	3	36.1147	57.3646	-29.8118	-0.0134767	0.00992709	-0.0268838
1897	3	-17.5015	-66.057	-88.9624	-0.00425658	-0.00467056	-0.0166516
24	6	99.5166	148.703	157.348	-0.00313905	0.00271089	-0.00235671
199	6	35.8172	56.4593	-29.2254	0.000161451	0.00160976	-0.000648768
203	3	34.76	56.3315	-29.2209	-0.0104056	-0.0109298	0.0115258
205	6	36.5477	55.2494	-29.8625	6.16113e-05	-0.000406747	0.00858863
1935	6	123.481	-3.52054	126.879	0.00449373	0.00431658	5.41641e-05
2165	3	-16.4559	88.9805	-90.631	-0.0191864	0.00920167	-0.0409975
2282	3	65.9159	-0.639277	183.262	-0.00129139	-0.0115436	-0.0133354
200	3	35.5551	56.2955	-27.0485	0.0125736	0.0154546	0.00702915
1207	6	-51.8854	-2.00087	0.209251	0.0049163	0.00818999	0.000191046
1200	6	-49.626	-1.57644	1.03832	-0.00827021	-0.00194184	-0.00309273
497	6	-108.543	-2.42758	-25.2273	-0.00222869	0.000231511	0.00123209
214	3	2.15154	24.7366	62.1309	-0.00415017	0.011029	0.00119006
201	3	36.7134	57.5823	-27.5244	0.0234965	0.00535563	0.0191845
1892	3	-19.6265	-65.3623	-88.4345	-0.0120407	-0.0123575	-0.00876846
198	6	36.3291	56.5856	-27.8688	-0.00688962	0.00177019	-0.0116232
206	6	37.465	55.5467	-27.711	0.00903066	0.00135545	-0.00351696
209	3	38.4475	56.0047	-27.404	-0.00666458	0.0185032	-0.0067082
204	5	37.5113	54.8342	-28.9309	0.00433441	0.000404555	-0.00378212
210	3	37.2613	54.8226	-26.9504	-0.00089347	0.00873572	0.00762896
27	3	99.9444	147.668	157.43	-0.0108004	0.000433368	-0.00119142
213	3	0.869242	24.0857	61.3607	-0.0100242	0.0138427	-0.00873937
1208	3	-50.8528	-0.652176	2.58671	-0.00800062	-0.00648408	-0.0140184
509	3	-109.715	-0.770643	-25.5694	-0.00274865	0.00467807	-0.00446385
1899	3	-17.5917	-66.6494	-85.623	-0.0224805	0.0197977	0.0119954
1889	6	-19.5085	-66.4471	-88.1561	-0.0026555	-0.000241829	-0.0042644
1930	3	125.323	-2.33141	127.274	0.00342839	-0.00703565	0.0151664
1891	3	-19.7241	-65.6886	-86.1597	-0.0125012	-0.0108281	-0.00413624
499	3	-109.39	-2.96309	-25.6884	-0.00458746	0.0169339	-0.00276623
1209	3	-50.4371	-2.33484	2.95973	-0.0200702	0.0227217	0.014763
28	3	99.4765	148.86	156.277	0.00616136	-0.00343176	0.00285758
500	3	-107.622	-2.74734	-25.6232	-0.0166937	-0.0215426	0.0126295
1206	6	-50.6908	-1.61198	2.1726	-0.00679667	-0.0035228	-0.00105797
505	6	-108.738	-0.915017	-25.2843	0.0021695	-0.00570569	0.00130625
1929	3	125.514	-4.06541	126.832	-0.0105121	0.00520697	-0.0210246
508	3	-108.189	-0.340774	-25.9912	0.020808	0.00509824	0.0198347
18	3	97.2047	149.083	157.25	-0.000900095	-0.0200325	-0.0182015
1896	6	-18.2938	-67.2705	-86.1831	-0.00870503	0.00218418	0.00570417
1898	3	-18.3145	-67.6307	-89.2054	0.0218987	0.00172143	-0.0159569
1927	6	124.92	-3.31864	127.287	0.0117435	0.0044467	-0.00426565
2184	3	182.013	-37.6458	-26.6966	0.00852627	0.00864312	-0.0275213
208	3	35.8158	54.5203	-30.1288	0.00757986	0.0126784	0.0317385
20	3	97.9458	149.163	160.013	0.0266392	-0.0131773	0.0136143
1936	3	123.046	-3.24438	130.039	0.00902704	-0.0292083	0.00265409
2057	6	132.049	121.238	-139.965	0.003715	-0.00447951	-0.000275032
1063	6	37.5224	-122.214	71.2337	-0.0106642	-0.00542007	-0.0027725
1934	6	123.491	-3.88871	129.245	-0.00525754	-0.00109925	0.0021608
1933	5	122.733	-3.74678	128.122	-0.00158004	0.00131174	0.00605993
1928	6	124.927	-3.72327	128.779	0.000383173	-0.00738855	-0.00518098
501	3	-107.54	-3.30852	-23.4183	-0.0072571	-0.0283944	-0.00208096
571	3	-27.7837	144.551	-51.3436	0.00253177	-0.0348194	-0.0133971
1932	3	125.565	-4.61948	128.806	0.0276175	0.0376101	-0.0183532
1066	3	37.8297	-122.283	72.3085	-0.0227511	0.00562204	-0.0107724
1937	3	123.449	-4.89884	129.636	0.00950822	0.0110009	0.00758348
1061	3	35.5006	-122.4	72.0026	-0.00619272	0.0137011	-0.0268995
1931	3	125.547	-3.09399	129.534	-0.00235162	-0.0096995	-0.0165827
19	3	97.7347	147.698	158.224	0.0112332	0.0180957	-0.0256125
9	5	-60.2334	-32.4308	-18.8861	-0.00239991	-0.00245033	0.00162347
849	6	14.366	53.3732	100.826	-0.014367	0.00348147	-0.00576658
1060	3	35.7255	-123.094	70.4773	0.00452751	-0.00763505	0.00308496
502	3	-109.39	-3.4006	-23.4632	-0.0248358	0.0179292	0.0273922
855	6	14.4016	54.1734	102.056	-0.0103003	-0.00903903	0.00562853
2058	6	132.094	119.851	-140.55	0.0100024	-0.00184702	0.00101802
1057	6	36.0077	-122.236	71.0609	0.000745133	0.00140054	-0.00165843
630	3	75.0748	-30.4066	72.0747	0.0197499	0.0196231	0.0116969
506	3	-107.607	-1.34351	-22.3298	-0.00134383	0.00262124	0.00706354
504	6	-108.463	-1.46017	-23.0367	-0.00220585	0.0027606	0.000843331
850	3	14.6102	54.4591	98.8499	0.0193017	0.00454477	-0.0034442
498	6	-108.451	-2.79903	-23.7005	-0.0031346	0.00501108	-0.00504042
568	5	-27.9172	144.443	-49.2644	0.00215164	-0.00166419	0.000982042
402	3	129.746	53.4896	37.2314	-0.0183535	-0.0179039	-0.00176185
2064	6	133.444	119.357	-140.269	0.00212583	-0.00580022	0.000389695
2066	3	134.012	119.254	-141.217	0.0195102	0.00670629	0.015513
773	3	71.2759	-37.2598	99.0122	0.0194227	-0.0300842	-0.0245959
778	6	71.1385	-37.137	101.236	0.00255167	-0.00193789	0.00399891
774	3	69.8159	-35.6538	98.8467	-0.00817148	0.0125818	0.00456024
853	3	13.3801	53.2529	100.434	0.0147336	0.0223138	0.0429061
780	3	69.7664	-34.4218	101.476	-0.00398484	-0.0113065	0.0116893
770	6	71.4067	-36.5565	99.8067	0.00449628	-0.00973128	0.00514998
1643	3	92.4968	29.7068	157.893	-0.0391499	0.00721822	-0.00756961
2061	3	131.808	119.924	-141.596	0.0246835	-0.0197706	-0.00316449
858	3	13.3819	54.4168	102.358	-0.0126291	0.00343209	-0.00127331
776	5	70.0364	-36.475	101.771	0.00146947	-0.000781167	-0.00260965
777	6	69.643	-35.3853	100.948	0.00297796	0.00201868	0.0076943
775	3	70.9787	-34.4954	99.4535	0.0210164	-0.00518535	0.025356
507	3	-109.286	-1.26698	-22.3207	0.0227895	0.000264368	0.00576751
21	3	97.4015	150.367	159.124	-0.0121431	-0.00822933	0.01096
26	3	99.4975	151.501	158.735	-0.00172874	-0.00131036	-0.00997987
772	3	72.4411	-36.2996	99.7904	0.00525672	0.0149839	0.0209633
779	3	68.6248	-35.3879	100.638	0.000962923	0.0135624	-0.00165416
522	3	4.10714	86.4778	-80.2639	-0.00578312	-0.0537971	0.0125709
518	6	5.0297	86.1223	-79.6777	-0.00686076	-0.00225594	-0.00231654
771	6	70.4282	-35.4399	99.6504	-0.00511023	-0.00458644	0.000261548
23	6	99.526	150.379	158.908	-0.00105767	0.000342263	0.00256059
17	6	98.1931	149.63	159.131	0.00191313	0.00608464	-0.00544051
25	3	100.089	150.269	159.814	-0.0101532	-0.00143302	-0.0106144
2067	3	133.432	118.356	-139.8	-0.00264836	0.00706895	-0.00800763
13	3	-58.3746	-32.9245	-19.274	0.000759862	0.0139292	0.0189953
782	3	72.0217	-36.8435	101.867	-0.00202199	-0.00669888	-0.0102608
521	3	5.56265	85.376	-80.2911	0.0168963	-0.0156349	0.00156448
1065	3	37.9355	-123.14	70.8295	-0.0117675	-0.0251607	-0.00103128
2062	3	131.27	119.231	-140.057	0.010958	-0.0276928	0.0173189
10	6	-59.0491	-33.1326	-18.4338	0.0017308	-0.000119234	0.00541791
516	5	5.75565	87.2385	-79.5413	0.00574131	-0.000953107	0.00101568
1653	3	92.2342	29.1421	160.143	-0.0127738	0.00949575	-0.000254378
503	5	-108.604	-0.402477	-23.9709	0.000914544	0.00506902	0.00152626
16	6	98.0599	148.72	157.882	-0.00454344	0.00323754	0.00279329
1649	6	91.8194	30.2005	159.917	-7.26312e-05	-0.000574028	-0.00484531
570	6	-29.1747	144.196	-48.7261	0.000893282	-0.0069564	-0.00314253
22	5	100.291	149.634	157.95	0.00417866	-0.000399066	0.0051955
573	3	-29.753	145.081	-48.6265	-0.000304891	-0.00556369	-0.00854319
857	3	14.7814	53.5546	102.806	0.00826336	-0.0207192	0.016052
848	6	15.1244	54.1168	99.7637	-0.00338491	0.000746757	-0.00510225
15	3	-60.1192	-30.3604	-18.8937	-0.00134916	-0.000317252	0.0056957
2065	6	133.115	121.2	-138.897	-0.000303147	-0.00742423	0.00341054
8	3	-57.4377	-32.1462	-17.376	-0.0111266	-0.00631701	-0.00856201
5	3	-59.0203	-30.3497	-16.9833	-0.00925418	0.0200911	0.00552303
519	3	7.01668	87.3944	-77.9652	0.0232069	-0.00718231	0.00417059
2413	3	32.3899	-60.9626	-14.1519	-0.00504687	-0.00237346	-0.00281498
307	3	71.9544	-6.11942	-105.673	0.0265711	-0.00435123	-0.0136005
2418	3	31.3557	-62.9867	-13.8196	0.0255042	0.00238205	0.00608075
1835	3	-88.2066	-66.1573	106.819	0.0145215	-0.0175708	0.00686463
511	6	5.03323	86.6932	-77.2691	0.00599688	0.00423552	1.8608e-05
1830	6	-90.4151	-67.6228	108.259	0.0116616	-0.000311364	0.00629975
602	6	-16.7075	-123.598	-45.3198	-0.00619512	-0.00492923	-0.00896117
2417	3	32.6979	-63.6153	-13.1035	-0.000919896	-0.0222001	-0.00385549
313	3	68.5626	-5.50996	-107.52	0.00287717	-0.0138525	-0.0012323
3	6	-59.4522	-31.2981	-17.025	9.01404e-05	0.0106397	-0.00387412
2409	6	32.9857	-61.5864	-13.5444	0.00612147	-0.000533758	0.00463592
611	3	-16.331	-122.952	-43.3812	-0.00368603	-0.00567354	-0.0120557
46	3	157.482	-1.67864	-14.9475	0.00823122	0.00857543	-0.0280769
314	3	68.6271	-5.91584	-105.789	-0.00923698	-0.00771859	0.0014906
1829	5	-89.4637	-66.5233	108.311	-0.00512112	0.00474896	0.00104858
517	6	5.9713	87.4939	-78.1449	0.00294269	0.00193987	0.00199454
7	3	-58.568	-33.2239	-16.3669	0.040857	0.0214191	0.014474
2415	6	32.1318	-62.7826	-13.0614	0.00302707	0.00702881	-0.00119494
510	6	4.47315	85.6647	-78.2638	-0.0025974	0.00141829	-0.00361257
11	6	-60.3603	-31.2309	-18.2017	0.00233358	-0.00575529	-0.00375041
306	3	72.3069	-5.77321	-107.393	0.00707896	-0.00688907	0.0256028
603	3	-15.2593	-124.945	-46.2116	-0.00450525	0.00512784	0.0109498
302	6	70.331	-6.48167	-106.922	-0.00185996	-0.0022565	0.00958921
610	3	-18.1473	-123.466	-43.6256	-0.0190343	0.00196701	-0.00713109
1834	3	-87.314	-66.945	108.073	-0.0088967	0.0214551	0.00296226
2412	3	33.8412	-61.9367	-14.0856	-0.00169324	-0.00943828	-0.0111669
520	3	5.65443	88.535	-78.1325	-0.0183909	0.0212782	0.00232624
4	6	-58.5047	-32.5268	-17.1797	-0.00821469	0.00300882	0.00360565
304	3	70.1594	-7.46746	-106.353	-0.000755514	0.0115268	0.00373436
1831	6	-88.2686	-66.9288	107.579	0.00369649	-0.000417253	0.000664276
305	3	70.4613	-6.70622	-107.947	-0.0104137	0.00899449	0.00532991
608	6	-17.0716	-123.668	-43.842	-0.00789923	0.00566104	-0.00149967
606	3	-16.004	-122.759	-45.5413	0.0181486	0.00881199	0.0186471
604	3	-16.9411	-125.369	-46.2983	0.0328904	0.013552	-0.0115334
514	3	5.55217	86.3285	-76.4334	-0.0130725	-0.0166152	0.00517347
309	6	71.1226	-4.26403	-106.42	-0.0056694	-0.00281837	-0.000872878
303	6	71.5427	-5.72417	-106.595	-0.00281725	-0.00138286	-0.004875
308	5	69.7738	-4.24912	-106.474	-0.00494836	-0.00318482	-0.0042717
607	5	-16.5076	-124.891	-43.3834	0.00688728	0.000963094	-0.004313
512	3	3.38261	85.6416	-78.2845	-0.00601464	-0.00127377	-0.0186448
513	3	4.69026	84.6255	-78.0308	-0.0272566	0.00321762	-0.00908707
515	3	4.2366	87.302	-76.908	-0.00171195	-0.0224018	-0.0198799
605	3	-17.6353	-123.385	-45.8647	0.025136	-0.0148817	-0.00596183
6	3	-59.9416	-31.2073	-16.0931	-0.0147283	0.00088822	0.000198607
312	3	71.356	-3.77346	-105.474	-0.00606899	0.00379732	0.00750849
2008	3	43.1479	-68.1069	18.0238	-0.0124892	-0.0134493	0.0136793
612	3	-16.8557	-126.657	-44.3928	-0.00817408	0.00814274	0.00994533
943	3	96.3612	-32.9723	-42.7821	0.0107392	0.0137057	-0.013046
310	6	69.2276	-5.54879	-106.607	0.00239284	-0.00273993	-0.00127082
49	6	159.755	-1.27482	-15.2908	-0.00707272	4.98678e-05	-0.00245526
609	6	-16.1484	-125.834	-44.4202	0.00117054	-0.00272728	0.00127698
47	3	158.455	-1.23911	-13.5663	-0.00427418	-0.0160105	0.00771285
43	6	158.347	-1.07568	-14.6199	-0.00389618	-0.000274097	0.00787466
51	3	159.832	-2.02257	-16.0766	-0.00103645	-0.0139446	-0.00321549
52	3	160.5	-1.49486	-14.5224	0.0201565	-0.0138076	-0.017275
601	6	-16.1812	-124.981	-45.6172	-0.00188935	-0.00088821	-0.000996682
311	3	71.5992	-3.73552	-107.164	0.014851	-0.0238602	-0.00561436
1825	3	-88.7763	-68.2061	105.904	-0.00393311	-0.0141224	-0.0201188
2224	3	39.6829	55.0241	-133.803	-0.000281809	0.0059493	-0.0399684
2063	5	133.897	120.063	-139.099	-3.30655e-05	0.00307008	0.00676407
2069	3	132.642	121.283	-137.88	-0.00367734	-0.0123983	0.0192308
2055	3	-19.7982	30.1205	46.9706	-0.00353324	0.010715	-0.00808403
48	5	160.12	-0.0485337	-15.8084	0.00326183	-0.00315293	-0.000365421
2408	6	33.2894	-60.7695	-12.3227	0.00660679	-0.0074215	0.00360493
12	3	-59.2518	-34.2139	-18.3025	-0.0139256	-0.0209373	-0.0284414
946	6	96.6394	-32.3189	-40.5292	-0.00838646	-0.00621125	0.00278509
1531	6	-22.9487	146.698	-8.44057	0.00349169	-0.00998103	-0.000980352
2013	6	43.4775	-68.1566	20.2835	0.0051538	-0.00135444	-0.00174301
948	3	96.599	-31.3072	-40.8391	-0.0113023	0.0104471	0.00865184
440	6	62.318	25.3893	83.4991	0.00522913	-5.33852e-05	0.00619841
2614	1	12.2932	-4.03927	-66.8843	-0.0105257	-0.00793987	-0.0107793
1534	3	-24.053	146.415	-8.32363	-0.00696075	0.00231768	-0.0169953
433	6	60.7458	25.451	81.6575	0.00817189	-0.0100855	0.00372265
947	6	94.9861	-33.9023	-40.0279	0.00229961	0.000983093	-0.00231067
1528	3	-22.1591	148.667	-8.41998	-0.0220804	-0.0180677	-0.00701407
951	3	95.0659	-34.5831	-39.1528	0.0222677	-0.00637286	0.00402133
950	3	93.922	-33.7462	-40.22	0.0185218	0.0224664	0.0305585
441	3	62.2991	24.6615	80.4684	-0.00995855	-0.0126013	0.0130121
939	6	95.5655	-34.4691	-41.3172	-0.00117951	0.00714489	-0.000220461
432	6	61.0868	26.1561	83.0292	0.00486777	0.00751885	-0.00817665
941	3	96.2251	-35.3363	-41.0774	0.0211137	-0.00522146	0.00703199
2098	3	71.9752	-0.658384	142.413	-0.00932581	0.000352381	0.015437
945	5	95.6601	-32.7211	-39.5916	0.00400865	-0.00174784	4.76973e-05
940	6	96.5725	-33.3471	-41.7167	0.00275668	-0.00507839	-0.00551467
2097	6	71.2471	-2.48148	141.476	0.00161134	0.00416886	-0.00437455
444	3	62.0117	24.878	84.4566	0.0264299	0.0130487	-0.0134926
942	3	94.9765	-34.7501	-42.1351	0.0167612	-0.0151071	-0.0214308
2215	3	37.9397	53.6475	-131.927	0.0040924	0.0126906	0.00106648
2011	5	44.7528	-68.032	20.9109	0.00496162	-0.00437362	-0.000671321
944	3	97.5544	-33.8208	-41.9365	0.00968383	-0.0045669	-8.28814e-05
949	3	97.5393	-32.3634	-39.9604	0.0325552	-0.0156387	-0.0140236
1532	6	-21.2273	146.099	-6.97057	0.00070251	-0.00386863	0.00412577
436	3	60.8067	26.1858	80.843	-0.0198178	-0.0144141	0.0298493
443	3	63.0906	26.1497	83.7965	0.00263654	0.0160291	0.0147887
1832	3	-90.744	-67.6914	109.256	0.00453804	-0.0107399	-0.00197805
2365	3	195.096	-1.03525	24.0083	0.00238123	-0.0214182	0.00610813
2366	3	195.176	-2.41124	22.7796	-0.00573855	0.00824974	-0.0241045
2363	6	195.76	-1.57106	23.2878	-0.00299414	-0.00506483	0.00322436
2416	6	32.5734	-61.5052	-11.1807	-0.00593578	-0.00449701	-0.00826887
2213	6	38.2041	53.7592	-132.988	0.00327228	-0.0048022	-0.00489426
1530	5	-22.1717	145.673	-7.98104	0.000637386	-0.00206249	-0.000609777
2346	3	65.0735	83.8732	21.016	-0.0252658	-0.0131408	0.000177995
2225	3	40.1223	54.3977	-132.263	-0.014013	0.00664172	0.023672
2102	5	69.1982	-1.21327	141.133	-0.00102251	-0.00090451	0.00201517
2216	3	37.6156	54.5763	-133.439	0.00706522	0.0191756	-0.000531432
2099	3	71.0891	-1.72146	143.417	0.00916215	0.012998	0.015724
439	6	61.8932	24.4423	81.3721	-0.00402037	0.00646129	-0.0025919
366	3	-46.1089	-65.4432	-9.70159	0.0053867	0.0138504	-0.00755968
365	3	-45.6612	-63.8737	-8.86085	-0.0205986	0.0259481	-0.0258327
1	4	-15.6398	84.2436	-7.18566	0.00418133	0.000135171	0.002739
2107	3	69.4216	-0.540941	143.131	0.00349113	-0.0141902	-0.0027697
2103	6	69.9631	-2.31677	140.595	-0.00555901	0.0100032	-0.00497182
2420	3	31.8794	-60.7528	-10.8143	0.00420748	-0.0158883	0.00572952
442	3	61.432	23.397	81.3453	-0.00778656	0.0166934	0.018362
2016	3	42.7755	-67.3817	20.2909	-0.0099122	-0.0119447	-0.00266929
2100	3	71.3421	-3.43545	141.996	0.0240952	-0.00576611	0.00847645
1535	3	-20.2075	145.971	-7.42376	-0.0130356	-0.0066562	0.00840379
2104	6	69.91	-0.594328	142.184	0.00114303	0.00753173	0.0117737
438	5	62.8666	24.5217	82.463	0.00309601	0.00203077	-6.44219e-05
2105	3	69.2403	-3.11718	140.766	-0.0139074	0.0251579	-0.00199484
2221	6	39.6607	54.1146	-133.223	-0.00249951	0.00756831	0.000281005
435	3	61.2736	27.1778	82.853	-0.00298695	-0.00293407	0.00637472
1533	3	-22.7953	146.831	-9.47143	-0.0017874	0.0168119	-0.0215202
2101	3	72.1411	-2.36192	140.904	0.0026197	0.0297541	-0.0169878
2617	1	13.2037	-5.10433	-68.3506	-0.00938777	0.0110902	0.0131
2096	6	71.1651	-1.33553	142.459	0.00147154	0.00152861	0.0043739
2414	5	31.7535	-62.576	-11.7303	-0.00357434	0.00367782	0.00239998
1525	6	-22.6207	147.975	-7.69298	-0.0142892	0.0011433	-0.000710396
343	3	31.4118	-61.5992	-7.0688	-0.00211605	-0.00641907	0.0412385
1527	3	-20.6843	148.319	-6.77283	-0.000558938	-0.00498979	0.0323513
1529	3	-23.5745	148.383	-7.28287	-0.00597001	-0.0111608	0.00970621
2362	5	196.141	-0.729059	22.233	0.00396276	-0.00142448	-0.00204304
1524	6	-21.5293	147.567	-6.66087	-0.00779185	0.000142927	0.00187263
2357	6	197.026	-1.95111	24.0655	-0.00229714	-0.000635661	-0.0119703
2419	3	33.1405	-61.829	-10.3427	0.0162499	0.00176726	0.00425142
2613	2	12.8866	-5.12227	-67.1734	0.00019598	-0.00706038	-0.00139444
1536	3	-21.3997	145.475	-6.06894	-0.00235882	-0.0119306	0.00829871
2615	1	12.1937	-6.10792	-66.7491	0.0198079	-0.0133247	0.00111809
2361	3	197.153	-3.07246	24.0612	0.0106838	-0.0167884	-0.015567
2106	3	70.2378	-2.1164	139.618	-0.0214612	0.0192357	0.0095727
2411	3	34.3503	-60.8235	-12.2133	0.0107752	-0.0161431	-0.0177733
2191	3	94.8206	87.4674	26.4094	-0.0192881	0.0261945	0.0174562
597	3	11.9122	-126.717	-2.82747	-0.0154082	0.0173661	-0.00575607
2194	6	96.8211	86.8346	26.8158	-0.00733274	-0.00630955	-0.00830335
600	3	9.41528	-128.054	-0.138126	-0.00390295	0.0081315	-0.0021904
2192	3	95.9589	87.2662	24.8981	-0.0149317	0.00864517	-0.00546879
2188	6	95.5915	86.8612	25.8969	-0.000952327	-0.00370796	0.00237533
2187	6	95.1658	85.45	25.5973	0.00341866	0.00880152	0.000906152
1249	3	38.0649	59.8632	27.6672	-0.00105324	0.00549745	0.00479964
1474	3	32.0739	58.3807	-184.495	0.0167277	0.0277994	0.0103444
2190	3	94.1639	85.1609	25.9957	-0.00404879	0.018169	0.00193467
2196	3	96.7061	87.3768	27.7384	-0.00322341	0.0124807	0.0277822
2193	5	97.1734	85.4422	27.0363	-0.000746682	0.00177482	-0.00107522
2195	6	96.182	84.6083	26.3484	0.00392805	-0.00177033	-0.00145356
2197	3	97.5903	87.2663	26.2454	0.00905596	0.013915	0.0183589
820	3	101.976	58.6474	85.8799	0.0216719	-0.00380581	-0.00555011
2267	3	44.0695	115.003	59.4291	0.000746513	0.0156878	-0.00224951
1201	3	-49.9806	-2.70387	-0.604145	-0.0054844	0.0170805	-0.0211575
2199	3	96.739	83.8737	25.7131	0.00642273	-0.00176813	-0.0115688
1472	6	31.5922	59.0407	-185.238	0.010702	0.00569571	0.00512969
1246	6	37.7086	60.6507	26.954	0.0123638	-0.00217732	0.000215295
815	5	102.303	60.0551	87.3006	0.00522495	-0.00163509	-0.00771896
218	6	2.83078	25.4228	59.1103	0.00893179	0.00111731	-0.00014435
1475	3	32.2677	59.9124	-185.317	-0.00886168	-0.0164215	0.01815
1199	6	-50.4081	-1.83032	-0.201507	0.00080958	-0.00478498	-0.00200588
1483	3	32.0819	58.673	-187.304	0.000258403	0.0125675	0.00657112
1480	6	31.4203	58.3263	-186.547	0.00198106	0.000789192	-0.00523254
2231	3	60.8261	-6.66122	56.216	-0.0170242	0.00979727	-0.0010975
220	3	3.56588	26.2529	59.1402	-0.0178053	0.0213653	0.0123618
592	3	9.85014	-126.207	-3.53986	-0.00962916	0.0130785	-0.00948037
2198	3	95.8198	83.9769	27.0546	0.0147629	-0.0171759	-0.000505456
816	6	103.512	60.1823	88.0216	-0.00263687	0.00739114	0.00249104
817	6	101.967	58.7152	86.9577	0.00300513	-0.000736477	-0.000726087
1247	3	34.6513	60.2528	26.0185	-0.00343413	-0.0089578	-0.0172421
813	3	104.972	58.4268	88.1385	-0.00434386	0.0180912	0.00925189
814	3	103.853	58.5619	89.4916	-0.00409541	0.00867363	-0.000174433
821	3	101.009	58.6273	87.291	0.0182419	-0.00125895	-0.0170287
216	3	0.910762	25.8287	59.6954	0.000561303	-0.0284942	-0.00152827
2616	1	13.9772	-5.22497	-66.5324	-0.00684742	-0.000295466	0.0153461
589	6	9.77744	-127.2	-3.12959	0.00452169	-0.00325791	-0.00135353
809	6	102.938	57.8819	87.7505	0.00457853	0.00469182	0.0100794
590	3	8.22645	-127.887	-1.96838	-0.0225007	0.00264031	-0.0107214
1241	3	38.0886	59.0832	25.5617	-0.0438804	-0.0234683	0.000349012
2284	5	63.4323	-0.71913	181.201	-0.000800812	-0.00536608	0.0031337
812	3	103.486	57.1819	87.1809	0.00853894	-0.00708438	-0.0138214
1239	6	36.4234	60.2304	24.8685	-0.00681288	-0.000378835	0.00815716
588	6	8.91758	-127.104	-1.9083	0.0124131	0.00205053	0.00583704
810	6	103.939	58.7858	88.3593	-0.000575796	0.00453683	0.00258524
1526	3	-21.7626	147.741	-5.63613	0.0373984	-0.00329516	-0.000797879
598	3	11.6774	-128.492	-3.09504	-0.017598	-0.00224889	0.0026308
591	3	8.41755	-126.114	-1.93995	-0.038375	-0.0100591	-0.0138042
596	6	9.89098	-127.306	-0.721298	0.00698316	-0.00671924	4.41294e-05
811	3	102.27	57.2478	88.4342	0.0176687	-0.0122399	-0.00142668
593	3	9.39997	-127.878	-3.93612	0.00136228	-0.0118664	0.00745208
595	6	11.2099	-127.639	-2.59155	0.00117481	-0.000318224	-0.00256224
1202	3	-50.4274	-1.05498	-0.927741	-0.0211621	-0.00346641	0.00898643
221	3	2.3401	25.4176	58.1581	-0.00989054	-0.00641368	0.0180761
217	5	3.34844	24.083	59.2966	-0.00227971	-0.00160291	-0.00581417
2288	3	64.8437	-2.10495	181.107	0.0149313	0.0108969	-0.0197039
2277	3	44.9472	116.863	58.4384	-0.0219167	0.00699802	0.00362069
219	6	2.82864	23.5027	60.4791	0.00707864	0.000135874	-0.00323083
1210	3	-52.5155	-1.22467	-0.163997	0.00252578	0.0142502	0.00692937
1484	3	31.6645	57.2318	-186.376	0.0134876	0.0102363	-0.0166999
594	5	11.1496	-127.687	-1.2262	-0.00178246	-0.000547948	-9.76823e-05
2285	6	64.4521	-1.41972	181.896	0.000773187	-0.00284474	0.00144081
2265	6	45.0795	114.79	59.0965	-0.00531016	0.000317195	7.65173e-05
599	3	9.90487	-126.39	-0.11342	0.0177218	-0.0132902	0.00883874
207	3	36.9741	55.5681	-30.8724	-0.0157244	0.00495436	0.00664553
2283	3	66.3467	-0.431297	181.527	-0.00619963	-0.0132825	0.021393
1238	6	37.7921	60.1457	25.5231	0.00270217	-0.00886553	-0.00203226
2189	3	95.1791	85.2675	24.5009	-0.0284436	0.00885205	0.021228
2360	3	196.96	-1.55695	25.1185	-0.00266405	-0.0289899	0.0171477
818	3	104.317	60.5636	87.3851	0.0214426	0.0206723	-0.0119324
212	6	1.87436	25.7952	60.2405	-0.0024653	-0.00319909	-0.00377196
1242	3	36.1111	59.2467	24.4831	0.018281	0.000385251	-0.00148682
2268	3	45.0661	114.022	58.3079	0.0248625	-0.00408308	-0.0111461
1211	3	-52.1641	-3.00729	-0.0499917	-0.0228374	0.00309525	-0.0018217
2313	3	27.0025	31.63	95.4748	0.00870908	-0.0168819	0.0105764
961	3	140.448	0.188606	-116.959	0.0247655	0.0143874	0.00745464
955	3	140.266	3.93313	-116.764	0.0117571	0.00100972	0.00200644
34	3	28.818	30.9886	-57.95	-0.0131106	0.00773233	0.0158512
958	5	141.758	1.51092	-118.104	-0.00650665	-0.000964779	-0.00308761
953	6	140.848	1.98854	-115.998	0.00408135	0.00796979	0.00369401
959	6	141.333	0.854827	-116.874	0.00117505	-0.00444763	-0.00539789
2310	5	25.1716	31.0429	96.0365	0.00895696	0.00627842	-0.00358451
2264	3	-11.2249	98.3746	32.8687	0.0046755	-0.0157553	0.00278669
962	3	142.12	0.268677	-116.408	-0.000626674	0.00523892	0.00594853
960	6	141.664	2.91568	-118.085	0.00613495	0.00129379	0.0049748
954	3	142.004	3.87123	-116.205	0.0147131	0.0108393	-0.00329272
963	3	141.142	3.36687	-118.937	0.00182614	0.0132965	0.0027806
952	6	141.163	3.35605	-116.662	1.90968e-05	-0.00116107	0.00281136
684	3	86.8618	35.0657	-86.0919	0.00187656	-0.02057	0.0193506
964	3	142.681	3.21412	-118.191	-0.00223413	-8.76156e-06	-0.030299
530	6	23.4145	-24.3526	66.2621	-0.00509409	-0.00224207	-0.00417823
2405	3	-136.467	65.5404	4.93997	-0.0132563	-0.0259588	0.00605073
2254	3	-13.5756	97.8321	33.0413	0.0122482	0.0185533	-0.012128
535	3	21.8607	-23.291	63.9386	-0.0252595	0.0150771	0.0131733
242	3	46.3133	-58.2308	0.17417	-0.0109243	-0.0168068	-0.0169724
531	6	21.6478	-23.7234	64.8677	-0.00481519	0.00233096	-0.00304736
2311	6	26.084	31.2149	94.9723	-0.00141476	8.82522e-06	0.00245026
2403	6	-135.186	62.9994	3.32092	-0.00270716	0.00120272	-0.00346763
685	5	89.5834	33.9463	-85.0807	0.00197177	0.00458974	0.0070786
2316	3	23.1332	31.123	96.0207	0.0060292	0.00470553	-0.0172237
2407	3	-134.961	63.1439	2.21517	0.0351985	-0.0137526	0.0371906
534	3	20.657	-24.3123	64.8895	-0.0037527	-0.021041	0.0119723
2309	3	25.4893	31.7955	93.1382	-0.0141426	0.00291593	0.00599188
2494	6	83.1979	-22.8421	-30.1601	0.000915975	0.00125544	-0.00277344
2303	3	-68.6621	123.816	152.17	-0.0256515	0.0113513	0.000429854
2306	3	23.3728	32.0818	93.9708	-0.0115635	-0.00124953	0.00627322
680	6	87.6039	35.1509	-85.3111	0.00326643	0.00443057	-0.00441629
529	5	22.761	-24.5889	65.0485	0.00458491	-0.000101408	-0.00420414
2315	3	23.9212	32.5206	96.8459	-0.00909923	0.000119531	-0.0150315
2401	5	-135.026	64.2128	4.03744	-0.00114216	-0.000167956	-0.00162137
2302	3	-69.1396	125.588	152.19	0.00568866	-0.0220441	0.00337491
688	3	89.586	35.7431	-86.0452	0.0143524	-0.00975735	-0.00163354
2307	3	23.9392	33.6726	94.837	-0.00390744	-0.0045439	-0.00122653
686	6	88.964	34.8443	-85.952	0.00408109	9.49389e-05	0.00251456
2308	3	26.1322	33.245	94.0505	-0.00419382	0.0151585	-0.00217765
2498	3	82.5275	-23.577	-29.7145	0.00308508	0.0102023	-0.000977188
689	3	88.9509	34.3953	-86.924	0.00747823	-0.00365087	-0.0132675
30	6	29.6874	30.8577	-57.3085	-0.00121671	0.00318638	-0.00386857
2406	3	-134.36	62.3683	3.54196	-0.0196281	-0.0293928	0.00884724
533	3	24.3741	-24.0948	65.9338	-0.0182835	-0.0123828	-0.00629079
240	3	45.5249	-55.4892	0.483504	-0.00144237	-0.00117899	-0.0248552
2312	6	24.0148	31.8552	95.9633	0.00573966	0.0077521	-0.00532428
956	3	139.748	1.89909	-115.698	-0.0160889	-0.000703823	0.00825939
1775	3	-62.2583	62.7332	0.567671	0.0331074	0.0157328	-0.017788
2305	6	25.5521	32.2903	94.1487	0.000740717	-0.00188048	-0.00402968
2497	3	84.1353	-22.9571	-29.6733	-0.0171221	-0.00488633	-0.0102857
2304	6	24.1338	32.5819	94.6607	-0.00233808	-0.00122519	0.00738579
1780	3	-64.2893	61.6483	0.257614	-0.0368186	0.00889582	-0.00306205
2402	6	-136.136	64.4833	4.98213	-0.00150213	0.00319028	-0.0056262
33	3	29.3439	30.8208	-56.261	0.00465376	0.00659803	0.00332
2404	3	-135.877	64.4832	6.05677	-0.00213108	-0.00380439	0.0131238
1395	6	-8.30757	2.99285	38.2558	0.00252363	-0.00143995	-0.0054759
628	6	76.6916	-29.6251	70.9921	0.00407708	-0.00710025	-0.00139624
1553	3	-13.5417	-25.2825	69.7233	0.00717669	0.00778956	0.00952234
1399	3	-8.30003	2.80463	37.1281	0.00532347	-0.0143642	0.00762339
1403	3	-8.01332	1.47191	39.7741	0.0012437	-0.00865621	0.0195254
1500	3	-31.4204	-176.385	-21.1524	-0.0211019	0.0174446	-0.0113249
1554	3	-12.5738	-23.4089	70.9798	-0.0116546	0.0123398	-0.0055687
1561	3	-12.2544	-25.4521	67.9662	0.0287613	-0.00623631	0.00747107
1406	3	-11.3187	3.12598	38.6768	0.010432	0.00357917	0.0201131
634	6	77.8968	-29.1776	71.7367	-0.00166263	-0.00390401	0.00360297
1550	6	-13.4899	-24.2599	69.1834	0.00219734	0.0062891	-0.00422999
691	3	88.4719	32.375	-84.3519	-0.00742411	0.00057462	0.0123026
631	3	75.9401	-28.8742	70.7448	-0.0138838	-0.0164194	-0.00281925
1402	6	-10.4721	3.16709	39.3393	0.000727352	0.00779278	-0.0081502
1144	3	26.8577	-57.6259	11.321	0.0105445	0.0256556	0.000674853
1552	3	-14.5078	-24.0219	68.959	-0.0219253	0.00202967	0.0233893
1397	3	-8.94261	4.74298	39.2462	-0.0189089	0.00303176	0.00491461
1001	3	-11.6693	64.3128	42.2994	0.00662056	-0.0179218	0.0175683
1558	6	-12.674	-24.4855	67.9065	0.00171437	0.00827036	-0.00527621
1562	3	-13.2108	-24.4207	66.9618	0.00164715	0.00412131	0.00549586
1396	3	-9.78908	4.5204	37.7816	-0.0122675	-0.0163691	-0.0141206
1400	5	-9.96828	1.85935	39.466	0.000634426	0.00210056	-0.0113595
1401	6	-8.6709	1.76181	38.9524	-0.00512442	0.00490049	0.00384335
1394	6	-9.42503	3.96441	38.6838	-0.00191306	-0.00236975	0.000110036
1551	6	-12.961	-23.131	69.9524	0.00216519	0.00668595	0.00193134
1003	3	-8.34182	65.2255	41.6301	-0.0182963	0.0635192	-0.014874
1977	3	-15.1175	36.1956	132.184	0.0107863	-0.00981506	-0.0124057
193	6	-126.353	-83.6739	9.038	-0.00428058	0.00162411	-0.0102857
957	3	141.394	1.98798	-115.106	0.0128163	-0.00781194	-0.00648352
632	3	77.0307	-30.0124	70.0675	0.0104666	0.000240985	0.00765541
1141	6	27.4234	-57.9352	12.0832	0.00375058	-0.0018863	0.000850303
1405	3	-10.6577	3.58557	40.3243	-0.0172922	0.00686571	0.00408371
637	3	78.8456	-29.1684	71.1629	-0.00676496	-0.00377692	-0.0128069
1556	5	-11.7059	-23.4831	67.928	-0.00322778	-0.00275966	0.00507186
1755	3	-65.8465	-29.2566	159.778	0.0143214	0.0102167	-0.0132237
196	3	-126.395	-84.7924	9.08423	0.00081255	-0.0168406	0.0110089
636	3	77.8897	-28.0915	71.9052	0.000436325	-0.0132487	0.0151209
683	3	87.5391	36.1923	-84.9534	-0.0234851	0.0324261	-0.00998251
1501	3	-30.6955	-177.999	-21.211	0.000921332	0.0217725	0.00643878
1398	3	-7.30203	3.27097	38.4015	-0.0196	0.0103709	-0.0105766
682	3	87.3304	34.7793	-83.3482	0.00335153	-0.0141948	-0.00016833
1750	3	-63.644	-29.7398	159.86	-0.00935112	0.0309145	0.00379087
687	6	88.7216	33.4152	-84.1049	-0.00562423	-0.00106364	-0.00210608
1404	3	-8.93622	0.979375	38.243	0.0203594	-0.00556844	0.00459087
188	3	-125.235	-84.1556	10.7235	0.0143038	0.01131	-7.28414e-05
690	3	89.2668	33.2598	-83.1825	-0.0253244	0.00757899	-0.0128418
993	3	-8.24474	62.8836	42.3108	0.000714948	0.00381789	0.0329312
669	3	-254.537	61.0457	38.5109	0.0121111	0.00357025	0.00174354
679	6	87.4453	34.2068	-84.1896	0.00163394	0.00154079	-0.00286422
681	3	86.5721	33.5846	-84.3259	0.0269232	0.00709642	-0.0132757
532	3	23.4164	-25.2153	66.8754	0.00475457	0.0170655	-0.024513
524	6	22.7752	-23.1826	66.931	0.00574026	-0.00135475	-0.000955291
527	3	22.4686	-23.4139	67.9689	0.0169923	0.0135073	-0.0113544
1498	6	-30.4839	-176.922	-21.231	-0.000646297	0.00141292	-0.00314066
1143	3	28.4911	-57.7323	11.8936	0.00138444	-0.00945241	0.0124356
1974	6	-15.0528	35.6232	133.134	-0.0044568	0.00138322	-0.000520399
1949	3	-70.2594	7.32994	11.4584	-0.0222265	0.0113758	-0.00831777
1752	6	-65.7659	-30.3342	159.82	-0.00127536	-0.00463091	0.00258824
996	3	-10.4984	62.5247	42.4794	0.00483081	-0.000166108	0.0378521
1108	6	-44.534	5.20681	-165.786	0.00231547	-0.00535619	-0.00114265
995	3	-10.4189	62.718	44.3114	0.00898113	-0.0101352	-0.0110597
1115	6	-42.1117	5.34713	-165.695	-0.00911068	0.001547	-0.000702723
1117	3	-41.2783	5.54046	-166.399	-0.00547787	-0.00111306	0.00716335
994	3	-8.22769	63.3455	44.0337	-0.0409614	0.00477899	-0.00783012
1109	6	-43.2569	4.44695	-166.08	0.000663305	0.000320296	0.00323377
1113	3	-43.2132	3.50872	-165.55	-0.00728522	-0.00973568	0.0178443
1142	6	26.7795	-59.59	13.5462	-0.00188951	-0.00442736	-0.00427164
1978	3	-14.0627	35.6677	133.701	-0.00630013	-0.00959623	-0.000583233
664	3	-61.4414	2.5805	75.039	-0.0191747	-0.0299512	-0.0277683
1112	3	-43.2718	4.27388	-167.149	0.0483379	-0.0135187	-0.00399324
1002	3	-8.29268	65.729	43.3637	0.00676031	0.00227118	0.0127468
1000	3	-11.3275	64.8319	43.9843	0.0076473	-0.0116412	0.00260766
1146	3	25.8808	-60.2059	13.526	0.00845618	-0.0126764	0.00497619
1119	3	-44.4708	7.45769	-165.777	-0.013969	0.0107454	-0.00132961
660	6	-61.9076	0.398961	77.1648	-0.00276896	0.000442815	-0.00137914
1136	3	25.4301	-58.2506	14.6036	-0.00160573	0.00951819	0.00585182
1114	5	-42.6866	6.57026	-165.279	-0.00338333	0.0013457	-0.00850338
997	5	-10.0662	65.4037	42.6282	0.00692409	0.00152663	-0.00175096
992	6	-10.1542	63.1298	43.2677	0.00371301	-0.00207063	-0.00255108
1945	3	-71.5046	7.63281	14.077	-0.0154441	0.0137561	0.0340908
1470	3	82.0968	32.7413	-13.0152	0.022452	-0.0200788	-0.0170432
998	6	-10.889	64.4327	43.1223	0.00264982	-0.00483323	0.00743602
1467	6	83.078	32.5036	-12.6558	-0.0039855	-0.00764873	0.000990685
1111	3	-45.1024	5.39582	-166.672	-0.00796172	-0.00751047	0.0155122
991	6	-8.73161	63.5361	43.0728	0.000584548	-0.00759887	0.00432782
1110	3	-45.0837	4.55644	-165.122	-0.00932792	0.00686244	0.00548217
1468	3	84.1231	30.7026	-15.0851	-0.00372138	0.0149861	0.00987396
633	5	77.9496	-29.8784	73.0252	0.00347552	-0.0042531	0.00409614
1140	5	27.2751	-59.342	12.2361	0.00195948	-0.00393014	-0.0016811
659	5	-61.4009	0.704032	75.9118	-0.00506467	-0.000264377	-0.00612778
657	3	-62.6807	2.02487	78.3008	-0.0406406	-0.0559219	-0.0105419
1116	6	-44.0674	6.58646	-165.239	-0.0032201	0.000460771	-0.002578
66	3	17.2467	91.8099	-134.535	-0.0180301	-0.0124982	-0.00484492
1469	3	85.4164	30.9934	-13.8874	0.0248311	-0.00605967	0.0194857
257	6	56.8539	7.27503	-16.6509	0.000839906	-9.67791e-06	0.00586834
1139	3	26.1724	-56.5934	13.1868	0.0140654	-0.0142423	-0.031327
654	6	-61.7171	1.6384	78.0211	-0.00455233	-8.85707e-05	-0.00210329
1118	3	-41.5903	5.05021	-164.818	0.0362996	-0.0176609	0.000428098
656	3	-61.6692	3.6686	77.1394	-0.0185388	0.013198	-0.00301196
260	3	56.8904	6.62895	-15.8961	0.00261563	-0.0200733	-0.000321561
662	3	-62.9277	0.0546626	77.0542	-3.81302e-05	-0.0118571	-0.0178909
1134	6	26.4628	-58.3241	14.3076	0.00934765	0.00200298	0.00681053
1145	3	27.4667	-60.2905	14.0886	0.000939903	0.0189285	0.00504726
1466	6	84.275	30.9772	-14.085	0.0016295	0.00139851	0.00440663
256	5	58.155	7.41917	-17.2172	-0.00140152	0.00547682	0.00284053
63	6	17.5793	91.1913	-135.42	0.00105711	-0.00575464	0.00545982
1137	3	27.0657	-58.2396	15.2173	0.0234288	0.0108687	0.00650906
1465	5	83.8468	32.3192	-13.8752	0.011575	-0.000588826	0.0044279
1138	3	27.6796	-56.552	13.8256	-0.00631234	0.0251732	0.0199672
259	3	56.2555	6.75448	-17.4943	0.00896783	-0.0157406	0.0136034
1135	6	27.0026	-57.2119	13.3565	-0.00551473	-0.00201939	-0.00404234
653	6	-61.0769	2.73785	77.1494	0.000519364	-0.00206338	-0.00461989
67	3	17.5756	91.9365	-136.225	0.0164018	0.0109844	0.0278993
1120	3	-44.3085	6.76318	-164.223	-0.00242358	0.0193417	0.0121181
661	6	-60.8784	2.07736	75.7995	-0.00589008	0.0033417	-0.00127286
1944	3	-72.3237	6.84783	12.7726	-0.00156406	0.00142216	0.0043506
999	6	-8.71805	65.0354	42.6367	0.00354759	0.00158697	-0.000321735
658	3	-61.0441	1.36689	78.9149	-0.0155634	-0.00196521	0.0125461
1573	3	-38.0117	-23.309	18.5535	-0.02012	-0.0019534	0.00464383
479	6	-14.3432	33.1818	80.7292	-0.00346512	-0.00167588	-0.00293317
388	6	20.3491	-25.9135	114.81	0.0102439	0.00646357	-0.00833256
1152	3	-91.9505	-88.0731	22.9288	0.00253764	0.00162914	-0.0215599
471	6	-14.0507	34.5585	81.4312	-0.00487143	-0.000605193	-0.00183217
480	3	-12.2601	32.3197	82.8837	0.00239072	0.0117142	0.0220259
477	5	-13.1962	32.3124	80.9437	0.00547637	0.000439919	0.00619784
1213	6	117.74	-29.6979	53.4731	-0.00145101	-0.00384407	0.00216707
473	3	-13.941	35.4095	80.7529	0.00173363	0.0198509	0.0153377
749	3	-92.4087	128.436	-101.842	0.00575815	0.000842229	0.0113516
474	3	-14.8759	34.9602	81.9568	-0.00691359	0.0105621	-0.00321631
472	6	-12.6617	34.2909	82.1354	0.00403739	0.00356251	0.00198226
475	3	-12.6991	34.461	83.1896	-0.00721849	-0.00242742	0.00418976
476	3	-11.9057	35.0309	81.7827	0.0318287	0.00939184	-0.0120691
481	3	-11.2882	32.9163	81.5835	-0.0027307	-0.0107181	0.00171034
478	6	-12.3122	32.8219	81.8762	0.0087285	-0.0101781	0.000368299
1564	6	-40.0957	-22.9947	19.3115	-0.00165575	-0.00795988	0.00635645
2367	3	197.638	0.595566	22.4042	-0.0223668	0.00918927	0.0249521
1221	3	115.896	-29.7063	52.241	0.0168183	-0.0053895	-0.0228706
1217	3	118.674	-29.4402	53.0793	0.00744841	0.00924407	-0.00640309
483	3	-14.2906	33.4476	79.655	0.00781397	-0.000932355	-0.0235239
380	6	21.705	-25.0918	115.034	0.00205218	0.00150496	8.39817e-05
1461	3	83.4501	31.1035	-11.0926	0.00382856	-0.00510434	0.0052449
1547	3	49.8084	151.858	-8.54918	0.00264967	0.00434734	-0.0115378
384	3	21.5268	-22.9722	115.206	0.0334992	0.0038622	-0.00242875
1150	3	-91.5099	-85.4041	21.9876	0.00169948	-0.0150129	-0.0139402
383	3	22.1019	-24.6512	114.08	-0.00383641	0.0352886	0.013408
1156	3	-93.4079	-88.2975	20.395	0.00590551	-0.00623227	0.0146878
2004	3	-95.5052	6.18909	54.3222	0.0128101	-0.00912092	0.0104012
1546	3	51.4228	152.49	-8.99805	0.0125495	0.00743017	-0.00462005
1993	6	-95.8845	7.30712	51.2982	-0.00324022	0.00145071	-0.000329602
1462	3	82.0045	30.8121	-11.8654	0.00818666	0.00142031	0.00274536
1154	6	-92.4005	-88.257	20.819	0.00794226	-0.000896273	0.00198142
1151	3	-93.25	-86.9277	22.3579	-0.0137457	0.0472138	0.0222536
1219	6	116.695	-28.9976	52.61	0.000282437	0.00662093	-0.00428752
1994	3	-95.5131	5.37437	52.0502	-0.00212799	0.023904	0.0139858
1459	6	82.9715	31.1139	-12.0553	0.00105483	-0.00145209	-0.00284715
1992	6	-96.1956	6.19589	52.2465	-0.000786255	0.0017007	0.0031259
1568	3	-40.056	-24.0524	19.5965	0.0014291	-0.0219204	0.0254378
1147	6	-91.1699	-86.4717	21.9043	0.000211584	-0.00222203	0.00202668
2003	3	-96.8922	7.09829	54.1664	0.00821475	0.00326834	0.00782555
1218	5	115.988	-28.0454	53.3242	-0.00742485	-0.00236906	-0.00808208
1157	3	-92.084	-89.306	21.0581	-0.00176734	0.01237	-0.0208476
1997	3	-95.1784	6.9971	50.4995	0.0144311	-0.0205313	0.0222132
1222	3	117.182	-28.5679	51.6858	-0.00581077	0.0213045	0.0204247
1995	3	-97.236	5.84087	52.246	-0.000132828	-0.000255818	-0.00580682
1153	5	-91.4599	-87.7315	19.8464	0.00526992	0.00788505	-0.00609778
2000	6	-96.0107	6.79465	53.6199	0.00252287	-0.00984957	0.00623949
391	3	20.0498	-25.9942	113.772	-0.0019866	-0.0263899	0.0134975
885	3	87.523	91.1222	-11.957	0.0150446	-0.0127579	0.00603466
1148	6	-92.2946	-87.422	22.1023	0.00226458	-0.00314753	-0.00602546
1567	3	-40.8993	-23.0363	18.6625	0.00813528	-0.000924966	-0.00772647
392	3	20.3935	-26.976	115.143	-0.000797853	0.0054891	0.0158231
1471	3	83.5532	33.2757	-12.0809	-0.0428296	-0.0250908	-0.00358086
1773	3	-61.689	63.6625	-2.20154	0.00610625	-0.0104429	-0.0065392
387	6	19.9041	-24.0077	116.179	-0.00194378	-0.00576102	0.00702496
1087	3	-71.7186	32.5423	-64.3792	-0.0113099	-0.0151987	0.00844773
2018	6	117.444	-22.7904	180.715	0.00533999	-0.00230264	0.00369774
2579	3	-165.345	-24.5252	-157.5	0.0135413	0.0124028	-0.00257168
2019	6	118.221	-23.504	179.625	0.00197257	0.00231348	0.00159173
2022	3	117.614	-23.6543	178.722	0.0214531	0.0172449	0.0103936
1083	6	-72.7277	32.8359	-64.3624	-0.0105037	0.00964585	-0.00377339
2297	5	-67.3966	125.013	151.137	-0.00461557	-0.00777096	-0.00308005
1085	3	-74.0643	33.2662	-66.0908	0.0150385	0.0236894	0.0191746
1664	3	79.2075	7.0965	-63.0038	-0.0109795	-0.0190257	-0.00338662
1774	3	-62.4941	64.54	-0.900782	-0.03245	-0.00195764	0.00519649
1086	3	-72.7535	33.9564	-64.1743	0.00661594	0.0100695	0.021437
1090	6	-74.7073	31.7318	-65.037	0.00910358	-0.00481264	0.00188266
1082	6	-73.5068	32.5135	-65.5524	0.00662627	-0.00365663	0.000472757
2292	6	-68.7858	125.01	149.18	-0.00226684	0.00169575	0.000771374
390	3	19.855	-24.1807	117.261	0.0202076	0.00130336	-0.034672
2580	3	-165.317	-23.4269	-156.226	0.00775875	-0.0139029	-0.00765127
1214	3	118.64	-28.5812	55.0965	-0.00565229	-0.00485928	0.00229273
381	6	21.3783	-23.8508	115.841	0.00562653	0.00134881	0.00464625
1660	5	77.4975	7.30789	-62.0471	-0.005482	0.000254467	0.00395256
1091	3	-73.7265	32.8673	-62.4763	0.00104065	-0.022	-0.0136497
1771	6	-62.4635	63.568	-1.38881	0.00158952	-0.00599427	0.00527796
1263	3	-7.18508	0.547319	-64.6041	0.000382885	0.0120681	0.000516637
2023	3	118.697	-24.3274	180.142	-0.00904172	-0.00223106	-0.0101811
1089	6	-73.4853	32.1211	-63.1843	-0.00164707	0.00390166	-0.000197298
1084	3	-72.9941	31.9055	-66.2645	-0.00418201	-0.00327546	-0.00996679
239	3	46.7615	-56.1525	-0.615178	0.00495583	0.0159469	0.00344812
1778	6	-63.6436	61.6279	-0.583945	0.000277941	0.00470439	-0.0060492
1088	5	-74.574	31.3976	-63.7017	0.00515698	0.00677449	-0.00418979
1782	3	-64.4315	64.1836	-2.18428	-0.0202668	-0.00418514	-0.00160115
249	3	45.5605	-55.6744	-2.66951	-0.00257004	-0.00142064	-0.0214635
1220	6	116.467	-28.0351	54.6307	0.00560268	-0.0048551	0.00240274
2492	5	83.2707	-23.1522	-31.5666	-0.000156018	0.00505289	-0.00316679
2293	3	-69.9821	123.517	150.26	0.0124139	-0.0125463	0.00640696
2295	3	-69.1273	125.927	148.778	0.00667823	-0.0234376	0.0171659
2294	3	-70.5852	125.123	150.326	0.0177516	0.0170477	0.00393747
1224	3	116.774	-27.0517	55.0317	0.00111314	-0.0174312	0.00804434
2301	3	-66.7233	124.491	149.205	-0.0062531	0.0411857	-0.00645261
1779	6	-63.76	63.3187	-2.17884	0.00244473	0.000680273	0.00387991
2300	3	-66.9065	126.205	149.598	-0.0192212	-0.0277567	-0.0131282
1253	3	-7.55946	0.695845	-62.3197	0.0288341	-0.0172877	0.00505651
2291	6	-69.654	124.527	150.378	0.00184873	-0.00337484	-0.000438889
1223	3	115.622	-28.3004	55.2478	-0.0162781	-0.00997493	-0.0165376
1092	3	-72.9216	31.4372	-62.6109	0.0205833	0.0124765	0.0012056
1215	3	117.514	-29.8163	55.5588	-0.00290005	-0.0168634	-0.0196788
2028	3	120.227	-23.0196	179.032	0.00123174	0.00958757	0.00205264
382	3	22.5121	-25.685	115.526	-0.000908467	0.0217053	-0.0140015
1783	3	-63.5113	63.1827	-3.21255	-0.0355178	0.0131655	0.0051684
1777	5	-64.3012	62.0038	-1.77993	0.00775433	-0.000459687	0.00683658
2020	3	117.445	-23.5267	181.544	0.0115201	0.0115191	0.017439
1094	3	-74.8156	30.7226	-65.4514	-0.00794789	0.00456143	0.00049621
386	5	19.3561	-25.1214	115.501	0.00257798	0.00195172	0.00052038
2296	3	-68.867	124.269	148.392	0.0309659	0.00212196	-0.00765241
1772	6	-62.3868	62.4348	-0.453295	-0.0015901	0.00246434	-0.00222324
2298	6	-67.3867	125.214	149.701	0.00117897	0.000657785	-0.00181621
385	3	21.9255	-23.8757	116.762	0.00931828	0.00163284	-0.0167988
1212	6	117.598	-29.0485	54.8381	0.00496478	-0.0016754	0.000809443
2577	6	-165.868	-23.6026	-157.146	0.00413983	0.00788299	-0.00692309
237	6	45.7502	-56.183	-0.386795	-0.00373904	-0.0051537	-0.00506989
1776	3	-61.5779	61.7121	-0.677642	0.0180455	-0.0067229	-0.00985957
389	3	19.3084	-23.214	115.943	-0.000487628	0.0103095	-0.020803
1093	3	-75.5482	32.276	-65.2707	-0.00916906	-0.00290238	0.00524983
2299	6	-68.732	124.784	151.603	0.00380279	0.00542765	-0.00291151
352	3	29.8842	-59.3223	-6.01697	-0.00709058	-0.015482	0.0155121
1666	3	75.9124	7.49339	-63.2289	0.0318558	0.035121	-0.000600008
1476	3	30.2758	60.7101	-184.933	-0.00282963	-0.0207391	0.00314319
1489	3	-11.2163	-170.248	-87.0554	0.0164129	-0.0146	0.0117183
2131	3	53.5579	133.776	65.9955	6.8109e-05	0.00404334	0.0194198
1985	5	-64.3587	101.183	65.3443	-0.00409729	0.00102439	0.00346698
711	5	258.904	-77.7847	-28.8562	-0.00474945	0.00058193	0.00206946
2473	6	-65.2271	44.7962	96.8675	0.00105459	-0.0077712	0.00200906
2158	3	-30.6799	14.1457	33.0322	0.0173718	0.0377239	0.0102098
1486	6	-11.7614	-170.03	-86.0946	-0.00778835	0.00116227	-0.00688656
1487	3	-12.3741	-168.129	-85.5512	-0.0199296	0.00963256	-0.00797978
2261	3	-12.9854	101.821	32.6852	-0.00914809	0.00807761	-0.00423911
2154	5	-31.5285	12.5419	32.1608	-0.000981785	0.000108134	-0.00418511
2255	3	-13.6167	98.6585	34.5379	-0.0141539	-0.0169866	0.00104291
2477	3	-64.2153	43.4962	95.4597	0.0106427	0.0156098	-0.00624427
1490	3	-12.7866	-170.132	-86.3678	0.010516	-0.0183553	0.0170269
2127	3	53.238	132.673	63.3711	0.00721243	0.00148854	-0.012726
1485	6	-11.4537	-168.721	-85.5905	0.00917607	0.00110203	0.00229428
1984	3	-66.9533	100.26	63.9756	0.00167203	0.00618375	-0.00714636
1990	3	-63.0652	101.239	63.7978	-0.0246421	-0.00252391	-0.0143282
1488	3	-10.8491	-168.222	-86.422	0.0133679	0.0017874	0.00447315
2474	6	-64.3679	43.6044	96.5321	0.00192337	-0.00489014	0.00254756
2160	3	-30.5394	10.9263	31.3003	-0.00934781	-0.0310632	-0.0131638
712	6	258.382	-77.4768	-30.0832	0.00147884	0.00192951	-0.00827735
2260	6	-11.7564	99.0855	33.4986	-0.00360249	0.00116222	-0.00293006
2253	6	-14.0016	99.9259	32.8252	0.00678311	-0.00228959	0.00295782
2126	3	54.7567	133.29	64.0104	-0.0458016	-0.00102154	-0.00922578
525	3	21.6893	-21.6906	65.7233	0.00928726	0.0257986	-0.000775779
2486	6	82.7522	-21.3291	-30.0308	-0.00670487	-0.00219348	-8.34197e-05
716	3	258.927	-76.518	-27.2728	-8.5435e-05	-0.000347867	0.0357412
1981	3	-65.5704	101.019	62.4087	0.00970138	0.0112693	-0.0290928
2159	3	-31.8491	11.5091	30.3849	-0.0099889	0.00207758	-0.00240144
1987	6	-64.1123	101.404	64.0008	0.00215759	-0.000199751	0.00644205
2489	3	83.586	-20.6916	-29.8358	0.0033206	0.0201848	0.000718241
1983	3	-65.9034	98.8307	64.2054	-0.0360453	-0.0168278	0.00695898
2263	3	-11.1736	99.1656	34.4807	0.0241807	0.00653688	-0.00460662
2262	3	-12.8857	100.762	31.2302	-0.00839975	0.0087384	0.01528
2488	3	81.9336	-21.3052	-29.2968	-0.0109368	0.00678691	-0.0132323
2125	3	54.4812	135.122	62.5196	0.00369134	0.00335154	0.0124758
2132	3	52.0542	133.394	65.2228	-0.0277563	-0.00891053	-0.0193891
717	3	257.806	-77.7716	-27.0317	-0.0354722	0.0205928	-0.0186543
2130	6	52.8501	135.749	63.7136	0.00398163	-0.0111393	0.00462767
1494	3	-10.6293	-171.609	-85.1152	-0.0033321	0.0132751	0.000827557
2482	3	-62.2838	43.9417	96.4368	0.00794597	0.0030054	-0.00246366
2129	6	53.0002	133.967	65.0733	-0.00142085	-0.00580062	-0.000298749
2155	6	-31.1247	13.9116	32.1139	0.0046559	0.000345398	0.00293405
2134	3	51.9632	136.022	63.2404	0.0120002	0.020915	0.0183957
2256	3	-14.7158	100.397	33.5349	-0.00988599	-0.0235178	0.0232027
2128	5	52.7356	135.36	65.0389	0.00467604	0.00488649	0.000531895
1982	3	-64.442	99.5772	62.6969	0.025014	-0.00423042	0.0175235
2124	3	52.8605	134.463	62.0457	-0.00719386	0.0153653	-0.00517484
1989	3	-66.4327	100.868	65.9458	-0.0150919	0.0490304	-0.0109982
2252	6	-13.3111	98.7506	33.5593	0.00406215	-0.000406674	0.011919
2156	6	-31.0682	11.8228	31.0438	0.0064687	-0.0018764	-0.0032249
713	6	258.202	-77.1096	-27.7687	0.00404292	0.000260112	-0.00626287
2122	6	53.5361	134.653	62.889	-0.00690163	0.000386491	-0.00260355
2123	6	53.7189	133.497	63.8117	-0.0110537	0.00392363	0.00522598
337	3	-0.883462	-18.7797	-55.8987	-0.00889049	0.0132372	0.00511509
1991	3	-64.3934	102.45	63.5809	-0.00580133	0.0157858	0.0267892
2259	6	-12.8786	100.815	32.3233	-0.00196271	0.010468	-0.00296391
2257	3	-14.5437	99.4186	31.9818	0.0369635	-0.0178852	0.00887881
2157	3	-32.0989	14.3871	32.1181	0.0169255	-0.01048	-0.00319067
2478	3	-64.6813	42.5848	96.9527	-0.00477972	-0.0167895	0.00208423
1986	6	-65.5444	100.427	65.4774	-0.00255424	-0.000323436	0.000313062
1980	6	-65.9617	99.8706	64.1777	-0.00233389	0.00498383	-0.0016878
2258	5	-11.6542	100.292	32.8443	-0.000725649	-0.000431248	0.00960196
1979	6	-65.0288	100.458	63.1716	0.000553583	-0.00468237	0.0106099
1988	3	-65.2004	99.5375	66.0574	-0.0104369	0.0300412	0.0051785
2444	3	116.824	106.213	0.53675	0.00328153	-0.00402354	-0.0264104
523	6	21.6664	-22.6927	66.0462	0.000296367	0.00190368	-0.00414101
105	3	55.7783	11.8494	60.6539	0.0311443	-0.016767	-0.0113483
2476	3	-65.5968	45.2257	96.0294	0.0078867	0.00345642	0.0306854
526	3	20.7709	-22.654	66.6286	-0.00294944	0.000628115	0.000240041
301	3	87.0916	42.454	-111.957	0.00624672	-0.00110754	-0.0442907
339	3	-1.33761	-20.1812	-53.2608	-0.00440504	-0.00921351	0.00174428
296	6	84.9206	44.4792	-110.877	0.011344	0.00110262	-0.00608003
1492	6	-11.3897	-170.878	-84.892	-0.0094118	0.00261785	-0.00189691
189	3	-123.422	-83.0848	9.5829	0.0131766	0.0109029	0.0179864
1170	3	-7.71857	71.4866	11.1794	0.0177528	-0.00927846	0.0127143
1165	3	-9.47066	71.9942	9.52274	-0.0052124	-0.0095494	-0.0271825
1951	3	-72.8195	10.0578	11.1965	-0.00777205	0.0204073	0.0148447
1792	6	-44.7198	13.7673	98.4218	0.000717211	-0.00970349	-0.00235688
1160	6	-7.92686	71.8836	7.95473	-0.00939501	-0.0020838	0.00372448
299	3	83.9315	44.087	-111.184	0.00935001	-0.00955667	0.0217023
1948	6	-72.1875	9.88682	12.0441	-0.00228025	0.00173975	0.00261979
1560	3	-12.1576	-21.5979	68.6582	-0.0178906	-0.0344228	-0.0057154
1162	3	-8.28296	72.8138	7.62274	0.00148002	0.00761767	-0.00566673
1493	6	-10.7684	-168.757	-84.2638	-0.00523648	0.00221468	-0.00424903
1555	3	-13.7766	-22.3692	69.9593	-0.0249661	-0.0155512	0.0109127
1790	5	-45.401	13.4761	97.2427	0.00180576	0.00029219	0.00287343
1166	5	-6.31321	71.1792	9.61505	0.000335836	0.00184712	-0.00605855
1161	6	-8.65777	71.2773	9.15329	-0.00125377	0.00150701	-0.00217643
1796	3	-44.2033	12.9037	98.7457	0.00401565	0.0105068	-0.0129533
1164	3	-9.16508	70.3707	8.9372	-0.00612068	-0.00298782	0.000605794
1497	3	-11.2188	-168.105	-83.5075	-0.0172172	-0.00780528	-0.0121916
1169	3	-7.53396	69.8912	10.4296	0.015292	0.00870794	0.0157731
300	3	88.0303	43.8422	-111.269	0.0136665	0.00210427	0.0029743
1619	3	48.9996	-136.95	-19.6783	0.00947665	-0.00890978	-0.0124024
1946	5	-70.8759	9.391	11.6291	0.00729739	-0.00503612	-0.00174405
1167	6	-7.57086	70.9501	10.2051	0.000306026	0.00639444	0.0130727
1491	5	-10.8374	-170.086	-83.8318	0.00211067	0.000192741	0.00317035
528	3	23.4932	-22.4381	67.0634	-0.0174108	0.0150347	-0.0320255
297	6	87.0644	43.3135	-111.294	0.00331085	-0.00219802	0.000883537
195	3	-124.94	-81.4853	7.53941	0.013485	-0.00274284	0.00224501
1172	3	-5.96373	72.7055	8.34908	-0.016689	1.41354e-05	0.0133774
290	6	85.3377	43.735	-109.62	0.00121	0.00516251	-0.000654228
2483	3	-62.9008	43.1933	97.9602	-0.00654385	-0.0123378	-0.00491634
192	6	-124.671	-82.4309	7.92492	0.00196844	-0.00223962	-0.00122296
1762	3	30.3016	103.87	-20.8496	-0.004519	-0.0343823	-0.0113361
289	6	86.6746	42.9779	-109.888	0.00242285	0.00430004	-0.00514978
331	3	-0.395154	-21.9163	-54.6288	0.0152846	-0.00730145	0.0143663
291	3	86.6367	41.915	-109.894	-0.00303154	0.00481356	0.00332142
295	5	86.0259	44.2416	-111.792	0.00386935	-0.00533467	0.00433632
1496	3	-9.63634	-168.536	-84.4157	-0.00571767	0.0150088	-0.000969178
1163	3	-8.13891	71.3477	7.03301	-0.0104032	0.00718187	0.0189262
187	3	-125.994	-82.5309	10.8223	-0.030271	0.0148264	-0.0444609
186	6	-124.347	-82.489	9.46657	-0.00167944	0.000777292	-0.00130199
336	6	-0.266599	-20.0527	-53.3111	-0.00146869	-0.00127728	-0.00536355
1765	6	29.9189	102.25	-19.418	0.000254979	-0.00336648	-0.00200372
1767	3	29.3244	101.787	-20.2191	0.00344619	0.0117303	-0.0243858
2479	5	-63.0482	45.2826	97.6861	-0.00206295	0.00542568	0.00681935
1618	3	51.2502	-136.875	-20.4122	0.016602	0.0301601	0.00542976
1168	6	-6.43916	71.7671	8.31031	0.000598324	0.00204524	-0.00219876
2475	3	-66.0814	44.3275	97.4664	-0.0194567	0.0107929	0.00682445
292	3	87.5084	43.242	-109.247	-0.020324	-0.00439079	-0.00757176
1429	3	-14.9908	101.197	-22.9259	0.0170129	-0.0166908	0.0103867
1495	3	-12.3072	-171.274	-84.4397	0.00583013	-0.0138282	3.89322e-05
190	3	-124.175	-81.4952	9.8999	0.0204015	0.004547	0.0109528
1171	3	-5.87404	71.1865	7.59126	0.00234963	0.0149551	-0.0113131
1559	3	-10.92	-22.4389	69.3834	0.00196739	0.00593036	0.0274819
197	3	-127.362	-83.2427	9.07586	7.17639e-05	-5.15149e-05	0.020318
1795	3	-43.9721	14.5728	98.2732	0.00383016	0.0180604	0.0238331
185	6	-125.466	-83.1827	10.1281	-0.0028651	0.00353505	-0.00454114
1763	3	30.3196	104.404	-19.2394	0.00498688	-0.0295704	-0.00937961
1768	3	29.3071	102.382	-18.6264	0.00439082	0.0028948	0.005844
334	5	-0.0603012	-18.7615	-53.8928	-0.000957009	0.00169066	0.0048732
194	3	-123.923	-82.845	7.29995	-0.0134677	0.0116364	-0.0137642
191	5	-125.821	-83.2175	7.76488	-0.00181356	-0.00267589	0.00339098
1787	3	-45.4731	15.1055	99.9775	-0.0252346	0.00883051	-0.0300193
1557	6	-11.8905	-22.6203	69.0214	0.00691774	-0.00156822	-0.00685508
2480	6	-63.0591	43.9659	97.142	0.00304687	0.00528305	0.00506142
1950	3	-69.651	8.19791	12.9051	-0.0239319	0.00499586	0.0278605
1856	6	-11.1098	132.061	108.482	0.00210106	0.0010745	-0.000683223
1055	3	-9.24174	-47.4526	-13.2496	0.00719265	0.0122011	0.014635
1850	6	-11.7177	131.984	107.098	0.00855379	-0.00587232	0.00176782
1051	6	-8.62411	-47.4038	-14.1204	0.00283202	0.0047765	-0.00818229
1849	6	-12.3925	133.274	106.822	0.00119692	-2.51896e-05	0.00490584
1860	3	-11.6647	134.975	107.957	-0.00545056	-0.00104546	0.0181633
1852	3	-11.8227	133.789	106.066	-0.00192883	-0.0167213	-0.00258237
1853	3	-10.9795	131.608	106.402	0.00898076	-0.000700484	-0.0115995
1854	3	-12.5285	131.225	107.058	0.00444648	0.0180306	-0.0161258
1861	3	-13.1774	134.402	108.464	0.0219384	0.00259155	0.000999561
1851	3	-13.4614	133.296	106.538	0.015467	-0.00711988	-0.00190432
1857	6	-12.1933	134.053	108.125	-0.00891438	0.00143964	0.00413907
1858	3	-10.0184	131.82	108.525	0.00578691	-0.00835342	0.0223439
1332	3	-35.0425	103.93	78.0063	0.0144994	-0.00813008	-0.0201263
2455	6	29.9129	73.1513	167.024	-0.00286994	-0.00182698	0.00375323
1940	6	-72.8673	8.80517	12.8766	0.00203767	0.0038024	0.00346493
1053	3	-9.96859	-45.5397	-15.8742	-0.00698781	-0.00965736	0.00499815
2458	3	29.8522	72.0951	166.811	0.00226776	0.00982606	-0.000392492
1043	6	-7.6947	-46.1812	-14.0282	-0.00850313	-0.00822846	0.00489898
168	3	107.312	-18.1179	12.5669	-0.0339586	4.55992e-06	-0.0056366
169	3	107.669	-16.4302	12.6976	-0.0173595	0.0173317	0.0226192
1049	5	-9.17931	-47.3675	-15.4487	0.00145739	-0.000516346	-0.00441371
1054	3	-8.06317	-48.2867	-14.0667	0.00243898	-0.00555975	-0.0107505
753	3	-92.1295	129.391	-104.546	0.0232901	-0.00799016	-0.00115005
1941	6	-71.8232	7.74542	13.0205	-0.00732283	-0.00471107	0.00167924
1952	3	-72.1297	10.7922	12.5914	-0.00789992	0.020514	-0.00675355
904	3	59.1522	14.7002	12.3925	-0.00651216	-0.0226476	0.00995054
1942	3	-73.2007	9.19695	13.8079	-0.000480344	0.00415257	0.00579
2118	3	75.9081	99.8785	-15.5034	0.00393653	0.00632528	0.0107617
251	6	56.4184	8.62911	-16.1968	-0.00388042	-0.00566515	-0.0072169
1341	3	-32.6769	102.151	78.2693	0.00425589	-0.0145293	-9.49441e-05
166	6	106.871	-17.1482	12.7878	-0.00647016	0.000837451	0.00626541
258	6	58.6712	8.74057	-17.1383	0.00496647	-0.0026514	0.00286483
1052	3	-8.95343	-46.2647	-17.1494	-0.00763042	-0.0128865	-0.00655848
1859	3	-11.6097	131.36	109.154	0.0153488	0.00923217	0.0236225
751	6	-91.5772	129.354	-103.594	-0.00495382	0.00364588	-0.0150659
1340	3	-33.6669	102.608	76.8456	0.025006	0.0229278	-0.00582083
293	3	85.4498	44.4054	-108.796	-0.00841283	-0.00395381	-0.0052693
255	3	56.161	8.57253	-15.1803	-0.0264673	0.00645672	0.0124027
253	3	57.1708	10.3795	-17.2006	0.00437866	0.023232	0.0149495
250	6	57.5157	9.59319	-16.5242	0.00295331	0.00122491	0.00412827
2459	3	29.0552	73.5598	167.457	0.012766	-0.0193602	-0.00479511
1338	3	-36.2575	100.859	77.3448	0.00112072	-0.0225339	-0.00836529
1050	6	-9.08834	-46.1329	-16.1038	0.00670576	0.0027296	-0.00858124
1336	6	-35.6802	100.924	78.2177	-0.00724708	0.00470636	-0.00234543
252	3	57.8276	10.2647	-15.6871	0.026586	-0.0254441	0.0201723
254	3	55.4919	8.89744	-16.6368	0.000839472	0.0142752	-0.0239372
1337	6	-33.7351	102.079	77.838	-0.0098387	0.00528472	0.00447741
1046	3	-6.5623	-46.3373	-14.0009	-0.00833264	0.00667455	-0.0160133
262	3	59.5123	8.7035	-16.4152	0.000119797	-0.0031846	-0.000545645
1335	5	-34.3487	100.791	77.7618	0.00191267	0.00401837	0.00187408
1855	5	-11.4362	133.3	109.091	-0.000201953	0.00236239	0.00248094
1329	6	-34.6371	103.069	78.6285	-0.00089794	0.00200974	-0.00146507
1572	3	-39.0424	-22.1196	17.6367	0.0283338	-0.0105228	0.00266841
1943	3	-73.7722	8.5094	12.2919	-0.0105283	-0.0171752	0.0149309
1333	3	-36.7316	102.673	78.3687	-0.00281513	-0.00102053	0.0233605
1822	3	-124.024	-15.1729	-75.998	-0.0164941	0.0181007	-0.00429101
1045	3	-7.78011	-45.5603	-13.141	0.0122399	-0.00601274	0.0189563
261	3	58.9537	8.98472	-18.1481	0.000653796	-0.013732	0.0145009
294	3	84.4658	43.0878	-109.31	-0.0290611	0.0158395	-0.0218246
1947	6	-70.5847	8.095	12.24	-0.00208803	-0.0114199	0.00532931
1442	3	-129.401	-78.1952	110.781	-0.000308825	-0.00931125	0.00147515
745	6	-92.5464	129.38	-102.427	-0.00839179	0.0010372	-0.00639141
1028	3	-41.408	132.53	115.251	-0.0154512	0.0123316	0.0314768
1435	3	-132.094	-76.3578	113.344	-0.00592194	0.0098396	-0.0178911
1439	5	-129.12	-76.6914	112.376	0.00338867	-0.00183147	-0.000960002
1438	3	-131.935	-78.233	111.962	-0.00809574	0.0234343	-0.00310687
2585	6	-165.625	-22.4057	-157.917	-0.00085073	-0.00352255	0.00263321
131	3	-105.295	-20.0594	19.5858	-0.007732	0.0148396	-0.00856571
618	3	46.5607	72.8529	51.8594	0.0167563	-0.0155411	0.0119065
1433	6	-131.478	-76.199	112.449	0.00371433	-0.000895521	-0.000775931
1996	3	-96.8674	7.48244	50.8588	0.00812978	-0.00623478	-0.0093074
1437	3	-131.608	-77.2866	110.651	-0.0159854	-0.0145737	-0.00219302
1998	5	-95.298	8.01644	53.511	-0.0101095	-0.00205212	-0.000427483
1569	5	-38.1723	-21.5226	19.3664	0.00103283	-0.000728695	0.00130842
747	3	-92.8206	131.274	-101.292	0.00466921	0.00201197	0.00180728
1434	6	-131.278	-77.4087	111.671	-0.00261971	-0.000616219	0.00867458
616	3	45.9503	74.4597	54.0366	-0.0128749	0.0286454	-0.0259227
1440	6	-129.783	-77.832	111.789	-4.66654e-05	0.00538044	0.00707897
78	3	120.263	104.437	53.0217	0.012557	-0.00546891	0.013266
74	5	118.706	103.537	54.1694	0.00537874	-0.00112257	0.00440262
755	3	-91.2627	132.198	-102.566	-0.0102832	-0.00854423	0.0207279
1330	6	-35.89	102.208	78.9318	-0.00169734	-0.00681477	-0.00355849
748	3	-93.6326	129.365	-102.75	-0.0120662	-0.00709296	-0.0187158
1999	6	-95.2862	8.41861	52.1668	0.00171138	0.00205464	0.0110059
1443	3	-129.688	-78.6968	112.388	-0.0144445	0.0224857	0.0144396
623	3	46.293	74.2935	49.9402	0.0197939	-0.00400915	-0.0101946
1020	3	-39.8651	132.242	113.734	-0.00281209	0.0199687	0.000124815
1331	3	-34.1958	103.477	79.5011	-0.0115771	-0.0120156	0.0222217
1339	3	-35.8554	100.046	78.9049	-0.0143011	-0.0208148	-0.0380165
615	6	46.6652	73.8727	52.1235	0.00362902	-0.00427001	0.000483681
1334	3	-36.0371	101.955	79.9617	-0.00945714	-0.0109521	-0.00659249
2002	3	-94.3033	8.75903	51.9484	-0.0133861	-0.0212794	-0.0284026
79	3	116.852	102.928	54.3066	-0.0050997	-0.0101524	-0.0221848
1021	3	-38.0229	133.211	114.876	0.0173753	-0.0120432	-0.00492679
1566	3	-41.1742	-21.2643	20.2884	0.00435631	0.022629	-0.00331489
69	6	118.299	104.218	51.8746	-0.000818086	-0.000106748	-0.00670096
80	3	117.954	101.743	53.8466	0.00905927	-0.000867514	0.00974468
70	3	117.525	102.219	51.66	-0.00547337	0.0238214	-0.00756574
624	3	47.3301	75.5057	50.839	0.0181921	0.0155752	-0.0299148
621	6	46.4475	74.7883	50.9494	0.00159554	-0.00870072	-0.0013365
1565	3	-40.4758	-22.5402	21.3522	0.00477401	-0.0421791	-0.0112399
1019	3	-39.5056	130.504	114.244	0.0126105	-0.0423887	-0.0232681
1563	6	-40.3479	-21.9636	20.4688	0.00588475	-0.00536443	0.00620628
1574	3	-39.3021	-20.1029	20.3713	-0.0466084	0.00324688	0.00426694
619	3	47.6843	74.0223	52.5767	0.00489815	0.012898	0.0108441
2001	3	-95.9163	9.26158	52.104	-0.0312623	-0.000348189	0.00782511
73	3	118.997	104.059	51.0827	0.0144464	0.0157108	-0.00565454
1175	3	60.259	159.932	-6.06174	-0.0205781	0.00909387	-0.0161416
614	6	45.5121	74.1632	53.0268	-0.00420309	-0.00616117	-0.00296215
123	3	-105.79	-21.4301	21.1865	0.00087306	0.00435715	0.00473341
744	6	-92.0627	130.564	-101.603	0.00131505	0.0118672	0.00511763
71	3	116.352	103.438	52.0513	-0.0204774	-0.0183873	0.00840645
746	3	-91.6697	130.164	-100.666	0.0083049	-0.00701004	-0.00810708
1570	6	-38.792	-22.5718	18.5906	0.00354693	0.000842196	-0.00306024
72	3	117.733	105.098	51.7265	0.0320216	-0.012223	0.00487626
76	6	117.656	102.768	53.6987	0.00516312	0.00686845	-0.00244207
1575	3	-38.5091	-21.284	21.2967	0.000280277	0.00177546	0.0108371
68	6	117.365	103.108	52.2137	-0.00812559	0.00254798	-0.00248925
77	3	118.899	105.465	53.4525	-0.0194891	-0.00695197	-0.0145866
1571	6	-39.0674	-21.1489	20.413	-0.0108773	0.00313061	0.00177978
75	6	119.169	104.431	53.1939	-0.0019854	-0.00461844	-0.00208075
1017	6	-39.5796	131.562	114.588	-0.0018565	-0.00172267	-0.00494588
2589	3	-165.165	-22.7083	-158.892	-0.0114501	-0.0108888	0.0233965
2151	3	-30.5476	12.8611	29.1407	0.00644473	0.0142084	-0.0192277
2487	6	82.3332	-20.9143	-31.4464	0.00121755	0.00139669	-0.00252984
96	3	56.5663	14.0118	58.6917	-0.0145948	0.00333815	-0.0329717
421	3	-91.9451	75.1186	116.804	-0.0280368	-0.0192246	-0.00648655
1022	3	-37.5761	131.534	115.423	0.00298826	-0.0154081	0.0110502
100	5	54.8565	11.2085	58.9566	0.00131653	0.00236562	-0.00361298
2024	5	119.304	-21.5005	180.12	0.00115103	0.00145133	0.00171915
1029	3	-41.5974	130.987	115.512	0.0117401	0.00392461	-0.00072532
1661	6	78.8013	7.82232	-62.3703	0.000517787	-0.00664361	-0.00162091
2588	3	-164.999	-21.7398	-157.38	-0.0139334	0.0228273	0.00268143
2029	3	117.77	-20.6681	181.085	-0.0432647	-0.0222644	-0.0232824
714	3	259.077	-76.7752	-30.5744	-0.0198992	0.0152995	0.00416207
1656	3	76.7296	9.31515	-64.3519	0.0188562	-0.00234308	-0.00474763
2495	3	83.4327	-21.75	-33.1178	-0.0198181	-0.00425417	0.0263024
715	3	258.125	-78.381	-30.6362	-0.00192247	0.028844	-0.0173913
2030	3	118.601	-21.7769	182.121	-0.0155182	0.00156939	-0.0172943
2490	3	82.7265	-19.9174	-31.7488	0.00596221	0.0089497	0.00565138
97	3	57.48	12.6775	59.5097	-0.0105208	0.00745199	-0.00562566
106	3	54.8242	13.1169	59.8158	0.00428738	0.00595889	0.013858
1024	6	-39.0078	132.5	116.76	-0.00257226	-0.00492578	-0.00735081
1027	3	-38.3991	132.115	117.521	0.0062221	0.0133087	0.000185492
1658	3	78.9922	9.83488	-62.7197	-0.0216925	-0.00889712	0.00900714
1357	3	-10.0409	14.9219	118.416	-0.0316761	0.0119897	0.0255382
1018	6	-38.4082	132.212	115.336	-0.003761	0.0015322	-0.00523624
1655	6	78.5328	9.04641	-63.1681	0.0017097	0.00220842	-0.0023849
1654	6	77.0618	9.31716	-63.268	0.00736454	-0.00111411	-0.00334782
2491	3	81.2496	-20.8042	-31.5451	0.0175488	0.0198318	0.00580703
2025	6	119.276	-22.492	179.117	-0.00430711	0.0060814	0.0102141
1366	3	-7.56742	14.4905	119.841	-0.0466517	0.00119422	0.00397092
2496	3	81.8	-22.5591	-32.9171	0.00922292	0.0160273	0.0227448
2493	6	82.6705	-22.1137	-32.3973	0.00346256	-0.0027014	0.00115318
1662	6	76.4899	8.1221	-62.5392	0.000382779	-0.00219677	-0.00528164
1026	3	-39.0633	133.58	116.857	0.0317871	-0.0110247	-0.0194894
1659	3	79.0688	8.96692	-64.1341	-0.00728838	0.0184953	-0.00418444
1362	6	-7.25767	14.8501	116.966	-0.000320944	0.00249101	-0.0059375
2152	3	-30.7212	14.8369	30.2292	-0.00939042	0.0237273	0.00407283
1663	3	79.4353	7.99058	-61.4576	-0.00515836	0.00485817	-0.0204129
103	3	55.6496	10.1837	57.24	0.000812045	0.0212615	-0.0103537
1361	5	-7.10866	13.931	118.007	-0.00485004	0.00157209	0.00231782
102	6	55.4653	12.2616	59.6826	-0.00926098	0.000216987	0.0054772
1363	6	-8.1339	14.1752	118.966	0.00013366	0.00878756	-0.00582433
424	3	-94.1473	75.4817	116.748	0.0100564	0.010819	0.0233633
1367	3	-8.75803	13.2907	119.156	-0.0110405	-0.017439	-0.0182774
1657	3	76.7651	10.145	-62.6705	0.0479428	-0.0200204	0.0130186
98	3	57.4287	11.4284	57.4673	0.00597553	0.0199182	-0.0177153
2027	3	118.939	-22.1009	178.173	-0.00158863	-0.00343979	-0.00531509
94	6	56.6065	12.8854	58.8878	-0.00156472	-0.00456509	-0.0100329
2021	3	116.376	-22.5196	180.49	0.0166192	0.0194632	0.00396866
95	6	56.5187	12.0821	57.5896	-0.00109415	0.00425078	0.00542035
99	3	56.6928	12.6873	56.727	-0.000503707	-0.0123793	0.00339366
1365	3	-7.21547	14.2428	116.064	0.00945495	0.00820478	0.00219889
101	6	55.332	11.1881	57.5963	-0.00938435	0.00805564	0.00116016
104	3	54.567	11.5491	56.8687	0.0171701	-0.02105	-0.0127185
1023	5	-40.3368	131.987	116.83	0.000795613	0.00661791	0.00236291
1025	6	-40.815	131.772	115.527	0.00394839	0.00320978	0.00416746
1178	3	59.8722	161.861	-5.18196	0.00195957	0.0181514	-0.0215866
2026	6	118.254	-21.5729	181.06	-0.00097211	-0.00696167	0.00419682
895	6	110.377	-14.2844	-30.1146	0.00158924	0.00209678	0.0008175
891	3	109.47	-12.6796	-27.4928	0.0087006	-0.037042	-0.0258094
575	6	200.437	112.364	33.715	0.00287045	-0.00554282	-0.0101437
2562	3	144.552	50.5946	-146.611	9.54513e-05	0.0475941	-0.0200134
583	6	199.675	112.635	32.4641	0.000796848	0.00257176	0.00666269
888	6	109.368	-12.7078	-28.5383	0.00415794	-0.000193763	-0.00335366
887	6	109.102	-14.0703	-29.1717	-0.000215419	-0.00774419	0.00223806
578	3	200.304	111.299	34.0497	-0.00666662	0.00303623	-0.01925
972	6	-105.654	17.3794	-24.9985	0.00189744	0.00691658	-0.00261895
889	3	108.142	-14.2727	-29.6781	-0.0253782	-0.00662851	0.0210942
586	3	199.306	111.695	32.0989	-0.00866663	-0.0301596	0.00117
1683	3	26.3534	-8.00984	-58.249	-0.0347508	-0.0164723	0.0215267
897	3	110.641	-11.2275	-29.6122	-0.0245377	0.0189383	0.0173108
898	3	111.014	-15.0702	-29.5914	0.0110604	0.00641831	-0.0171121
2200	6	58.7185	-133.727	3.72531	0.00397677	-0.00511308	-0.000872276
966	6	-105.096	18.6426	-24.3564	0.00305495	0.00105994	0.00335625
2558	6	143.134	47.745	-146.383	0.00986297	0.00852448	0.00411246
2211	3	60.2524	-134.626	4.91773	-0.00749964	-0.0234613	-0.0241865
2561	3	142.802	46.8812	-147.002	-0.037325	0.0126062	-0.00320476
577	3	200.122	113.018	34.4344	-0.0145262	0.0169079	-0.00301925
2563	3	145.086	49.6518	-147.915	-0.0191406	0.0161535	-0.0116231
894	6	110.732	-12.1857	-29.1172	0.00417453	-0.00694639	-0.00477998
2446	3	113.732	107.671	1.05997	-0.00314122	0.0304368	-0.001336
970	3	-104.059	18.9129	-24.5185	0.0281203	0.0162047	-0.000664009
2560	3	142.408	47.9808	-145.565	0.011576	-0.00814842	-0.000790336
2202	3	57.7855	-134.176	3.45937	-0.0261707	0.00975198	-0.0246547
2133	3	53.5164	136.658	63.5994	0.0156374	0.00411279	-0.0175981
1685	3	24.9368	-7.74757	-55.7308	-0.00477538	-0.0278496	0.00693352
965	6	-105.886	19.8315	-24.8878	-0.005228	0.00261755	-0.00242301
584	3	202.521	112.293	31.2681	-0.0124144	-0.0265829	-0.0207499
2206	5	60.5185	-134.946	3.04729	0.00210783	-0.00590711	0.00222919
893	5	111.133	-13.1343	-30.1054	-0.00435132	0.00137317	0.000102945
2374	3	-31.048	-8.60149	0.79435	0.0379376	0.00807274	0.0210515
1688	6	24.4687	-8.66989	-58.8029	-0.00110399	0.00729952	0.00210719
1691	3	24.9146	-8.516	-59.7954	0.0177964	-0.000440051	-0.00716512
2440	5	115.743	107.53	1.52175	-0.00159122	-0.00624817	-0.00118208
[truncated: 129,550 more rows]

## Sheet: 1 b free energy
#	2
#	0	0.05	320	0
#	-1	0.05	140	0
	0.025	-0.975	62.2495
	0.025	-0.925	62.2495
	0.025	-0.875	62.2495
	0.025	-0.825	62.2495
	0.025	-0.775	62.2495
	0.025	-0.725	62.2495
	0.025	-0.675	62.2495
	0.025	-0.625	62.2495
	0.025	-0.575	62.2495
	0.025	-0.525	62.2495
	0.025	-0.475	62.2495
	0.025	-0.425	62.2495
	0.025	-0.375	62.2495
	0.025	-0.325	62.2495
	0.025	-0.275	62.2495
	0.025	-0.225	62.2495
	0.025	-0.175	62.2495
	0.025	-0.125	62.2495
	0.025	-0.075	62.2495
	0.025	-0.025	62.2495
	0.025	0.025	62.2495
	0.025	0.075	62.2495
	0.025	0.125	62.2495
	0.025	0.175	62.2495
	0.025	0.225	62.2495
	0.025	0.275	62.2495
	0.025	0.325	62.2495
	0.025	0.375	62.2495
	0.025	0.425	62.2495
	0.025	0.475	62.2495
	0.025	0.525	62.2495
	0.025	0.575	62.2495
	0.025	0.625	62.2495
	0.025	0.675	62.2495
	0.025	0.725	62.2495
	0.025	0.775	62.2495
	0.025	0.825	62.2495
	0.025	0.875	62.2495
	0.025	0.925	62.2495
	0.025	0.975	62.2495
	0.025	1.025	62.2495
	0.025	1.075	62.2495
	0.025	1.125	62.2495
	0.025	1.175	62.2495
	0.025	1.225	62.2495
	0.025	1.275	62.2495
	0.025	1.325	62.2495
	0.025	1.375	62.2495
	0.025	1.425	62.2495
	0.025	1.475	62.2495
	0.025	1.525	62.2495
	0.025	1.575	62.2495
	0.025	1.625	62.2495
	0.025	1.675	62.2495
	0.025	1.725	62.2495
	0.025	1.775	62.2495
	0.025	1.825	62.2495
	0.025	1.875	62.2495
	0.025	1.925	62.2495
	0.025	1.975	62.2495
	0.025	2.025	62.2495
	0.025	2.075	62.2495
	0.025	2.125	62.2495
	0.025	2.175	62.2495
	0.025	2.225	62.2495
	0.025	2.275	62.2495
	0.025	2.325	62.2495
	0.025	2.375	62.2495
	0.025	2.425	62.2495
	0.025	2.475	62.2495
	0.025	2.525	62.2495
	0.025	2.575	62.2495
	0.025	2.625	62.2495
	0.025	2.675	62.2495
	0.025	2.725	62.2495
	0.025	2.775	62.2495
	0.025	2.825	62.2495
	0.025	2.875	62.2495
	0.025	2.925	62.2495
	0.025	2.975	62.2495
	0.025	3.025	62.2495
	0.025	3.075	62.2495
	0.025	3.125	62.2495
	0.025	3.175	62.2495
	0.025	3.225	62.2495
	0.025	3.275	62.2495
	0.025	3.325	62.2495
	0.025	3.375	62.2495
	0.025	3.425	62.2495
	0.025	3.475	62.2495
	0.025	3.525	62.2495
	0.025	3.575	62.2495
	0.025	3.625	62.2495
	0.025	3.675	62.2495
	0.025	3.725	62.2495
	0.025	3.775	62.2495
	0.025	3.825	62.2495
	0.025	3.875	62.2495
	0.025	3.925	62.2495
	0.025	3.975	62.2495
	0.025	4.025	62.2495
	0.025	4.075	62.2495
	0.025	4.125	62.2495
	0.025	4.175	62.2495
	0.025	4.225	62.2495
	0.025	4.275	62.2495
	0.025	4.325	62.2495
	0.025	4.375	62.2495
	0.025	4.425	62.2495
	0.025	4.475	62.2495
	0.025	4.525	62.2495
	0.025	4.575	62.2495
	0.025	4.625	62.2495
	0.025	4.675	62.2495
	0.025	4.725	62.2495
	0.025	4.775	62.2495
	0.025	4.825	62.2495
	0.025	4.875	62.2495
	0.025	4.925	62.2495
	0.025	4.975	62.2495
	0.025	5.025	62.2495
	0.025	5.075	62.2495
	0.025	5.125	62.2495
	0.025	5.175	62.2495
	0.025	5.225	62.2495
	0.025	5.275	62.2495
	0.025	5.325	62.2495
	0.025	5.375	62.2495
	0.025	5.425	62.2495
	0.025	5.475	62.2495
	0.025	5.525	62.2495
	0.025	5.575	62.2495
	0.025	5.625	62.2495
	0.025	5.675	62.2495
	0.025	5.725	62.2495
	0.025	5.775	62.2495
	0.025	5.825	62.2495
	0.025	5.875	62.2495
	0.025	5.925	62.2495
	0.025	5.975	62.2495
	0.075	-0.975	62.2495
	0.075	-0.925	62.2495
	0.075	-0.875	62.2495
	0.075	-0.825	62.2495
	0.075	-0.775	62.2495
	0.075	-0.725	62.2495
	0.075	-0.675	62.2495
	0.075	-0.625	62.2495
	0.075	-0.575	62.2495
	0.075	-0.525	62.2495
	0.075	-0.475	62.2495
	0.075	-0.425	62.2495
	0.075	-0.375	62.2495
	0.075	-0.325	62.2495
	0.075	-0.275	62.2495
	0.075	-0.225	62.2495
	0.075	-0.175	62.2495
	0.075	-0.125	62.2495
	0.075	-0.075	62.2495
	0.075	-0.025	62.2495
	0.075	0.025	62.2495
	0.075	0.075	62.2495
	0.075	0.125	62.2495
	0.075	0.175	62.2495
	0.075	0.225	62.2495
	0.075	0.275	62.2495
	0.075	0.325	62.2495
	0.075	0.375	62.2495
	0.075	0.425	62.2495
	0.075	0.475	62.2495
	0.075	0.525	62.2495
	0.075	0.575	62.2495
	0.075	0.625	62.2495
	0.075	0.675	62.2495
	0.075	0.725	62.2495
	0.075	0.775	62.2495
	0.075	0.825	62.2495
	0.075	0.875	62.2495
	0.075	0.925	62.2495
	0.075	0.975	62.2495
	0.075	1.025	62.2495
	0.075	1.075	62.2495
	0.075	1.125	62.2495
	0.075	1.175	62.2495
	0.075	1.225	62.2495
	0.075	1.275	62.2495
	0.075	1.325	62.2495
	0.075	1.375	62.2495
	0.075	1.425	62.2495
	0.075	1.475	62.2495
	0.075	1.525	62.2495
	0.075	1.575	62.2495
	0.075	1.625	62.2495
	0.075	1.675	62.2495
	0.075	1.725	62.2495
	0.075	1.775	62.2495
	0.075	1.825	62.2495
	0.075	1.875	62.2495
	0.075	1.925	62.2495
	0.075	1.975	62.2495
	0.075	2.025	62.2495
	0.075	2.075	62.2495
	0.075	2.125	62.2495
	0.075	2.175	62.2495
	0.075	2.225	62.2495
	0.075	2.275	62.2495
	0.075	2.325	62.2495
	0.075	2.375	62.2495
	0.075	2.425	62.2495
	0.075	2.475	62.2495
	0.075	2.525	62.2495
	0.075	2.575	62.2495
	0.075	2.625	62.2495
	0.075	2.675	62.2495
	0.075	2.725	62.2495
	0.075	2.775	62.2495
	0.075	2.825	62.2495
	0.075	2.875	62.2495
	0.075	2.925	62.2495
	0.075	2.975	62.2495
	0.075	3.025	62.2495
	0.075	3.075	62.2495
	0.075	3.125	62.2495
	0.075	3.175	62.2495
	0.075	3.225	62.2495
	0.075	3.275	62.2495
	0.075	3.325	62.2495
	0.075	3.375	62.2495
	0.075	3.425	62.2495
	0.075	3.475	62.2495
	0.075	3.525	62.2495
	0.075	3.575	62.2495
	0.075	3.625	62.2495
	0.075	3.675	62.2495
	0.075	3.725	62.2495
	0.075	3.775	62.2495
	0.075	3.825	62.2495
	0.075	3.875	62.2495
	0.075	3.925	62.2495
	0.075	3.975	62.2495
	0.075	4.025	62.2495
	0.075	4.075	62.2495
	0.075	4.125	62.2495
	0.075	4.175	62.2495
	0.075	4.225	62.2495
	0.075	4.275	62.2495
	0.075	4.325	62.2495
	0.075	4.375	62.2495
	0.075	4.425	62.2495
	0.075	4.475	62.2495
	0.075	4.525	62.2495
	0.075	4.575	62.2495
	0.075	4.625	62.2495
	0.075	4.675	62.2495
	0.075	4.725	62.2495
	0.075	4.775	62.2495
	0.075	4.825	62.2495
	0.075	4.875	62.2495
	0.075	4.925	62.2495
	0.075	4.975	62.2495
	0.075	5.025	62.2495
	0.075	5.075	62.2495
	0.075	5.125	62.2495
	0.075	5.175	62.2495
	0.075	5.225	62.2495
	0.075	5.275	62.2495
	0.075	5.325	62.2495
	0.075	5.375	62.2495
	0.075	5.425	62.2495
	0.075	5.475	62.2495
	0.075	5.525	62.2495
	0.075	5.575	62.2495
	0.075	5.625	62.2495
	0.075	5.675	62.2495
	0.075	5.725	62.2495
	0.075	5.775	62.2495
	0.075	5.825	62.2495
	0.075	5.875	62.2495
	0.075	5.925	62.2495
	0.075	5.975	62.2495
	0.125	-0.975	62.2495
	0.125	-0.925	62.2495
	0.125	-0.875	62.2495
	0.125	-0.825	62.2495
	0.125	-0.775	62.2495
	0.125	-0.725	62.2495
	0.125	-0.675	62.2495
	0.125	-0.625	62.2495
	0.125	-0.575	62.2495
	0.125	-0.525	62.2495
	0.125	-0.475	62.2495
	0.125	-0.425	62.2495
	0.125	-0.375	62.2495
	0.125	-0.325	62.2495
	0.125	-0.275	62.2495
	0.125	-0.225	62.2495
	0.125	-0.175	62.2495
	0.125	-0.125	62.2495
	0.125	-0.075	62.2495
	0.125	-0.025	62.2495
	0.125	0.025	62.2495
	0.125	0.075	62.2495
	0.125	0.125	62.2495
	0.125	0.175	62.2495
	0.125	0.225	62.2495
	0.125	0.275	62.2495
	0.125	0.325	62.2495
	0.125	0.375	62.2495
	0.125	0.425	62.2495
	0.125	0.475	62.2495
	0.125	0.525	62.2495
	0.125	0.575	62.2495
	0.125	0.625	62.2495
	0.125	0.675	62.2495
	0.125	0.725	62.2495
	0.125	0.775	62.2495
	0.125	0.825	62.2495
	0.125	0.875	62.2495
	0.125	0.925	62.2495
	0.125	0.975	62.2495
	0.125	1.025	62.2495
	0.125	1.075	62.2495
	0.125	1.125	62.2495
	0.125	1.175	62.2495
	0.125	1.225	62.2495
	0.125	1.275	62.2495
	0.125	1.325	62.2495
	0.125	1.375	62.2495
	0.125	1.425	62.2495
	0.125	1.475	62.2495
	0.125	1.525	62.2495
	0.125	1.575	62.2495
	0.125	1.625	62.2495
	0.125	1.675	62.2495
	0.125	1.725	62.2495
	0.125	1.775	62.2495
	0.125	1.825	62.2495
	0.125	1.875	62.2495
	0.125	1.925	62.2495
	0.125	1.975	62.2495
	0.125	2.025	62.2495
	0.125	2.075	62.2495
	0.125	2.125	62.2495
	0.125	2.175	62.2495
	0.125	2.225	62.2495
	0.125	2.275	62.2495
	0.125	2.325	62.2495
	0.125	2.375	62.2495
	0.125	2.425	62.2495
	0.125	2.475	62.2495
	0.125	2.525	62.2495
	0.125	2.575	62.2495
	0.125	2.625	62.2495
	0.125	2.675	62.2495
	0.125	2.725	62.2495
	0.125	2.775	62.2495
	0.125	2.825	62.2495
	0.125	2.875	62.2495
	0.125	2.925	62.2495
	0.125	2.975	62.2495
	0.125	3.025	62.2495
	0.125	3.075	62.2495
	0.125	3.125	62.2495
	0.125	3.175	62.2495
	0.125	3.225	62.2495
	0.125	3.275	62.2495
	0.125	3.325	62.2495
	0.125	3.375	62.2495
	0.125	3.425	62.2495
	0.125	3.475	62.2495
	0.125	3.525	62.2495
	0.125	3.575	62.2495
	0.125	3.625	62.2495
	0.125	3.675	62.2495
	0.125	3.725	62.2495
	0.125	3.775	62.2495
	0.125	3.825	62.2495
	0.125	3.875	62.2495
	0.125	3.925	62.2495
	0.125	3.975	62.2495
	0.125	4.025	62.2495
	0.125	4.075	62.2495
	0.125	4.125	62.2495
	0.125	4.175	62.2495
	0.125	4.225	62.2495
	0.125	4.275	62.2495
	0.125	4.325	62.2495
	0.125	4.375	62.2495
	0.125	4.425	62.2495
	0.125	4.475	62.2495
	0.125	4.525	62.2495
	0.125	4.575	62.2495
	0.125	4.625	62.2495
	0.125	4.675	62.2495
	0.125	4.725	62.2495
	0.125	4.775	62.2495
	0.125	4.825	62.2495
	0.125	4.875	62.2495
	0.125	4.925	62.2495
	0.125	4.975	62.2495
	0.125	5.025	62.2495
	0.125	5.075	62.2495
	0.125	5.125	62.2495
	0.125	5.175	62.2495
	0.125	5.225	62.2495
	0.125	5.275	62.2495
	0.125	5.325	62.2495
	0.125	5.375	62.2495
	0.125	5.425	62.2495
	0.125	5.475	62.2495
	0.125	5.525	62.2495
	0.125	5.575	62.2495
	0.125	5.625	62.2495
	0.125	5.675	62.2495
	0.125	5.725	62.2495
	0.125	5.775	62.2495
	0.125	5.825	62.2495
	0.125	5.875	62.2495
	0.125	5.925	62.2495
	0.125	5.975	62.2495
	0.175	-0.975	62.2495
	0.175	-0.925	62.2495
	0.175	-0.875	62.2495
	0.175	-0.825	62.2495
	0.175	-0.775	62.2495
	0.175	-0.725	62.2495
	0.175	-0.675	62.2495
	0.175	-0.625	62.2495
	0.175	-0.575	62.2495
	0.175	-0.525	62.2495
	0.175	-0.475	62.2495
	0.175	-0.425	62.2495
	0.175	-0.375	62.2495
	0.175	-0.325	62.2495
	0.175	-0.275	62.2495
	0.175	-0.225	62.2495
	0.175	-0.175	62.2495
	0.175	-0.125	62.2495
	0.175	-0.075	62.2495
	0.175	-0.025	62.2495
	0.175	0.025	62.2495
	0.175	0.075	62.2495
	0.175	0.125	62.2495
	0.175	0.175	62.2495
	0.175	0.225	62.2495
	0.175	0.275	62.2495
	0.175	0.325	62.2495
	0.175	0.375	62.2495
	0.175	0.425	62.2495
	0.175	0.475	62.2495
	0.175	0.525	62.2495
	0.175	0.575	62.2495
	0.175	0.625	62.2495
	0.175	0.675	62.2495
	0.175	0.725	62.2495
	0.175	0.775	62.2495
	0.175	0.825	62.2495
	0.175	0.875	62.2495
	0.175	0.925	62.2495
	0.175	0.975	62.2495
	0.175	1.025	62.2495
	0.175	1.075	62.2495
	0.175	1.125	62.2495
	0.175	1.175	62.2495
	0.175	1.225	62.2495
	0.175	1.275	62.2495
	0.175	1.325	62.2495
	0.175	1.375	62.2495
	0.175	1.425	62.2495
	0.175	1.475	62.2495
	0.175	1.525	62.2495
	0.175	1.575	62.2495
	0.175	1.625	62.2495
	0.175	1.675	62.2495
	0.175	1.725	62.2495
	0.175	1.775	62.2495
	0.175	1.825	62.2495
	0.175	1.875	62.2495
	0.175	1.925	62.2495
	0.175	1.975	62.2495
	0.175	2.025	62.2495
	0.175	2.075	62.2495
	0.175	2.125	62.2495
	0.175	2.175	62.2495
	0.175	2.225	62.2495
	0.175	2.275	62.2495
	0.175	2.325	62.2495
	0.175	2.375	62.2495
	0.175	2.425	62.2495
	0.175	2.475	62.2495
	0.175	2.525	62.2495
	0.175	2.575	62.2495
	0.175	2.625	62.2495
	0.175	2.675	62.2495
	0.175	2.725	62.2495
	0.175	2.775	62.2495
	0.175	2.825	62.2495
	0.175	2.875	62.2495
	0.175	2.925	62.2495
	0.175	2.975	62.2495
	0.175	3.025	62.2495
	0.175	3.075	62.2495
	0.175	3.125	62.2495
	0.175	3.175	62.2495
	0.175	3.225	62.2495
	0.175	3.275	62.2495
	0.175	3.325	62.2495
	0.175	3.375	62.2495
	0.175	3.425	62.2495
	0.175	3.475	62.2495
	0.175	3.525	62.2495
	0.175	3.575	62.2495
	0.175	3.625	62.2495
	0.175	3.675	62.2495
	0.175	3.725	62.2495
	0.175	3.775	62.2495
	0.175	3.825	62.2495
	0.175	3.875	62.2495
	0.175	3.925	62.2495
	0.175	3.975	62.2495
	0.175	4.025	62.2495
	0.175	4.075	62.2495
	0.175	4.125	62.2495
	0.175	4.175	62.2495
	0.175	4.225	62.2495
	0.175	4.275	62.2495
	0.175	4.325	62.2495
	0.175	4.375	62.2495
	0.175	4.425	62.2495
	0.175	4.475	62.2495
	0.175	4.525	62.2495
	0.175	4.575	62.2495
	0.175	4.625	62.2495
	0.175	4.675	62.2495
	0.175	4.725	62.2495
	0.175	4.775	62.2495
	0.175	4.825	62.2495
	0.175	4.875	62.2495
	0.175	4.925	62.2495
	0.175	4.975	62.2495
	0.175	5.025	62.2495
	0.175	5.075	62.2495
	0.175	5.125	62.2495
	0.175	5.175	62.2495
	0.175	5.225	62.2495
	0.175	5.275	62.2495
	0.175	5.325	62.2495
	0.175	5.375	62.2495
	0.175	5.425	62.2495
	0.175	5.475	62.2495
	0.175	5.525	62.2495
	0.175	5.575	62.2495
	0.175	5.625	62.2495
	0.175	5.675	62.2495
	0.175	5.725	62.2495
	0.175	5.775	62.2495
	0.175	5.825	62.2495
	0.175	5.875	62.2495
	0.175	5.925	62.2495
	0.175	5.975	62.2495
	0.225	-0.975	62.2495
	0.225	-0.925	62.2495
	0.225	-0.875	62.2495
	0.225	-0.825	62.2495
	0.225	-0.775	62.2495
	0.225	-0.725	62.2495
	0.225	-0.675	62.2495
	0.225	-0.625	62.2495
	0.225	-0.575	62.2495
	0.225	-0.525	62.2495
	0.225	-0.475	62.2495
	0.225	-0.425	62.2495
	0.225	-0.375	62.2495
	0.225	-0.325	62.2495
	0.225	-0.275	62.2495
	0.225	-0.225	62.2495
	0.225	-0.175	62.2495
	0.225	-0.125	62.2495
	0.225	-0.075	62.2495
	0.225	-0.025	62.2495
	0.225	0.025	62.2495
	0.225	0.075	62.2495
	0.225	0.125	62.2495
	0.225	0.175	62.2495
	0.225	0.225	62.2495
	0.225	0.275	62.2495
	0.225	0.325	62.2495
	0.225	0.375	62.2495
	0.225	0.425	62.2495
	0.225	0.475	62.2495
	0.225	0.525	62.2495
	0.225	0.575	62.2495
	0.225	0.625	62.2495
	0.225	0.675	62.2495
	0.225	0.725	62.2495
	0.225	0.775	62.2495
	0.225	0.825	62.2495
	0.225	0.875	62.2495
	0.225	0.925	62.2495
	0.225	0.975	62.2495
	0.225	1.025	62.2495
	0.225	1.075	62.2495
	0.225	1.125	62.2495
	0.225	1.175	62.2495
	0.225	1.225	62.2495
	0.225	1.275	62.2495
	0.225	1.325	62.2495
	0.225	1.375	62.2495
	0.225	1.425	62.2495
	0.225	1.475	62.2495
	0.225	1.525	62.2495
	0.225	1.575	62.2495
	0.225	1.625	62.2495
	0.225	1.675	62.2495
	0.225	1.725	62.2495
	0.225	1.775	62.2495
	0.225	1.825	62.2495
	0.225	1.875	62.2495
	0.225	1.925	62.2495
	0.225	1.975	62.2495
	0.225	2.025	62.2495
	0.225	2.075	62.2495
	0.225	2.125	62.2495
	0.225	2.175	62.2495
	0.225	2.225	62.2495
	0.225	2.275	62.2495
	0.225	2.325	62.2495
	0.225	2.375	62.2495
	0.225	2.425	62.2495
	0.225	2.475	62.2495
	0.225	2.525	62.2495
	0.225	2.575	62.2495
	0.225	2.625	62.2495
	0.225	2.675	62.2495
	0.225	2.725	62.2495
	0.225	2.775	62.2495
	0.225	2.825	62.2495
	0.225	2.875	62.2495
	0.225	2.925	62.2495
	0.225	2.975	62.2495
	0.225	3.025	62.2495
	0.225	3.075	62.2495
	0.225	3.125	62.2495
	0.225	3.175	62.2495
	0.225	3.225	62.2495
	0.225	3.275	62.2495
	0.225	3.325	62.2495
	0.225	3.375	62.2495
	0.225	3.425	62.2495
	0.225	3.475	62.2495
	0.225	3.525	62.2495
	0.225	3.575	62.2495
	0.225	3.625	62.2495
	0.225	3.675	62.2495
	0.225	3.725	62.2495
	0.225	3.775	62.2495
	0.225	3.825	62.2495
	0.225	3.875	62.2495
	0.225	3.925	62.2495
	0.225	3.975	62.2495
	0.225	4.025	62.2495
	0.225	4.075	62.2495
	0.225	4.125	62.2495
	0.225	4.175	62.2495
	0.225	4.225	62.2495
	0.225	4.275	62.2495
	0.225	4.325	62.2495
	0.225	4.375	62.2495
	0.225	4.425	62.2495
	0.225	4.475	62.2495
	0.225	4.525	62.2495
	0.225	4.575	62.2495
	0.225	4.625	62.2495
	0.225	4.675	62.2495
	0.225	4.725	62.2495
	0.225	4.775	62.2495
	0.225	4.825	62.2495
	0.225	4.875	62.2495
	0.225	4.925	62.2495
	0.225	4.975	62.2495
	0.225	5.025	62.2495
	0.225	5.075	62.2495
	0.225	5.125	62.2495
	0.225	5.175	62.2495
	0.225	5.225	62.2495
	0.225	5.275	62.2495
	0.225	5.325	62.2495
	0.225	5.375	62.2495
	0.225	5.425	62.2495
	0.225	5.475	62.2495
	0.225	5.525	62.2495
	0.225	5.575	62.2495
	0.225	5.625	62.2495
	0.225	5.675	62.2495
	0.225	5.725	62.2495
	0.225	5.775	62.2495
	0.225	5.825	62.2495
	0.225	5.875	62.2495
	0.225	5.925	62.2495
	0.225	5.975	62.2495
	0.275	-0.975	62.2495
	0.275	-0.925	62.2495
	0.275	-0.875	62.2495
	0.275	-0.825	62.2495
	0.275	-0.775	62.2495
	0.275	-0.725	62.2495
	0.275	-0.675	62.2495
	0.275	-0.625	62.2495
	0.275	-0.575	62.2495
	0.275	-0.525	62.2495
	0.275	-0.475	62.2495
	0.275	-0.425	62.2495
	0.275	-0.375	62.2495
	0.275	-0.325	62.2495
	0.275	-0.275	62.2495
	0.275	-0.225	62.2495
	0.275	-0.175	62.2495
	0.275	-0.125	62.2495
	0.275	-0.075	62.2495
	0.275	-0.025	62.2495
	0.275	0.025	62.2495
	0.275	0.075	62.2495
	0.275	0.125	62.2495
	0.275	0.175	62.2495
	0.275	0.225	62.2495
	0.275	0.275	62.2495
	0.275	0.325	62.2495
	0.275	0.375	62.2495
	0.275	0.425	62.2495
	0.275	0.475	62.2495
	0.275	0.525	62.2495
	0.275	0.575	62.2495
	0.275	0.625	62.2495
	0.275	0.675	62.2495
	0.275	0.725	62.2495
	0.275	0.775	62.2495
	0.275	0.825	62.2495
	0.275	0.875	62.2495
	0.275	0.925	62.2495
	0.275	0.975	62.2495
	0.275	1.025	62.2495
	0.275	1.075	62.2495
	0.275	1.125	62.2495
	0.275	1.175	62.2495
	0.275	1.225	62.2495
	0.275	1.275	62.2495
	0.275	1.325	62.2495
	0.275	1.375	62.2495
	0.275	1.425	62.2495
	0.275	1.475	62.2495
	0.275	1.525	62.2495
	0.275	1.575	62.2495
	0.275	1.625	62.2495
	0.275	1.675	62.2495
	0.275	1.725	62.2495
	0.275	1.775	62.2495
	0.275	1.825	62.2495
	0.275	1.875	62.2495
	0.275	1.925	62.2495
	0.275	1.975	62.2495
	0.275	2.025	62.2495
	0.275	2.075	62.2495
	0.275	2.125	62.2495
	0.275	2.175	62.2495
	0.275	2.225	62.2495
	0.275	2.275	62.2495
	0.275	2.325	62.2495
	0.275	2.375	62.2495
	0.275	2.425	62.2495
	0.275	2.475	62.2495
	0.275	2.525	62.2495
	0.275	2.575	62.2495
	0.275	2.625	62.2495
	0.275	2.675	62.2495
	0.275	2.725	62.2495
	0.275	2.775	62.2495
	0.275	2.825	62.2495
	0.275	2.875	62.2495
	0.275	2.925	62.2495
	0.275	2.975	62.2495
	0.275	3.025	62.2495
	0.275	3.075	62.2495
	0.275	3.125	62.2495
	0.275	3.175	62.2495
	0.275	3.225	62.2495
	0.275	3.275	62.2495
	0.275	3.325	62.2495
	0.275	3.375	62.2495
	0.275	3.425	62.2495
	0.275	3.475	62.2495
	0.275	3.525	62.2495
	0.275	3.575	62.2495
	0.275	3.625	62.2495
	0.275	3.675	62.2495
	0.275	3.725	62.2495
	0.275	3.775	62.2495
	0.275	3.825	62.2495
	0.275	3.875	62.2495
	0.275	3.925	62.2495
	0.275	3.975	62.2495
	0.275	4.025	62.2495
	0.275	4.075	62.2495
	0.275	4.125	62.2495
	0.275	4.175	62.2495
	0.275	4.225	62.2495
	0.275	4.275	62.2495
	0.275	4.325	62.2495
	0.275	4.375	62.2495
	0.275	4.425	62.2495
	0.275	4.475	62.2495
	0.275	4.525	62.2495
	0.275	4.575	62.2495
	0.275	4.625	62.2495
	0.275	4.675	62.2495
	0.275	4.725	62.2495
	0.275	4.775	62.2495
	0.275	4.825	62.2495
	0.275	4.875	62.2495
	0.275	4.925	62.2495
	0.275	4.975	62.2495
	0.275	5.025	62.2495
	0.275	5.075	62.2495
	0.275	5.125	62.2495
	0.275	5.175	62.2495
	0.275	5.225	62.2495
	0.275	5.275	62.2495
	0.275	5.325	62.2495
	0.275	5.375	62.2495
	0.275	5.425	62.2495
	0.275	5.475	62.2495
	0.275	5.525	62.2495
	0.275	5.575	62.2495
	0.275	5.625	62.2495
	0.275	5.675	62.2495
	0.275	5.725	62.2495
	0.275	5.775	62.2495
	0.275	5.825	62.2495
	0.275	5.875	62.2495
	0.275	5.925	62.2495
	0.275	5.975	62.2495
	0.325	-0.975	62.2495
	0.325	-0.925	62.2495
	0.325	-0.875	62.2495
	0.325	-0.825	62.2495
	0.325	-0.775	62.2495
	0.325	-0.725	62.2495
	0.325	-0.675	62.2495
	0.325	-0.625	62.2495
	0.325	-0.575	62.2495
	0.325	-0.525	62.2495
	0.325	-0.475	62.2495
	0.325	-0.425	62.2495
	0.325	-0.375	62.2495
	0.325	-0.325	62.2495
	0.325	-0.275	62.2495
	0.325	-0.225	62.2495
	0.325	-0.175	62.2495
	0.325	-0.125	62.2495
	0.325	-0.075	62.2495
	0.325	-0.025	62.2495
	0.325	0.025	62.2495
	0.325	0.075	62.2495
	0.325	0.125	62.2495
	0.325	0.175	62.2495
	0.325	0.225	62.2495
	0.325	0.275	62.2495
	0.325	0.325	62.2495
	0.325	0.375	62.2495
	0.325	0.425	62.2495
	0.325	0.475	62.2495
	0.325	0.525	62.2495
	0.325	0.575	62.2495
	0.325	0.625	62.2495
	0.325	0.675	62.2495
	0.325	0.725	62.2495
	0.325	0.775	62.2495
	0.325	0.825	62.2495
	0.325	0.875	62.2495
	0.325	0.925	62.2495
	0.325	0.975	62.2495
	0.325	1.025	62.2495
	0.325	1.075	62.2495
	0.325	1.125	62.2495
	0.325	1.175	62.2495
	0.325	1.225	62.2495
	0.325	1.275	62.2495
	0.325	1.325	62.2495
	0.325	1.375	62.2495
	0.325	1.425	62.2495
	0.325	1.475	62.2495
	0.325	1.525	62.2495
	0.325	1.575	62.2495
	0.325	1.625	62.2495
	0.325	1.675	62.2495
	0.325	1.725	62.2495
	0.325	1.775	62.2495
	0.325	1.825	62.2495
	0.325	1.875	62.2495
	0.325	1.925	62.2495
	0.325	1.975	62.2495
	0.325	2.025	62.2495
	0.325	2.075	62.2495
	0.325	2.125	62.2495
	0.325	2.175	62.2495
	0.325	2.225	62.2495
	0.325	2.275	62.2495
	0.325	2.325	62.2495
	0.325	2.375	62.2495
	0.325	2.425	62.2495
	0.325	2.475	62.2495
	0.325	2.525	62.2495
	0.325	2.575	62.2495
	0.325	2.625	62.2495
	0.325	2.675	62.2495
	0.325	2.725	62.2495
	0.325	2.775	62.2495
	0.325	2.825	62.2495
	0.325	2.875	62.2495
	0.325	2.925	62.2495
	0.325	2.975	62.2495
	0.325	3.025	62.2495
	0.325	3.075	62.2495
	0.325	3.125	62.2495
	0.325	3.175	62.2495
	0.325	3.225	62.2495
	0.325	3.275	62.2495
	0.325	3.325	62.2495
	0.325	3.375	62.2495
	0.325	3.425	62.2495
	0.325	3.475	62.2495
	0.325	3.525	62.2495
	0.325	3.575	62.2495
	0.325	3.625	62.2495
	0.325	3.675	62.2495
	0.325	3.725	62.2495
	0.325	3.775	62.2495
	0.325	3.825	62.2495
	0.325	3.875	62.2495
	0.325	3.925	62.2495
	0.325	3.975	62.2495
	0.325	4.025	62.2495
	0.325	4.075	62.2495
	0.325	4.125	62.2495
	0.325	4.175	62.2495
	0.325	4.225	62.2495
	0.325	4.275	62.2495
	0.325	4.325	62.2495
	0.325	4.375	62.2495
	0.325	4.425	62.2495
	0.325	4.475	62.2495
	0.325	4.525	62.2495
	0.325	4.575	62.2495
	0.325	4.625	62.2495
	0.325	4.675	62.2495
	0.325	4.725	62.2495
	0.325	4.775	62.2495
	0.325	4.825	62.2495
	0.325	4.875	62.2495
	0.325	4.925	62.2495
	0.325	4.975	62.2495
	0.325	5.025	62.2495
	0.325	5.075	62.2495
	0.325	5.125	62.2495
	0.325	5.175	62.2495
	0.325	5.225	62.2495
	0.325	5.275	62.2495
	0.325	5.325	62.2495
	0.325	5.375	62.2495
	0.325	5.425	62.2495
	0.325	5.475	62.2495
	0.325	5.525	62.2495
	0.325	5.575	62.2495
	0.325	5.625	62.2495
	0.325	5.675	62.2495
	0.325	5.725	62.2495
	0.325	5.775	62.2495
	0.325	5.825	62.2495
	0.325	5.875	62.2495
	0.325	5.925	62.2495
	0.325	5.975	62.2495
	0.375	-0.975	62.2495
	0.375	-0.925	62.2495
	0.375	-0.875	62.2495
	0.375	-0.825	62.2495
	0.375	-0.775	62.2495
	0.375	-0.725	62.2495
	0.375	-0.675	62.2495
	0.375	-0.625	62.2495
	0.375	-0.575	62.2495
	0.375	-0.525	62.2495
	0.375	-0.475	62.2495
	0.375	-0.425	62.2495
	0.375	-0.375	62.2495
	0.375	-0.325	62.2495
	0.375	-0.275	62.2495
	0.375	-0.225	62.2495
	0.375	-0.175	62.2495
	0.375	-0.125	62.2495
	0.375	-0.075	62.2495
	0.375	-0.025	62.2495
	0.375	0.025	62.2495
	0.375	0.075	62.2495
	0.375	0.125	62.2495
	0.375	0.175	62.2495
	0.375	0.225	62.2495
	0.375	0.275	62.2495
	0.375	0.325	62.2495
	0.375	0.375	62.2495
	0.375	0.425	62.2495
	0.375	0.475	62.2495
	0.375	0.525	62.2495
	0.375	0.575	62.2495
	0.375	0.625	62.2495
	0.375	0.675	62.2495
	0.375	0.725	62.2495
	0.375	0.775	62.2495
	0.375	0.825	62.2495
	0.375	0.875	62.2495
	0.375	0.925	62.2495
	0.375	0.975	62.2495
	0.375	1.025	62.2495
	0.375	1.075	62.2495
	0.375	1.125	62.2495
	0.375	1.175	62.2495
	0.375	1.225	62.2495
	0.375	1.275	62.2495
	0.375	1.325	62.2495
	0.375	1.375	62.2495
	0.375	1.425	62.2495
	0.375	1.475	62.2495
	0.375	1.525	62.2495
	0.375	1.575	62.2495
	0.375	1.625	62.2495
	0.375	1.675	62.2495
	0.375	1.725	62.2495
	0.375	1.775	62.2495
	0.375	1.825	62.2495
	0.375	1.875	62.2495
	0.375	1.925	62.2495
	0.375	1.975	62.2495
	0.375	2.025	62.2495
	0.375	2.075	62.2495
	0.375	2.125	62.2495
	0.375	2.175	62.2495
	0.375	2.225	62.2495
	0.375	2.275	62.2495
	0.375	2.325	62.2495
	0.375	2.375	62.2495
	0.375	2.425	62.2495
	0.375	2.475	62.2495
	0.375	2.525	62.2495
	0.375	2.575	62.2495
	0.375	2.625	62.2495
	0.375	2.675	62.2495
	0.375	2.725	62.2495
	0.375	2.775	62.2495
	0.375	2.825	62.2495
	0.375	2.875	62.2495
	0.375	2.925	62.2495
	0.375	2.975	62.2495
	0.375	3.025	62.2495
	0.375	3.075	62.2495
	0.375	3.125	62.2495
	0.375	3.175	62.2495
	0.375	3.225	62.2495
	0.375	3.275	62.2495
	0.375	3.325	62.2495
	0.375	3.375	62.2495
	0.375	3.425	62.2495
	0.375	3.475	62.2495
	0.375	3.525	62.2495
	0.375	3.575	62.2495
	0.375	3.625	62.2495
	0.375	3.675	62.2495
	0.375	3.725	62.2495
	0.375	3.775	62.2495
	0.375	3.825	62.2495
	0.375	3.875	62.2495
	0.375	3.925	62.2495
	0.375	3.975	62.2495
	0.375	4.025	62.2495
	0.375	4.075	62.2495
	0.375	4.125	62.2495
	0.375	4.175	62.2495
	0.375	4.225	62.2495
	0.375	4.275	62.2495
	0.375	4.325	62.2495
	0.375	4.375	62.2495
	0.375	4.425	62.2495
	0.375	4.475	62.2495
	0.375	4.525	62.2495
	0.375	4.575	62.2495
	0.375	4.625	62.2495
	0.375	4.675	62.2495
	0.375	4.725	62.2495
	0.375	4.775	62.2495
	0.375	4.825	62.2495
	0.375	4.875	62.2495
	0.375	4.925	62.2495
	0.375	4.975	62.2495
	0.375	5.025	62.2495
	0.375	5.075	62.2495
	0.375	5.125	62.2495
	0.375	5.175	62.2495
	0.375	5.225	62.2495
	0.375	5.275	62.2495
	0.375	5.325	62.2495
	0.375	5.375	62.2495
	0.375	5.425	62.2495
	0.375	5.475	62.2495
	0.375	5.525	62.2495
	0.375	5.575	62.2495
	0.375	5.625	62.2495
	0.375	5.675	62.2495
	0.375	5.725	62.2495
	0.375	5.775	62.2495
	0.375	5.825	62.2495
	0.375	5.875	62.2495
	0.375	5.925	62.2495
	0.375	5.975	62.2495
	0.425	-0.975	62.2495
	0.425	-0.925	62.2495
	0.425	-0.875	62.2495
	0.425	-0.825	62.2495
	0.425	-0.775	62.2495
	0.425	-0.725	62.2495
	0.425	-0.675	62.2495
	0.425	-0.625	62.2495
	0.425	-0.575	62.2495
	0.425	-0.525	62.2495
	0.425	-0.475	62.2495
	0.425	-0.425	62.2495
	0.425	-0.375	62.2495
	0.425	-0.325	62.2495
	0.425	-0.275	62.2495
	0.425	-0.225	62.2495
	0.425	-0.175	62.2495
	0.425	-0.125	62.2495
	0.425	-0.075	62.2495
	0.425	-0.025	62.2495
	0.425	0.025	62.2495
	0.425	0.075	62.2495
	0.425	0.125	62.2495
	0.425	0.175	62.2495
	0.425	0.225	62.2495
	0.425	0.275	62.2495
	0.425	0.325	62.2495
	0.425	0.375	62.2495
	0.425	0.425	62.2495
	0.425	0.475	62.2495
	0.425	0.525	62.2495
	0.425	0.575	62.2495
	0.425	0.625	62.2495
	0.425	0.675	62.2495
	0.425	0.725	62.2495
	0.425	0.775	62.2495
	0.425	0.825	62.2495
	0.425	0.875	62.2495
	0.425	0.925	62.2495
	0.425	0.975	62.2495
	0.425	1.025	62.2495
	0.425	1.075	62.2495
	0.425	1.125	62.2495
	0.425	1.175	62.2495
	0.425	1.225	62.2495
	0.425	1.275	62.2495
	0.425	1.325	62.2495
	0.425	1.375	62.2495
	0.425	1.425	62.2495
	0.425	1.475	62.2495
	0.425	1.525	62.2495
	0.425	1.575	62.2495
	0.425	1.625	62.2495
	0.425	1.675	62.2495
	0.425	1.725	62.2495
	0.425	1.775	62.2495
	0.425	1.825	62.2495
	0.425	1.875	62.2495
	0.425	1.925	62.2495
	0.425	1.975	62.2495
	0.425	2.025	62.2495
	0.425	2.075	62.2495
	0.425	2.125	62.2495
	0.425	2.175	62.2495
	0.425	2.225	62.2495
	0.425	2.275	62.2495
	0.425	2.325	62.2495
	0.425	2.375	62.2495
	0.425	2.425	62.2495
	0.425	2.475	62.2495
	0.425	2.525	62.2495
	0.425	2.575	62.2495
	0.425	2.625	62.2495
	0.425	2.675	62.2495
	0.425	2.725	62.2495
	0.425	2.775	62.2495
	0.425	2.825	62.2495
	0.425	2.875	62.2495
	0.425	2.925	62.2495
	0.425	2.975	62.2495
	0.425	3.025	62.2495
	0.425	3.075	62.2495
	0.425	3.125	62.2495
	0.425	3.175	62.2495
	0.425	3.225	62.2495
	0.425	3.275	62.2495
	0.425	3.325	62.2495
	0.425	3.375	62.2495
	0.425	3.425	62.2495
	0.425	3.475	62.2495
	0.425	3.525	62.2495
	0.425	3.575	62.2495
	0.425	3.625	62.2495
	0.425	3.675	62.2495
	0.425	3.725	62.2495
	0.425	3.775	62.2495
	0.425	3.825	62.2495
	0.425	3.875	62.2495
	0.425	3.925	62.2495
	0.425	3.975	62.2495
	0.425	4.025	62.2495
	0.425	4.075	62.2495
	0.425	4.125	62.2495
	0.425	4.175	62.2495
	0.425	4.225	62.2495
	0.425	4.275	62.2495
	0.425	4.325	62.2495
	0.425	4.375	62.2495
	0.425	4.425	62.2495
	0.425	4.475	62.2495
	0.425	4.525	62.2495
	0.425	4.575	62.2495
	0.425	4.625	62.2495
	0.425	4.675	62.2495
	0.425	4.725	62.2495
	0.425	4.775	62.2495
	0.425	4.825	62.2495
	0.425	4.875	62.2495
	0.425	4.925	62.2495
	0.425	4.975	62.2495
	0.425	5.025	62.2495
	0.425	5.075	62.2495
	0.425	5.125	62.2495
	0.425	5.175	62.2495
	0.425	5.225	62.2495
	0.425	5.275	62.2495
	0.425	5.325	62.2495
	0.425	5.375	62.2495
	0.425	5.425	62.2495
	0.425	5.475	62.2495
	0.425	5.525	62.2495
	0.425	5.575	62.2495
	0.425	5.625	62.2495
	0.425	5.675	62.2495
	0.425	5.725	62.2495
	0.425	5.775	62.2495
	0.425	5.825	62.2495
	0.425	5.875	62.2495
	0.425	5.925	62.2495
	0.425	5.975	62.2495
	0.475	-0.975	62.2495
	0.475	-0.925	62.2495
	0.475	-0.875	62.2495
	0.475	-0.825	62.2495
	0.475	-0.775	62.2495
	0.475	-0.725	62.2495
	0.475	-0.675	62.2495
	0.475	-0.625	62.2495
	0.475	-0.575	62.2495
	0.475	-0.525	62.2495
	0.475	-0.475	62.2495
	0.475	-0.425	62.2495
	0.475	-0.375	62.2495
	0.475	-0.325	62.2495
	0.475	-0.275	62.2495
	0.475	-0.225	62.2495
	0.475	-0.175	62.2495
	0.475	-0.125	62.2495
	0.475	-0.075	62.2495
	0.475	-0.025	62.2495
	0.475	0.025	62.2495
	0.475	0.075	62.2495
	0.475	0.125	62.2495
	0.475	0.175	62.2495
	0.475	0.225	62.2495
	0.475	0.275	62.2495
	0.475	0.325	62.2495
	0.475	0.375	62.2495
	0.475	0.425	62.2495
	0.475	0.475	62.2495
	0.475	0.525	62.2495
	0.475	0.575	62.2495
	0.475	0.625	62.2495
	0.475	0.675	62.2495
	0.475	0.725	62.2495
	0.475	0.775	62.2495
	0.475	0.825	62.2495
	0.475	0.875	62.2495
	0.475	0.925	62.2495
	0.475	0.975	62.2495
	0.475	1.025	62.2495
	0.475	1.075	62.2495
	0.475	1.125	62.2495
	0.475	1.175	62.2495
	0.475	1.225	62.2495
	0.475	1.275	62.2495
	0.475	1.325	62.2495
	0.475	1.375	62.2495
	0.475	1.425	62.2495
	0.475	1.475	62.2495
	0.475	1.525	62.2495
	0.475	1.575	62.2495
	0.475	1.625	62.2495
	0.475	1.675	62.2495
	0.475	1.725	62.2495
	0.475	1.775	62.2495
	0.475	1.825	62.2495
	0.475	1.875	62.2495
	0.475	1.925	62.2495
	0.475	1.975	62.2495
	0.475	2.025	62.2495
	0.475	2.075	62.2495
	0.475	2.125	62.2495
	0.475	2.175	62.2495
	0.475	2.225	62.2495
	0.475	2.275	62.2495
	0.475	2.325	62.2495
	0.475	2.375	62.2495
	0.475	2.425	62.2495
	0.475	2.475	62.2495
	0.475	2.525	62.2495
	0.475	2.575	62.2495
	0.475	2.625	62.2495
	0.475	2.675	62.2495
	0.475	2.725	62.2495
	0.475	2.775	62.2495
	0.475	2.825	62.2495
	0.475	2.875	62.2495
	0.475	2.925	62.2495
	0.475	2.975	62.2495
	0.475	3.025	62.2495
	0.475	3.075	62.2495
	0.475	3.125	62.2495
	0.475	3.175	62.2495
	0.475	3.225	62.2495
	0.475	3.275	62.2495
	0.475	3.325	62.2495
	0.475	3.375	62.2495
	0.475	3.425	62.2495
	0.475	3.475	62.2495
	0.475	3.525	62.2495
	0.475	3.575	62.2495
	0.475	3.625	62.2495
	0.475	3.675	62.2495
	0.475	3.725	62.2495
	0.475	3.775	62.2495
	0.475	3.825	62.2495
	0.475	3.875	62.2495
	0.475	3.925	62.2495
	0.475	3.975	62.2495
	0.475	4.025	62.2495
	0.475	4.075	62.2495
	0.475	4.125	62.2495
	0.475	4.175	62.2495
	0.475	4.225	62.2495
	0.475	4.275	62.2495
	0.475	4.325	62.2495
	0.475	4.375	62.2495
	0.475	4.425	62.2495
	0.475	4.475	62.2495
	0.475	4.525	62.2495
	0.475	4.575	62.2495
	0.475	4.625	62.2495
	0.475	4.675	62.2495
	0.475	4.725	62.2495
	0.475	4.775	62.2495
	0.475	4.825	62.2495
	0.475	4.875	62.2495
	0.475	4.925	62.2495
	0.475	4.975	62.2495
	0.475	5.025	62.2495
	0.475	5.075	62.2495
	0.475	5.125	62.2495
	0.475	5.175	62.2495
	0.475	5.225	62.2495
	0.475	5.275	62.2495
	0.475	5.325	62.2495
	0.475	5.375	62.2495
	0.475	5.425	62.2495
	0.475	5.475	62.2495
	0.475	5.525	62.2495
	0.475	5.575	62.2495
	0.475	5.625	62.2495
	0.475	5.675	62.2495
	0.475	5.725	62.2495
	0.475	5.775	62.2495
	0.475	5.825	62.2495
	0.475	5.875	62.2495
	0.475	5.925	62.2495
	0.475	5.975	62.2495
	0.525	-0.975	62.2495
	0.525	-0.925	62.2495
	0.525	-0.875	62.2495
	0.525	-0.825	62.2495
	0.525	-0.775	62.2495
	0.525	-0.725	62.2495
	0.525	-0.675	62.2495
	0.525	-0.625	62.2495
	0.525	-0.575	62.2495
	0.525	-0.525	62.2495
	0.525	-0.475	62.2495
	0.525	-0.425	62.2495
	0.525	-0.375	62.2495
	0.525	-0.325	62.2495
	0.525	-0.275	62.2495
	0.525	-0.225	62.2495
	0.525	-0.175	62.2495
	0.525	-0.125	62.2495
	0.525	-0.075	62.2495
	0.525	-0.025	62.2495
	0.525	0.025	62.2495
	0.525	0.075	62.2495
	0.525	0.125	62.2495
	0.525	0.175	62.2495
	0.525	0.225	62.2495
	0.525	0.275	62.2495
	0.525	0.325	62.2495
	0.525	0.375	62.2495
	0.525	0.425	62.2495
	0.525	0.475	62.2495
	0.525	0.525	62.2495
	0.525	0.575	62.2495
	0.525	0.625	62.2495
	0.525	0.675	62.2495
	0.525	0.725	62.2495
	0.525	0.775	62.2495
	0.525	0.825	62.2495
	0.525	0.875	62.2495
	0.525	0.925	62.2495
	0.525	0.975	62.2495
	0.525	1.025	62.2495
	0.525	1.075	62.2495
	0.525	1.125	62.2495
	0.525	1.175	62.2495
	0.525	1.225	62.2495
	0.525	1.275	62.2495
	0.525	1.325	62.2495
	0.525	1.375	62.2495
	0.525	1.425	62.2495
	0.525	1.475	62.2495
	0.525	1.525	62.2495
	0.525	1.575	62.2495
	0.525	1.625	62.2495
	0.525	1.675	62.2495
	0.525	1.725	62.2495
	0.525	1.775	62.2495
	0.525	1.825	62.2495
	0.525	1.875	62.2495
	0.525	1.925	62.2495
	0.525	1.975	62.2495
	0.525	2.025	62.2495
	0.525	2.075	62.2495
	0.525	2.125	62.2495
	0.525	2.175	62.2495
	0.525	2.225	62.2495
	0.525	2.275	62.2495
	0.525	2.325	62.2495
	0.525	2.375	62.2495
	0.525	2.425	62.2495
	0.525	2.475	62.2495
	0.525	2.525	62.2495
	0.525	2.575	62.2495
	0.525	2.625	62.2495
	0.525	2.675	62.2495
	0.525	2.725	62.2495
	0.525	2.775	62.2495
	0.525	2.825	62.2495
	0.525	2.875	62.2495
	0.525	2.925	62.2495
	0.525	2.975	62.2495
	0.525	3.025	62.2495
	0.525	3.075	62.2495
	0.525	3.125	62.2495
	0.525	3.175	62.2495
	0.525	3.225	62.2495
	0.525	3.275	62.2495
	0.525	3.325	62.2495
	0.525	3.375	62.2495
	0.525	3.425	62.2495
	0.525	3.475	62.2495
	0.525	3.525	62.2495
	0.525	3.575	62.2495
	0.525	3.625	62.2495
	0.525	3.675	62.2495
	0.525	3.725	62.2495
	0.525	3.775	62.2495
	0.525	3.825	62.2495
	0.525	3.875	62.2495
	0.525	3.925	62.2495
	0.525	3.975	62.2495
	0.525	4.025	62.2495
	0.525	4.075	62.2495
	0.525	4.125	62.2495
	0.525	4.175	62.2495
	0.525	4.225	62.2495
	0.525	4.275	62.2495
	0.525	4.325	62.2495
	0.525	4.375	62.2495
	0.525	4.425	62.2495
	0.525	4.475	62.2495
	0.525	4.525	62.2495
	0.525	4.575	62.2495
	0.525	4.625	62.2495
	0.525	4.675	62.2495
	0.525	4.725	62.2495
	0.525	4.775	62.2495
	0.525	4.825	62.2495
	0.525	4.875	62.2495
	0.525	4.925	62.2495
	0.525	4.975	62.2495
	0.525	5.025	62.2495
	0.525	5.075	62.2495
	0.525	5.125	62.2495
	0.525	5.175	62.2495
	0.525	5.225	62.2495
	0.525	5.275	62.2495
	0.525	5.325	62.2495
	0.525	5.375	62.2495
	0.525	5.425	62.2495
	0.525	5.475	62.2495
	0.525	5.525	62.2495
	0.525	5.575	62.2495
	0.525	5.625	62.2495
	0.525	5.675	62.2495
	0.525	5.725	62.2495
	0.525	5.775	62.2495
	0.525	5.825	62.2495
	0.525	5.875	62.2495
	0.525	5.925	62.2495
	0.525	5.975	62.2495
	0.575	-0.975	62.2495
	0.575	-0.925	62.2495
	0.575	-0.875	62.2495
	0.575	-0.825	62.2495
	0.575	-0.775	62.2495
	0.575	-0.725	62.2495
	0.575	-0.675	62.2495
	0.575	-0.625	62.2495
	0.575	-0.575	62.2495
	0.575	-0.525	62.2495
	0.575	-0.475	62.2495
	0.575	-0.425	62.2495
	0.575	-0.375	62.2495
	0.575	-0.325	62.2495
	0.575	-0.275	62.2495
	0.575	-0.225	62.2495
	0.575	-0.175	62.2495
	0.575	-0.125	62.2495
	0.575	-0.075	62.2495
	0.575	-0.025	62.2495
	0.575	0.025	62.2495
	0.575	0.075	62.2495
	0.575	0.125	62.2495
	0.575	0.175	62.2495
	0.575	0.225	62.2495
	0.575	0.275	62.2495
	0.575	0.325	62.2495
	0.575	0.375	62.2495
	0.575	0.425	62.2495
	0.575	0.475	62.2495
	0.575	0.525	62.2495
	0.575	0.575	62.2495
	0.575	0.625	62.2495
	0.575	0.675	62.2495
	0.575	0.725	62.2495
	0.575	0.775	62.2495
	0.575	0.825	62.2495
	0.575	0.875	62.2495
	0.575	0.925	62.2495
	0.575	0.975	62.2495
	0.575	1.025	62.2495
	0.575	1.075	62.2495
	0.575	1.125	62.2495
	0.575	1.175	62.2495
	0.575	1.225	62.2495
	0.575	1.275	62.2495
	0.575	1.325	62.2495
	0.575	1.375	62.2495
	0.575	1.425	62.2495
	0.575	1.475	62.2495
	0.575	1.525	62.2495
	0.575	1.575	62.2495
	0.575	1.625	62.2495
	0.575	1.675	62.2495
	0.575	1.725	62.2495
	0.575	1.775	62.2495
	0.575	1.825	62.2495
	0.575	1.875	62.2495
	0.575	1.925	62.2495
	0.575	1.975	62.2495
	0.575	2.025	62.2495
	0.575	2.075	62.2495
	0.575	2.125	62.2495
	0.575	2.175	62.2495
	0.575	2.225	62.2495
	0.575	2.275	62.2495
	0.575	2.325	62.2495
	0.575	2.375	62.2495
	0.575	2.425	62.2495
	0.575	2.475	62.2495
	0.575	2.525	62.2495
	0.575	2.575	62.2495
	0.575	2.625	62.2495
	0.575	2.675	62.2495
	0.575	2.725	62.2495
	0.575	2.775	62.2495
	0.575	2.825	62.2495
	0.575	2.875	62.2495
	0.575	2.925	62.2495
	0.575	2.975	62.2495
	0.575	3.025	62.2495
	0.575	3.075	62.2495
	0.575	3.125	62.2495
	0.575	3.175	62.2495
	0.575	3.225	62.2495
	0.575	3.275	62.2495
	0.575	3.325	62.2495
	0.575	3.375	62.2495
	0.575	3.425	62.2495
	0.575	3.475	62.2495
	0.575	3.525	62.2495
	0.575	3.575	62.2495
	0.575	3.625	62.2495
	0.575	3.675	62.2495
	0.575	3.725	62.2495
	0.575	3.775	62.2495
	0.575	3.825	62.2495
	0.575	3.875	62.2495
	0.575	3.925	62.2495
	0.575	3.975	62.2495
	0.575	4.025	62.2495
	0.575	4.075	62.2495
	0.575	4.125	62.2495
	0.575	4.175	62.2495
	0.575	4.225	62.2495
	0.575	4.275	62.2495
	0.575	4.325	62.2495
	0.575	4.375	62.2495
	0.575	4.425	62.2495
	0.575	4.475	62.2495
	0.575	4.525	62.2495
	0.575	4.575	62.2495
	0.575	4.625	62.2495
	0.575	4.675	62.2495
	0.575	4.725	62.2495
	0.575	4.775	62.2495
	0.575	4.825	62.2495
	0.575	4.875	62.2495
	0.575	4.925	62.2495
	0.575	4.975	62.2495
	0.575	5.025	62.2495
	0.575	5.075	62.2495
	0.575	5.125	62.2495
	0.575	5.175	62.2495
	0.575	5.225	62.2495
	0.575	5.275	62.2495
	0.575	5.325	62.2495
	0.575	5.375	62.2495
	0.575	5.425	62.2495
	0.575	5.475	62.2495
	0.575	5.525	62.2495
	0.575	5.575	62.2495
	0.575	5.625	62.2495
	0.575	5.675	62.2495
	0.575	5.725	62.2495
	0.575	5.775	62.2495
	0.575	5.825	62.2495
	0.575	5.875	62.2495
	0.575	5.925	62.2495
	0.575	5.975	62.2495
	0.625	-0.975	62.2495
	0.625	-0.925	62.2495
	0.625	-0.875	62.2495
	0.625	-0.825	62.2495
	0.625	-0.775	62.2495
	0.625	-0.725	62.2495
	0.625	-0.675	62.2495
	0.625	-0.625	62.2495
	0.625	-0.575	62.2495
	0.625	-0.525	62.2495
	0.625	-0.475	62.2495
	0.625	-0.425	62.2495
	0.625	-0.375	62.2495
	0.625	-0.325	62.2495
	0.625	-0.275	62.2495
	0.625	-0.225	62.2495
	0.625	-0.175	62.2495
	0.625	-0.125	62.2495
	0.625	-0.075	62.2495
	0.625	-0.025	62.2495
	0.625	0.025	62.2495
	0.625	0.075	62.2495
	0.625	0.125	62.2495
	0.625	0.175	62.2495
	0.625	0.225	62.2495
	0.625	0.275	62.2495
	0.625	0.325	62.2495
	0.625	0.375	62.2495
	0.625	0.425	62.2495
	0.625	0.475	62.2495
	0.625	0.525	62.2495
	0.625	0.575	62.2495
	0.625	0.625	62.2495
	0.625	0.675	62.2495
	0.625	0.725	62.2495
	0.625	0.775	62.2495
	0.625	0.825	62.2495
	0.625	0.875	62.2495
	0.625	0.925	62.2495
	0.625	0.975	62.2495
	0.625	1.025	62.2495
	0.625	1.075	62.2495
	0.625	1.125	62.2495
	0.625	1.175	62.2495
	0.625	1.225	62.2495
	0.625	1.275	62.2495
	0.625	1.325	62.2495
	0.625	1.375	62.2495
	0.625	1.425	62.2495
	0.625	1.475	62.2495
	0.625	1.525	62.2495
	0.625	1.575	62.2495
	0.625	1.625	62.2495
	0.625	1.675	62.2495
	0.625	1.725	62.2495
	0.625	1.775	62.2495
	0.625	1.825	62.2495
	0.625	1.875	62.2495
	0.625	1.925	62.2495
	0.625	1.975	62.2495
	0.625	2.025	62.2495
	0.625	2.075	62.2495
	0.625	2.125	62.2495
	0.625	2.175	62.2495
	0.625	2.225	62.2495
	0.625	2.275	62.2495
	0.625	2.325	62.2495
	0.625	2.375	62.2495
	0.625	2.425	62.2495
	0.625	2.475	62.2495
	0.625	2.525	62.2495
	0.625	2.575	62.2495
	0.625	2.625	62.2495
	0.625	2.675	62.2495
	0.625	2.725	62.2495
	0.625	2.775	62.2495
	0.625	2.825	62.2495
	0.625	2.875	62.2495
	0.625	2.925	62.2495
	0.625	2.975	62.2495
	0.625	3.025	62.2495
	0.625	3.075	62.2495
	0.625	3.125	62.2495
	0.625	3.175	62.2495
	0.625	3.225	62.2495
	0.625	3.275	62.2495
	0.625	3.325	62.2495
	0.625	3.375	62.2495
	0.625	3.425	62.2495
	0.625	3.475	62.2495
	0.625	3.525	62.2495
	0.625	3.575	62.2495
	0.625	3.625	62.2495
	0.625	3.675	62.2495
	0.625	3.725	62.2495
	0.625	3.775	62.2495
	0.625	3.825	62.2495
	0.625	3.875	62.2495
	0.625	3.925	62.2495
	0.625	3.975	62.2495
	0.625	4.025	62.2495
	0.625	4.075	62.2495
	0.625	4.125	62.2495
	0.625	4.175	62.2495
	0.625	4.225	62.2495
	0.625	4.275	62.2495
	0.625	4.325	62.2495
	0.625	4.375	62.2495
	0.625	4.425	62.2495
	0.625	4.475	62.2495
	0.625	4.525	62.2495
	0.625	4.575	62.2495
	0.625	4.625	62.2495
	0.625	4.675	62.2495
	0.625	4.725	62.2495
	0.625	4.775	62.2495
	0.625	4.825	62.2495
	0.625	4.875	62.2495
	0.625	4.925	62.2495
	0.625	4.975	62.2495
	0.625	5.025	62.2495
	0.625	5.075	62.2495
	0.625	5.125	62.2495
	0.625	5.175	62.2495
	0.625	5.225	62.2495
	0.625	5.275	62.2495
	0.625	5.325	62.2495
	0.625	5.375	62.2495
	0.625	5.425	62.2495
	0.625	5.475	62.2495
	0.625	5.525	62.2495
	0.625	5.575	62.2495
	0.625	5.625	62.2495
	0.625	5.675	62.2495
	0.625	5.725	62.2495
	0.625	5.775	62.2495
	0.625	5.825	62.2495
	0.625	5.875	62.2495
	0.625	5.925	62.2495
	0.625	5.975	62.2495
	0.675	-0.975	62.2495
	0.675	-0.925	62.2495
	0.675	-0.875	62.2495
	0.675	-0.825	62.2495
	0.675	-0.775	62.2495
	0.675	-0.725	62.2495
	0.675	-0.675	62.2495
	0.675	-0.625	62.2495
	0.675	-0.575	62.2495
	0.675	-0.525	62.2495
	0.675	-0.475	62.2495
	0.675	-0.425	62.2495
	0.675	-0.375	62.2495
	0.675	-0.325	62.2495
	0.675	-0.275	62.2495
	0.675	-0.225	62.2495
	0.675	-0.175	62.2495
	0.675	-0.125	62.2495
	0.675	-0.075	62.2495
	0.675	-0.025	62.2495
	0.675	0.025	62.2495
	0.675	0.075	62.2495
	0.675	0.125	62.2495
	0.675	0.175	62.2495
	0.675	0.225	62.2495
	0.675	0.275	62.2495
	0.675	0.325	62.2495
	0.675	0.375	62.2495
	0.675	0.425	62.2495
	0.675	0.475	62.2495
	0.675	0.525	62.2495
	0.675	0.575	62.2495
	0.675	0.625	62.2495
	0.675	0.675	62.2495
	0.675	0.725	62.2495
	0.675	0.775	62.2495
	0.675	0.825	62.2495
	0.675	0.875	62.2495
	0.675	0.925	62.2495
	0.675	0.975	62.2495
	0.675	1.025	62.2495
	0.675	1.075	62.2495
	0.675	1.125	62.2495
	0.675	1.175	62.2495
	0.675	1.225	62.2495
	0.675	1.275	62.2495
	0.675	1.325	62.2495
	0.675	1.375	62.2495
	0.675	1.425	62.2495
	0.675	1.475	62.2495
	0.675	1.525	62.2495
	0.675	1.575	62.2495
	0.675	1.625	62.2495
	0.675	1.675	62.2495
	0.675	1.725	62.2495
	0.675	1.775	62.2495
	0.675	1.825	62.2495
	0.675	1.875	62.2495
	0.675	1.925	62.2495
	0.675	1.975	62.2495
	0.675	2.025	62.2495
	0.675	2.075	62.2495
	0.675	2.125	62.2495
	0.675	2.175	62.2495
	0.675	2.225	62.2495
	0.675	2.275	62.2495
	0.675	2.325	62.2495
	0.675	2.375	62.2495
	0.675	2.425	62.2495
	0.675	2.475	62.2495
	0.675	2.525	62.2495
	0.675	2.575	62.2495
	0.675	2.625	62.2495
	0.675	2.675	62.2495
	0.675	2.725	62.2495
	0.675	2.775	62.2495
	0.675	2.825	62.2495
	0.675	2.875	62.2495
	0.675	2.925	62.2495
	0.675	2.975	62.2495
	0.675	3.025	62.2495
	0.675	3.075	62.2495
	0.675	3.125	62.2495
	0.675	3.175	62.2495
	0.675	3.225	62.2495
	0.675	3.275	62.2495
	0.675	3.325	62.2495
	0.675	3.375	62.2495
	0.675	3.425	62.2495
	0.675	3.475	62.2495
	0.675	3.525	62.2495
	0.675	3.575	62.2495
	0.675	3.625	62.2495
	0.675	3.675	62.2495
	0.675	3.725	62.2495
	0.675	3.775	62.2495
	0.675	3.825	62.2495
	0.675	3.875	62.2495
	0.675	3.925	62.2495
	0.675	3.975	62.2495
	0.675	4.025	62.2495
	0.675	4.075	62.2495
	0.675	4.125	62.2495
	0.675	4.175	62.2495
	0.675	4.225	62.2495
	0.675	4.275	62.2495
	0.675	4.325	62.2495
	0.675	4.375	62.2495
	0.675	4.425	62.2495
	0.675	4.475	62.2495
	0.675	4.525	62.2495
	0.675	4.575	62.2495
	0.675	4.625	62.2495
	0.675	4.675	62.2495
	0.675	4.725	62.2495
	0.675	4.775	62.2495
	0.675	4.825	62.2495
	0.675	4.875	62.2495
	0.675	4.925	62.2495
	0.675	4.975	62.2495
	0.675	5.025	62.2495
	0.675	5.075	62.2495
	0.675	5.125	62.2495
	0.675	5.175	62.2495
	0.675	5.225	62.2495
	0.675	5.275	62.2495
	0.675	5.325	62.2495
	0.675	5.375	62.2495
	0.675	5.425	62.2495
	0.675	5.475	62.2495
	0.675	5.525	62.2495
	0.675	5.575	62.2495
	0.675	5.625	62.2495
	0.675	5.675	62.2495
	0.675	5.725	62.2495
	0.675	5.775	62.2495
	0.675	5.825	62.2495
	0.675	5.875	62.2495
	0.675	5.925	62.2495
	0.675	5.975	62.2495
	0.725	-0.975	62.2495
	0.725	-0.925	62.2495
	0.725	-0.875	62.2495
	0.725	-0.825	62.2495
	0.725	-0.775	62.2495
	0.725	-0.725	62.2495
	0.725	-0.675	62.2495
	0.725	-0.625	62.2495
	0.725	-0.575	62.2495
	0.725	-0.525	62.2495
	0.725	-0.475	62.2495
	0.725	-0.425	62.2495
	0.725	-0.375	62.2495
	0.725	-0.325	62.2495
	0.725	-0.275	62.2495
	0.725	-0.225	62.2495
	0.725	-0.175	62.2495
	0.725	-0.125	62.2495
	0.725	-0.075	62.2495
	0.725	-0.025	62.2495
	0.725	0.025	62.2495
	0.725	0.075	62.2495
	0.725	0.125	62.2495
	0.725	0.175	62.2495
	0.725	0.225	62.2495
	0.725	0.275	62.2495
	0.725	0.325	62.2495
	0.725	0.375	62.2495
	0.725	0.425	62.2495
	0.725	0.475	62.2495
	0.725	0.525	62.2495
	0.725	0.575	62.2495
	0.725	0.625	62.2495
	0.725	0.675	62.2495
	0.725	0.725	62.2495
	0.725	0.775	62.2495
	0.725	0.825	62.2495
[truncated: 42,803 more rows]

## Sheet: 1 c concentrations
	Species	Charge	C	C_s
0	CaBH4+	1	[0.1 0.2 0.5 0.7 1.01 1.11 1.2 1.5 2. 2.5 3. ]	[0.01933191 0.01890604 0.01850843 0.01805629 0.01698551 0.01656543 0.01617157 0.01474576 0.01225269 0.009856 0.00765169]
1	Ca(BH4)3-	-1	[0.1 0.2 0.5 0.7 1.01 1.11 1.2 1.5 2. 2.5 3. ]	[0.01731366 0.01794231 0.01819634 0.01786463 0.01687966 0.01647678 0.01609296 0.01469679 0.01222863 0.00984413 0.00764583]
2	Ca2+	2	[0.1 0.2 0.5 0.7 1.01 1.11 1.2 1.5 2. 2.5 3. ]	[1.53902685e-09 1.49083492e-09 1.51963969e-09 1.53711918e-09 1.61945442e-09 1.55696620e-09 1.74119277e-09 1.53660518e-09 1.45892599e-09 1.22818969e-09 1.11358294e-09]
3	BH4-	-1	[0.1 0.2 0.5 0.7 1.01 1.11 1.2 1.5 2. 2.5 3. ]	[2.01826050e-03 9.63724915e-04 3.12095963e-04 1.91663377e-04 1.05848723e-04 8.86517547e-05 7.86047977e-05 4.89707582e-05 2.40698595e-05 1.18760377e-05 5.86138230e-06]

## Sheet: 1 d neutral monomer
	formulas	types	layers	dcacas	Long/short	color	labels	Representative_atomic_symbols	Representative_atomic_positions
0	B2CaO3	0	BulkNeutral	2.29073	Short	(1.0, 0.0, 1.0, 1.0)	3 THF - 0	['B', 'B', 'O', 'O', 'O', 'Ca']	[[-0.19243838 -2.45513303 -0.76227416] [ 0.45503171 2.21614808 0.75117003] [-1.62300979 0.7618093 -1.55920459] [ 2.41921818 -0.03033142 -0.78319101] [ 0.18234135 -0.81321797 2.18962781] [ 0.1872575 -0.05487593 0.0280657 ]]
1	B2CaO3	1	BulkNeutral	2.59831	Short	(1.0, 0.3333333333333333, 0.6666666666666667, 1.0)	3 THF - 1	['B', 'B', 'O', 'O', 'O', 'Ca']	[[-2.03064634 -1.85672308 -0.31429527] [-1.22959285 1.98347692 1.32018029] [-0.17292706 0.42595589 -2.23384776] [ 1.91895841 -0.18547874 -0.27675885] [ 0.86968463 -0.85278002 2.13031379] [-0.50008577 -0.01531388 0.08737973]]
2	B2CaO3	2	BulkNeutral	2.41005	Short	(1.0, 0.6666666666666666, 0.33333333333333337, 1.0)	3 THF - 2	['B', 'B', 'O', 'O', 'O', 'Ca']	[[-0.38425514 -2.31474955 -0.575367 ] [ 0.32105669 2.20132922 0.8702241 ] [-1.38459732 0.67841278 -1.67439627] [ 2.30180423 0.01416305 -0.76427226] [ 0.28369857 -0.8616768 2.23109467] [ 0.08590028 -0.00641709 -0.01340116]]
3	B2CaO4	0	BulkNeutral	3.29678	Short	(0.0, 0.5, 0.4, 1.0)	4 THF - 0	['B', 'B', 'O', 'O', 'O', 'O', 'Ca']	[[-2.29000000e+00 3.76800381e-01 8.34800000e-01] [ 2.12799619e-01 -2.11810000e+00 -1.28470000e+00] [ 1.02851214e+00 -1.39219733e+00 1.59329695e+00] [ 2.06680496e+00 7.43799619e-01 -7.78708011e-01] [-4.14203052e-01 1.53100038e+00 -1.88170496e+00] [ 5.10900381e-01 2.32000114e+00 2.28590076e+00] [ 1.18793864e-14 5.10702591e-14 5.15143483e-14]]
4	B2CaO4	1	BulkNeutral	2.3937	Short	(0.3333333333333333, 0.6666666666666666, 0.4, 1.0)	4 THF - 1	['B', 'B', 'O', 'O', 'O', 'O', 'Ca']	[[-2.74538494 1.60307961 0.36645074] [ 1.71124221 -0.86390107 -0.43339069] [-1.39508953 -1.78035079 1.68524373] [ 0.66920457 2.64145296 -0.73933278] [-1.18802652 -0.01769966 -1.7933468 ] [ 0.71057164 1.75035369 2.07932557] [-0.19967126 0.56964746 0.20657519]]
5	B2CaO4	2	BulkNeutral	2.40482	Short	(0.6666666666666666, 0.8333333333333333, 0.4, 1.0)	4 THF - 2	['B', 'B', 'O', 'O', 'O', 'O', 'Ca']	[[-2.67728558 1.71528175 0.60179682] [ 1.80839056 -1.0663455 -0.26350868] [-0.81850227 -1.29347987 1.67429515] [ 0.73528881 2.51781266 -0.77893167] [-1.1628728 0.20454632 -1.94370118] [ 0.6599725 1.69948867 2.13849192] [-0.14907212 0.62051248 0.14740884]]

## Sheet: 1 d bulk dimer 
	formulas	types	layers	dcacas	colors	dipole_angles	Long/short	labels	atomic_symbols	atomic_positions	aligned_atomic_positions
88	B4Ca2O5	0	BulkNeutral	4.34652	(1.0, 0.0, 0.0, 1.0)	84.9112	Short	S 5 THF - 0	['B', 'B', 'B', 'B', 'O', 'O', 'O', 'O', 'O', 'Ca', 'Ca']	[[-0.7017 -0.91504598 -0.69914299] [-1.9469 2.13304598 -2.89088701] [ 0.97602299 1.93345701 0.58195701] [ 0.64532299 -1.76845402 2.85465999] [ 1.69487701 -3.77936897 0.31419299] [ 3.17446897 -1.36296897 -1.20280506] [-2.79220804 0.92484598 1.61688 ] [-2.44105701 3.4387 0.06018 ] [ 3.51806897 -0.74936897 1.82467196] [ 1.5486 -1.41395402 0.57064299] [-1.5486 1.41395402 -0.57064299]]	[[-1.16595238 -0.64491386 -0.20768751] [ 1.52262166 1.40904027 0.85192702] [ 2.05107094 -1.74072894 -2.1109064 ] [-2.34737547 0.98910188 3.19515858] [-0.59805976 -0.79783427 -4.0324608 ] [ 0.5723242 -0.09172265 4.17744786] [ 2.40330779 1.34643827 -2.94601536] [ 0.9041215 -2.32932346 2.241179 ] [-0.58508757 2.19687878 -2.86584609] [-0.45416853 -0.15878282 2.11933488] [ 0.45416853 0.15878282 -2.119…
89	B4Ca2O5	0	BulkNeutral	4.35595	(1.0, 0.0, 0.0, 1.0)	97.3404	Short	S 5 THF - 0	['B', 'B', 'B', 'B', 'O', 'O', 'O', 'O', 'O', 'Ca', 'Ca']	[[-0.45695 -1.06444598 -0.76143299] [-1.07275 2.27664598 -3.08374701] [ 0.25307299 1.68116701 1.03646701] [ 0.15587299 -2.17445402 2.98023699] [ 2.06922701 -3.43906897 0.49157299] [ 3.00651897 -0.87396897 -0.80629506] [-3.59505804 0.61554598 -1.64461 ] [-2.86203506 2.24444598 0.64166701] [ 3.50151897 -0.63976897 2.23128196] [ 1.50185 -1.24505402 0.96843299] [-1.50185 1.24505402 -0.96843299]]	[[-0.92742962 -0.98645103 -0.29735067] [ 1.33598567 1.22844715 0.81895799] [ 2.45678073 -1.60882147 -2.23836572] [-2.47164331 1.01371771 2.95072209] [-0.36713663 -0.84076242 -3.93813014] [ 1.28733059 -0.64412437 3.40123547] [ 1.79883384 1.9454404 -3.26006396] [-1.22420491 -2.08126652 3.19025599] [-1.17964947 1.68769071 -2.49263253] [-0.58525587 -0.17953727 2.0901716 ] [ 0.58525587 0.17953727 -2.0…
90	B4Ca2O5	0	BulkNeutral	3.86782	(1.0, 0.0, 0.0, 1.0)	96.9225	Short	S 5 THF - 0	['B', 'B', 'B', 'B', 'O', 'O', 'O', 'O', 'O', 'Ca', 'Ca']	[[ 0.9013 0.27955402 -1.29318299] [-1.4286 3.83414598 -1.13409701] [ 0.73222299 1.30625701 2.20541701] [-1.79837701 -1.50425402 0.73513299] [ 0.72667701 -3.65056897 -0.08875701] [ 3.38666897 -1.86776897 0.53175494] [-2.60330804 0.59204598 -2.34986 ] [-2.93988506 1.88164598 1.15351701] [ 1.02106897 -2.03466897 3.30393196] [ 1.1206 -1.45215402 0.61278299] [-1.1206 1.45215402 -0.61278299]]	[[-1.5942155 0.0602668 -0.13288803] [ 1.19051513 2.32758206 0.52091991] [ 1.84839055 -1.5752602 -0.37332051] [-1.11460805 0.28313568 4.0872035 ] [ 0.39482253 -1.33317793 -3.45388808] [ 1.99547577 -0.47912938 3.0500211 ] [ 2.72749683 1.48355255 -2.54131047] [-0.81647952 -2.76247938 2.08605899] [-0.80640896 1.69913666 -3.42103641] [-0.28895108 -0.38938105 1.8721347 ] [ 0.28895108 0.38938105 -1.8721…
91	B4Ca2O5	0	BulkNeutral	3.9817	(1.0, 0.0, 0.0, 1.0)	93.4097	Short	S 5 THF - 0	['B', 'B', 'B', 'B', 'O', 'O', 'O', 'O', 'O', 'Ca', 'Ca']	[[-0.71745 -0.74784598 -1.40591299] [-1.34185 3.91204598 -1.07095701] [ 1.33237299 1.43870701 0.30718701] [-0.13552701 -2.54465402 2.30264699] [ 1.54432701 -3.84556897 -0.38943701] [ 2.82741897 -1.37996897 -1.90427506] [-3.54985804 0.99634598 0.11251 ] [-1.46143506 1.92924598 2.22238701] [ 3.58721897 -1.25496897 1.15350196] [ 1.24365 -1.54315402 0.18841299] [-1.24365 1.54315402 -0.18841299]]	[[-1.49888765 -0.73301454 -0.51635736] [ 0.55994833 1.81870827 0.56410779] [ 2.32994985 -1.94033444 -1.61314933] [-1.60444161 1.26051311 3.75346345] [ 0.24541855 -0.78656985 -4.07996144] [ 1.65256757 -0.54258202 2.78772518] [ 2.11533152 2.0136084 -2.69154371] [-0.87042238 -2.36181051 2.69649252] [-1.02253299 1.89717545 -2.97993749] [-0.59280343 -0.12782847 1.89624183] [ 0.59280343 0.12782847 -1.8…
92	B4Ca2O5	0	BulkNeutral	4.46816	(1.0, 0.0, 0.0, 1.0)	100.441	Short	S 5 THF - 0	['B', 'B', 'B', 'B', 'O', 'O', 'O', 'O', 'O', 'Ca', 'Ca']	[[-1.79455000e+00 7.04022217e-04 -1.19286299e+00] [-8.45450000e-01 4.16039598e+00 -4.63437011e-01] [ 1.23807299e+00 8.07017011e-01 5.63837011e-01] [ 5.65872989e-01 -2.73660402e+00 1.53159759e+00] [ 8.28927011e-01 -3.37671897e+00 -2.15509701e+00] [ 2.20891897e+00 -9.92318967e-01 -2.57862506e+00] [-3.84275804e+00 2.26059598e+00 1.52406000e+00] [-1.05433506e+00 2.26559598e+00 2.85243701e+00] [ 3.660…	[[-1.33842801 -0.79529381 -0.27952027] [ 1.00239752 1.57187846 1.08061539] [ 1.90746023 -1.74515224 -1.86307384] [-2.6973938 0.83659133 3.2035349 ] [-0.96509073 -0.93271352 -3.84020301] [ 0.88250085 -0.49478056 4.60176345] [ 1.8111745 1.74901077 -3.22403511] [-0.73937225 -2.42641469 2.81900423] [-0.93554883 1.95375376 -2.79659109] [-0.39622618 -0.09413378 2.19664486] [ 0.39622618 0.09413378 -2.19…
93	B4Ca2O5	0	BulkNeutral	4.5032	(1.0, 0.0, 0.0, 1.0)	114.668	Short	S 5 THF - 0	['B', 'B', 'B', 'B', 'O', 'O', 'O', 'O', 'O', 'Ca', 'Ca']	[[ 0.7855 -1.58303046 1.00379253] [-0.0665 1.25823046 -0.43329253] [-2.85077701 0.24329851 2.92679253] [ 2.30832299 -1.17421552 -2.91489253] [-3.53490804 -0.21983046 -1.58082356] [ 4.20865402 -1.26115345 0.23917644] [-3.03734598 -2.09923161 0.61565345] [-3.89343103 1.82346149 0.59251552] [ 3.65788391 1.49465345 -0.66768448] [ 2.1855 -0.18551552 -0.50879253] [-2.1855 0.18551552 0.50879253]]	[[-0.96873503 -0.865268 -0.29693819] [ 1.62237026 0.70525806 1.00056031] [ 2.48725742 -0.81180022 -3.14750205] [-2.04172175 1.73999278 2.82975846] [-0.3105814 -0.84976063 -4.24456567] [ 0.78404373 -0.08619284 4.32877908] [ 1.53211733 2.28362164 -2.53948061] [-1.29900509 -1.89847028 3.28150919] [-1.28484956 1.79019471 -3.19174999] [-0.37155083 -0.16115911 2.21487558] [ 0.37155083 0.16115911 -2.214…
94	B4Ca2O5	0	BulkNeutral	4.25689	(1.0, 0.0, 0.0, 1.0)	146.438	Short	S 5 THF - 0	['B', 'B', 'B', 'B', 'O', 'O', 'O', 'O', 'O', 'Ca', 'Ca']	[[ 0.53593299 1.94621954 3.39180402] [ 1.18232299 -0.56231954 0.58181897] [-0.44551 -2.54151149 -2.35841897] [-2.38021 0.74763448 0.16479598] [ 2.79113598 -0.98447356 -2.94105804] [-0.27077207 0.88821149 -3.86511092] [-0.82641 -1.97531954 2.59595 ] [-2.78084103 0.28610345 3.67331207] [ 0.90222793 2.18925747 -1.89203506] [-0.63466701 0.27863448 2.01241897] [ 0.63466701 -0.27863448 -2.01241897]]	[[-1.09087612 -0.92194261 -0.11231805] [ 1.71646036 1.20793717 1.35873703] [ 2.17931961 -1.82076994 -2.03844616] [-2.53824634 1.01577879 2.84689798] [-0.75960005 -0.93848176 -3.99395924] [ 0.63283245 0.11690963 4.57099648] [ 1.68286722 1.72226499 -3.16276474] [ 0.13128279 -2.2436981 2.50447217] [-0.57172374 2.28163643 -1.91152488] [-0.44069925 -0.01835818 2.08223837] [ 0.44069925 0.01835818 -2.08…
95	B4Ca2O5	0	BulkNeutral	4.35478	(1.0, 0.0, 0.0, 1.0)	145.648	Short	S 5 THF - 0	['B', 'B', 'B', 'B', 'O', 'O', 'O', 'O', 'O', 'Ca', 'Ca']	[[-1.71699701 0.19586954 4.31435402] [ 1.44871299 -0.42976954 0.76606897] [ 0.36144 -2.00856149 -2.80466897] [-1.13776 1.44688448 -0.35465402] [ 3.18368598 -0.21892356 -2.61110804] [-0.26672207 1.10406149 -3.98236092] [-0.09676 -2.63176954 2.315 ] [-2.45279103 -1.76134655 0.80206207] [ 2.13227793 2.43380747 -2.09928506] [-0.96921701 -0.31191552 1.92466897] [ 0.96921701 0.31191552 -1.92466897]]	[[-1.72305653 -0.41902092 -0.60765916] [ 0.98441494 1.28206996 0.50750042] [ 2.40524386 -1.72519185 -1.80821493] [-1.99175724 0.44874189 4.17512012] [-0.21802237 -1.33419344 -3.91429241] [ 1.60109578 -0.30225763 3.10482384] [ 2.46282829 1.40472749 -2.99380805] [-0.08362241 -2.41951989 1.97503415] [-0.3689944 1.93516169 -3.31602444] [-0.67645654 -0.13861159 2.06499804] [ 0.67645654 0.13861159 -2.0…
96	B4Ca2O5	0	BulkNeutral	4.05741	(1.0, 0.0, 0.0, 1.0)	119.587	Short	S 5 THF - 0	['B', 'B', 'B', 'B', 'O', 'O', 'O', 'O', 'O', 'Ca', 'Ca']	[[-2.92575401 -1.20743046 2.91675402] [ 1.42814799 -1.19236954 1.28456897] [ 1.414565 -0.35416149 -2.91566897] [-1.136035 0.90068448 -0.02615402] [ 3.53031098 1.69647644 -1.37190804] [ 0.78330293 3.34386149 -2.47036092] [-0.589835 -3.31636954 1.9495 ] [-2.31836603 -2.09294655 -0.68593793] [ 1.60030293 2.50020747 0.93871494] [-1.17584201 -1.25021552 1.08166897] [ 1.17584201 1.25021552 -1.08166897]]	[[-1.36451771 -0.41991609 -0.25348371] [ 1.3488383 1.52101545 0.98925045] [ 2.19240659 -1.6655409 -1.74553054] [-2.38736568 0.47084601 3.55023492] [-0.60408425 -0.75821653 -4.11799055] [ 0.89826026 0.45043816 3.75991974] [ 2.04919973 1.21834608 -3.39700941] [-0.25721877 -2.31338792 2.19267691] [-0.5959631 2.22571368 -2.09385273] [-0.47809501 -0.06799375 1.97039413] [ 0.47809501 0.06799375 -1.9703…
97	B4Ca2O5	0	BulkNeutral	4.42675	(1.0, 0.0, 0.0, 1.0)	116.999	Short	S 5 THF - 0	['B', 'B', 'B', 'B', 'O', 'O', 'O', 'O', 'O', 'Ca', 'Ca']	[[-2.77678201 -2.87419046 1.73700402] [ 1.09483799 -1.15082954 1.87841897] [ 2.445565 0.95267851 -1.89711897] [-1.198535 0.37992448 -0.32870402] [ 2.62001098 3.08101644 0.65984196] [ 0.16140293 3.24540149 -2.24781092] [-0.456935 -4.36282954 0.17855 ] [-0.26426603 -2.43840655 -1.88038793] [-0.01759707 3.52474747 1.38926494] [-0.78664201 -2.03657552 0.36411897] [ 0.78664201 2.03657552 -0.36411897]]	[[-1.25586599 -0.27262439 -0.19326576] [ 1.33595729 1.61198167 1.29161522] [ 2.17005895 -1.56932093 -1.82085718] [-2.10637448 0.98231574 3.6860432 ] [-0.53773738 -1.47619386 -3.62533114] [ 0.44222063 -0.79543556 4.29495919] [ 1.9494259 1.39590644 -3.32320554] [ 0.20660252 -2.37599906 1.96557007] [-0.71123187 2.12679607 -3.05370254] [-0.35035559 -0.11438324 2.18247464] [ 0.35035559 0.11438324 -2.1…
98	B4Ca2O5	0	BulkNeutral	4.10508	(1.0, 0.0, 0.0, 1.0)	110.636	Short	S 5 THF - 0	['B', 'B', 'B', 'B', 'O', 'O', 'O', 'O', 'O', 'Ca', 'Ca']	[[-2.56416201 -2.37788046 2.11680402] [ 0.20952799 0.30268046 1.50601897] [ 3.005445 0.95458851 -1.47601897] [-1.243855 -0.14806552 -1.61940402] [ 2.02729098 3.54452644 0.39674196] [ 0.12868293 2.87581149 -2.53971092] [ 0.757745 -3.49831954 1.05085 ] [-1.00808603 -3.22889655 -1.35128793] [-1.18731707 2.99425747 0.58236494] [-0.75402201 -1.82716552 0.55301897] [ 0.75402201 1.82716552 -0.55301897]]	[[-1.41995456 -0.49483692 -0.37746 ] [ 1.24267647 1.50106993 0.62778364] [ 2.11529675 -1.90493775 -2.00481986] [-2.47941819 0.81215993 3.14690058] [-0.18607704 -0.60848448 -4.05291285] [ 1.34013697 0.08612954 3.38594212] [ 2.19898347 1.64979487 -2.67948339] [-0.47746031 -2.24969122 2.93728172] [-1.15562376 1.99036453 -2.32753761] [-0.55512478 -0.15585537 1.96988796] [ 0.55512478 0.15585537 -1.969…
99	B4Ca2O5	0	BulkNeutral	4.67575	(1.0, 0.0, 0.0, 1.0)	98.506	Short	S 5 THF - 0	['B', 'B', 'B', 'B', 'O', 'O', 'O', 'O', 'O', 'Ca', 'Ca']	[[-2.38426201 -2.41923046 2.63345402] [ 0.74616799 -0.46736954 1.08276897] [ 2.683545 0.79413851 -2.56036897] [-2.123555 0.44068448 -0.86085402] [ 3.41829098 2.84247644 0.35829196] [ 0.50978293 3.91696149 -1.50106092] [-0.306555 -3.42536954 -0.4551 ] [-3.24108603 -3.18494655 -0.63963793] [ 0.45878293 3.23920747 1.06601494] [-1.45422201 -1.74741552 0.54536897] [ 1.45422201 1.74741552 -0.54536897]]	[[-1.26017506 -0.58195101 -0.14450404] [ 1.2934384 1.60660041 1.091151 ] [ 2.11552633 -2.02078491 -2.41423605] [-2.49172888 0.7612872 3.41821451] [-0.53746592 -0.51076454 -4.39806874] [ 0.72533844 0.0923398 4.5302337 ] [ 1.96708689 1.83458606 -3.25891286] [-0.02949775 -2.1275851 2.73984671] [-0.62023592 2.04289044 -2.69837743] [-0.5317078 0.03264267 2.27637238] [ 0.5317078 -0.03264267 -2.27637238…
100	B4Ca2O5	0	BulkNeutral	4.34236	(1.0, 0.0, 0.0, 1.0)	102.023	Short	S 5 THF - 0	['B', 'B', 'B', 'B', 'O', 'O', 'O', 'O', 'O', 'Ca', 'Ca']	[[-2.16962701 -1.57738046 2.96250402] [ 0.81285299 -0.19731954 1.02931897] [ 2.98916 0.27198851 -2.04221897] [-1.54394 -0.36296552 -1.55180402] [ 3.08190598 2.90152644 0.63994196] [ 0.77329793 3.33761149 -2.21891092] [ 0.24626 -3.29231954 0.49405 ] [-2.95417103 -3.42289655 -0.16248793] [-0.28970207 2.88325747 0.60416494] [-1.29183701 -1.62726552 0.63021897] [ 1.29183701 1.62726552 -0.63021897]]	[[-1.00396853 -0.82753725 -0.25766608] [ 1.58450187 1.0947248 1.10205346] [ 1.99607919 -2.05980349 -2.22544176] [-2.77366024 0.55617425 2.82299835] [-0.95099127 -0.69618492 -4.11551552] [ 0.53152938 0.24597432 4.48628162] [ 1.84946842 1.5739442 -3.28075785] [-0.14113719 -2.23971514 2.47140723] [-0.90719521 1.95342887 -2.03057349] [-0.45096089 -0.01714022 2.12375902] [ 0.45096089 0.01714022 -2.123…
101	B4Ca2O5	0	BulkNeutral	4.66384	(1.0, 0.0, 0.0, 1.0)	118.315	Short	S 5 THF - 0	['B', 'B', 'B', 'B', 'O', 'O', 'O', 'O', 'O', 'Ca', 'Ca']	[[-2.77224901 -2.28563046 2.54915402] [ 0.23695299 0.18863046 1.36546897] [ 3.11908 -0.19516149 -1.48476897] [-1.27252 0.58648448 -1.43875402] [ 3.60152598 2.19547644 0.76369196] [ 1.99201793 2.75586149 -2.34846092] [-0.94102 -3.64236954 -0.4421 ] [-3.56795103 -1.76994655 -0.88303793] [ 0.55101793 3.74720747 -0.11138506] [-1.71255701 -1.53061552 0.40276897] [ 1.71255701 1.53061552 -0.40276897]]	[[-1.34789187 -0.11643977 -0.35477171] [ 1.30029638 1.36796103 0.68643737] [ 1.74712517 -1.94860253 -2.26313693] [-2.66866911 -0.29797934 3.49243051] [-0.55619503 -0.57000469 -4.21189664] [ 0.65909133 0.89249404 3.92578583] [ 2.38304741 1.1298305 -3.18162613] [ 0.52180286 -2.23086433 3.01642057] [-0.00795912 2.60122702 -2.75520342] [-0.47660888 -0.17577084 2.27591889] [ 0.47660888 0.17577084 -2.2…
102	B4Ca2O5	0	BulkNeutral	4.26055	(1.0, 0.0, 0.0, 1.0)	109.795	Short	S 5 THF - 0	['B', 'B', 'B', 'B', 'O', 'O', 'O', 'O', 'O', 'Ca', 'Ca']	[[-2.63766701e+00 -2.94828046e+00 2.01210402e+00] [ 8.21152989e-01 -4.77619539e-01 1.41641897e+00] [ 2.28967000e+00 8.87885056e-02 -1.99201897e+00] [-1.60983000e+00 1.05423448e+00 -5.18604022e-01] [ 3.47111598e+00 2.70822644e+00 4.60641956e-01] [ 1.44070793e+00 3.39331149e+00 -1.76571092e+00] [ 3.07000000e-03 -3.44361954e+00 -4.94650000e-01] [-2.99696103e+00 -1.96719655e+00 -1.36428793e+00] [ 4.9…	[[-1.77238088 -0.78002984 -0.47130944] [ 0.66583224 1.51090091 0.42720161] [ 2.3821861 -1.32196691 -1.34022555] [-1.53538899 0.91256799 4.06300478] [ 0.23793523 -0.92615955 -3.97411029] [ 1.49377351 -0.88422083 3.01496232] [ 1.9196281 1.64385592 -3.63429406] [-1.62878016 -2.3030566 2.59921618] [-1.16076736 1.63691607 -3.05360054] [-0.62556056 -0.27772905 2.01732562] [ 0.62556056 0.27772905 -2.017…
103	B4Ca2O5	0	BulkNeutral	4.67852	(1.0, 0.0, 0.0, 1.0)	50.8154	Short	S 5 THF - 0	['B', 'B', 'B', 'B', 'O', 'O', 'O', 'O', 'O', 'Ca', 'Ca']	[[-2.27383101 -3.07098046 1.89870402] [ 1.68574299 -1.17921954 -0.37808103] [ 0.49238 2.66758851 -2.69991897] [-1.20182 0.26943448 -0.32550402] [ 3.18662598 2.46962644 -0.19095804] [-0.67648207 4.08911149 0.14138908] [ 0.30388 -4.42121954 -0.23525 ] [-2.01395103 -2.91779655 -1.60318793] [ 1.42851793 2.18635747 2.23646494] [-0.70665701 -2.21756552 0.23491897] [ 0.70665701 2.21756552 -0.23491897]]	[[-0.67619468 -1.07498409 -0.10044443] [ 1.56779071 0.98898352 0.9691116 ] [ 2.01579828 -1.96110022 -2.59589525] [-2.74877252 0.22737816 3.25558815] [-0.86123773 -0.82552346 -3.97180466] [ 0.67429293 0.54582056 4.3522726 ] [ 2.29757679 1.70647814 -2.8459055 ] [-0.19264322 -2.18482326 3.21390463] [-0.61698493 2.34239481 -2.44031024] [-0.52974738 -0.04272421 2.27808916] [ 0.52974738 0.04272421 -2.2…
104	B4Ca2O5	0	BulkNeutral	4.47706	(1.0, 0.0, 0.0, 1.0)	91.3639	Short	S 5 THF - 0	['B', 'B', 'B', 'B', 'O', 'O', 'O', 'O', 'O', 'Ca', 'Ca']	[[-0.74206701 -0.55023046 3.39000402] [ 1.31739299 -0.30806954 0.07091897] [ 2.36079 2.11223851 -2.86441897] [-1.85701 0.68818448 -0.54360402] [ 0.93573598 3.23577644 0.58554196] [-0.58697207 3.29616149 -2.55911092] [-0.67641 -3.10806954 -0.66885 ] [ 1.01602793 -3.22610747 2.32805 ] [-2.66744103 -2.83264655 1.22631207] [-0.51396701 -1.73681552 1.31541897] [ 0.51396701 1.73681552 -1.31541897]]	[[-1.22016838 -0.52248026 -0.27141138] [ 1.61424192 0.96124078 0.8293543 ] [ 1.82094253 -2.00189862 -2.24100747] [-2.65651034 0.15016764 3.34068548] [-0.8298513 -0.79424655 -3.94213372] [ 0.37825098 0.74161204 4.13100512] [ 2.11513137 1.56822442 -3.11606497] [ 0.22053544 -2.33713413 2.48553385] [-0.45004701 2.22376958 -2.32750803] [-0.51840366 -0.01386251 2.17763238] [ 0.51840366 0.01386251 -2.17…
105	B4Ca2O5	0	BulkNeutral	4.31429	(1.0, 0.0, 0.0, 1.0)	22.78	Short	S 5 THF - 0	['B', 'B', 'B', 'B', 'O', 'O', 'O', 'O', 'O', 'Ca', 'Ca']	[[-2.88545701 1.16766954 1.66420402] [ 1.52539299 0.69553046 0.99441897] [ 1.94024 -0.91546149 -3.20301897] [-0.95996 -0.47611552 -0.89750402] [ 3.08568598 2.32737644 -1.69885804] [ 0.02277793 2.55206149 -2.16071092] [-1.14906 -3.10346954 0.75135 ] [-0.48422207 -0.64630747 3.83795 ] [-2.76579103 -2.17604655 2.84471207] [-1.29721701 -0.78371552 1.53501897] [ 1.29721701 0.78371552 -1.53501897]]	[[-1.15066237 -0.72209183 -0.32906254] [ 1.47271474 1.03461996 0.7484172 ] [ 1.43356397 -2.21236107 -2.34717749] [-2.57336524 0.84524884 2.74322388] [ 0.12944297 0.27530072 -4.51493293] [ 0.86846475 0.2622719 4.12325601] [ 2.29142038 1.36035413 -2.87765075] [ 0.0957965 -2.25122669 2.47083181] [-1.70171817 1.27660712 -2.64401558] [-0.36272428 -0.05729294 2.12565609] [ 0.36272428 0.05729294 -2.1256…
106	B4Ca2O5	0	BulkNeutral	4.52044	(1.0, 0.0, 0.0, 1.0)	59.6579	Short	S 5 THF - 0	['B', 'B', 'B', 'B', 'O', 'O', 'O', 'O', 'O', 'Ca', 'Ca']	[[-1.94238701 -0.28843046 3.07135402] [ 1.99850299 0.48663046 0.34966897] [-0.04127 2.06743851 -3.81856897] [-1.08887 -0.37551552 -0.87495402] [ 1.75717598 3.62047644 -1.37560804] [-1.19553207 3.01896149 -0.59226092] [ 0.91363 -2.97336954 0.3333 ] [ 0.80346793 -2.34080747 3.2363 ] [-2.20140103 -3.35494655 1.71416207] [-0.56910701 -1.67351552 1.40856897] [ 0.56910701 1.67351552 -1.40856897]]	[[-1.28754831 -0.61677192 -0.23239204] [ 1.21163331 1.47160194 0.8481888 ] [ 1.82103381 -2.19305334 -2.27236173] [-2.57415145 -0.17357649 3.49300582] [-0.51812075 -0.81218771 -4.2558297 ] [ 0.73794945 0.23892256 4.18164575] [ 2.25972044 1.07802596 -3.21404754] [ 0.1070966 -2.24654069 2.41573667] [-0.41822905 2.03110089 -2.34231696] [-0.41352673 0.05166441 2.22147022] [ 0.41352673 -0.05166441 -2.2…
107	B4Ca2O5	0	BulkNeutral	4.5905	(1.0, 0.0, 0.0, 1.0)	162.792	Short	S 5 THF - 0	['B', 'B', 'B', 'B', 'O', 'O', 'O', 'O', 'O', 'Ca', 'Ca']	[[-0.08792701 2.76906954 1.66025402] [ 0.75007299 -1.04176954 -0.33023103] [-2.98485 -1.17671149 -1.14106897] [ 1.77755 -1.59771552 3.62284598] [-1.55234886 -1.34833046 -4.00791494] [-1.74573506 1.77565345 -2.94033793] [-1.54931207 0.01350747 3.42416092] [ 1.00103506 0.38684655 -3.33868506] [ 2.98392011 1.22739253 1.88150804] [ 0.86147299 0.40228448 2.08906897] [-0.86147299 -0.40228448 -2.0890689…	[[-1.29228414 0.08036262 -0.28370645] [ 2.30210619 0.8677057 2.0926812 ] [ 0.84164805 -2.39498323 -2.26973605] [-2.24192038 -1.01856033 3.5740341 ] [-0.24690285 -0.34330051 -4.48467925] [-0.77923631 2.13669889 2.96271038] [ 2.38391167 0.87878889 -2.89669095] [ 1.04998009 -2.44194947 2.65703838] [-0.39688722 2.23826459 -2.67042909] [-0.14183936 0.0461512 2.29039938] [ 0.14183936 -0.0461512 -2.2903…
108	B4Ca2O5	0	BulkNeutral	4.37283	(1.0, 0.0, 0.0, 1.0)	103.426	Short	S 5 THF - 0	['B', 'B', 'B', 'B', 'O', 'O', 'O', 'O', 'O', 'Ca', 'Ca']	[[-0.21603201 1.72211954 3.83375402] [ 0.85516799 -1.08951954 0.25226897] [ 0.073245 0.89105851 -3.56466897] [-0.956255 1.98053448 0.31714598] [ 2.65017603 2.36955747 1.64762299] [ 1.99449902 -0.60851954 3.49325288] [-0.48510098 -3.01486552 -2.33065402] [-2.97429293 -0.70725057 -0.22017011] [-2.70063799 -0.98525057 -3.20164598] [ 0.87116799 0.79123448 1.84266897] [-0.87116799 -0.79123448 -1.84266…	[[-0.71794466 -1.20446355 -0.12580844] [ 0.88261907 1.77264506 1.00808488] [ 3.15240035 -0.18203101 -1.88027968] [-1.63629884 1.51056641 3.57081932] [-0.45007787 -1.24981691 -3.60445181] [ 0.98189994 -1.04931471 3.64523089] [ 1.03719724 1.48618317 -3.90258667] [-2.46067417 -1.52975277 2.85588465] [-0.96486043 2.28175403 -1.80492095] [-0.59729723 -0.15182476 2.09776068] [ 0.59729723 0.15182476 -2.…
109	B4Ca2O5	0	BulkNeutral	4.07963	(1.0, 0.0, 0.0, 1.0)	139.295	Short	S 5 THF - 0	['B', 'B', 'B', 'B', 'O', 'O', 'O', 'O', 'O', 'Ca', 'Ca']	[[-0.75833201 2.77741954 0.68100402] [ 1.71686799 -0.06471954 -1.25538103] [ 1.302645 -3.12249149 2.53298103] [-1.112955 -1.18876552 0.32919598] [ 1.21315994 0.63535747 2.76463391] [-2.07830098 0.53428046 -3.21009712] [ 3.77609902 -0.83416552 1.28189598] [-0.64145386 2.89393448 -2.44957299] [-3.56049293 1.26512644 -0.43278908] [-1.27793201 1.07433448 -1.17198103] [ 1.27793201 -1.07433448 1.171981…	[[-1.64357802 -0.08131203 -0.2285649 ] [ 1.17375865 1.56684535 0.83372186] [ 1.66169559 -1.94607407 -1.48474128] [-2.33861212 -0.56976522 3.47405973] [-0.86316835 -1.07403257 -3.54490559] [ 1.14348686 0.21076805 3.90461622] [ 2.50336508 0.76391325 -2.81714882] [ 0.57937258 -2.35848201 1.9027682 ] [-0.02232104 2.03529676 -3.28124717] [-0.41025464 -0.24237117 1.98337886] [ 0.41025464 0.24237117 -1.…
110	B4Ca2O5	0	BulkNeutral	4.35462	(1.0, 0.0, 0.0, 1.0)	88.3792	Short	S 5 THF - 0	['B', 'B', 'B', 'B', 'O', 'O', 'O', 'O', 'O', 'Ca', 'Ca']	[[ 1.49920799 3.08046954 0.46770402] [ 1.12140799 -0.55436954 -1.34518103] [ 0.025485 -4.16235149 -0.21211897] [-1.522415 0.15088448 1.03689598] [-0.16910006 -2.82859253 3.14753391] [-1.41776098 0.97863046 -2.76519712] [ 2.18983902 -1.46781552 1.88979598] [ 0.43628614 3.80198448 -2.67617299] [-2.21175293 2.91247644 -0.42788908] [-0.10579201 1.94748448 -0.96788103] [ 0.10579201 -1.94748448 0.96788…	[[-1.67640626 -0.67373056 -0.33187745] [ 1.3259999 1.20226564 0.46037858] [ 1.67275453 -2.13039039 -2.14918433] [-2.53013915 0.8246444 3.20767383] [-0.03564062 -0.56926501 -4.63486791] [ 0.87358326 0.02339834 4.14400833] [ 1.96090313 1.64747681 -2.64539944] [-0.00811943 -2.22290194 2.36217002] [-1.16786265 1.76875599 -2.47420249] [-0.38785254 0.06410076 2.14152818] [ 0.38785254 -0.06410076 -2.141…
111	B4Ca2O5	0	BulkNeutral	4.10849	(1.0, 0.0, 0.0, 1.0)	115.643	Short	S 5 THF - 0	['B', 'B', 'B', 'B', 'O', 'O', 'O', 'O', 'O', 'Ca', 'Ca']	[[ 0.34344299 3.36561954 -0.41289598] [ 1.34294299 -0.44901954 -1.14828103] [ 0.21672 -3.68097149 1.94738103] [-1.63798 -0.63686552 0.29839598] [ 0.59863494 -0.35074253 3.35603391] [-1.77942598 0.25598046 -3.28869712] [ 2.87377402 -0.89476552 1.70519598] [ 0.60302114 2.10753448 -3.28277299] [-2.86501793 2.59282644 -1.43238908] [-0.69835701 1.37763448 -1.35438103] [ 0.69835701 -1.37763448 1.354381…	[[-1.72166563 -0.2510771 -0.38787122] [ 1.01639606 1.47168737 0.35318418] [ 2.31322511 -1.50980984 -1.99632034] [-2.34605169 0.60726534 3.3935353 ] [-0.47783133 -1.00563558 -3.96776883] [ 1.4237114 -0.17383416 3.14796813] [ 2.32875566 1.53116992 -2.79541595] [-0.36874608 -2.3113294 2.50322401] [-0.63175604 2.03966992 -3.08026663] [-0.509311 -0.12408676 1.98623565] [ 0.509311 0.12408676 -1.9862356…
112	B4Ca2O5	0	BulkNeutral	4.42083	(1.0, 0.0, 0.0, 1.0)	151.051	Short	S 5 THF - 0	['B', 'B', 'B', 'B', 'O', 'O', 'O', 'O', 'O', 'Ca', 'Ca']	[[-0.11309201 2.97671954 -1.02809598] [ 1.03770799 -0.86801954 -1.21238103] [ 1.176685 -2.65784149 3.23408103] [-1.206715 -0.43306552 1.40819598] [ 1.78439994 1.09425747 2.47473391] [-2.29456098 -0.88801954 -2.59199712] [ 3.51073902 -1.24466552 0.98529598] [-0.75121386 1.59903448 -3.84427299] [-3.58825293 1.34682644 -0.83268908] [-1.33249201 0.90273448 -1.51508103] [ 1.33249201 -0.90273448 1.5150…	[[-1.52045581 -0.9278112 -0.35713311] [ 0.49912647 1.6788012 0.74781149] [ 2.25039818 -1.49579016 -1.62140377] [-1.41005185 1.22232569 3.92755176] [ 0.12477484 -1.34886034 -4.00807627] [ 1.42652909 -1.11138921 2.68991065] [ 1.85582977 2.1768301 -2.68331478] [-1.68540129 -2.10182103 2.75446179] [-1.14926863 1.41512482 -3.07386422] [-0.57597096 -0.22797262 2.12184377] [ 0.57597096 0.22797262 -2.121…
113	B4Ca2O5	0	BulkNeutral	4.41429	(1.0, 0.0, 0.0, 1.0)	166.906	Short	S 5 THF - 0	['B', 'B', 'B', 'B', 'O', 'O', 'O', 'O', 'O', 'Ca', 'Ca']	[[-3.12570701 1.72851954 0.56460402] [ 0.50069299 1.13138046 -0.66918103] [ 3.43347 -1.84396149 2.53448103] [-0.59493 -1.75596552 0.88139598] [ 2.12398494 1.43115747 2.46813391] [-0.58407598 -0.64761954 -3.20059712] [ 3.27972402 -0.77086552 -0.64820402] [-2.40662886 1.69043448 -3.27807299] [-3.51666793 -1.42477356 -1.43128908] [-1.84120701 0.43833448 -1.13548103] [ 1.84120701 -0.43833448 1.135481…	[[-0.57507423 -1.24272547 -0.32162325] [ 0.65766091 1.87722047 0.50768188] [ 2.91895103 -0.85482913 -1.95591254] [-1.02326809 0.98823842 4.42592494] [-0.23428128 -1.12587399 -4.25120145] [ 0.51806925 -1.84489685 2.99652609] [ 1.16532266 2.22754167 -3.18207521] [-2.88575183 -0.11262038 1.85222698] [-1.93109224 0.67119079 -2.61242482] [-0.58896926 -0.00928255 2.12709346] [ 0.58896926 0.00928255 -2.…
114	B4Ca2O5	0	BulkNeutral	4.61009	(1.0, 0.0, 0.0, 1.0)	171.171	Short	S 5 THF - 0	['B', 'B', 'B', 'B', 'O', 'O', 'O', 'O', 'O', 'Ca', 'Ca']	[[ 0.91020299 4.01086954 -0.63764598] [ 0.98500299 0.18313046 0.62136897] [ 0.32118 -3.88020149 1.61493103] [-2.22452 -0.50131552 -0.39025402] [-0.88090506 -0.38029253 3.54358391] [ 0.94063402 -0.20386954 -2.90214712] [-2.81376598 -2.36621552 2.42894598] [ 2.80248114 1.86008448 -2.33042299] [-0.64817299 2.75347758 -3.32670804] [ 0.73480299 1.55968448 -1.52993103] [-0.73480299 -1.55968448 1.529931…	[[-0.66053183 -0.95132449 -0.22033262] [ 1.37864396 1.41999107 1.19794444] [ 1.95852702 -1.93499898 -3.12123168] [-2.85935253 0.64327556 3.02942604] [-0.78085766 -0.26718251 -4.00793725] [ 0.45432645 0.4573694 4.35894874] [ 2.46757211 1.37217599 -3.33121215] [ 0.22329491 -2.16842457 2.95392575] [-0.68437823 1.95663965 -2.24766564] [-0.54416548 -0.07885834 2.23850517] [ 0.54416548 0.07885834 -2.23…
115	B4Ca2O5	0	BulkNeutral	4.29251	(1.0, 0.0, 0.0, 1.0)	112.338	Short	S 5 THF - 0	['B', 'B', 'B', 'B', 'O', 'O', 'O', 'O', 'O', 'Ca', 'Ca']	[[-0.46822201 3.60296954 0.86175402] [ 1.27977799 -0.04496954 0.29736897] [ 0.883655 -4.15540149 0.14533103] [-1.904645 -0.74731552 -0.74525402] [ 0.04206994 -1.71299253 3.19498391] [ 0.77870902 1.08403046 -3.25174712] [-2.23879098 -2.86471552 1.52444598] [ 1.87645614 3.21248448 -1.68352299] [-1.65424799 2.76837758 -2.35270804] [ 0.16247799 1.94288448 -0.89733103] [-0.16247799 -1.94288448 0.89733…	[[-1.08859347 -0.69815121 -0.23628669] [ 1.20576437 1.57884678 0.89158945] [ 2.1555263 -1.80631101 -2.45645848] [-2.57489378 0.96879513 3.24047633] [-0.552183 -0.28885677 -4.03572169] [ 0.99358125 0.43814634 3.78992607] [ 2.2297292 1.69816867 -2.84257222] [-0.19200685 -2.21749746 2.86179557] [-0.81610502 2.18884728 -2.62645947] [-0.54301683 -0.0652263 2.07539886] [ 0.54301683 0.0652263 -2.0753988…
116	B4Ca2O5	0	BulkNeutral	4.24099	(1.0, 0.0, 0.0, 1.0)	113.285	Short	S 5 THF - 0	['B', 'B', 'B', 'B', 'O', 'O', 'O', 'O', 'O', 'Ca', 'Ca']	[[-0.14829201 2.26001954 1.30230402] [ 1.83810799 -0.37281954 -0.11558103] [-0.104015 -4.21144149 0.85358103] [-1.874315 -0.81526552 -0.68350402] [ 1.44759994 -2.08044253 2.99323391] [ 0.64703902 1.24118046 -3.48049712] [-1.56196098 -1.54756552 3.01889598] [ 2.25998614 3.10983448 -1.43747299] [-1.43421799 3.11252758 -2.02745804] [ 0.23230799 1.71263448 -1.22858103] [-0.23230799 -1.71263448 1.2285…	[[-1.60972393 -0.89579425 -0.3705886 ] [ 0.66941978 1.86344936 0.85107342] [ 1.87008348 -1.54850999 -0.96466532] [-2.0187287 0.65186482 3.73837744] [-0.41060737 -1.17238876 -3.91175698] [ 1.35934941 -0.88408329 3.36436918] [ 2.10122053 1.46256049 -3.04978432] [-1.17288553 -2.49607898 2.78875693] [-1.02655825 1.86289296 -3.09012243] [-0.36225692 -0.28299522 2.07006736] [ 0.36225692 0.28299522 -2.0…
117	B4Ca2O5	0	BulkNeutral	4.47575	(1.0, 0.0, 0.0, 1.0)	114.813	Short	S 5 THF - 0	['B', 'B', 'B', 'B', 'O', 'O', 'O', 'O', 'O', 'Ca', 'Ca']	[[-0.34256201 3.24786954 -0.05189598] [ 1.30473799 -0.16386954 0.12551897] [ 0.415315 -3.86578149 1.29158103] [-2.051085 -1.03531552 -0.46920402] [-0.68027006 0.14890747 3.08623391] [ 1.73236902 0.09613046 -3.22849712] [-1.98843098 -2.53351552 3.08129598] [ 2.52911614 2.91848448 -2.06027299] [-1.20873799 2.05147758 -3.15245804] [ 0.54463799 1.51278448 -1.55658103] [-0.54463799 -1.51278448 1.55658…	[[-1.22734534 -0.35351853 -0.33704233] [ 1.32367594 1.52709976 1.18946569] [ 1.86654887 -1.78921752 -1.9958443 ] [-2.30427238 1.19441915 3.16995684] [-0.67857255 -0.85231073 -4.23931724] [ 0.3281503 -0.29741631 4.43517806] [ 2.23931791 1.50715376 -2.88470836] [ 0.47575517 -2.24461378 2.17833573] [-1.26879297 1.92110227 -2.85185337] [-0.3484213 -0.13762413 2.20629874] [ 0.3484213 0.13762413 -2.206…
118	B4Ca2O5	0	BulkNeutral	4.57213	(1.0, 0.0, 0.0, 1.0)	134.587	Short	S 5 THF - 0	['B', 'B', 'B', 'B', 'O', 'O', 'O', 'O', 'O', 'Ca', 'Ca']	[[ 3.06592299 1.50421954 -0.86224598] [-2.51827701 1.90858046 0.43426897] [ 1.4773 -0.95714149 3.38283103] [ 0.1422 -0.95506552 -0.35665402] [-4.40884712 -0.84128046 -0.43816897] [-2.08484712 -1.98345633 -2.4397069 ] [-1.17846092 1.07535747 -2.8627069 ] [ 4.15607701 -0.99968046 1.14579196] [ 2.11372989 2.01413448 2.31035402] [ 2.02282299 0.04283448 1.06416897] [-2.02282299 -0.04283448 -1.06416897…	[[-0.58978632 0.83856706 -0.09236046] [ 2.25688364 1.03588012 2.4978905 ] [ 0.91994641 -2.35288479 -1.94695141] [-2.28203523 -1.40430175 2.71336189] [-1.27227829 -0.96252897 -4.21811851] [-0.67990411 1.33641303 4.16376116] [ 2.16625365 1.07281792 -2.21284014] [ 0.87395927 -1.96899492 3.03670573] [-0.77627651 2.05966601 -3.06398874] [-0.14926224 -0.01210225 2.28115706] [ 0.14926224 0.01210225 -2.2…
119	B4Ca2O5	0	BulkNeutral	4.59882	(1.0, 0.0, 0.0, 1.0)	94.752	Short	S 5 THF - 0	['B', 'B', 'B', 'B', 'O', 'O', 'O', 'O', 'O', 'Ca', 'Ca']	[[ 0.80227299 -0.50158046 0.96210402] [ 1.86097299 -1.96791954 -2.20538103] [-0.67375 3.28768851 2.66238103] [-1.58895 0.69223448 -1.28920402] [-1.48929712 -2.06098046 -3.42321897] [-0.31591092 -4.18464253 -0.3517569 ] [ 3.08022701 1.42571954 1.19174196] [ 1.39127989 2.86143448 -0.84079598] [-2.62631897 -2.66911264 0.01625 ] [ 0.55307299 1.97203448 1.04521897] [-0.55307299 -1.97203448 -1.04521897…	[[-1.75198376 -0.85357638 -0.9316426 ] [ 0.98054535 0.7575665 0.53431534] [ 2.55782194 -1.59034575 -1.76860979] [-2.2880154 0.99668683 3.481768 ] [-0.21829915 -1.45446792 -4.00261702] [ 1.81046855 -0.65503765 3.03872553] [ 2.04945554 1.65429484 -3.28600156] [-0.46503609 -2.42307064 2.17781427] [-0.69810412 2.05997906 -3.04813297] [-0.59764176 -0.17989275 2.21308729] [ 0.59764176 0.17989275 -2.213…
120	B4Ca2O5	0	BulkNeutral	4.36437	(1.0, 0.0, 0.0, 1.0)	110.12	Short	S 5 THF - 0	['B', 'B', 'B', 'B', 'O', 'O', 'O', 'O', 'O', 'Ca', 'Ca']	[[ 0.23587299 -0.07328046 1.41525402] [ 1.50687299 -3.19251954 -0.97053103] [ 0.11075 3.69924451 1.84643103] [-0.58075 0.41373448 -1.73105402] [-2.08549712 -3.02588046 -1.73156897] [-0.87611092 -4.02564253 1.3638931 ] [ 3.02172701 1.85541954 0.12239196] [ 1.51507989 3.49533448 -1.71854598] [-2.73891897 -1.60971264 0.9743 ] [ 0.56717299 2.10713448 -0.01543103] [-0.56717299 -2.10713448 0.01543103]]	[[-1.28582695 -0.5776728 -0.27729629] [ 1.43839651 1.06771315 0.54405783] [ 2.01859745 -2.04772978 -2.26646085] [-2.71787544 0.47074063 3.08180781] [-0.37116507 -0.61366271 -4.28009662] [ 0.95441858 -0.04236468 4.06860184] [ 2.10370992 1.52610607 -3.12233674] [-0.1097581 -2.33515924 2.66896611] [-0.95044396 1.87730737 -2.57186424] [-0.4512106 0.05331325 2.13436308] [ 0.4512106 -0.05331325 -2.1343…
121	B4Ca2O5	0	BulkNeutral	4.14232	(1.0, 0.0, 0.0, 1.0)	103.162	Short	S 5 THF - 0	['B', 'B', 'B', 'B', 'O', 'O', 'O', 'O', 'O', 'Ca', 'Ca']	[[ 1.68502299e+00 -2.54930461e-01 1.56650402e+00] [ 3.76222989e-01 -3.34136954e+00 -1.15768103e+00] [ 9.29000000e-02 3.88757851e+00 9.03281033e-01] [-6.86400000e-01 4.80584483e-01 -9.24304022e-01] [-2.55184712e+00 -2.69193046e+00 -1.63071897e+00] [-1.25746092e+00 -3.83449253e+00 1.35674310e+00] [ 3.27287701e+00 2.69096954e+00 2.49241956e-01] [ 2.11872989e+00 1.73068448e+00 -2.17289598e+00] [-2.69…	[[-1.00746133 -0.708651 -0.1981912 ] [ 1.70711166 1.11474192 1.09605982] [ 2.24974662 -1.41754346 -2.36129841] [-2.33289905 1.09564584 3.04876301] [-0.37555333 -1.15838748 -3.86455118] [ 0.59717948 -0.34988145 4.18761533] [ 1.94670962 1.37151037 -3.52910381] [-0.10275357 -2.49337006 2.44505818] [-0.83547303 2.08593432 -2.44929144] [-0.40949548 -0.13647444 2.02568556] [ 0.40949548 0.13647444 -2.02…
122	B4Ca2O5	0	BulkNeutral	4.11456	(1.0, 0.0, 0.0, 1.0)	83.2018	Short	S 5 THF - 0	['B', 'B', 'B', 'B', 'O', 'O', 'O', 'O', 'O', 'Ca', 'Ca']	[[-0.24252701 -0.24648046 1.58800402] [ 0.67047299 -2.85981954 -1.52118103] [ 1.46765 3.68344351 1.34838103] [ 0.08025 0.97323448 -1.71460402] [-2.69839712 -1.83668046 -2.55461897] [-2.64601092 -2.52194253 0.7418431 ] [ 3.07982701 0.51601954 2.25834196] [ 3.35717989 1.22553448 -0.59649598] [-3.22771897 0.29198736 -0.29975 ] [ 1.47747299 1.25783448 0.68361897] [-1.47747299 -1.25783448 -0.68361897]]	[[-1.32804937 -0.89182384 -0.28681676] [ 1.08553888 1.5332807 0.60344677] [ 2.67130049 -1.46181769 -1.29202799] [-2.10045853 1.02653818 3.4747917 ] [-0.54851475 -0.75962276 -3.61026369] [ 1.19817996 -0.55555507 3.37403651] [ 1.94204434 1.49104524 -3.34455798] [-1.02616992 -2.41948802 2.8186472 ] [-1.00524678 1.99490377 -2.36708983] [-0.56063089 -0.26389526 1.96174953] [ 0.56063089 0.26389526 -1.9…
123	B4Ca2O5	0	BulkNeutral	4.01071	(1.0, 0.0, 0.0, 1.0)	88.1898	Short	S 5 THF - 0	['B', 'B', 'B', 'B', 'O', 'O', 'O', 'O', 'O', 'Ca', 'Ca']	[[ 2.98222989e-01 -1.33830461e-01 1.88275402e+00] [ 2.05922989e-01 -3.43646954e+00 -5.99431033e-01] [ 9.09100000e-01 3.97284851e+00 3.31310333e-02] [-7.53200000e-01 5.41284483e-01 -1.35285402e+00] [-2.37614712e+00 -2.50943046e+00 -2.10786897e+00] [-2.77676092e+00 -3.03899253e+00 1.27859310e+00] [ 2.82227701e+00 1.80026954e+00 1.93209196e+00] [ 2.57542989e+00 4.41784483e-01 -1.54824598e+00] [-3.11…	[[-1.48517829 -0.40740268 -0.56460752] [ 1.34459066 1.20063244 0.63416714] [ 2.1141587 -1.71705561 -2.18931445] [-2.39803892 0.83687473 3.18749679] [-0.44197875 -1.07246532 -3.87826003] [ 1.00313428 0.44948525 3.70552046] [ 1.81508325 1.52325173 -3.60081298] [-0.24483457 -2.48017623 1.73604728] [-0.51284649 2.27978347 -2.23151691] [-0.55927037 -0.23161206 1.91181035] [ 0.55927037 0.23161206 -1.91…
124	B4Ca2O5	0	BulkNeutral	4.42272	(1.0, 0.0, 0.0, 1.0)	68.7714	Short	S 5 THF - 0	['B', 'B', 'B', 'B', 'O', 'O', 'O', 'O', 'O', 'Ca', 'Ca']	[[ 1.06317299 0.09656954 1.64375402] [-1.53532701 -3.08116954 1.16836897] [ 2.41455 2.77311851 -2.13596897] [-0.42395 0.18938448 -1.26605402] [-4.15149712 -0.73343046 -0.30796897] [-2.94611092 -0.72919253 2.8944931 ] [ 4.17382701 0.42546954 0.28799196] [ 2.28507989 -1.62101552 -1.70974598] [-2.28901897 1.77863736 0.91345 ] [ 1.97767299 0.61338448 -0.77633103] [-1.97767299 -0.61338448 0.77633103]]	[[-1.20225438 -0.57830277 -0.19657867] [ 1.47547225 1.00319954 0.81127189] [ 2.35563531 -1.71761585 -2.17179623] [-2.75739772 0.85708068 3.12166172] [-0.71686916 -0.58513747 -4.1244886 ] [ 0.88173113 0.3245423 4.09902649] [ 2.07675813 1.26047305 -3.41872271] [ 0.06217137 -2.41977044 2.21660968] [-0.78390086 2.07516832 -2.07767309] [-0.54055144 -0.05551695 2.14355846] [ 0.54055144 0.05551695 -2.14…
125	B4Ca2O5	0	BulkNeutral	4.54214	(1.0, 0.0, 0.0, 1.0)	79.1858	Short	S 5 THF - 0	['B', 'B', 'B', 'B', 'O', 'O', 'O', 'O', 'O', 'Ca', 'Ca']	[[-0.05322701 -0.63383046 1.01690402] [-0.74832701 -3.37256954 -1.26408103] [ 1.81065 3.29639851 1.80208103] [ 0.27845 1.09128448 -1.81140402] [-3.29859712 -1.22353046 -2.34571897] [-3.73721092 -2.17629253 0.6157431 ] [ 3.45052701 -0.46893046 1.63224196] [ 3.73097989 1.50568448 -0.98209598] [-3.44061897 1.21123736 0.18715 ] [ 1.91957299 1.09628448 0.52071897] [-1.91957299 -1.09628448 -0.52071897]]	[[-0.69063753 -0.91509054 -0.3525579 ] [ 1.2787411 1.52197737 0.77332195] [ 2.28713332 -1.849943 -2.20881225] [-2.54801809 1.11125554 3.10884343] [-0.42685263 -0.41976349 -4.32709252] [ 1.01236978 0.04011767 4.01563285] [ 1.97643371 1.40960437 -3.4622092 ] [-0.65882362 -2.52805185 2.82226 ] [-1.26991494 2.34924768 -2.49165233] [-0.53100838 -0.15551579 2.20263327] [ 0.53100838 0.15551579 -2.202633…
126	B4Ca2O5	0	BulkNeutral	4.59975	(1.0, 0.0, 0.0, 1.0)	92.8018	Short	S 5 THF - 0	['B', 'B', 'B', 'B', 'O', 'O', 'O', 'O', 'O', 'Ca', 'Ca']	[[-3.14127011e-01 3.31819539e-01 1.10740402e+00] [-9.79127011e-01 -3.16821954e+00 -1.85181033e-01] [ 2.65655000e+00 2.74212851e+00 1.60018103e+00] [ 1.28245000e+00 1.09863448e+00 -2.38390402e+00] [-2.77819712e+00 -1.06068046e+00 -2.22161897e+00] [-3.12981092e+00 -1.86874253e+00 1.85284310e+00] [ 2.46752701e+00 -9.76180461e-01 9.05341956e-01] [ 4.26137989e+00 6.36434483e-01 -8.36895978e-01] [-3.57…	[[-1.12993811 -0.28803226 -0.2745923 ] [ 1.48445138 1.77172636 1.7866348 ] [ 1.81780246 -1.93226714 -1.9981328 ] [-2.49679249 0.2412911 3.29316138] [-0.86624263 -1.42744689 -3.73268826] [ 0.89525303 -0.4536508 4.27288254] [ 2.0292687 1.41240375 -2.76878986] [ 0.15433439 -2.068753 1.88618764] [-0.64608694 1.82734841 -3.08119547] [-0.31336727 0.09760437 2.27633553] [ 0.31336727 -0.09760437 -2.27633…
127	B4Ca2O5	0	BulkNeutral	4.42119	(1.0, 0.0, 0.0, 1.0)	111.288	Short	S 5 THF - 0	['B', 'B', 'B', 'B', 'O', 'O', 'O', 'O', 'O', 'Ca', 'Ca']	[[ 1.39762299 -0.45608046 -0.84204598] [-0.08587701 -3.42461954 0.67756897] [-1.3556 0.75514851 0.87203103] [ 0.9749 4.05573448 -0.19475402] [-1.16964712 -3.69458046 -2.34006897] [-3.37326092 -2.17574253 0.1563931 ] [ 0.71931609 1.81815057 2.88245 ] [ 3.35592989 1.34513448 1.23545402] [-2.04266897 -0.49681264 -2.5389 ] [ 1.15632299 1.74593448 0.70806897] [-1.15632299 -1.74593448 -0.70806897]]	[[-1.45762787 -0.97248013 -0.31295709] [ 1.25819851 0.99768673 0.54033187] [ 2.53989046 -1.20910373 -2.06918297] [-2.4395981 0.99870305 3.23856367] [-0.54945229 -1.09852137 -3.82472961] [ 1.1659687 -0.38626285 3.61791609] [ 2.04247465 1.48459483 -3.75741898] [-0.91395972 -2.38577704 2.36735098] [-0.95121251 2.02090628 -2.42414213] [-0.57113866 -0.20676155 2.12550748] [ 0.57113866 0.20676155 -2.12…
128	B4Ca2O5	0	BulkNeutral	4.18512	(1.0, 0.0, 0.0, 1.0)	100.23	Short	S 5 THF - 0	['B', 'B', 'B', 'B', 'O', 'O', 'O', 'O', 'O', 'Ca', 'Ca']	[[ 1.58267299 -0.60143046 -1.21604598] [-0.87162701 -2.75646954 1.77396897] [-1.07785 0.90508851 0.42053103] [ 1.45975 3.87918448 -0.65415402] [-2.38339712 -3.54443046 -1.44966897] [-3.73101092 -1.12859253 -0.3848069 ] [ 1.53456609 1.02130057 2.75023 ] [ 3.70517989 1.07888448 0.72365402] [-1.30111897 -1.29366264 -2.68028 ] [ 1.46567299 1.45218448 0.34896897] [-1.46567299 -1.45218448 -0.34896897]]	[[-1.22455314 -0.70340318 -0.40433369] [ 1.07038763 1.57125369 0.85485226] [ 2.26699793 -1.75287062 -1.81465943] [-2.78326225 0.7256819 3.05510996] [-0.83939581 -0.38557393 -3.80644025] [ 0.9250445 0.05309985 3.81542894] [ 1.71856323 1.09629344 -4.02365386] [ 0.28035705 -2.39754139 2.26603358] [ 0.07706565 2.39780546 -2.1897407 ] [-0.51339048 -0.10214891 2.02603362] [ 0.51339048 0.10214891 -2.026…
129	B4Ca2O5	0	BulkNeutral	4.20768	(1.0, 0.0, 0.0, 1.0)	163.845	Short	S 5 THF - 0	['B', 'B', 'B', 'B', 'O', 'O', 'O', 'O', 'O', 'Ca', 'Ca']	[[-0.58619701 -3.42926696 0.91267701] [ 1.09750299 -0.04438304 1.80894598] [ 0.26858 3.519325 -0.52049196] [-1.12682 -0.06820201 -1.00093103] [ 3.19404897 2.41350087 -1.52673103] [-1.56268897 -1.081275 3.75950804] [ 0.70058701 1.59438592 -3.48467701] [ 2.62412483 -0.72284397 -1.43491494] [-3.52276598 -1.06718304 0.99693103] [-1.23249701 -1.18750201 1.22349196] [ 1.23249701 1.18750201 -1.22349196]]	[[-0.89661657 -1.18361371 -0.26716114] [ 1.27934119 1.38640753 0.95912903] [ 2.48283627 -1.37443892 -2.16220657] [-2.25304247 1.14526049 2.55903423] [-0.66150138 -0.84142886 -3.74570099] [ 1.02778709 -0.07128383 4.0845594 ] [ 1.68922649 1.43664035 -3.66611801] [-1.0314684 -2.41496496 2.76525739] [-0.81718583 2.28825013 -1.88775901] [-0.47632505 -0.30373272 2.02657429] [ 0.47632505 0.30373272 -2.0…
130	B4Ca2O5	0	BulkNeutral	4.14811	(1.0, 0.0, 0.0, 1.0)	67.4169	Short	S 5 THF - 0	['B', 'B', 'B', 'B', 'O', 'O', 'O', 'O', 'O', 'Ca', 'Ca']	[[-1.53784701 -3.84634196 -0.94372299] [ 0.73965299 -0.13965804 1.45704598] [-1.87607 2.19415 -0.20839196] [ 0.84383 -1.06050701 -1.71453103] [ 1.47539897 3.65242587 1.10696897] [ 0.38726103 -3.72195 2.19260804] [ 1.07032701 3.05331092 -2.29763701] [ 3.15547483 2.08308103 -0.49181494] [-2.55871598 -1.59555804 1.77303103] [-0.78064701 -1.89662701 0.30839196] [ 0.78064701 1.89662701 -0.30839196]]	[[-2.23144574 -0.97340687 -1.56540379] [ 0.22923274 2.07274114 0.65386341] [ 1.31267876 -0.98294772 0.01619056] [-0.85273793 0.93761987 4.05507583] [ 0.9151356 -1.07330777 -3.84095488] [ 2.1630138 -1.12268547 3.58766798] [ 2.03974758 1.32617529 -2.93578249] [-1.07420634 -2.32481037 2.38281545] [-0.78748829 1.92695181 -3.3784852 ] [-0.1011685 -0.24040013 2.05759133] [ 0.1011685 0.24040013 -2.05759…
131	B4Ca2O5	0	BulkNeutral	4.19871	(1.0, 0.0, 0.0, 1.0)	104.512	Short	S 5 THF - 0	['B', 'B', 'B', 'B', 'O', 'O', 'O', 'O', 'O', 'Ca', 'Ca']	[[ 1.28523299 -3.12569196 -2.13457299] [ 0.95533299 -0.81790804 1.41099598] [-0.85519 1.8774 2.74925804] [-0.57989 0.43329299 -1.55438103] [ 2.13817897 3.06007587 2.04661897] [-1.47935897 -3.3982 0.66825804] [-0.68307299 4.03496092 -0.08050701] [ 2.28625483 2.38873103 -0.78116494] [-2.60363598 -2.52210804 -1.69931897] [-0.39166701 -1.95697701 -0.65125804] [ 0.39166701 1.95697701 0.65125804]]	[[-1.52123652 -0.75432734 -0.23863224] [ 1.36983042 1.16522816 0.58168058] [ 2.68964356 -0.87725752 -1.95208536] [-2.03757869 1.51783462 3.08587541] [-0.27529522 -1.22066253 -3.89720095] [ 1.01071973 -0.95386528 3.50020309] [ 1.65108492 1.86568769 -3.45219507] [-1.29872498 -2.36980156 2.9538091 ] [-1.13043574 1.87693757 -2.59662015] [-0.48864299 -0.17700705 2.03400975] [ 0.48864299 0.17700705 -2.…
132	B4Ca2O5	0	BulkNeutral	4.40432	(1.0, 0.0, 0.0, 1.0)	156.898	Short	S 5 THF - 0	['B', 'B', 'B', 'B', 'O', 'O', 'O', 'O', 'O', 'Ca', 'Ca']	[[ 0.13362299 -2.01561494 0.21103851] [-0.31367701 1.54961494 0.61668448] [ 3.4873 0.43007701 -0.36493046] [-3.8899 -0.11175402 0.94630747] [ 2.29995402 -0.89487701 -3.08958563] [ 1.85691494 2.74657816 -2.40881552] [-1.4668 0.01523103 3.92473851] [-2.39235598 -2.83203793 3.05206954] [-0.6290069 0.38895402 -2.99354655] [-1.48787701 -0.55155402 1.52693046] [ 1.48787701 0.55155402 -1.52693046]]	[[-1.22188455 -1.17059667 -0.12923271] [ 1.5042312 0.91050065 1.01654958] [ 2.16839534 -1.44251434 -2.38675842] [-2.61199589 1.0177291 2.86024715] [-0.81989623 -0.57476287 -3.97386898] [ 0.56518446 0.38539715 4.7529959 ] [ 1.92513951 1.74795235 -2.97903225] [-0.63016584 -2.20982399 3.50355184] [-1.04967394 2.19800428 -1.8908246 ] [-0.52076512 -0.16490101 2.13333491] [ 0.52076512 0.16490101 -2.133…
133	B4Ca2O5	0	BulkNeutral	4.20577	(1.0, 0.0, 0.0, 1.0)	163.889	Short	S 5 THF - 0	['B', 'B', 'B', 'B', 'O', 'O', 'O', 'O', 'O', 'Ca', 'Ca']	[[ 0.41997299 -2.08111494 0.39948851] [-0.10332701 1.26311494 0.50423448] [ 3.81735 1.02067701 -0.70628046] [-3.81165 -0.25385402 0.93255747] [ 1.59901402 -1.25457701 -2.84393563] [ 1.70896494 2.64707816 -2.73986552] [-0.93495 0.49473103 3.50228851] [-2.40950598 -2.23353793 2.78971954] [-0.5589569 0.56765402 -2.75289655] [-1.38242701 -0.63165402 1.45328046] [ 1.38242701 0.63165402 -1.45328046]]	[[-0.84305704 -1.06544055 -0.12033086] [ 1.73702569 0.83411875 0.97672692] [ 2.05553749 -1.7999547 -2.94069777] [-2.52734474 1.17656403 2.77326642] [-0.84690379 -0.54804159 -4.05177139] [ 0.06256444 0.56190229 4.27285588] [ 1.63285663 1.96568031 -2.38509105] [-0.55292886 -2.21964913 2.85523072] [-1.15343121 1.71278507 -1.98722597] [-0.41250021 0.0205205 2.06192576] [ 0.41250021 -0.0205205 -2.0619…
134	B4Ca2O5	0	BulkNeutral	4.38957	(1.0, 0.0, 0.0, 1.0)	137.591	Short	S 5 THF - 0	['B', 'B', 'B', 'B', 'O', 'O', 'O', 'O', 'O', 'Ca', 'Ca']	[[-1.17277701e+00 -1.49291494e+00 1.00798851e+00] [ 7.01722989e-01 1.15331494e+00 -1.67165517e-01] [ 3.48940000e+00 -1.46492299e+00 -7.70804611e-02] [-2.40400000e+00 3.36674598e+00 1.07405747e+00] [ 1.18105402e+00 -3.37197701e+00 -1.90173563e+00] [ 2.05681494e+00 -8.77218445e-02 -3.52806552e+00] [-2.60000000e-03 1.53093103e+00 3.27368851e+00] [-3.73471898e+00 3.29662067e-01 1.95491954e+00] [-5.20…	[[-1.14946318 -1.81555326 0.05236908] [ 0.85185432 0.96765401 0.43414832] [ 2.98539795 -0.86026645 -2.16221966] [-1.32179652 1.56431086 3.75147697] [-0.04796338 -1.03647699 -3.91217726] [ 1.14506153 -1.19261275 3.21361198] [ 1.02125168 2.47981123 -3.08107293] [-2.96295162 -1.27196812 2.73523822] [-1.46308836 1.07606847 -2.54111177] [-0.69291457 -0.23269849 2.06949248] [ 0.69291457 0.23269849 -2.0…
135	B4Ca2O5	0	BulkNeutral	4.45789	(1.0, 0.0, 0.0, 1.0)	108.215	Short	S 5 THF - 0	['B', 'B', 'B', 'B', 'O', 'O', 'O', 'O', 'O', 'Ca', 'Ca']	[[-1.79237701 -0.47106494 0.71368851] [ 0.77822299 0.72316494 -0.89156552] [ 2.0197 -2.25247299 1.79931954] [-2.2133 3.67029598 -0.94324253] [-0.13989598 -3.99572701 -0.25033563] [ 3.18021494 -2.46887184 -1.19736552] [ 0.9091 2.62678103 1.67598851] [-2.11317598 2.92051207 2.23731954] [ 0.3092931 -2.13889598 -2.64529655] [-0.98557701 1.96749598 0.35468046] [ 0.98557701 -1.96749598 -0.35468046]]	[[-1.30128399 -0.44536268 -0.17832465] [ 1.273543 1.26337251 0.85196652] [ 2.16556753 -1.72762064 -2.17163939] [-2.20244472 0.98716582 3.66527173] [-0.4069907 -1.14627253 -4.02034791] [ 0.72981576 -0.37013089 4.16303666] [ 2.00736442 1.59805098 -3.07649058] [-0.31118573 -2.43823139 2.11980424] [-1.03379666 1.75547256 -2.74184475] [-0.54097535 -0.04746845 2.16178008] [ 0.54097535 0.04746845 -2.161…
136	B4Ca2O5	0	BulkNeutral	4.48954	(1.0, 0.0, 0.0, 1.0)	136.599	Short	S 5 THF - 0	['B', 'B', 'B', 'B', 'O', 'O', 'O', 'O', 'O', 'Ca', 'Ca']	[[-1.96662701 -0.97251494 1.14848851] [ 0.81707299 0.67271494 -0.35776552] [ 3.14485 -2.31112299 0.12681954] [-2.15505 3.42474598 -0.04054253] [-0.24388598 -3.79937701 -1.21883563] [ 2.22846494 -1.72632184 -3.19496552] [ 1.16905 1.84533103 2.65638851] [-1.68930598 2.35006207 3.17681954] [-0.6064569 -1.36484598 -2.92979655] [-0.98102701 1.60254598 1.22818046] [ 0.98102701 -1.60254598 -1.22818046]]	[[-0.73674569 -0.8174914 -0.19251863] [ 1.4720139 1.69621121 1.04330033] [ 1.85489603 -2.24498782 -2.60131594] [-2.63351958 1.00787857 2.90233089] [-0.7666336 -0.53510781 -4.15691957] [ 0.28694509 -0.12312272 4.28616753] [ 2.07538497 1.66859409 -2.98142203] [ 0.34987874 -2.41136164 2.42718857] [-0.88794417 1.85212997 -2.56816511] [-0.41653733 0.05538375 2.20509051] [ 0.41653733 -0.05538375 -2.205…
137	B4Ca2O5	0	BulkNeutral	4.23139	(1.0, 0.0, 0.0, 1.0)	161.262	Short	S 5 THF - 0	['B', 'B', 'B', 'B', 'O', 'O', 'O', 'O', 'O', 'Ca', 'Ca']	[[-0.66782701 -2.06311494 0.12743851] [-0.18532701 1.25611494 0.14768448] [ 3.07805 0.37607701 -1.26613046] [-2.81915 0.57044598 2.79050747] [ 1.00912402 -1.69287701 -3.26378563] [ 0.92553391 1.05769196 3.43590633] [ 1.33426494 2.18207816 -3.19481552] [-0.44921598 -1.92353793 3.67086954] [-1.3186569 0.13435402 -3.36674655] [-0.71802701 -0.24385402 1.97513046] [ 0.71802701 0.24385402 -1.97513046]]	[[-1.0824745 -0.655971 -0.17869686] [ 1.12797128 1.62974062 0.8889899 ] [ 1.77712351 -1.93108973 -2.0812584 ] [-2.41117476 0.60557096 3.143162 ] [-0.62032916 -0.99008849 -3.92217933] [ 0.97150393 0.02253893 4.05373266] [ 2.1169501 1.52550972 -2.7798926 ] [-0.39021519 -2.60586531 2.61495233] [-0.77395291 2.16617144 -2.79295319] [-0.38697462 -0.10786639 2.07720567] [ 0.38697462 0.10786639 -2.077205…
138	B4Ca2O5	0	BulkNeutral	4.4708	(1.0, 0.0, 0.0, 1.0)	150.537	Short	S 5 THF - 0	['B', 'B', 'B', 'B', 'O', 'O', 'O', 'O', 'O', 'Ca', 'Ca']	[[-1.46037701 -1.36291494 0.50353851] [ 1.10912299 0.71431494 0.11408448] [ 2.4348 -2.40252299 -1.86453046] [-1.5429 2.89524598 2.24290747] [-0.73927598 -2.26487701 -3.55318563] [ 1.28248391 0.15989196 3.60150633] [ 1.44021494 1.12427816 -3.56011552] [-1.82779598 -0.54933793 3.56846954] [-1.3947069 0.16795402 -3.14814655] [-0.51137701 0.54204598 2.10753046] [ 0.51137701 -0.54204598 -2.10753046]]	[[-1.31026848 -1.58620354 -0.10461362] [ 1.01841374 0.72909363 0.42973346] [ 2.73684902 -1.3311234 -2.43199703] [-1.91608798 1.73900193 3.01630614] [-0.38799268 -0.90364424 -4.16343773] [ 1.16313098 -1.01682711 3.50062383] [ 1.39584243 2.45603138 -2.83410951] [-1.84572808 -1.96214321 3.01991176] [-1.32316707 1.14841382 -2.9689421 ] [-0.62324096 -0.29947902 2.12576762] [ 0.62324096 0.29947902 -2.1…
139	B4Ca2O5	0	BulkNeutral	4.39936	(1.0, 0.0, 0.0, 1.0)	174.62	Short	S 5 THF - 0	['B', 'B', 'B', 'B', 'O', 'O', 'O', 'O', 'O', 'Ca', 'Ca']	[[-1.11287701 -0.43576494 -0.42731149] [ 1.19272299 1.47646494 1.06733448] [ 2.3857 -1.44807299 -2.33168046] [-2.4774 0.57729598 3.50045747] [-0.43504598 -0.71412701 -4.17233563] [ 0.86928391 -0.35995804 4.01335633] [ 1.86201494 2.16542816 -2.82756552] [-1.70440598 -2.42318793 2.63331954] [-0.9629069 2.08250402 -2.64229655] [-0.55797701 -0.28410402 2.10868046] [ 0.55797701 0.28410402 -2.10868046]]	[[-1.12285927 -0.47932157 -0.34701489] [ 1.21329635 1.5648873 0.9059688 ] [ 2.30883888 -1.58539489 -2.31969819] [-2.33878377 0.80126885 3.55134378] [-0.59657171 -1.02223574 -4.08739076] [ 1.04015093 -0.05523021 3.98839429] [ 1.71012101 1.97559053 -3.05349532] [-1.5567878 -2.2449142 2.87193023] [-1.1031128 1.87205941 -2.74304201] [-0.46576662 -0.13607945 2.14549075] [ 0.46576662 0.13607945 -2.1454…
140	B4Ca2O5	0	BulkNeutral	3.96844	(1.0, 0.0, 0.0, 1.0)	93.7078	Short	S 5 THF - 0	['B', 'B', 'B', 'B', 'O', 'O', 'O', 'O', 'O', 'Ca', 'Ca']	[[-3.42837701 2.70033506 -0.82256149] [-0.23057701 -1.10643506 1.45328448] [ 2.8943 1.35272701 1.30776954] [ 0.2219 0.59049598 -1.70659253] [ 3.32134402 -0.80032701 -1.92988563] [ 1.34524598 -3.02943506 -0.88076839] [-1.82321609 2.18214196 1.91380633] [-3.05940998 -0.80408793 -0.90223046] [ 3.77707701 -2.00489712 0.94192356] [-1.81317701 0.80569598 0.01923046] [ 1.81317701 -0.80569598 -0.01923046…	[[-1.64051109 0.77548984 -0.13312415] [ 1.87025664 2.81796299 -0.69161313] [ 1.43652886 -1.11624393 -0.28246133] [-1.86973787 -0.38160583 4.01006771] [-0.26503829 -1.10002588 -3.23768656] [ 1.21306292 0.04468737 3.20546353] [ 2.01421002 1.10221863 -3.72843336] [-1.56529842 -2.59332634 1.28260125] [-0.97007802 1.97850814 -3.24665399] [-0.49904939 -0.69611269 1.78983338] [ 0.49904939 0.69611269 -1.…
161	B4Ca2O5	1	BulkNeutral	4.52204	(1.0, 0.16470588235294117, 0.0, 1.0)	121.303	Short	S 5 THF - 1	['B', 'B', 'B', 'B', 'O', 'O', 'O', 'O', 'O', 'Ca', 'Ca']	[[-2.5827 -0.55044598 0.44092051] [ 0.9521 -0.48005402 -0.03820351] [ 0.22192299 3.91081701 -0.57987949] [ 0.68472299 2.07594598 3.22300649] [ 3.19467701 2.10093103 0.40088649] [-0.1134 -3.41717701 1.09069752] [-2.27050804 -3.84685402 -1.2267565 ] [ 0.53410804 -3.13596897 -2.41624156] [-1.70077701 -0.9084 -2.7081565 ] [ 0.8879 1.90764598 0.82747949] [-0.8879 -1.90764598 -0.82747949]]	[[-0.46072457 0.95910303 -0.07912033] [ 2.54219732 0.96350305 2.78837995] [ 1.56874368 -1.66687059 -1.38864202] [-0.65610763 -1.74086889 3.49555404] [-2.36485016 0.8028771 -3.1177986 ] [-1.11098141 1.83340393 3.19138414] [ 1.05739638 1.8226523 -2.90506986] [-1.63440755 -2.07726661 -2.01633827] [-0.02669961 -0.67055598 -4.58345568] [ 0.31643534 0.22935312 2.22698624] [-0.31643534 -0.22935312 -2.22…
162	B4Ca2O5	1	BulkNeutral	4.31083	(1.0, 0.16470588235294117, 0.0, 1.0)	72.5444	Short	S 5 THF - 1	['B', 'B', 'B', 'B', 'O', 'O', 'O', 'O', 'O', 'Ca', 'Ca']	[[-0.7804 1.18180402 1.32690701] [ 0.7036 -0.86550402 -0.98369701] [ 0.45952299 2.49295701 -3.04859299] [ 2.48792299 3.58889598 0.50028299] [ 4.04007701 1.08508103 -1.07747701] [ 0.5822 -2.72922701 2.03968402] [-2.26880804 -1.57810402 2.74613 ] [-1.51419196 -3.96091897 -0.10795506] [-3.28037701 -0.96755 -0.30197 ] [ 1.1193 1.66389598 -0.79020701] [-1.1193 -1.66389598 0.79020701]]	[[-0.95867315 1.11911701 0.20083051] [ 2.62674553 -0.03340616 3.52410416] [ 1.3530588 -1.37948097 -0.18064128] [-1.51637353 -0.89583615 3.55218301] [ 1.02749265 -1.09441385 -3.59522592] [ 0.7925007 2.74547671 3.23958023] [ 0.8891422 1.93426325 -2.72323331] [-1.69316939 -2.1218767 -2.10214864] [-2.11872415 1.02454877 -3.52911015] [ 0.32426888 0.00686166 2.13087119] [-0.32426888 -0.00686166 -2.1308…
163	B4Ca2O5	1	BulkNeutral	4.35747	(1.0, 0.16470588235294117, 0.0, 1.0)	87.0436	Short	S 5 THF - 1	['B', 'B', 'B', 'B', 'O', 'O', 'O', 'O', 'O', 'Ca', 'Ca']	[[-1.13035 0.95120402 1.04531701] [ 1.27815 -1.37350402 -0.46865701] [ 0.59307299 2.60913201 -2.49458299] [ 2.35967299 2.57209598 1.62458699] [ 3.53382701 1.14068103 -1.69832701] [-1.33885 -2.01782701 2.80399402] [-3.93265804 -1.25120402 0.76354 ] [-1.57404196 -3.81651897 -0.00604506] [-2.02182701 -1.27735 -1.85786 ] [ 1.52115 1.50929598 -0.39371701] [-1.52115 -1.50929598 0.39371701]]	[[-0.8520004 1.73459521 0.07137848] [ 2.75528424 0.50782372 2.64074631] [ 1.22043187 -1.24958536 -0.4735508 ] [-1.15288979 -1.64702588 3.0562069 ] [-0.20951489 -2.06619664 -3.64708638] [-0.72525808 1.65260265 3.66282765] [ 1.59776393 0.77226592 -3.25227358] [-2.40974515 -1.09960725 -1.46800663] [-1.70758798 1.17204356 -3.57126292] [ 0.40611402 0.14373205 2.13571938] [-0.40611402 -0.14373205 -2.13…
164	B4Ca2O5	1	BulkNeutral	4.64668	(1.0, 0.16470588235294117, 0.0, 1.0)	133.71	Short	S 5 THF - 1	['B', 'B', 'B', 'B', 'O', 'O', 'O', 'O', 'O', 'Ca', 'Ca']	[[ 1.13407 0.38435402 -0.77047299] [ 2.00989 -3.63445402 1.11679499] [ 0.65792299 -0.47752299 3.24822701] [-4.07337701 1.69924598 -1.63821701] [-2.37160804 -0.23305402 0.53255 ] [ 3.69339196 -0.62197701 1.21398899] [-1.02186 2.83137701 -2.97218103] [-0.83663103 2.77953103 0.35994196] [-1.20984598 -0.7131 -2.66595804] [-1.58 1.17154598 -1.23652701] [ 1.58 -1.17154598 1.23652701]]	[[-0.8750481 1.11732704 -0.11550979] [ 1.98246531 0.09503009 2.69678886] [ 1.27138351 -1.85222945 -4.1371998 ] [-1.75762967 -0.96346746 3.80507731] [-1.88826443 -1.31486675 -1.94554724] [-0.91171942 2.3002399 3.06258598] [ 1.98305713 1.22947751 -1.76385144] [ 1.28205003 -1.93012851 -0.77032465] [-0.46867072 1.20281872 -4.02843997] [-0.28287972 0.36190796 2.27748122] [ 0.28287972 -0.36190796 -2.27…
165	B4Ca2O5	1	BulkNeutral	4.65261	(1.0, 0.16470588235294117, 0.0, 1.0)	143.542	Short	S 5 THF - 1	['B', 'B', 'B', 'B', 'O', 'O', 'O', 'O', 'O', 'Ca', 'Ca']	[[ 0.8915 1.63126954 1.11429253] [-3.6155 0.33683046 1.78440747] [-0.76837701 -2.74871149 3.13029253] [ 0.10672299 -1.07111552 -0.80589253] [-3.06500804 -2.90603046 0.46467644] [ 2.87065402 3.06044655 -1.81732356] [ 3.66296897 0.27117758 -1.02332356] [-0.53311609 2.40025345 -2.24688448] [ 1.76296207 0.62179138 -3.93298448] [ 1.4825 1.14758448 -1.37729253] [-1.4825 -1.14758448 1.37729253]]	[[-0.32206761 1.30293925 -0.08223609] [ 2.45422298 1.07432082 3.28133719] [ 1.06028474 -1.74152521 -0.73508272] [-0.96835955 -1.69234676 3.54508777] [-0.2193255 -1.48359861 -4.31977824] [-0.95554601 1.84815697 3.70492364] [ 1.44780772 0.851886 -3.42289542] [-2.52387495 -1.35808665 -1.6969311 ] [-2.004466 1.3415574 -3.62565394] [ 0.35568276 0.20254553 2.29001227] [-0.35568276 -0.20254553 -2.290012…
166	B4Ca2O5	1	BulkNeutral	4.56919	(1.0, 0.16470588235294117, 0.0, 1.0)	87.5423	Short	S 5 THF - 1	['B', 'B', 'B', 'B', 'O', 'O', 'O', 'O', 'O', 'Ca', 'Ca']	[[-1.20978851 -0.28538046 -0.05329598] [ 1.90031149 2.91778046 0.67771897] [ 1.88831149 -2.57995149 1.80968103] [ 0.14881149 -3.24406552 -2.61430402] [-1.41101149 4.23255057 0.15591207] [ 2.08751839 -0.68202644 -1.33170402] [-1.39989655 -3.61444943 0.50969598] [-0.46905862 2.38347242 -1.90890402] [-1.43990459 1.79208851 2.43100402] [-0.41468851 2.21293448 0.38771897] [ 0.41468851 -2.21293448 -0.3…	[[-0.69295037 1.02521392 0.12894534] [ 2.52563079 -0.23139195 2.65790562] [ 1.60301626 -1.66814701 -2.68915488] [-2.14657972 -1.0184331 3.42573802] [-1.8520994 -0.97686318 -2.27163761] [-0.33547861 1.98316381 3.35235147] [ 1.29440896 2.21849535 -2.14417136] [-0.01357138 -2.34513984 1.0471216 ] [-0.60083524 0.62347562 -4.37950015] [-0.11729601 -0.21812548 2.27113067] [ 0.11729601 0.21812548 -2.271…
167	B4Ca2O5	1	BulkNeutral	4.68247	(1.0, 0.16470588235294117, 0.0, 1.0)	90.3777	Short	S 5 THF - 1	['B', 'B', 'B', 'B', 'O', 'O', 'O', 'O', 'O', 'Ca', 'Ca']	[[-3.57834101 -0.93258046 -0.91324598] [ 2.11529299 4.09838046 -0.63063103] [ 0.36516 -0.51865149 -0.72616897] [ 1.47736 1.38553448 2.29674598] [ 3.57852299 1.01257356 -0.42101494] [-0.78480207 2.51261149 -0.54386092] [-2.88574 -3.63961954 0.9602 ] [-0.43387103 -3.80919655 -0.86143793] [-0.87187793 -1.57168046 2.30940804] [-1.37713701 -1.88896552 0.12916897] [ 1.37713701 1.88896552 -0.12916897]]	[[-0.93293524 0.14628269 -0.19466837] [ 1.77003491 1.40899553 2.06374622] [ 0.43114445 -2.32087484 -2.98929814] [-0.16332451 -1.16973714 4.50265727] [-1.72654439 1.34441721 -3.26372251] [-1.54656241 1.58486938 3.01740275] [ 1.85452343 1.48173906 -1.71140537] [ 0.63719019 -2.16896022 1.45413745] [ 0.90869342 0.5834931 -4.61845449] [-0.10571342 -0.19058483 2.33106924] [ 0.10571342 0.19058483 -2.331…
168	B4Ca2O5	1	BulkNeutral	4.49984	(1.0, 0.16470588235294117, 0.0, 1.0)	75.2994	Short	S 5 THF - 1	['B', 'B', 'B', 'B', 'O', 'O', 'O', 'O', 'O', 'Ca', 'Ca']	[[-1.16444201e+00 -3.33734546e+00 -1.93294598e+00] [-3.25832701e+00 -1.21488454e+00 1.00376897e+00] [ 4.06500000e-03 4.48932351e+00 -1.96368967e-01] [ 1.00126500e+00 -6.74130517e-01 2.08345978e-01] [ 2.32750293e+00 2.21764649e+00 2.04893908e+00] [ 1.20545696e+00 1.62744649e+00 -2.35183103e+00] [ 3.51358109e+00 2.52007753e+00 -7.62293100e-01] [-5.27562011e-01 -3.62730753e+00 1.80743793e+00] [-1.31…	[[-0.63846234 1.04503852 -0.02553295] [ 1.76251234 -0.98786236 3.00297681] [ 1.91710643 -1.84839941 -3.61949243] [-2.41319628 -0.74583804 3.13851707] [-1.58568297 -1.3881773 -2.27846244] [-0.06736694 2.2371623 3.41951458] [ 1.42279826 2.00603228 -2.91287776] [ 1.3597913 -1.33838968 -0.35104239] [-1.10539844 0.81154193 -4.17092647] [-0.27944584 0.05313007 2.23186446] [ 0.27944584 -0.05313007 -2.23…
169	B4Ca2O5	1	BulkNeutral	4.53499	(1.0, 0.16470588235294117, 0.0, 1.0)	97.6339	Short	S 5 THF - 1	['B', 'B', 'B', 'B', 'O', 'O', 'O', 'O', 'O', 'Ca', 'Ca']	[[ 2.77377299 -2.25158046 -2.49604598] [ 0.14097299 0.58798046 -0.89293103] [ 0.54105 1.65033851 3.36043103] [-0.40775 -3.07526552 0.61014598] [-2.76013506 3.09440345 0.84816207] [ 2.59728793 -0.53664253 0.75666092] [-2.67963391 0.23664253 1.73625402] [-0.36547989 -2.79955747 -3.05599196] [ 0.24344196 3.80998046 0.55973908] [ 0.90087299 -1.74116552 -1.13943103] [-0.90087299 1.74116552 1.13943103]]	[[-1.06428087 0.1733119 -0.01376424] [ 2.33155618 0.57266204 2.05710965] [ 1.51207113 -2.20176998 -2.67856283] [-1.43532578 -1.02000121 3.98661688] [-1.79672349 -1.05146474 -3.24880433] [-0.67395819 2.09176248 3.53277434] [ 1.96387538 1.58084858 -1.97360758] [ 0.158751 -2.54883323 1.04147628] [-0.32192841 1.5959608 -3.906703 ] [-0.14769264 -0.03106847 2.2624664 ] [ 0.14769264 0.03106847 -2.262466…
170	B4Ca2O5	1	BulkNeutral	4.67898	(1.0, 0.16470588235294117, 0.0, 1.0)	86.1317	Short	S 5 THF - 1	['B', 'B', 'B', 'B', 'O', 'O', 'O', 'O', 'O', 'Ca', 'Ca']	[[ 1.93902799 0.76541954 2.40455402] [ 0.31402799 -0.46771954 -0.97513103] [-3.122595 1.92504851 -0.87216897] [ 4.390705 0.73403448 -0.86815402] [ 2.79345098 -1.92352644 0.30277701] [-2.46906397 0.19328046 2.19494598] [ 1.86007397 2.53147356 -1.40604598] [-1.87908006 -2.72902758 0.53763793] [-3.99792603 -1.40564138 -1.2028 ] [ 2.30492799 0.39683448 0.05516897] [-2.30492799 -0.39683448 -0.05516897…	[[-1.09213916 -0.23724666 0.13857038] [ 1.95774383 1.12360656 2.24328421] [ 1.09258259 -2.30695164 -2.77512656] [-1.0126806 -0.72372819 4.36136262] [-1.05794383 -0.05048712 -4.27599977] [-1.46701458 1.91278855 2.40501652] [ 2.24928064 1.03374765 -2.19625236] [ 0.14860024 -2.66684903 2.17049143] [-0.93137465 2.26155271 -2.29902339] [-0.13373614 -0.06242834 2.3348301 ] [ 0.13373614 0.06242834 -2.33…
171	B4Ca2O5	1	BulkNeutral	4.47436	(1.0, 0.16470588235294117, 0.0, 1.0)	136.031	Short	S 5 THF - 1	['B', 'B', 'B', 'B', 'O', 'O', 'O', 'O', 'O', 'Ca', 'Ca']	[[-4.18047701 0.51827304 1.51937701] [ 2.37692299 -0.45484304 2.24214598] [ 2.3404 2.636065 -0.37319196] [ 0.1041 -0.66367201 -1.17573103] [ 3.75381494 -0.142235 -1.80876897] [-1.39976207 -1.71265109 1.88442184] [-1.24276207 2.06907994 0.51309196] [-3.84768391 -1.98165109 -0.75853908] [-3.06107701 1.107165 -1.75984483] [-2.22457701 -0.19684201 0.13219196] [ 2.22457701 0.19684201 -0.13219196]]	[[-0.95317586 0.94858954 -0.15897952] [ 2.37713705 0.5603826 2.21789415] [ 1.15735404 -2.16892808 -3.74296461] [-0.96164342 -1.58481564 3.02145402] [-2.11265285 -1.49538395 -2.6445388 ] [-1.55293927 1.76958268 3.44092421] [ 2.21179994 0.63404336 -1.77467837] [-0.10311967 -2.41037389 -0.51795443] [-0.36303225 0.8186223 -4.30175071] [-0.08916493 0.54403892 2.16818718] [ 0.08916493 -0.54403892 -2.16…
172	B4Ca2O5	1	BulkNeutral	4.6833	(1.0, 0.16470588235294117, 0.0, 1.0)	41.3838	Short	S 5 THF - 1	['B', 'B', 'B', 'B', 'O', 'O', 'O', 'O', 'O', 'Ca', 'Ca']	[[ 1.09377299 -1.97631696 3.57157701] [-0.89242701 -1.08053304 -3.12985402] [ 1.77775 2.189075 -3.75429196] [ 0.43065 0.75633799 0.57476897] [-0.80783506 2.638175 -1.69586897] [-1.29541207 0.35948994 4.42229196] [-1.53133391 -2.68424109 1.02536092] [-2.81532701 0.292875 1.76705517] [ 2.92231897 -0.34170087 -1.35812701] [-0.63492701 -0.64625201 2.15929196] [ 0.63492701 0.64625201 -2.15929196]]	[[-0.91574172 -0.45381946 -0.20816083] [ 2.00188721 1.49466294 2.34912625] [ 0.77341727 -2.21653368 -3.51384897] [-1.09257595 -0.45976148 4.54335225] [-1.56367474 0.17794543 -4.34594619] [-1.97207084 1.56121579 2.04011721] [ 2.35099024 0.84241214 -2.08918297] [ 0.55168661 -2.50509001 1.9802481 ] [-0.63137759 2.29304002 -2.34043921] [-0.02076694 0.02313352 2.34144171] [ 0.02076694 -0.02313352 -2.3…
173	B4Ca2O5	1	BulkNeutral	4.66213	(1.0, 0.16470588235294117, 0.0, 1.0)	139.512	Short	S 5 THF - 1	['B', 'B', 'B', 'B', 'O', 'O', 'O', 'O', 'O', 'Ca', 'Ca']	[[ 1.14217799 1.27651304 -3.38252299] [-0.83222201 -0.71430304 0.22544598] [ 1.323955 2.578805 2.24490804] [ 0.454155 -1.38451701 4.10836897] [-2.49011397 0.43829696 -2.71432413] [ 2.819455 0.016605 1.01371494] [-0.91845304 -2.15971684 -3.67686207] [-1.99949212 1.17521799 2.45763908] [ 1.39428603 -2.07614212 -2.03643908] [-0.27802201 -0.33598201 -2.28990804] [ 0.27802201 0.33598201 2.28990804]]	[[-0.77718522 0.80578076 0.01867349] [ 1.95275845 -1.20812844 2.85829745] [ 2.15007077 -1.11627434 -2.91661536] [-2.38647645 -0.47785028 3.61638341] [-1.42602833 -1.48728423 -2.48111116] [ 0.42592518 2.06044774 2.64428417] [ 1.03978359 2.48582444 -2.54948117] [-0.14778879 -2.80949795 1.03058234] [-1.16237196 0.80887925 -4.12575487] [-0.2602791 -0.24871578 2.30309667] [ 0.2602791 0.24871578 -2.303…
174	B4Ca2O5	1	BulkNeutral	4.65555	(1.0, 0.16470588235294117, 0.0, 1.0)	49.4194	Short	S 5 THF - 1	['B', 'B', 'B', 'B', 'O', 'O', 'O', 'O', 'O', 'Ca', 'Ca']	[[ 3.21459299 -3.74564196 -0.17052299] [-0.20980701 -0.44265804 1.10224598] [-0.48233 3.17295 -1.79089196] [-0.60553 -2.08692701 -2.26433103] [ 1.09585506 2.78241897 1.2489931 ] [ 0.00940103 -3.84055 0.89210804] [-1.55606908 3.46251897 2.09607701] [-3.16541391 1.00579598 -0.08608506] [ 2.10331483 0.01378103 -0.92931494] [ 1.01589299 -2.04912701 -0.43310804] [-1.01589299 2.04912701 0.43310804]]	[[-0.77831953 0.91556314 0.10427929] [ 2.20268613 0.03965583 2.23511235] [ 1.73496154 -1.79769025 -2.69550851] [-1.70856162 -1.09624081 4.5023986 ] [-1.65769351 -1.21661088 -2.50492466] [-0.72674735 1.92800789 3.36160576] [ 1.89495221 1.96236766 -1.89661559] [-0.45472176 -2.09013732 0.84398078] [-0.82056098 0.98036779 -4.14360786] [-0.2285943 -0.22047514 2.30600911] [ 0.2285943 0.22047514 -2.3060…
175	B4Ca2O5	1	BulkNeutral	4.5847	(1.0, 0.16470588235294117, 0.0, 1.0)	129.271	Short	S 5 THF - 1	['B', 'B', 'B', 'B', 'O', 'O', 'O', 'O', 'O', 'Ca', 'Ca']	[[ 1.32853799 0.45340304 3.58557701] [-1.53686201 3.10188696 2.28444598] [-0.709485 -2.492705 -3.81959196] [-1.010685 -0.00623201 -0.25253103] [-0.29131603 0.85617087 -3.42113103] [-1.88585397 -1.081305 2.80440804] [ 1.28703109 -3.31295902 -0.70078506] [ 2.56270201 -0.38194408 -3.45627701] [ 2.22575983 0.00482603 -0.36301494] [-0.61036201 0.89642799 2.01959196] [ 0.61036201 -0.89642799 -2.0195919…	[[ 8.95301303e-01 -5.13705039e-01 -1.40846158e-01] [ 1.93027885e+00 5.04126351e-01 3.63623722e+00] [ 7.04072246e-01 -8.47725513e-01 -4.48239597e+00] [-2.10567394e+00 -1.70550222e-01 3.21931668e+00] [-2.38953518e+00 -1.37232767e+00 -2.35161318e+00] [-1.65264289e+00 1.45445739e+00 -4.89014472e-01] [ 1.85161195e+00 1.67079063e+00 -2.51038303e+00] [ 9.44797657e-06 -2.90387080e+00 2.03909405e+00] [-1.…
268	B4Ca2O5	2	BulkNeutral	4.315	(1.0, 0.3333333333333333, 0.0, 1.0)	73.8539	Short	S 5 THF - 2	['B', 'B', 'B', 'B', 'O', 'O', 'O', 'O', 'O', 'Ca', 'Ca']	[[-3.05403801 -1.00868046 3.48190402] [ 1.17209799 1.97678046 -3.67658103] [ 1.916725 -0.92999149 0.38628103] [-1.039175 1.09793448 -0.63060402] [ 2.85452799 1.93097356 -0.80256494] [ 0.75836293 -1.06448851 -3.27341092] [ 0.115825 -2.85521954 2.35295 ] [-0.53463707 1.40804253 2.68215 ] [-2.73350603 -1.85179655 0.35301207] [-1.19680201 -0.60046552 1.69171897] [ 1.19680201 0.60046552 -1.69171897]]	[[-2.0299854 0.67933663 -0.32495073] [ 1.22536794 -0.76049739 0.77661018] [ 2.31485542 -0.31187205 -4.12461153] [-0.34816448 -0.47535736 4.29552554] [ 0.19486253 -2.3008038 -2.03240736] [-0.28313035 2.19989492 2.73930077] [ 2.45666111 1.63722549 -1.51991188] [-2.49191297 -1.54428888 1.98157539] [-0.76944242 1.76084746 -3.16377027] [-0.83312241 0.05485296 1.98939819] [ 0.83312241 -0.05485296 -1.98…
269	B4Ca2O5	2	BulkNeutral	4.32378	(1.0, 0.3333333333333333, 0.0, 1.0)	137.067	Short	S 5 THF - 2	['B', 'B', 'B', 'B', 'O', 'O', 'O', 'O', 'O', 'Ca', 'Ca']	[[-0.76802201 3.94386954 1.64590402] [ 1.24927799 -0.00986954 1.68231897] [ 1.375555 -4.51945849 -0.13821897] [-0.549445 -0.29531552 -1.49560402] [-1.89591397 3.21610747 -2.00312701] [ 1.44950902 2.50413046 -0.59829712] [ 2.67510902 -1.48991552 -1.33010402] [-0.99253799 -2.82860057 1.16120402] [-2.77405304 0.99624541 0.65716494] [-0.79432201 2.01038448 0.03421897] [ 0.79432201 -2.01038448 -0.0342…	[[-1.36452817 0.84847092 -0.20998198] [ 1.76581194 -0.71523898 0.87254306] [ 2.45662393 -0.69497903 -3.51211729] [-1.48931801 -0.36283792 4.47068693] [-0.89261682 -1.7178665 -2.31773831] [ 0.19076192 2.08178885 2.60288269] [ 1.85232399 1.90272114 -1.29547417] [-1.39930307 -2.20647567 1.87294519] [-0.74006599 1.48422877 -3.89868211] [-0.52991387 -0.08830533 2.0940768 ] [ 0.52991387 0.08830533 -2.0…
270	B4Ca2O5	2	BulkNeutral	4.25169	(1.0, 0.3333333333333333, 0.0, 1.0)	88.7912	Short	S 5 THF - 2	['B', 'B', 'B', 'B', 'O', 'O', 'O', 'O', 'O', 'Ca', 'Ca']	[[ 1.12499799 -3.98103046 -1.62269598] [ 1.15569799 1.36793046 0.36171897] [-3.083925 3.21465851 1.07488103] [-1.388025 -0.97361552 0.13919598] [-1.03151006 3.01980747 -1.43046609] [-1.39957098 0.84818448 2.99539598] [ 0.80387614 -0.48091552 -2.63267299] [ 3.57491293 -1.76821552 -0.10254196] [ 1.31645201 -2.50823046 1.74384196] [ 1.36469799 -1.51871552 -0.59188103] [-1.36469799 1.51871552 0.59188…	[[-1.68037763 0.71644942 -0.02726638] [ 1.54270585 -0.38639451 0.60388248] [ 2.5632664 -0.72898431 -3.55606714] [-1.02623715 -0.53236024 4.4343457 ] [-0.42426575 -2.01754215 -1.88626242] [ 0.46764117 2.07260952 2.67136939] [ 1.76853208 2.30106065 -1.62562754] [-2.29433646 -1.93316433 1.79676911] [-0.28965511 1.51947777 -3.67755227] [-0.51687452 -0.13682823 2.05750804] [ 0.51687452 0.13682823 -2.0…
271	B4Ca2O5	2	BulkNeutral	4.54061	(1.0, 0.3333333333333333, 0.0, 1.0)	63.9277	Short	S 5 THF - 2	['B', 'B', 'B', 'B', 'O', 'O', 'O', 'O', 'O', 'Ca', 'Ca']	[[-2.69382701 0.72506954 3.68795402] [ 3.01737299 -2.39866954 -2.34443103] [ 0.46065 1.40892851 -2.66686897] [ 0.23415 -0.98481552 0.53464598] [-0.44539712 -1.88583046 -2.82626897] [-1.59851207 2.69258448 0.82670804] [ 3.34798908 0.42290747 -0.8364069 ] [-3.14197299 0.04706954 0.50009196] [ 0.90417989 1.27858448 2.94945402] [-1.26322701 0.70138448 1.75116897] [ 1.26322701 -0.70138448 -1.75116897]]	[[-2.49313739 1.58994754 0.75219734] [ 0.83200313 -0.62360277 0.47898279] [ 2.60675233 -0.44146496 -3.79386157] [-0.95087623 -0.85673395 4.32624011] [-0.00583784 -2.5305014 -2.17901977] [ 0.25879348 2.0545448 2.73027526] [ 1.83462965 1.97123781 -1.69489153] [-2.43492399 -1.85194653 1.65193744] [-0.70667636 0.86613757 -3.03959084] [-0.97425685 0.18799439 2.04199831] [ 0.97425685 -0.18799439 -2.041…
272	B4Ca2O5	2	BulkNeutral	4.43394	(1.0, 0.3333333333333333, 0.0, 1.0)	91.2664	Short	S 5 THF - 2	['B', 'B', 'B', 'B', 'O', 'O', 'O', 'O', 'O', 'Ca', 'Ca']	[[ 2.21437299 1.60271954 0.29825402] [ 3.39337299 -3.06711954 -0.18973103] [-1.12185 -0.49497149 -0.22586897] [-0.95375 4.60043448 0.21484598] [-1.77080402 1.86907356 2.13677701] [-0.26438103 -3.96169655 -0.10467816] [ 1.07315804 -1.42811954 -2.36883103] [ 0.97238908 -2.42254253 2.4655931 ] [-2.21442011 2.35573448 -1.82764598] [-0.86102701 2.04273448 0.02886897] [ 0.86102701 -2.04273448 -0.028868…	[[-1.11485172 0.47565216 -0.29226982] [ 2.16459468 -1.26423147 1.13020431] [ 2.67712486 -0.68916324 -3.64914468] [-0.45495295 -0.88124502 4.59741453] [-0.31401011 -1.99282664 -2.17545253] [-0.3805716 1.97008338 2.67748681] [ 1.91467264 2.40089079 -1.86095521] [-2.68475163 -1.29030662 2.21825353] [-0.5123847 1.31322936 -3.71332532] [-0.61496139 -0.25028665 2.11521729] [ 0.61496139 0.25028665 -2.11…
273	B4Ca2O5	2	BulkNeutral	4.35877	(1.0, 0.3333333333333333, 0.0, 1.0)	118.353	Short	S 5 THF - 2	['B', 'B', 'B', 'B', 'O', 'O', 'O', 'O', 'O', 'Ca', 'Ca']	[[ 0.56565799 -1.99883046 1.03740402] [-0.22044201 1.06313046 -0.87738103] [-3.111265 -0.75360149 2.53308103] [ 4.173935 -1.50081552 -0.81140402] [ 1.22908098 -1.19467644 -2.85397299] [-1.18223397 2.21013046 2.18009598] [-3.04365006 -1.12417758 -0.82111207] [ 3.10346489 1.61228448 -0.82859598] [-3.59749603 2.05820862 -0.23965 ] [ 2.00625799 -0.43101552 -0.73408103] [-2.00625799 0.43101552 0.73408…	[[-1.18397381 0.63257542 -0.38300508] [ 1.94171555 -0.72897518 1.04395172] [ 2.63603004 -0.61237466 -3.05626038] [-0.37227213 -0.88007883 4.40674844] [-0.68793122 -1.81657497 -2.6948058 ] [-0.46360904 2.16164634 2.48905714] [ 1.64591286 2.3352542 -1.74337736] [-2.72079975 -1.04028599 2.10536948] [-0.70056414 1.40750453 -3.8423656 ] [-0.56200869 -0.1873925 2.0973199 ] [ 0.56200869 0.1873925 -2.097…
274	B4Ca2O5	2	BulkNeutral	4.61905	(1.0, 0.3333333333333333, 0.0, 1.0)	107.372	Short	S 5 THF - 2	['B', 'B', 'B', 'B', 'O', 'O', 'O', 'O', 'O', 'Ca', 'Ca']	[[ 0.53865799 0.84611954 -0.46629598] [-0.02264201 -1.86251954 1.82771897] [ 2.614635 2.30778851 3.11008103] [-2.360965 0.23213448 -3.93750402] [-0.65612592 1.28569655 2.99470402] [-2.06789603 -2.57026437 -2.00368908] [ 3.19445109 -0.79468965 1.19511897] [-2.94585696 0.05515862 -0.40091897] [ 0.69066603 -1.15368965 -3.11217299] [-1.19594201 -0.34116552 -1.94608103] [ 1.19594201 0.34116552 1.94608…	[[-2.37304774 1.06128565 0.22883508] [ 0.96675963 -0.24131238 0.48025701] [ 2.47500705 -0.78604574 -3.79321134] [-0.50696058 -0.86732411 4.56350171] [-0.66893183 -1.71693462 -2.3337775 ] [-0.23952521 2.2779058 2.64917565] [ 2.20278141 1.94118081 -1.69505493] [-2.03294865 -1.99922776 1.70937919] [-0.32295762 1.17188182 -3.66327916] [-0.99568895 0.05168296 2.08322706] [ 0.99568895 -0.05168296 -2.08…
275	B4Ca2O5	2	BulkNeutral	4.69968	(1.0, 0.3333333333333333, 0.0, 1.0)	38.4476	Short	S 5 THF - 2	['B', 'B', 'B', 'B', 'O', 'O', 'O', 'O', 'O', 'Ca', 'Ca']	[[ 0.77892299 -1.57171196 4.15867701] [-2.01407701 1.94297196 -1.38205402] [ 1.9071 0.51768 -4.29359196] [ 0.8236 -1.03037701 -0.37513103] [ 1.08451494 2.91658 -1.72716897] [ 0.95493793 1.45509494 2.38839196] [-1.76898391 -2.23663609 1.79806092] [-1.99367701 0.86828 2.80475517] [-1.18333103 -0.40709587 -3.72554701] [-0.28807701 -0.63995701 2.24259196] [ 0.28807701 0.63995701 -2.24259196]]	[[-2.71421698 1.43228173 0.56860778] [ 1.14429867 -0.30074581 0.69343317] [ 2.52104897 -1.03441366 -3.59804036] [-0.71480076 -1.00265483 4.56329903] [-0.57728573 -1.89790633 -2.19050603] [-0.7295803 2.01659808 3.29343964] [ 1.86378564 2.02377449 -1.94820637] [-2.69842231 -1.65941777 1.62190441] [-0.89010633 0.90403563 -3.31447432] [-0.94151593 -0.01191485 2.15294166] [ 0.94151593 0.01191485 -2.15…
344	B4Ca2O5	3	BulkNeutral	4.6217	(1.0, 0.5019607843137255, 0.0, 1.0)	129.532	Short	S 5 THF - 3	['B', 'B', 'B', 'B', 'O', 'O', 'O', 'O', 'O', 'Ca', 'Ca']	[[-0.3978 -0.69564598 -0.43058349] [ 1.0349 0.58434598 -4.24257751] [-0.50577701 -3.00427299 3.55121651] [ 1.17772299 0.98874598 3.18301249] [-2.01252299 -0.27666897 2.69371249] [-2.1677 1.28192299 -3.28700648] [-1.02590804 3.02274598 -1.0496605 ] [ 2.12722299 2.1841 -1.3426605 ] [ 1.59266897 -2.80016897 1.12993146] [ 0.0095 -1.12895402 2.01628349] [-0.0095 1.12895402 -2.01628349]]	[[-2.06963454 2.55970652 1.28869467] [ 0.39994576 -0.7823868 0.23555166] [ 3.32771749 -0.44693833 -2.85280294] [-1.4735192 -0.3955117 4.42322472] [ 0.59878798 -2.45326921 -3.28170452] [ 1.30128447 0.54313684 3.10901059] [ 1.1424372 2.19796081 -2.22753522] [-2.89024568 -0.79864347 1.54645724] [-1.14976384 0.05010688 -3.15702394] [-0.93163763 0.26607054 2.09792382] [ 0.93163763 -0.26607054 -2.09792…
345	B4Ca2O5	3	BulkNeutral	4.56455	(1.0, 0.5019607843137255, 0.0, 1.0)	68.984	Short	S 5 THF - 3	['B', 'B', 'B', 'B', 'O', 'O', 'O', 'O', 'O', 'Ca', 'Ca']	[[-0.3355 -1.35846897 -0.23972299] [-3.5774 2.08576897 -2.38127701] [ 3.41892299 0.80547 0.22097701] [-0.54487701 2.40232299 0.83642299] [ 1.43938391 -0.66115402 2.99079196] [ 2.73314598 -3.26633103 1.43144598] [-3.58298506 0.54935 0.72002299] [ 2.63819196 -1.98136207 -1.41573103] [-0.32184598 0.92583103 -2.95192299] [-1.8708 1.09242299 -0.71797701] [ 1.8708 -1.09242299 0.71797701]]	[[-1.17755694 0.6773968 -0.41226027] [ 2.01310507 -0.36665526 1.60643145] [ 1.73424666 -1.85508061 -2.436742 ] [-1.29499366 -1.10286133 4.46378667] [-1.4816594 -1.2475744 -3.02297707] [-0.23878826 1.91948683 3.14905556] [ 2.0113405 1.81850953 -2.02517152] [-1.46602674 -2.44964206 1.23475366] [-0.39702098 1.41614027 -4.24558171] [-0.32054769 -0.19739382 2.25101232] [ 0.32054769 0.19739382 -2.25101…
346	B4Ca2O5	3	BulkNeutral	4.6434	(1.0, 0.5019607843137255, 0.0, 1.0)	98.7172	Short	S 5 THF - 3	['B', 'B', 'B', 'B', 'O', 'O', 'O', 'O', 'O', 'Ca', 'Ca']	[[-0.4975 0.51356954 -1.07185747] [-2.1615 -4.34846954 -0.70484253] [ 0.92922299 -2.18229149 1.85114253] [ 1.24522299 4.60308448 0.15475747] [ 0.55789196 -2.51423046 -2.24947356] [-0.57534598 2.22814655 2.16752644] [ 2.47834897 1.59187758 1.24652644] [-2.69353103 -1.43863851 0.79866552] [-2.22811609 3.81995345 0.30636552] [ 0.5785 2.24278448 0.15985747] [-0.5785 -2.24278448 -0.15985747]]	[[-1.72479602 2.34240824 0.76862379] [ 0.71914674 -1.0533447 0.18284224] [ 2.42204143 -0.55214182 -4.07329985] [-2.41923866 -0.53443941 4.23553201] [ 0.09000507 -3.09265759 -3.17455093] [ 0.94288282 0.41014699 3.26120851] [ 1.08693678 2.01763384 -2.23110693] [-2.64209425 -1.38218517 1.03516131] [-1.00752268 -0.35676917 -2.97513776] [-1.10273205 0.25657332 2.02693144] [ 1.10273205 -0.25657332 -2.0…
347	B4Ca2O5	3	BulkNeutral	4.64273	(1.0, 0.5019607843137255, 0.0, 1.0)	73.5514	Short	S 5 THF - 3	['B', 'B', 'B', 'B', 'O', 'O', 'O', 'O', 'O', 'Ca', 'Ca']	[[-2.84252701 -1.27243046 3.52130402] [-0.57962701 -0.51586954 -0.88148103] [ 2.05905 1.34403851 -3.85021897] [ 2.78895 1.19898448 0.73409598] [ 2.86657299 -0.93367644 -1.90506494] [-0.08786609 -2.66709943 1.78987299] [ 0.24971092 2.93474655 -0.88306494] [-3.12995 -2.28086954 0.16095 ] [-2.30578103 1.17005459 1.56758793] [-1.63232701 -0.97711552 1.33021897] [ 1.63232701 0.97711552 -1.33021897]]	[[-0.87953835 0.74613368 -0.22089474] [ 1.76782335 -1.08802617 2.33360289] [ 1.62718408 -0.45279565 -4.38701142] [-2.33067759 0.42873323 3.90569357] [-0.29731389 -1.90882112 -2.32615396] [ 0.26597196 1.87708889 3.02060607] [ 2.09459573 1.77148 -1.6731146 ] [-1.35337713 -2.34243233 1.46160106] [-0.94717343 1.71098177 -3.34667919] [-0.44650045 -0.22739567 2.26664008] [ 0.44650045 0.22739567 -2.2666…
348	B4Ca2O5	3	BulkNeutral	4.37187	(1.0, 0.5019607843137255, 0.0, 1.0)	162.789	Short	S 5 THF - 3	['B', 'B', 'B', 'B', 'O', 'O', 'O', 'O', 'O', 'Ca', 'Ca']	[[ 1.24677299 2.02411954 -3.92274598] [-1.48332701 -2.15821954 0.61516897] [-0.89655 -1.16811149 4.58173103] [ 0.71435 0.94643448 0.49974598] [ 1.79747299 -1.53802644 2.58588506] [-2.05960402 0.96762644 2.14669196] [ 1.68413391 -1.14444943 -2.09453701] [-1.42271207 -0.87521954 -3.36077011] [-1.69985 2.06778046 -1.8921 ] [ 0.24637299 0.65233448 -2.07173103] [-0.24637299 -0.65233448 2.07173103]]	[[-2.18075372 1.48442784 0.52667891] [ 0.87492101 -0.78379469 0.52531829] [ 2.52313215 -0.77681773 -3.75097283] [-2.04479573 -0.05661315 4.35616242] [-0.5743874 -2.05189976 -2.49099076] [ 0.70733201 1.44623654 3.11308807] [ 1.58389407 1.96279228 -1.47373092] [-1.99901284 -1.91354309 1.45906014] [-0.9874178 1.07726693 -3.45678994] [-0.81636101 0.13603603 2.02320496] [ 0.81636101 -0.13603603 -2.023…
349	B4Ca2O5	3	BulkNeutral	4.36164	(1.0, 0.5019607843137255, 0.0, 1.0)	155.271	Short	S 5 THF - 3	['B', 'B', 'B', 'B', 'O', 'O', 'O', 'O', 'O', 'Ca', 'Ca']	[[-1.25337201 -0.22623046 4.29525402] [ 3.57153799 0.19423046 -0.96513103] [-0.462825 -1.31096149 -0.77416897] [-0.297725 1.58818448 0.86764598] [ 2.09942098 0.17007644 -4.18630804] [-0.51858707 1.11736149 -3.31986092] [ 0.106075 -2.49176954 2.3539 ] [-3.57195603 -0.82734655 1.13656207] [ 2.00541293 3.53280747 -1.78778506] [-1.18045201 -0.74811552 1.67416897] [ 1.18045201 0.74811552 -1.67416897]]	[[-1.26974691 1.32332063 -0.01857346] [ 1.3692738 -0.65629404 0.47595379] [-0.67163951 -1.8913809 -3.11394696] [-2.93717587 0.05590391 3.3824845 ] [ 2.54501147 -0.62555379 -3.88500561] [ 0.80019721 1.37273243 3.49434338] [ 2.44454626 1.59846333 -2.0020026 ] [-0.91071441 -2.31167793 2.36384369] [-0.81039559 1.78305433 -3.98278311] [-0.59740528 -0.07838927 2.09593596] [ 0.59740528 0.07838927 -2.095…
350	B4Ca2O5	3	BulkNeutral	4.68302	(1.0, 0.5019607843137255, 0.0, 1.0)	52.6119	Short	S 5 THF - 3	['B', 'B', 'B', 'B', 'O', 'O', 'O', 'O', 'O', 'Ca', 'Ca']	[[-1.43054201 3.10316954 3.27450402] [ 2.21265799 -0.11786954 -0.85288103] [-1.076165 -0.44756149 0.17068103] [ 0.503935 -3.54471552 -3.37840402] [-0.25691212 -3.41548334 -0.4308569 ] [-0.79202707 -0.20133851 -3.43501092] [-1.12001902 3.07139943 0.20506494] [ 0.10166489 -0.25360057 3.09399598] [ 2.067735 2.59566954 1.86379598] [-0.26661201 1.59188448 1.69631897] [ 0.26661201 -1.59188448 -1.696318…	[[-2.03450604 1.21601862 0.13870307] [ 0.95653068 -0.48923998 0.48297797] [ 2.38855954 -0.74597038 -4.01706357] [-1.72411969 0.22013157 4.60559722] [ 0.05681654 -2.09754784 -2.51536352] [ 0.79641542 1.13776352 3.16044057] [ 2.15157168 1.79254175 -1.34350047] [-1.80565693 -2.26389355 2.02028046] [-0.78438753 1.28980625 -3.49398052] [-0.92562605 0.03523084 2.15050027] [ 0.92562605 -0.03523084 -2.15…
351	B4Ca2O5	3	BulkNeutral	4.38035	(1.0, 0.5019607843137255, 0.0, 1.0)	48.3023	Short	S 5 THF - 3	['B', 'B', 'B', 'B', 'O', 'O', 'O', 'O', 'O', 'Ca', 'Ca']	[[-0.59663201 4.33191954 0.54490402] [ 0.92469799 -0.62161954 0.70001897] [-2.025595 -0.12801149 -1.12821897] [ 0.307005 -4.52546552 -1.61360402] [-1.60794212 -2.72623334 1.4962431 ] [ 1.10594293 -1.71688851 -2.58291092] [ 1.76885098 2.40364943 -1.00283506] [-0.91336511 1.19964943 2.54399598] [ 2.214305 2.45651954 2.19639598] [ 0.37451799 2.02293448 0.75121897] [-0.37451799 -2.02293448 -0.7512189…	[[-1.00032385 0.85485015 -0.0093377 ] [ 1.66847971 -1.05613128 1.22190927] [ 2.27504596 -0.72745308 -3.70316013] [-2.21363955 -0.24220435 4.26836563] [-0.81798694 -1.64082211 -2.55942233] [ 0.60661328 2.20712703 2.64899606] [ 1.6047044 2.08593629 -1.34874152] [-1.98425739 -1.97329174 1.73524842] [-0.81802214 1.41074395 -3.61972809] [-0.52468124 -0.14005561 2.12178029] [ 0.52468124 0.14005561 -2.1…
352	B4Ca2O5	3	BulkNeutral	4.51023	(1.0, 0.5019607843137255, 0.0, 1.0)	55.5844	Short	S 5 THF - 3	['B', 'B', 'B', 'B', 'O', 'O', 'O', 'O', 'O', 'Ca', 'Ca']	[[-0.15834701 -0.37943046 1.10370402] [ 2.16961299 0.93523046 -1.79608103] [-1.58137 0.04053851 -2.70091897] [-4.50427 0.62488448 0.47919598] [-1.79341712 2.31361666 0.6125431 ] [-2.38553207 -2.18973851 -0.06361092] [ 3.26247598 1.95949943 1.32246494] [ 3.86502196 -0.96003851 1.89691897] [ 3.02115989 -2.50850057 -0.22100402] [ 2.20929299 -0.25591552 0.37291897] [-2.20929299 0.25591552 -0.37291897…	[[-0.9330769 0.71735196 -0.04446888] [ 2.10992262 -0.95294428 2.10652829] [ 1.85843795 -1.43234282 -1.81724684] [-1.67506928 -0.51597254 4.22332486] [-1.08399867 -1.35721096 -3.63527528] [ 0.19940255 2.00356009 2.53687799] [ 1.68947377 2.35249891 -2.66087433] [-1.70590829 -2.01746184 1.40146378] [-0.5541889 1.59984864 -4.07329464] [-0.24591053 -0.40463523 2.20484357] [ 0.24591053 0.40463523 -2.20…
353	B4Ca2O5	3	BulkNeutral	4.45547	(1.0, 0.5019607843137255, 0.0, 1.0)	129.401	Short	S 5 THF - 3	['B', 'B', 'B', 'B', 'O', 'O', 'O', 'O', 'O', 'Ca', 'Ca']	[[ 0.81537299 -0.83284046 -0.11499598] [-1.51212701 1.26152046 1.41281897] [ 1.31415 -0.60897149 -3.98441897] [-0.75035 -1.80482552 4.32089598] [ 2.15418793 2.03615149 -1.44711092] [-1.84481207 -2.39590253 1.40381092] [-0.16973391 2.70058253 -3.24359598] [ 1.75599598 0.00509747 2.87781092] [-2.06865804 0.21652046 -2.28511092] [-0.34922701 -0.71892552 2.07941897] [ 0.34922701 0.71892552 -2.0794189…	[[-2.15613001 0.99853401 0.47754853] [ 1.00592875 -0.46105398 0.38368866] [ 2.58609639 -1.33941224 -3.08082965] [-1.51692193 -0.44413635 4.47126974] [-1.24493768 -1.31865719 -2.50184583] [ 0.71765693 1.58866259 2.88556117] [ 1.852977 2.09828569 -1.74477563] [-1.459472 -2.3111977 1.9085786 ] [ 0.10330723 1.23401369 -4.03849084] [-0.75998689 -0.07908422 2.09259701] [ 0.75998689 0.07908422 -2.092597…
354	B4Ca2O5	3	BulkNeutral	4.47971	(1.0, 0.5019607843137255, 0.0, 1.0)	99.6495	Short	S 5 THF - 3	['B', 'B', 'B', 'B', 'O', 'O', 'O', 'O', 'O', 'Ca', 'Ca']	[[-1.94662701 -1.06913046 1.73190402] [ 0.42047299 -0.07536954 -0.93578103] [ 0.08395 2.98383851 1.93108103] [-2.64345 -3.59661552 -1.97100402] [-2.87411207 0.01820747 -1.88968908] [ 1.28796609 3.38919253 -1.26079598] [ 0.50209598 -3.09739253 -0.21168908] [ 3.77004196 2.25066954 0.26165804] [ 2.77604196 0.22763046 1.97738908] [-1.46292701 -1.60201552 -0.55708103] [ 1.46292701 1.60201552 0.5570810…	[[-0.69095122 0.76173249 -0.02267733] [ 1.17203704 -1.98507538 1.61792865] [ 2.76333331 -0.18102315 -2.22949175] [-1.63355988 -0.02683611 4.5977266 ] [-0.72954921 -1.66718213 -2.89077045] [ 0.99203372 1.71669813 2.81079937] [ 0.99625956 2.75430251 -2.48120409] [-2.49369325 -1.37866737 1.33098586] [-0.66677243 0.80489784 -4.27255762] [-0.42202604 -0.28251471 2.18151963] [ 0.42202604 0.28251471 -2.…
355	B4Ca2O5	3	BulkNeutral	4.58864	(1.0, 0.5019607843137255, 0.0, 1.0)	70.1623	Short	S 5 THF - 3	['B', 'B', 'B', 'B', 'O', 'O', 'O', 'O', 'O', 'Ca', 'Ca']	[[-2.14306201 -3.42988046 0.50555402] [-0.77456201 0.20708046 0.74636897] [ 2.112615 1.63158851 -1.53586897] [-1.245785 4.48783448 -0.99645402] [-1.24698386 1.36431954 -2.21871494] [ 1.23705293 -4.36584253 0.12136092] [ 0.53226902 -2.44591954 -1.82794712] [ 1.09386098 3.50096552 1.16462989] [ 1.79820696 -1.97694253 1.82943908] [-0.02516201 -2.26046552 0.39186897] [ 0.02516201 2.26046552 -0.391868…	[[-2.52805592 1.41254902 1.04773814] [ 0.94163983 -0.36205608 0.42676116] [ 1.95018176 -2.05062685 -2.93327466] [-1.22819578 -1.10721386 4.46667346] [-1.39868957 -0.53141671 -2.71449575] [-0.04444706 1.81858419 3.39122842] [ 1.28733629 2.20143067 -1.99628797] [-1.74373703 -1.92902712 1.25589334] [ 0.42403957 0.74114142 -4.45830789] [-0.78163469 0.07684089 2.15569976] [ 0.78163469 -0.07684089 -2.1…
356	B4Ca2O5	3	BulkNeutral	4.63568	(1.0, 0.5019607843137255, 0.0, 1.0)	113.886	Short	S 5 THF - 3	['B', 'B', 'B', 'B', 'O', 'O', 'O', 'O', 'O', 'Ca', 'Ca']	[[ 0.02677299 -3.82954196 1.53687701] [ 1.78317299 0.91424196 -1.79445402] [ 1.35695 4.41915 0.78840804] [-0.70785 0.22623299 0.80066897] [-0.79103506 2.96695 -1.27716897] [-3.44241897 -2.45496494 0.08248391] [ 0.92538793 -3.17273506 -1.20410804] [-1.76961207 -2.97168103 -2.06442299] [ 2.26611897 1.20607413 1.78382299] [-0.88472701 -2.14012701 -0.09740804] [ 0.88472701 2.14012701 0.09740804]]	[[-1.4181989 2.12321027 0.84634481] [ 0.32109566 -1.02926448 0.17554484] [ 3.26790064 0.25656806 -2.50661077] [-1.3318954 -0.30178411 4.48628669] [ 0.39963655 -2.36173191 -3.48517113] [ 1.42428604 0.80439064 2.66388802] [ 0.98047506 2.12903149 -2.62266283] [-2.81769262 -0.81431073 1.56754447] [-0.57240299 0.18424453 -3.98279626] [-0.80841344 0.17930281 2.16487691] [ 0.80841344 -0.17930281 -2.1648…
357	B4Ca2O5	3	BulkNeutral	4.31851	(1.0, 0.5019607843137255, 0.0, 1.0)	90.0225	Short	S 5 THF - 3	['B', 'B', 'B', 'B', 'O', 'O', 'O', 'O', 'O', 'Ca', 'Ca']	[[-3.74367701 -0.74339986 -2.72077299] [ 0.10702299 1.23608406 -1.81010402] [-0.4517 -0.6968079 0.99245804] [ 2.8141 0.17363109 3.53891897] [ 3.80641609 1.54168406 -0.13270402] [-3.61576897 0.74448406 0.33622587] [ 1.14068506 2.70796107 1.2453431 ] [ 2.58441609 -1.73756192 0.36426494] [-1.20412299 -2.63566882 -1.65557299] [-1.86547701 -0.45746911 -0.98645804] [ 1.86547701 0.45746911 0.98645804]]	[[-1.56802636 1.53421692 0.05749812] [ 0.93723697 -0.81919837 0.35362128] [ 2.86662914 -0.78141075 -3.41249009] [-1.97896462 0.16824926 4.24567518] [-0.46095523 -2.0327295 -2.34233814] [ 1.18712576 1.03846551 3.35461046] [ 1.40819414 2.29544067 -1.71261098] [-1.77936303 -2.14173371 1.83968154] [-0.65815628 1.13743568 -3.89310594] [-0.64383408 -0.07007704 2.05984194] [ 0.64383408 0.07007704 -2.059…
358	B4Ca2O5	3	BulkNeutral	4.54301	(1.0, 0.5019607843137255, 0.0, 1.0)	71.8716	Short	S 5 THF - 3	['B', 'B', 'B', 'B', 'O', 'O', 'O', 'O', 'O', 'Ca', 'Ca']	[[-2.99183201e+00 -3.18504196e+00 -2.07447299e+00] [-6.31320111e-02 -5.45958044e-01 -2.61110402e+00] [-2.43955000e-01 -4.19150000e-01 1.22575804e+00] [ 1.91994500e+00 2.89449299e+00 2.84921897e+00] [ 2.92066109e+00 2.32414196e+00 -8.22604022e-01] [-3.32452397e+00 -5.40558044e-01 -3.28474133e-01] [-5.48069944e-01 2.87441897e+00 2.41643100e-01] [ 3.01066109e+00 -5.75040222e-02 1.18056494e+00] [ 1.7…	[[-2.23747512 1.30229678 0.6462571 ] [ 1.13166467 -0.5324793 0.41651462] [ 2.4803625 -0.96116312 -3.62026166] [-2.07321915 -0.09072551 4.36949888] [-0.71518179 -1.79437434 -2.21128744] [ 0.791263 1.6410761 3.10348917] [ 2.11343932 1.90528017 -1.53766127] [-1.29671961 -2.25549806 2.16420993] [-0.34353288 1.64637692 -3.43220084] [-0.8391869 0.01760268 2.11073316] [ 0.8391869 -0.01760268 -2.11073316…
785	B4Ca2O5	4	BulkNeutral	4.39274	(1.0, 0.6666666666666666, 0.0, 1.0)	66.4889	Short	S 5 THF - 4	['B', 'B', 'B', 'B', 'O', 'O', 'O', 'O', 'O', 'Ca', 'Ca']	[[-1.99365 -0.16539598 -0.91287799] [ 3.11675 2.78019598 -1.42473201] [-0.23302701 -4.26488299 0.60062201] [ 1.34407299 -0.76530402 0.30560799] [-3.12927299 -2.74881897 0.73096799] [ 0.61995 0.84057299 -2.93480098] [-0.60285804 3.80939598 -0.835755 ] [ 0.95057299 2.70395 1.619645 ] [-0.65988103 -1.47381897 3.15423696] [-0.89805 -1.86960402 0.72257799] [ 0.89805 1.86960402 -0.72257799]]	[[-1.79060839 1.26423906 0.17539548] [ 0.66206438 -1.36284359 0.43582886] [ 1.40810562 -1.72713005 -3.80890298] [-1.10363578 -1.60529524 3.84828411] [-1.71751867 -1.07265111 -2.36717278] [-1.95217314 1.52615266 3.42674006] [ 2.68879919 1.00928826 -1.60931062] [ 1.65391794 0.88109974 3.00749311] [ 0.33737552 2.0030338 -3.38340883] [-0.52485166 0.10008623 2.13038622] [ 0.52485166 -0.10008623 -2.130…
786	B4Ca2O5	4	BulkNeutral	4.48921	(1.0, 0.6666666666666666, 0.0, 1.0)	28.627	Short	S 5 THF - 4	['B', 'B', 'B', 'B', 'O', 'O', 'O', 'O', 'O', 'Ca', 'Ca']	[[-2.11955 -0.53404598 0.25634651] [ 1.14975 4.36954598 -0.65357751] [ 0.28737299 -2.68712299 -2.58835349] [ 1.45647299 0.07084598 0.33974049] [-1.29197299 -4.19796897 0.48916749] [-0.73485 1.81542299 -1.85277648] [-1.68505804 3.44154598 1.2979695 ] [-0.22122701 1.625 2.8382695 ] [ 1.50801897 -3.48946897 0.82446146] [-0.05445 -2.22785402 -0.26824651] [ 0.05445 2.22785402 0.26824651]]	[[-1.45361519 1.65115084 0.06414545] [ 1.30337587 -0.70116961 0.22655867] [ 0.99201663 -1.9618859 -4.00111577] [-1.87647038 -1.66155209 2.77864905] [-1.53129135 -1.20728251 -1.86176303] [-1.18292562 1.90281394 3.80938427] [ 1.9493317 1.98262311 -1.73627523] [ 1.18738826 0.22250939 3.69741129] [ 0.09251904 1.47916068 -3.76455948] [-0.51744578 0.2088201 2.17414318] [ 0.51744578 -0.2088201 -2.174143…
787	B4Ca2O5	4	BulkNeutral	4.54176	(1.0, 0.6666666666666666, 0.0, 1.0)	55.1201	Short	S 5 THF - 4	['B', 'B', 'B', 'B', 'O', 'O', 'O', 'O', 'O', 'Ca', 'Ca']	[[-1.6654 -0.96134598 -0.31709299] [-0.2174 4.58304598 -0.39914701] [ 2.44772299 -2.64837299 -1.51239299] [ 1.13522299 0.64694598 0.59147299] [-0.50352299 -4.08306897 0.50849299] [ 0.2005 1.67902299 -2.18651598] [-3.23030804 2.92994598 -0.64507 ] [-0.94327701 2.4335 2.33613 ] [ 1.61566897 -2.89356897 1.91972196] [ 0.6346 -2.18005402 0.03939299] [-0.6346 2.18005402 -0.03939299]]	[[-1.11606322 1.59601455 0.07369971] [ 1.08933706 -0.93199706 0.04285881] [ 1.27084405 -1.37137099 -4.2089415 ] [-1.60234202 -1.91781289 3.00783205] [-1.25615975 -1.57725391 -1.8906357 ] [-1.19894147 1.88412666 3.49229993] [ 2.68666568 1.02543352 -1.99987768] [ 1.0992475 0.2753471 3.6584558 ] [-0.42697397 1.62373675 -4.07636615] [-0.58369974 0.13380012 2.19050146] [ 0.58369974 -0.13380012 -2.1905…
788	B4Ca2O5	4	BulkNeutral	4.39424	(1.0, 0.6666666666666666, 0.0, 1.0)	19.3137	Short	S 5 THF - 4	['B', 'B', 'B', 'B', 'O', 'O', 'O', 'O', 'O', 'Ca', 'Ca']	[[-0.59925 -0.12074598 1.98349701] [ 0.48655 3.58284598 -2.28438001] [-0.51282701 -4.03498299 -0.52920299] [ 0.68917299 -0.13585402 -1.20033701] [ 0.23242701 -3.24686897 2.56696299] [-2.75655 1.53172299 -1.84412598] [-2.28925804 3.64454598 0.51952 ] [ 0.39777299 3.1513 1.46472 ] [ 2.82411897 -2.05786897 1.02241196] [ 0.43395 -2.07185402 0.58860299] [-0.43395 2.07185402 -0.58860299]]	[[-0.62663719 1.95517452 0.30423505] [ 0.5866922 -1.2536384 0.1356749 ] [ 1.99374905 -1.50893282 -3.46986955] [-2.16247884 -1.32519074 3.22361441] [-1.81927474 -1.25074943 -2.91056852] [-1.20490251 1.79700914 3.53616282] [ 1.66909608 2.05943447 -2.28192193] [ 1.67148706 0.33383361 3.21721696] [-0.54120361 1.45972545 -4.04593859] [-0.49279897 0.10133558 2.1387439 ] [ 0.49279897 -0.10133558 -2.1387…
789	B4Ca2O5	4	BulkNeutral	4.48565	(1.0, 0.6666666666666666, 0.0, 1.0)	31.9134	Short	S 5 THF - 4	['B', 'B', 'B', 'B', 'O', 'O', 'O', 'O', 'O', 'Ca', 'Ca']	[[-1.48985 -1.06444598 0.90629201] [ 0.44995 4.40624598 0.52005799] [ 0.14697299 -2.34734299 -3.17670799] [ 1.28337299 0.25964598 -0.35873201] [-0.83167299 -4.02806897 0.12619799] [-1.74015 2.39962299 -1.09073098] [-2.00185804 2.48984598 2.214715 ] [ 1.10137299 1.6201 2.678515 ] [ 1.93071897 -3.12726897 0.37440696] [ 0.22585 -2.12535402 -0.67979201] [-0.22585 2.12535402 0.67979201]]	[[-1.07039169 1.7239005 0.23768082] [ 1.00174183 -0.8740064 0.27527627] [ 1.38564636 -1.42539285 -3.99201182] [-1.72265748 -1.83730706 3.04628426] [-1.60557206 -1.21243555 -2.43477822] [-1.3594869 1.9663805 3.34934151] [ 2.46099149 1.23901387 -1.84947414] [ 1.32059982 0.81703915 3.3520338 ] [-0.31145448 1.64718981 -3.50734843] [-0.47717591 0.16215744 2.18546637] [ 0.47717591 -0.16215744 -2.185466…
790	B4Ca2O5	4	BulkNeutral	4.54086	(1.0, 0.6666666666666666, 0.0, 1.0)	34.8386	Short	S 5 THF - 4	['B', 'B', 'B', 'B', 'O', 'O', 'O', 'O', 'O', 'Ca', 'Ca']	[[-1.55125 -1.91269598 0.43101701] [-0.70235 4.54419598 0.05074299] [ 1.47707299 -1.67078299 -2.80098299] [ 1.07767299 0.60609598 0.02691299] [ 0.78522701 -4.18971897 -0.49801701] [-2.18055 1.54227299 -1.48230598] [-2.80925804 2.00569598 1.96764 ] [-0.20062701 1.79585 2.98654 ] [ 3.04541897 -2.49721897 0.64873196] [ 1.00155 -1.96200402 -0.54981701] [-1.00155 1.96200402 0.54981701]]	[[-1.57619037 1.90540199 0.36827341] [ 0.99604307 -0.69864247 0.22192928] [ 1.42823733 -2.05077057 -3.86006032] [-1.39551338 -1.84191936 2.73471051] [-1.74451278 -1.11748183 -2.24467031] [-1.49861936 1.49236313 3.73434596] [ 2.42460013 1.43956396 -2.05760041] [ 1.42856925 0.64646014 3.67053288] [ 0.12344369 1.5293143 -3.6650121 ] [-0.46550519 0.21722464 2.21155586] [ 0.46550519 -0.21722464 -2.211…
791	B4Ca2O5	4	BulkNeutral	4.67807	(1.0, 0.6666666666666666, 0.0, 1.0)	32.2752	Short	S 5 THF - 4	['B', 'B', 'B', 'B', 'O', 'O', 'O', 'O', 'O', 'Ca', 'Ca']	[[-0.1175 -1.82269598 0.75255151] [-2.1089 3.71599598 1.35717749] [ 1.84162299 -1.43968299 -3.56624849] [ 0.03072299 0.93879598 -0.81833051] [ 3.08927701 -3.41791897 -0.80837951] [-3.8449 1.08847299 -0.40197148] [-3.04250804 -0.01780402 2.7981745 ] [-0.19107701 0.99275 3.0809745 ] [ 3.28606897 -0.38911897 0.42626646] [ 1.7255 -1.21430402 -1.00955151] [-1.7255 1.21430402 1.00955151]]	[[-0.93348136 1.72819374 0.2105222 ] [ 0.25072196 -1.21924966 0.05015357] [ 2.08349698 -1.61785713 -3.62485789] [-1.77028964 -1.54920082 3.55646482] [-1.51458328 -1.46313444 -3.41977859] [-1.08234922 1.95772371 4.10793354] [ 2.10732358 1.66696854 -1.8151777 ] [ 1.70511966 0.96463394 2.70063219] [-0.24965231 1.76366383 -3.73016304] [-0.40751436 0.22441569 2.29230199] [ 0.40751436 -0.22441569 -2.29…
792	B4Ca2O5	4	BulkNeutral	4.26166	(1.0, 0.6666666666666666, 0.0, 1.0)	87.1156	Short	S 5 THF - 4	['B', 'B', 'B', 'B', 'O', 'O', 'O', 'O', 'O', 'Ca', 'Ca']	[[ 0.80305 0.86910402 -0.90494849] [-2.76765 3.18119598 -1.43593251] [ 3.81487299 -1.14328299 1.21125151] [-1.09822701 -1.52320402 1.05027549] [ 1.66872701 -2.31341897 -1.94798251] [-2.31245804 -0.01650402 -1.9073255 ] [-3.76072701 1.03565 1.3656745 ] [-0.80990402 2.57043506 1.84672048] [ 1.62921897 -3.60841897 0.74676646] [ 1.63025 -1.36300402 0.15794849] [-1.63025 1.36300402 -0.15794849]]	[[-0.89106222 1.95713815 -0.07035664] [ 0.77966168 -1.24968515 0.22266024] [ 1.97245086 -0.93495711 -3.88292279] [-1.87170145 -1.3281974 3.47276655] [-1.61026107 -1.37755247 -2.48653693] [-1.11251402 1.90947976 3.36881309] [ 2.2704294 1.2669826 -1.49182123] [ 1.57164145 0.64242631 3.00805994] [-0.67910893 1.59304762 -3.75256123] [-0.46994057 0.09144827 2.07635157] [ 0.46994057 -0.09144827 -2.0763…
793	B4Ca2O5	4	BulkNeutral	4.28358	(1.0, 0.6666666666666666, 0.0, 1.0)	87.2148	Short	S 5 THF - 4	['B', 'B', 'B', 'B', 'O', 'O', 'O', 'O', 'O', 'Ca', 'Ca']	[[ 9.29300000e-01 -7.42045978e-01 -7.80356489e-01] [-2.14450000e+00 -4.04554022e-01 -4.08945051e+00] [ 2.22722989e-01 2.19056611e+00 1.42594351e+00] [-2.84770111e-02 -1.28585402e+00 3.39281949e+00] [ 3.22947701e+00 -1.32126897e+00 1.71735549e+00] [-2.40220804e+00 -2.17415402e+00 -5.81233500e-01] [-3.26467701e+00 8.68800000e-01 -6.33133500e-01] [-8.12154022e-01 2.22478506e+00 -1.91278752e+00] [ 3.…	[[-0.77699424 2.39480445 0.73667627] [ 1.10931876 -0.810427 0.36851993] [ 1.87427013 -1.14031235 -4.08325225] [-2.81151066 -0.73879882 2.17141422] [-1.21407439 -2.34908751 -1.96040629] [-0.20021387 1.78119094 3.97891675] [ 1.22425837 1.85716509 -2.07849659] [ 0.48869789 -0.88248625 3.75592541] [-1.40703536 0.60416544 -3.07717778] [-0.56239797 0.32889736 2.04029246] [ 0.56239797 -0.32889736 -2.040…
794	B4Ca2O5	4	BulkNeutral	4.40926	(1.0, 0.6666666666666666, 0.0, 1.0)	66.4912	Short	S 5 THF - 4	['B', 'B', 'B', 'B', 'O', 'O', 'O', 'O', 'O', 'Ca', 'Ca']	[[-1.649 -0.96254598 0.56984751] [-2.7353 3.22104598 -0.16268951] [ 0.99502299 1.14348701 -0.21465249] [ 0.93192299 -3.88335402 -1.28175751] [ 0.43137701 -0.93776897 -2.90977651] [-2.53870804 1.91324598 2.8727705 ] [ 2.5239 -1.76911299 1.04733947] [ 0.21971494 2.60224598 2.38254751] [ 3.45226897 -1.20646897 -1.90573754] [ 1.2734 -1.52835402 -0.95024751] [-1.2734 1.52835402 0.95024751]]	[[-1.04916045 1.11455625 0.02712355] [ 1.22694265 -1.43023555 0.64765728] [ 1.77619603 -1.14517926 -3.62291504] [-2.15712521 -1.21990659 3.42667622] [-1.40756334 -1.28243586 -2.43031269] [-0.19937491 2.151322 2.79795545] [ 1.76442028 1.9442048 -1.92448453] [ 0.87583226 -0.13436988 4.19204266] [-0.78169168 1.56630091 -3.73379479] [-0.30724297 -0.09410761 2.18108446] [ 0.30724297 0.09410761 -2.1810…
795	B4Ca2O5	4	BulkNeutral	4.68227	(1.0, 0.6666666666666666, 0.0, 1.0)	56.3423	Short	S 5 THF - 4	['B', 'B', 'B', 'B', 'O', 'O', 'O', 'O', 'O', 'Ca', 'Ca']	[[-0.37931 -1.00324598 0.54098201] [-3.80911 0.18114598 0.03538799] [ 0.49051299 2.16974701 -0.07661799] [ 2.60441299 -3.26415402 -1.96896401] [-0.07863299 -0.27576897 -3.17063201] [-1.94931804 3.04784598 2.390205 ] [ 3.2898 -0.60194299 0.22627397] [-2.27489506 -0.04905402 3.41688201] [ 2.74665897 0.43933103 -2.94510304] [ 1.67861 -0.91085402 -1.35408201] [-1.67861 0.91085402 1.35408201]]	[[-1.10743069 1.92916944 0.07859986] [ 0.76696484 -0.82316373 0.42095903] [ 1.90606881 -1.67958125 -3.85491846] [-1.89701732 -1.96363006 2.66249272] [-1.92703233 -1.21993734 -2.22113447] [-1.19284293 2.00367142 3.65577796] [ 2.06985355 1.42894473 -2.21588414] [ 1.16016411 -0.26338534 3.92903091] [-0.8623836 0.97074761 -3.83728065] [-0.4635212 0.18458317 2.28735695] [ 0.4635212 -0.18458317 -2.2873…
796	B4Ca2O5	4	BulkNeutral	4.49351	(1.0, 0.6666666666666666, 0.0, 1.0)	48.2015	Short	S 5 THF - 4	['B', 'B', 'B', 'B', 'O', 'O', 'O', 'O', 'O', 'Ca', 'Ca']	[[-0.61696 -1.29229598 -0.10684799] [-3.73428 1.05779598 1.26293799] [ 0.85434299 1.64737701 0.64875201] [ 1.89574299 -2.50220402 -3.53625201] [-0.25000299 0.38788103 -2.98216201] [-1.31598804 2.28369598 3.600175 ] [ 2.96136 -1.35068299 -0.06285603] [-1.44756506 -0.69790402 3.38395201] [ 2.68768897 1.02908103 -2.49213304] [ 1.36848 -0.77910402 -1.60255201] [-1.36848 0.77910402 1.60255201]]	[[-0.88365923 1.75039539 0.14104781] [ 0.84930931 -1.14309007 0.18467219] [ 1.67060199 -1.56346613 -4.1381889 ] [-1.88025788 -1.57126736 3.26412944] [-1.43877384 -1.40741805 -2.24841004] [-1.2437176 1.90411646 3.83873142] [ 2.25111976 1.43733877 -1.86130749] [ 1.20859541 0.21577911 3.53926296] [-0.72922232 1.271656 -3.51347872] [-0.64091054 0.16269141 2.1472491 ] [ 0.64091054 -0.16269141 -2.14724…
797	B4Ca2O5	4	BulkNeutral	4.56833	(1.0, 0.6666666666666666, 0.0, 1.0)	23.9107	Short	S 5 THF - 4	['B', 'B', 'B', 'B', 'O', 'O', 'O', 'O', 'O', 'Ca', 'Ca']	[[-0.769795 -1.03849598 -0.29826299] [-3.047885 1.72029598 0.93443299] [ 1.28493799 0.73189701 1.39453701] [ 1.73963799 -1.52400402 -3.83676701] [-0.19810799 1.44168103 -2.65705701] [-1.21099304 1.10049598 3.98566 ] [ 3.009225 -1.44344299 -0.76057103] [-2.46357006 -1.78590402 2.61823701] [ 2.77088397 1.96868103 -1.86054804] [ 1.379885 -0.17380402 -1.81193701] [-1.379885 0.17380402 1.81193701]]	[[-0.43905953 1.97932686 0.14479045] [ 0.85463184 -0.93341529 0.39794392] [ 1.81799149 -1.45413168 -3.82754722] [-2.30459438 -1.37342049 2.43408035] [-1.47383792 -1.64266441 -2.075355 ] [-1.29322159 1.87446666 3.65746276] [ 2.02719839 1.50279283 -2.31290109] [ 1.26074979 -0.4124766 3.78868957] [-1.36975204 1.16320052 -3.4330578 ] [-0.43970207 0.18413085 2.23386752] [ 0.43970207 -0.18413085 -2.233…
798	B4Ca2O5	4	BulkNeutral	4.3442	(1.0, 0.6666666666666666, 0.0, 1.0)	39.1221	Short	S 5 THF - 4	['B', 'B', 'B', 'B', 'O', 'O', 'O', 'O', 'O', 'Ca', 'Ca']	[[-0.748085 -0.92789598 -1.05399299] [-3.746185 1.53419598 0.44661299] [ 0.29053799 0.87885701 1.76990701] [ 2.99683799 -1.25610402 -2.67292701] [ 1.29929201 1.98758103 -2.42484701] [-2.10079304 -0.82110402 3.36653 ] [ 3.130935 -1.30949299 0.64129897] [-2.53437006 -2.65710402 0.59930701] [ 3.76208397 1.27738103 -0.02647804] [ 1.961485 0.12229598 -0.92500701] [-1.961485 -0.12229598 0.92500701]]	[[-1.08172709 1.6677732 0.1943498 ] [ 0.9136853 -1.20332378 0.49871272] [ 2.28354682 -1.10414297 -3.35703087] [-2.33625038 -1.24610381 3.09455683] [-1.23822684 -1.80008604 -2.59711488] [-0.21062709 2.24505492 3.36696185] [ 1.8093261 1.96466851 -2.18979609] [ 1.93002615 -0.32262367 3.16438229] [-0.43960371 1.44358934 -3.67538808] [-0.44690116 0.03797588 2.12528936] [ 0.44690116 -0.03797588 -2.1252…
799	B4Ca2O5	4	BulkNeutral	4.53249	(1.0, 0.6666666666666666, 0.0, 1.0)	34.6605	Short	S 5 THF - 4	['B', 'B', 'B', 'B', 'O', 'O', 'O', 'O', 'O', 'Ca', 'Ca']	[[ 0.46814 0.98120402 -1.16157799] [ 0.85693 -2.78350402 -2.92361001] [ 0.04679299 -1.56077299 1.36402201] [-2.74670701 3.62969598 0.69566799] [ 2.905 -3.24807299 -0.18114006] [-3.01673804 0.48079598 2.579745 ] [ 3.64526196 -0.04652701 -0.83605201] [-0.17816103 1.49828103 2.74593696] [-2.73557598 0.91885 -0.97086304] [-1.51704 1.45699598 0.84357799] [ 1.51704 -1.45699598 -0.84357799]]	[[-0.87274126 1.8722559 0.17815307] [ 0.74469436 -1.34449931 0.41101306] [ 1.56125382 -1.47221954 -4.07407688] [-2.48773049 -1.23809248 3.05090859] [-1.01447459 -1.80191384 -2.23476713] [-1.04009615 1.79861027 3.83471198] [ 1.79109215 1.76025445 -1.87356621] [ 1.75133662 0.02270494 3.30475218] [-0.61913348 1.46376395 -3.66892713] [-0.54212198 0.17651554 2.19335758] [ 0.54212198 -0.17651554 -2.193…
800	B4Ca2O5	4	BulkNeutral	4.45228	(1.0, 0.6666666666666666, 0.0, 1.0)	45.1194	Short	S 5 THF - 4	['B', 'B', 'B', 'B', 'O', 'O', 'O', 'O', 'O', 'Ca', 'Ca']	[[ 0.451465 1.23310402 0.10049701] [ 1.828235 -0.06220402 -3.32103501] [-0.31339201 -2.37137299 0.08509701] [-2.69889201 3.35689598 0.86745299] [ 3.025565 -2.63237299 -1.58776506] [-4.45192304 0.12039598 1.61882 ] [ 3.36107696 -1.01532701 0.70831299] [-1.45464603 0.26078103 3.09891196] [-2.69316098 0.02615 -1.15398804] [-1.900025 0.69559598 0.92830299] [ 1.900025 -0.69559598 -0.92830299]]	[[-1.23297848 2.03197032 0.28235894] [ 0.8594549 -0.99446995 0.08265973] [ 1.38444468 -2.12651463 -3.58698925] [-1.98106265 -1.91270551 2.60624913] [-1.86973257 -0.49206881 -2.20169405] [-1.47018481 1.10467728 3.9016245 ] [ 2.04099509 1.60079491 -2.24923361] [ 1.26617518 1.02106143 3.19118606] [-0.27865718 1.08464574 -4.60440941] [-0.39010061 -0.06127977 2.1908358 ] [ 0.39010061 0.06127977 -2.190…
801	B4Ca2O5	4	BulkNeutral	4.49208	(1.0, 0.6666666666666666, 0.0, 1.0)	51.6608	Short	S 5 THF - 4	['B', 'B', 'B', 'B', 'O', 'O', 'O', 'O', 'O', 'Ca', 'Ca']	[[ 0.54051 1.07920402 -0.19418799] [ 0.87721 -1.54170402 -3.24915101] [-0.24667701 -1.96597299 0.91291201] [-2.79957701 3.45649598 1.00732799] [ 3.17772 -3.05167299 -1.10315006] [-3.78730804 -0.14030402 1.930335 ] [ 3.67569196 -0.45052701 0.34929799] [-1.12443103 1.21758103 3.09842696] [-2.76764598 0.63765 -1.31297304] [-1.75266 1.12499598 0.84098799] [ 1.75266 -1.12499598 -0.84098799]]	[[-0.90641001 1.98006948 0.13058885] [ 0.86133047 -0.84659935 0.18952763] [ 1.62909993 -1.61291827 -3.94261761] [-2.52223244 -1.38477053 2.32896653] [-1.60081219 -1.47836951 -2.24548078] [-1.23900122 1.28280971 4.17693999] [ 2.10329965 1.48041403 -2.39407669] [ 1.58328034 0.6575128 3.30099914] [-0.70870516 1.43653829 -3.94000957] [-0.44265714 0.16344483 2.19591308] [ 0.44265714 -0.16344483 -2.195…
802	B4Ca2O5	4	BulkNeutral	4.4748	(1.0, 0.6666666666666666, 0.0, 1.0)	39.9086	Short	S 5 THF - 4	['B', 'B', 'B', 'B', 'O', 'O', 'O', 'O', 'O', 'Ca', 'Ca']	[[ 1.06593 0.98915402 -0.07935799] [ 1.06427 -2.26125402 -3.12302201] [-0.93651701 -1.55192299 0.87294201] [-1.58341701 4.13394598 0.69541799] [ 1.27457 -3.91152299 0.13417994] [-3.71074804 1.23834598 1.109665 ] [ 3.65625196 -1.58417701 -0.36574201] [-1.16687103 1.17393103 3.21695696] [-2.44628598 1.6687 -1.42324304] [-1.28355 1.67644598 0.74025799] [ 1.28355 -1.67644598 -0.74025799]]	[[-0.79766559 1.84481835 0.08906012] [ 1.08922059 -0.94876777 0.18538709] [ 1.52062162 -1.49701826 -3.94042779] [-2.41238301 -1.29954207 2.91389867] [-1.54090941 -1.37836457 -2.55346918] [-1.08337163 2.07508751 3.38568498] [ 1.86876082 2.04727902 -2.32484316] [ 1.2084292 -0.35732871 3.79783852] [-0.95176035 1.13833341 -3.78587606] [-0.51116785 0.08231216 2.1766685 ] [ 0.51116785 -0.08231216 -2.17…
803	B4Ca2O5	4	BulkNeutral	4.03138	(1.0, 0.6666666666666666, 0.0, 1.0)	26.604	Short	S 5 THF - 4	['B', 'B', 'B', 'B', 'O', 'O', 'O', 'O', 'O', 'Ca', 'Ca']	[[ 0.74908 0.82645402 -0.88091299] [ 1.79224 -2.60865402 -1.99207001] [-0.56189701 -1.29752299 1.37168701] [-1.57949701 3.97344598 -0.45362701] [ 2.82103 -2.71482299 1.39592494] [-3.75752804 0.97794598 0.29131 ] [ 3.09447196 0.14302299 1.08297299] [-1.30855103 1.54633103 2.35090196] [-2.23626598 0.2906 -2.14669804] [-1.54043 1.29964598 -0.03178701] [ 1.54043 -1.29964598 0.03178701]]	[[-0.685763 1.83643649 0.19506291] [ 0.59049073 -1.27398066 0.22011081] [ 2.38710422 -1.42305588 -3.28108315] [-2.24832004 -1.31765079 2.68223719] [-1.58357482 -1.47833583 -2.23617091] [-0.46617407 1.51544354 3.8422901 ] [ 1.73679245 1.89680005 -1.73663094] [ 1.82139995 0.15167844 2.72553456] [-0.58966751 0.85472231 -3.75259895] [-0.42049973 0.10455107 1.96856895] [ 0.42049973 -0.10455107 -1.9685…
804	B4Ca2O5	4	BulkNeutral	4.43124	(1.0, 0.6666666666666666, 0.0, 1.0)	57.718	Short	S 5 THF - 4	['B', 'B', 'B', 'B', 'O', 'O', 'O', 'O', 'O', 'Ca', 'Ca']	[[ 1.605745 -0.57019598 0.16930201] [-0.305315 -3.15180402 -2.62614201] [-1.85240201 0.56172701 -0.57039799] [ 2.96709799 2.90709598 1.49315799] [-3.085825 -2.84647299 -0.35386006] [-0.51773304 3.91009598 1.120425 ] [-1.02931006 -2.50683 1.71558799] [ 0.14454397 1.39718103 2.89171696] [ 1.49172902 3.15985 -1.50548304] [ 0.820725 1.96999598 0.59539799] [-0.820725 -1.96999598 -0.59539799]]	[[-1.34952461 1.49954008 0.04946916] [ 0.89697837 -1.45677947 0.07366824] [ 1.83929413 -1.36449307 -3.77353336] [-1.77352113 -1.51249165 3.38979343] [-1.47167108 -1.30339399 -3.25756581] [-0.87793581 1.9707893 3.61872348] [ 2.33723622 1.40446377 -1.70289258] [ 1.69388113 1.12244475 2.48149199] [-0.06028652 1.74620809 -3.70936289] [-0.41443969 0.0576159 2.17575104] [ 0.41443969 -0.0576159 -2.17575…
805	B4Ca2O5	4	BulkNeutral	4.47304	(1.0, 0.6666666666666666, 0.0, 1.0)	51.3259	Short	S 5 THF - 4	['B', 'B', 'B', 'B', 'O', 'O', 'O', 'O', 'O', 'Ca', 'Ca']	[[ 1.21505 -0.74514598 -0.06402799] [-0.80471 -2.34465402 -2.97043201] [-1.77961701 0.13047701 0.58527201] [ 3.23808299 2.64124598 0.93186799] [-3.15164 -2.99602299 -0.10689006] [-0.39504804 3.92784598 0.721095 ] [-0.43462506 -3.97213 0.95864799] [ 0.54362897 1.65623103 2.77268696] [ 0.93171402 2.6302 -1.64181304] [ 0.91789 1.97364598 0.51402799] [-0.91789 -1.97364598 -0.51402799]]	[[-0.59742022 1.75260965 0.3131338 ] [ 0.84910503 -1.08659763 0.36608039] [ 1.83531413 -1.51897998 -3.55725478] [-2.10798365 -1.574725 2.83638381] [-1.46728607 -1.34223169 -2.55481483] [-1.04955803 1.91123386 3.76377829] [ 1.99672674 1.54994013 -2.08259323] [ 1.59336782 0.33478655 3.77290586] [-0.75425526 1.33954369 -3.70684997] [-0.37457456 0.09215837 2.20300386] [ 0.37457456 -0.09215837 -2.2030…
806	B4Ca2O5	4	BulkNeutral	4.35599	(1.0, 0.6666666666666666, 0.0, 1.0)	133.125	Short	S 5 THF - 4	['B', 'B', 'B', 'B', 'O', 'O', 'O', 'O', 'O', 'Ca', 'Ca']	[[ 0.4547 1.10745402 0.74482701] [-3.5706 2.56224598 0.01097299] [-1.43307701 -1.24992299 -1.06537299] [ 3.52912299 -0.58765402 2.27347299] [-3.0419 0.83037701 -2.77463506] [ 0.71639196 -2.47325402 2.22285 ] [-0.62918506 2.78452 -1.82702701] [ 2.22056897 -3.43266897 0.05894196] [ 2.65756897 -0.722214 -1.55389598] [ 1.7055 -1.21605402 0.59677299] [-1.7055 1.21605402 -0.59677299]]	[[-1.52500837 1.50525563 0.39948938] [ 0.76350592 -1.16465327 0.22048866] [ 1.83320201 -1.7175985 -3.41437426] [-1.40643325 -1.21761184 3.98168007] [-1.40816698 -0.83702003 -2.98122932] [-1.17778271 2.05681253 3.46751084] [ 2.12405708 1.7380895 -1.57044102] [ 1.53951493 0.34349518 2.999893 ] [-0.15616609 1.54066362 -3.78412271] [-0.51062585 -0.04281387 2.11685707] [ 0.51062585 0.04281387 -2.11685…
807	B4Ca2O5	4	BulkNeutral	4.67117	(1.0, 0.6666666666666666, 0.0, 1.0)	56.1123	Short	S 5 THF - 4	['B', 'B', 'B', 'B', 'O', 'O', 'O', 'O', 'O', 'Ca', 'Ca']	[[ 0.36845 0.45740402 -0.95312299] [-3.26985 0.12769598 -1.53834701] [-1.88282701 1.18812701 2.18207701] [ 4.12367299 -1.81720402 -0.13525701] [-3.42015 3.29602701 -0.40838506] [ 1.52274196 -0.84230402 2.4486 ] [-0.48983506 3.66101 0.17482299] [ 0.61921897 -3.38661897 1.20919196] [ 0.69181897 -2.91173 -1.48104598] [ 1.66975 -1.62220402 0.18802299] [-1.66975 1.62220402 -0.18802299]]	[[-0.3706434 2.70989029 1.49574781] [ 0.3442256 -0.99126804 0.39027386] [ 2.25590087 -1.46530449 -3.61787201] [-2.87907972 -0.48237923 2.13376359] [-1.39428524 -1.78718253 -2.45198481] [-0.98392167 0.82372032 4.59144655] [ 1.27825315 1.82918591 -2.01097212] [ 1.69194724 0.52622491 3.24559664] [-1.13537466 0.76966668 -3.38131674] [-0.47060671 0.41372636 2.24996076] [ 0.47060671 -0.41372636 -2.2499…
808	B4Ca2O5	4	BulkNeutral	4.55894	(1.0, 0.6666666666666666, 0.0, 1.0)	92.0348	Short	S 5 THF - 4	['B', 'B', 'B', 'B', 'O', 'O', 'O', 'O', 'O', 'Ca', 'Ca']	[[ 0.2973 -0.45711897 -3.60362299] [ 1.1815 -1.27038103 0.15292299] [-2.18347701 -2.78781 3.13407701] [-0.19347701 2.05067299 0.40982299] [-2.03897402 -1.70198103 -0.33325402] [-0.28960804 0.08438793 3.77526897] [ 1.24443793 2.84618103 -3.15717701] [ 3.53489196 1.45738793 -1.40536897] [-3.307 0.14838793 1.64191494] [ 1.2214 0.87527299 -1.71407701] [-1.2214 -0.87527299 1.71407701]]	[[-0.13557864 2.08267934 0.23390838] [ 1.09934008 -1.30012316 0.36650624] [ 1.16424744 -1.35798224 -4.37747727] [-2.31559273 -1.59778947 2.31701161] [-1.3816852 -1.44172662 -1.78257766] [-1.82930739 1.52718557 3.73342706] [ 2.4980418 1.29992827 -2.53251329] [ 1.18979206 0.47318883 3.86716819] [-1.0978815 1.08211167 -3.35825002] [-0.52393258 0.12821916 2.21473142] [ 0.52393258 -0.12821916 -2.21473…
809	B4Ca2O5	4	BulkNeutral	4.52707	(1.0, 0.6666666666666666, 0.0, 1.0)	26.7121	Short	S 5 THF - 4	['B', 'B', 'B', 'B', 'O', 'O', 'O', 'O', 'O', 'Ca', 'Ca']	[[ 0.9922 1.55288103 -3.08332299] [ 1.2368 -0.71428103 -0.03997701] [-1.23637701 -4.22125 0.42637701] [-1.23817701 2.21317299 0.32222299] [-2.18836402 -1.44518103 -2.03285402] [-0.74980804 -1.45341207 2.77776897] [ 2.05153793 3.83548103 -1.04947701] [ 3.52779196 1.47758793 0.23823103] [-3.5801 -1.39341207 0.98601494] [ 1.3141 1.75817299 -0.55277701] [-1.3141 -1.75817299 0.55277701]]	[[-1.52122362 2.02075362 0.37078044] [ 1.0078791 -0.87980032 0.50159835] [ 1.57209624 -1.94571962 -3.64308463] [-2.2582496 -1.5279477 2.33847504] [-1.93715298 -1.63093168 -2.14417372] [-1.35227336 0.99740573 4.14700654] [ 2.14150061 1.29540859 -2.03138153] [ 1.46294624 -0.05382175 3.54150077] [-0.70214358 0.98907402 -3.77619725] [-0.45712673 0.28473003 2.1985353 ] [ 0.45712673 -0.28473003 -2.1985…
810	B4Ca2O5	4	BulkNeutral	4.51105	(1.0, 0.6666666666666666, 0.0, 1.0)	50.7967	Short	S 5 THF - 4	['B', 'B', 'B', 'B', 'O', 'O', 'O', 'O', 'O', 'Ca', 'Ca']	[[ 1.7689 1.83473103 -2.51637299] [ 0.9775 -0.32263103 0.40427299] [-0.40337701 -4.3122 1.17682701] [-1.88177701 2.06292299 0.22597299] [ 0.30830598 -2.55223103 -1.96720402] [-2.23050804 -1.31986207 1.96651897] [ 0.24223793 4.59693103 -0.94892701] [ 1.74889196 2.83413793 1.64858103] [-2.7309 -2.06086207 -0.94113506] [ 0.628 2.15872299 -0.18142701] [-0.628 -2.15872299 0.18142701]]	[[-0.37878097 2.62862749 0.8914271 ] [ 0.59166587 -0.90785053 0.2208452 ] [ 1.74810787 -1.42667404 -3.87961644] [-2.47137235 -1.18136952 2.30739311] [-1.48433782 -1.86346232 -2.19159232] [-1.59339697 1.7452592 4.06276667] [ 1.78595556 1.70560522 -2.11794061] [ 1.44041758 0.16112089 3.42169806] [-1.01594174 1.19031632 -3.18460545] [-0.41265284 0.43193054 2.17498008] [ 0.41265284 -0.43193054 -2.174…
811	B4Ca2O5	4	BulkNeutral	4.55964	(1.0, 0.6666666666666666, 0.0, 1.0)	57.4795	Short	S 5 THF - 4	['B', 'B', 'B', 'B', 'O', 'O', 'O', 'O', 'O', 'Ca', 'Ca']	[[ 0.4276 2.13648103 0.28552701] [-0.3971 -1.09138103 0.46827299] [ 4.00552299 0.37032 -1.57697299] [-3.66767701 0.96967299 -0.71552701] [ 0.41326598 -0.47198103 -2.84320402] [ 3.18509196 -1.87651207 0.66821897] [-2.28526207 2.95048103 1.89057299] [-2.07810804 0.35948793 3.15518103] [ 2.11271494 -3.09635804 -1.78206494] [-1.8519 0.91417299 0.96557299] [ 1.8519 -0.91417299 -0.96557299]]	[[-0.61070476 1.0931736 0.00957733] [ 1.53532007 -1.31582347 0.86041823] [ 2.25059252 -1.21243272 -3.48325069] [-2.44522417 -1.33174824 2.67421477] [-1.3377888 -1.62657752 -2.01045534] [ 0.25585816 1.86158834 3.29726514] [ 1.61682409 1.93034407 -2.78788029] [ 0.8183252 -0.88360456 4.00644657] [-0.96197198 1.05719063 -3.89662815] [-0.36944422 -0.05244483 2.24907483] [ 0.36944422 0.05244483 -2.2490…
812	B4Ca2O5	4	BulkNeutral	4.49178	(1.0, 0.6666666666666666, 0.0, 1.0)	58.0063	Short	S 5 THF - 4	['B', 'B', 'B', 'B', 'O', 'O', 'O', 'O', 'O', 'Ca', 'Ca']	[[-0.4071 -0.10911897 -1.10842299] [ 0.1743 0.16641897 2.30742299] [ 3.27652299 -0.44617 -3.33222299] [-4.11127701 -1.73822701 0.64642299] [ 1.79307598 -2.35858103 -0.50145402] [ 2.47729196 2.38328793 -0.55323103] [-2.70546207 1.98148103 -0.19027701] [-3.17310804 0.72928793 2.75523103] [ 3.87281494 0.00944196 0.64328506] [-2.1055 -0.11062701 0.77372299] [ 2.1055 0.11062701 -0.77372299]]	[[-1.31720612 1.88877413 0.28244812] [ 0.59849111 -1.00942352 0.17062072] [ 1.86918351 -1.92842436 -3.85041727] [-1.90371099 -1.63114119 3.74928758] [-1.45048122 -1.32661552 -2.2728127 ] [-1.28248905 1.68963353 3.70028836] [ 2.28700765 1.66163679 -2.03264866] [ 1.56050849 0.33885649 2.95499356] [-0.25855074 1.50465223 -3.61687346] [-0.64857826 -0.03264246 2.14995269] [ 0.64857826 0.03264246 -2.14…
813	B4Ca2O5	4	BulkNeutral	4.62563	(1.0, 0.6666666666666666, 0.0, 1.0)	41.1136	Short	S 5 THF - 4	['B', 'B', 'B', 'B', 'O', 'O', 'O', 'O', 'O', 'Ca', 'Ca']	[[-0.67425 0.05453103 -1.17222299] [ 0.44815 0.27816897 2.12762299] [ 2.65767299 1.84743 -3.17282299] [-1.74872701 -3.54887701 0.46482299] [ 2.65928598 -0.86203103 -1.21225402] [ 0.80664196 3.28273793 -0.85043103] [-3.84061207 -0.14056897 1.27682299] [-1.85755804 -1.42026207 3.27253103] [ 3.53776494 1.68789196 0.18508506] [-1.68705 -1.18277701 1.05072299] [ 1.68705 1.18277701 -1.05072299]]	[[-0.93450152 1.96595535 0.25830688] [ 0.88759585 -1.01155722 0.14359326] [ 1.38510656 -1.3704274 -4.09224115] [-1.95426978 -1.72263428 3.01363491] [-1.47760689 -1.21871838 -2.36978114] [-1.51722497 1.765059 3.28020132] [ 2.40155734 1.16416364 -2.24221272] [ 1.30445487 0.60916985 3.78518787] [-0.62411072 1.42239978 -3.60364832] [-0.47313683 0.06295987 2.26302796] [ 0.47313683 -0.06295987 -2.26302…
814	B4Ca2O5	4	BulkNeutral	4.66787	(1.0, 0.6666666666666666, 0.0, 1.0)	56.8241	Short	S 5 THF - 4	['B', 'B', 'B', 'B', 'O', 'O', 'O', 'O', 'O', 'Ca', 'Ca']	[[ 1.1119 -0.15551897 0.50982701] [-2.6452 0.72581897 1.50797299] [ 1.72382299 -2.939025 -3.13547299] [-0.04937701 3.76237299 0.20187299] [-0.25558402 -3.26278103 -0.05180402] [-1.73220804 -1.63988103 -2.4719 ] [-1.11818506 3.0318 3.41427299] [ 0.83529196 0.50158793 -2.71328103] [ 0.58139196 0.58258793 3.78358103] [-0.3945 1.57917299 1.67267299] [ 0.3945 -1.57917299 -1.67267299]]	[[-1.15039316 2.57663772 1.35477393] [ 0.89997599 -0.71760129 0.44217978] [ 1.575193 -1.60011716 -4.04956993] [-2.70324922 -1.20460134 2.33238517] [-1.20515542 -1.88782182 -1.81519317] [-1.21523216 1.14733844 4.39388602] [ 2.25326745 1.34694106 -1.95506586] [ 1.60085285 0.67706606 3.46002347] [-0.78792373 1.16561243 -3.13377855] [-0.58858469 0.39696901 2.22333897] [ 0.58858469 -0.39696901 -2.2233…
815	B4Ca2O5	4	BulkNeutral	4.3272	(1.0, 0.6666666666666666, 0.0, 1.0)	116.103	Short	S 5 THF - 4	['B', 'B', 'B', 'B', 'O', 'O', 'O', 'O', 'O', 'Ca', 'Ca']	[[ 0.86375 1.59493103 1.00947701] [ 0.13545 -1.85913103 3.03952299] [ 3.47927299 0.72515 -1.86402299] [-1.18912701 -0.70867701 -0.56877701] [ 1.22021598 -2.48393103 -1.89235402] [ 0.54244196 -0.54673103 -4.09866 ] [-0.78343506 1.54178 3.58722299] [ 0.52764196 2.28843793 -2.58663103] [-3.33905804 0.13143793 2.03833103] [-1.07635 -0.04077701 1.87642299] [ 1.07635 0.04077701 -1.87642299]]	[[-1.07666832 1.03650708 -0.07868826] [ 1.82497037 -0.68554388 0.71303971] [ 1.7457824 -1.88512107 -3.08290887] [-1.6012122 -2.02898531 2.45616632] [-2.02146698 -0.95268541 -2.49918105] [-0.88424299 1.95247062 3.27526347] [ 2.2388519 1.40141225 -2.28683191] [ 1.33518411 -0.45416474 3.72425061] [-0.49175648 1.18863435 -3.96705128] [-0.31868854 0.0643922 2.13902935] [ 0.31868854 -0.0643922 -2.13902…
816	B4Ca2O5	4	BulkNeutral	4.32264	(1.0, 0.6666666666666666, 0.0, 1.0)	136.651	Short	S 5 THF - 4	['B', 'B', 'B', 'B', 'O', 'O', 'O', 'O', 'O', 'Ca', 'Ca']	[[ 1.97005 0.80363103 0.95387701] [-1.61345 -0.26463103 3.60052299] [ 2.77027299 -1.1639 -2.21322299] [-1.27052701 0.21492299 -0.32727701] [-0.00410402 -3.34433103 -1.28935402] [-0.55965804 -1.15963103 -3.90874 ] [ 0.29286494 2.50563 3.63152299] [ 0.35644196 1.76903793 -3.39753103] [-1.75525804 2.92303793 1.38693103] [-0.44535 0.93462299 1.89722299] [ 0.44535 -0.93462299 -1.89722299]]	[[-0.8209661 1.04370249 0.06512144] [ 1.86344087 -1.11873315 0.84428991] [ 1.88990805 -1.24629384 -2.96688909] [-2.05602345 -1.03724895 3.21463816] [-1.74434358 -1.47926599 -2.75971707] [ 0.08942401 2.1895518 2.95745254] [ 1.91130816 2.62767904 -2.05960365] [ 1.07290705 -0.40182573 4.27075138] [-0.44471793 1.55448524 -3.78444332] [-0.13234659 -0.09888351 2.15499844] [ 0.13234659 0.09888351 -2.154…
817	B4Ca2O5	4	BulkNeutral	4.36892	(1.0, 0.6666666666666666, 0.0, 1.0)	79.2484	Short	S 5 THF - 4	['B', 'B', 'B', 'B', 'O', 'O', 'O', 'O', 'O', 'Ca', 'Ca']	[[ 1.72885 1.03138103 0.55407701] [-0.86855 -2.17118103 2.78302299] [ 2.70867299 -0.49943 -3.47512299] [-1.35052701 0.28937299 -0.35507701] [ 1.02563598 -2.35398103 -0.96685402] [-0.55015804 -1.65548103 -3.872 ] [ 0.61316494 1.108034 4.11532299] [-0.66655804 1.57778793 -2.75913103] [-2.18735804 1.38678793 3.30943103] [-0.40495 0.46277299 2.09612299] [ 0.40495 -0.46277299 -2.09612299]]	[[-0.41144154 1.36410845 -0.06052769] [ 1.68778895 -1.10401834 0.54053905] [ 1.51701078 -1.5962951 -3.84881017] [-2.69071844 -1.03849801 2.21250521] [-1.29360036 -1.72841833 -1.69326039] [-0.47501529 1.62569853 3.84597381] [ 1.38565752 2.03687323 -2.11603854] [ 0.63733132 -1.0680859 4.12220756] [-1.09982681 0.6902338 -4.04346802] [-0.13613971 0.00914412 2.18019662] [ 0.13613971 -0.00914412 -2.180…
818	B4Ca2O5	4	BulkNeutral	4.36358	(1.0, 0.6666666666666666, 0.0, 1.0)	124.474	Short	S 5 THF - 4	['B', 'B', 'B', 'B', 'O', 'O', 'O', 'O', 'O', 'Ca', 'Ca']	[[ 1.2599 -0.04751897 0.82777701] [-0.8213 -0.77258103 3.99162299] [ 3.28022299 -1.53749 -2.52812299] [-1.91047701 0.45457299 -0.48877701] [ 0.28513598 -2.77768103 -1.24295402] [-0.09820804 -0.87818103 -3.98129 ] [ 0.14281494 2.823713 2.14982299] [ 0.62989196 1.91518793 -2.54863103] [-2.83150804 1.68718793 2.58523103] [-1.1068 0.51177299 1.80922299] [ 1.1068 -0.51177299 -1.80922299]]	[[-0.96218169 1.76457994 0.2364868 ] [ 0.73895714 -1.2551489 0.39161769] [ 1.5983994 -1.88494441 -3.66159093] [-1.67637195 -1.77867959 3.35120057] [-1.55561575 -1.21551007 -2.33331182] [-1.18601556 1.64631203 3.6647625 ] [ 2.13325362 1.88982273 -1.56141854] [ 1.76201667 0.53095375 3.03790643] [-0.12093443 1.42861168 -3.81784761] [-0.67840673 0.18225701 2.06561186] [ 0.67840673 -0.18225701 -2.0656…
819	B4Ca2O5	4	BulkNeutral	4.30214	(1.0, 0.6666666666666666, 0.0, 1.0)	76.5172	Short	S 5 THF - 4	['B', 'B', 'B', 'B', 'O', 'O', 'O', 'O', 'O', 'Ca', 'Ca']	[[ 0.7246 -0.11461897 1.16227701] [-1.9649 0.02331897 -0.79537701] [ 2.89742299 -3.13236 -0.87782299] [ 0.53112299 3.70497299 -0.02627701] [-0.44617402 -3.41698103 0.79364598] [-1.00620804 -2.95318103 -2.23325 ] [-1.17668506 1.6864236 3.01082299] [ 1.07079196 -0.22911207 -2.52443103] [-2.94840804 2.84288793 0.68773103] [-0.7967 1.85327299 0.74682299] [ 0.7967 -1.85327299 -0.74682299]]	[[-1.05961856 1.83424752 0.08212735] [ 1.16526378 -0.62527575 0.37451444] [ 1.49549649 -1.73310287 -3.7063671 ] [-1.86485496 -1.71122265 2.75746985] [-1.7553158 -0.98533702 -1.87611759] [-1.51060486 1.87210853 3.38546576] [ 2.36496058 1.55159817 -2.12231222] [ 1.37025795 0.6192274 3.32153849] [-0.49360765 1.8719011 -3.31262376] [-0.51480421 0.16254231 2.08222306] [ 0.51480421 -0.16254231 -2.08222…
820	B4Ca2O5	4	BulkNeutral	4.4382	(1.0, 0.6666666666666666, 0.0, 1.0)	89.3392	Short	S 5 THF - 4	['B', 'B', 'B', 'B', 'O', 'O', 'O', 'O', 'O', 'Ca', 'Ca']	[[ 0.822 0.42396954 1.05234253] [-1.379 0.21643046 -1.44744253] [ 2.38502299 2.05092851 -2.22865747] [ 0.13212299 -3.75091552 2.59805747] [-2.20248506 -3.43063851 0.32015747] [ 0.283 3.78005851 0.66876552] [-2.24793908 -1.17689253 2.10281149] [ 0.52531494 -3.01793851 -1.14550345] [-0.59777011 3.49118448 -2.52501954] [-0.429 -2.01131552 0.83365747] [ 0.429 2.01131552 -0.83365747]]	[[-1.15715463 1.63811591 0.14540449] [ 1.00360992 -0.8923093 0.3992621 ] [ 1.59012573 -1.42094824 -4.03597976] [-1.97477471 -1.42766883 2.9872367 ] [-1.88978107 -0.9420318 -2.4974768 ] [-1.51948528 1.7975317 3.65806863] [ 2.04323022 1.5085404 -2.09991391] [ 1.50447167 0.42075732 3.51791229] [-0.21383291 1.31021796 -3.86785808] [-0.38107103 0.1786325 2.17882794] [ 0.38107103 -0.1786325 -2.17882794…
821	B4Ca2O5	4	BulkNeutral	4.44715	(1.0, 0.6666666666666666, 0.0, 1.0)	120.124	Short	S 5 THF - 4	['B', 'B', 'B', 'B', 'O', 'O', 'O', 'O', 'O', 'Ca', 'Ca']	[[ 1.04300000e+00 -3.02730461e-01 8.47842528e-01] [-6.79000000e-01 1.15363046e+00 -1.82354253e+00] [ 1.32192299e+00 -3.34310149e+00 -1.75215747e+00] [-8.92077011e-01 3.12184483e-01 4.07405747e+00] [-3.32168506e+00 1.74446149e+00 1.28285747e+00] [ 3.36100000e+00 -1.81149445e-03 -1.74673448e+00] [-5.70239078e-01 3.23730747e+00 2.07251149e+00] [-2.48948506e+00 -1.21203851e+00 9.55996550e-01] [ 1.581…	[[-0.84499257 2.07027962 0.34225934] [ 0.99360952 -0.90310313 0.30899279] [ 1.79332377 -1.84492611 -3.29718703] [-1.81233897 -1.98264423 2.96283869] [-1.74854481 -1.06859909 -2.09312915] [-1.34987676 1.59642968 3.77956374] [ 2.4281462 1.58426742 -2.58743869] [ 1.26460053 0.36418451 3.55183907] [-0.5899035 1.30219993 -3.69847942] [-0.49616036 0.09891072 2.1652571 ] [ 0.49616036 -0.09891072 -2.1652…
822	B4Ca2O5	4	BulkNeutral	4.56887	(1.0, 0.6666666666666666, 0.0, 1.0)	108.582	Short	S 5 THF - 4	['B', 'B', 'B', 'B', 'O', 'O', 'O', 'O', 'O', 'Ca', 'Ca']	[[ 1.9735 1.82996954 -0.04125747] [-0.8305 -0.40416954 -1.07914253] [ 2.28402299 -2.60791149 -1.31925747] [-0.46847701 0.89248448 3.43905747] [-3.90778506 -0.49903851 2.22245747] [ 3.8005 0.42018251 -2.63783448] [-2.63233908 2.05460747 0.59161149] [-1.53038506 -2.23493851 1.83889655] [ 0.95772989 0.84478448 -3.65971954] [-1.6595 0.04618448 1.56925747] [ 1.6595 -0.04618448 -1.56925747]]	[[-0.86186194 1.11478381 0.17911703] [ 2.17065443 -0.64909135 1.45331782] [ 1.63202629 -1.59823403 -2.7613862 ] [-2.2392243 -1.60882253 2.48112238] [-1.96715709 -0.95932983 -2.43486105] [ 0.04953802 2.0308208 3.30117666] [ 1.44641058 2.11816681 -2.21853349] [ 0.60329969 -0.69531407 4.55314091] [-0.81257749 1.00887253 -4.33370912] [-0.06161005 -0.11456262 2.28072837] [ 0.06161005 0.11456262 -2.280…
823	B4Ca2O5	4	BulkNeutral	4.35119	(1.0, 0.6666666666666666, 0.0, 1.0)	125.627	Short	S 5 THF - 4	['B', 'B', 'B', 'B', 'O', 'O', 'O', 'O', 'O', 'Ca', 'Ca']	[[ 1.2545 0.89291954 -0.60085747] [-1.2935 -1.05511954 0.59535747] [ 2.52952299 -2.56978149 1.42314253] [-1.53847701 4.22803448 -0.14684253] [-3.06758506 1.87221149 2.16805747] [-0.17415804 -3.25278046 -1.76447356] [-2.50013908 1.67175747 -1.68318851] [-0.01658506 1.70611149 2.45629655] [ 2.62972989 -2.53996552 -2.19561954] [-1.0415 1.88673448 0.29785747] [ 1.0415 -1.88673448 -0.29785747]]	[[-1.07416396 1.40351459 -0.13110534] [ 1.00330212 -1.29261121 0.23376561] [ 1.97721678 -0.68203724 -3.98624997] [-2.30785062 -1.29745954 2.83161127] [-1.40843837 -1.50568912 -2.1664916 ] [ 0.08008039 2.19718619 2.98165033] [ 2.13193684 1.77391669 -2.04613218] [ 0.92813486 -0.34768573 4.14793076] [-1.22937487 1.03629076 -3.8769145 ] [-0.54146424 0.1143181 2.10403331] [ 0.54146424 -0.1143181 -2.10…
824	B4Ca2O5	4	BulkNeutral	4.02258	(1.0, 0.6666666666666666, 0.0, 1.0)	114.954	Short	S 5 THF - 4	['B', 'B', 'B', 'B', 'O', 'O', 'O', 'O', 'O', 'Ca', 'Ca']	[[ 0.441 1.45661954 -0.89790747] [-1.585 -1.10451954 0.20710747] [ 1.41472299 -3.27933149 -1.80490747] [ 0.92452299 2.92203448 3.05190747] [-1.42288506 0.41951149 3.48740747] [-1.39783804 -1.34378046 -3.23652356] [-2.08693908 2.57135747 0.86616149] [ 1.69991494 -0.24108851 1.95224655] [ 1.25122989 -0.16286552 -3.64416954] [-0.201 1.05763448 1.69890747] [ 0.201 -1.05763448 -1.69890747]]	[[-1.08487183 1.61172756 0.02166331] [ 1.67062814 -0.42794994 0.38512306] [ 1.67327773 -1.3427145 -3.75558609] [-2.47352844 -1.08052939 2.95419371] [-0.925696 -1.85769513 -1.56561706] [-0.12178888 1.75280364 3.33880649] [ 2.143516 1.86989752 -1.90427207] [ 1.08861518 -0.90261011 3.58779668] [-0.79113775 1.07508126 -3.54695701] [-0.40802095 0.00770679 1.96945114] [ 0.40802095 -0.00770679 -1.969451…
825	B4Ca2O5	4	BulkNeutral	4.43684	(1.0, 0.6666666666666666, 0.0, 1.0)	146.711	Short	S 5 THF - 4	['B', 'B', 'B', 'B', 'O', 'O', 'O', 'O', 'O', 'Ca', 'Ca']	[[ 1.3285 1.03051954 -0.62600747] [-1.2965 -0.70891954 0.08900747] [ 0.94192299 -3.97309149 -1.42800747] [-0.55667701 3.77023448 2.62570747] [-2.81148506 1.50111149 3.03610747] [-0.60179804 -1.37848046 -3.39862356] [-2.28603908 2.61095747 -0.35763851] [ 0.62391494 0.58161149 3.10414655] [ 2.77272989 -1.13756552 -2.82296954] [-0.8975 1.47303448 1.39500747] [ 0.8975 -1.47303448 -1.39500747]]	[[-0.96280919 1.10774802 -0.19311731] [ 1.49318087 -0.88916748 0.44560094] [ 1.85998933 -0.66337391 -4.18560292] [-2.49278818 -0.22610406 3.52799721] [-0.78849729 -1.96157752 -2.42770535] [ 0.25138822 2.068455 3.07754923] [ 1.82958943 2.22254184 -1.97075853] [ 1.01705857 -1.19651855 3.80593991] [-0.81551513 1.13746821 -4.17334802] [-0.38920274 -0.17863516 2.17669322] [ 0.38920274 0.17863516 -2.17…
826	B4Ca2O5	4	BulkNeutral	4.4881	(1.0, 0.6666666666666666, 0.0, 1.0)	113.887	Short	S 5 THF - 4	['B', 'B', 'B', 'B', 'O', 'O', 'O', 'O', 'O', 'Ca', 'Ca']	[[-1.9815 -0.69453046 0.32134253] [ 0.8885 0.64833046 -0.88154253] [-0.80367701 3.24700851 2.10234253] [ 3.41382299 -2.68751552 -0.83284253] [-3.23853804 3.45926954 -0.16427356] [ 0.65065402 -3.45405345 1.89672644] [-1.10483103 2.65616149 -2.36053448] [ 1.59988391 -0.90324655 2.28986552] [-0.00753908 -3.25349253 -1.48738851] [ 1.1425 -1.92921552 0.09265747] [-1.1425 1.92921552 -0.09265747]]	[[-0.6576222 2.01278751 0.16791463] [ 0.94715393 -0.9632533 0.40239827] [ 2.031719 -1.60325438 -3.58779138] [-2.73064181 -1.10536772 2.63259617] [-1.67526676 -1.27437781 -2.04656039] [-1.16024311 1.21945196 4.43265531] [ 1.95282684 1.73456406 -2.44445288] [ 1.57374537 0.02713397 3.37202577] [-1.1054311 0.80598898 -3.75230741] [-0.49120673 0.10129448 2.18728589] [ 0.49120673 -0.10129448 -2.1872858…
827	B4Ca2O5	4	BulkNeutral	4.4311	(1.0, 0.6666666666666666, 0.0, 1.0)	137.698	Short	S 5 THF - 4	['B', 'B', 'B', 'B', 'O', 'O', 'O', 'O', 'O', 'Ca', 'Ca']	[[-1.0305 -1.57853046 0.54589253] [ 0.3815 1.43903046 0.08790747] [-3.69607701 2.12450051 0.96089253] [ 4.58202299 -0.39401552 0.17290747] [-3.65820804 -0.65693046 -1.48672356] [ 2.39365402 -3.11235345 0.80627644] [-1.54123103 1.14126149 -2.69628448] [ 2.17088391 -0.31354655 2.67211552] [ 1.72246092 -1.83619253 -1.80123851] [ 2.0435 -0.79471552 0.31810747] [-2.0435 0.79471552 -0.31810747]]	[[-1.31471113 1.4568036 -0.03074495] [ 0.43440028 -1.39817634 0.28368635] [ 1.96409876 -1.06186185 -4.02428197] [-2.10793765 -1.15275282 3.65041941] [-1.29336343 -1.42242938 -2.87317863] [-0.64500632 2.22917002 3.2617723 ] [ 1.93786376 1.81141594 -1.59574156] [ 1.80350761 0.52832004 2.72324423] [-0.23865283 1.68941941 -3.62702525] [-0.53159231 0.03083576 2.15060832] [ 0.53159231 -0.03083576 -2.15…
828	B4Ca2O5	4	BulkNeutral	4.4384	(1.0, 0.6666666666666666, 0.0, 1.0)	115.649	Short	S 5 THF - 4	['B', 'B', 'B', 'B', 'O', 'O', 'O', 'O', 'O', 'Ca', 'Ca']	[[ 0.428 -2.00808046 3.20509253] [-0.159 1.33948046 0.56400747] [-3.22547701 2.53467251 -1.97590747] [ 1.80232299 -1.18826552 -1.15049253] [-2.70560804 -1.08508046 -2.71752356] [ 3.55815402 -1.98490345 1.35447644] [-3.06584598 -0.51998161 0.42275345] [-0.19643103 1.03721149 -3.28938448] [ 2.95538391 0.88390345 2.80111552] [ 1.644 -0.62806552 1.35190747] [-1.644 0.62806552 -1.35190747]]	[[-0.27665688 2.32527498 0.70748385] [ 1.05087248 -1.00603144 0.14546856] [ 1.85379093 -1.4063297 -3.91384376] [-2.50463884 -1.30267138 2.55304148] [-1.50042193 -1.88702793 -2.00907256] [-1.09573375 1.83936978 3.72169243] [ 1.69878824 1.86535132 -2.3598784 ] [ 1.01834865 -0.63956308 3.98945518] [-1.14952228 0.80037856 -3.73103759] [-0.41635968 0.21686098 2.16897949] [ 0.41635968 -0.21686098 -2.16…
829	B4Ca2O5	4	BulkNeutral	4.07385	(1.0, 0.6666666666666666, 0.0, 1.0)	109.143	Short	S 5 THF - 4	['B', 'B', 'B', 'B', 'O', 'O', 'O', 'O', 'O', 'Ca', 'Ca']	[[ 0.6345 -1.33798046 0.14849253] [-1.3795 1.66048046 -0.31009253] [-2.22387701 -1.58288149 2.40249253] [ 2.49082299 3.14793448 -1.56499253] [-1.93690804 -2.26168046 -1.82712356] [ 3.84065402 1.21409655 1.36587644] [ 2.87136897 -0.03117242 -2.15812356] [-4.21983103 -1.10658851 -0.18698448] [ 0.94388391 1.89490345 1.95981552] [ 1.8205 0.90203448 -0.14549253] [-1.8205 -0.90203448 0.14549253]]	[[-0.7523275 1.2816288 0.07913882] [ 1.12921 -1.81596753 0.42839198] [ 2.32620397 -0.64870604 -3.56803137] [-2.50274661 -0.79461044 2.51554503] [-1.15757402 -1.84665719 -1.89006148] [ 1.02816918 1.61356535 2.92309199] [ 1.55217048 2.25856924 -2.32225333] [ 0.31085842 -1.03431768 4.23084262] [-1.28628093 0.28682906 -4.04394395] [-0.23950739 -0.20756601 2.01211508] [ 0.23950739 0.20756601 -2.012115…
830	B4Ca2O5	4	BulkNeutral	4.48512	(1.0, 0.6666666666666666, 0.0, 1.0)	116.966	Short	S 5 THF - 4	['B', 'B', 'B', 'B', 'O', 'O', 'O', 'O', 'O', 'Ca', 'Ca']	[[-1.327 -1.40293046 -0.56840747] [ 0.578 1.34513046 0.33510747] [-1.42077701 0.37076851 3.53059253] [ 2.23042299 -2.48751552 -2.19049253] [-4.33440804 0.17326954 1.21097644] [ 2.56696897 -1.19252242 0.83697644] [ 0.96538391 0.72555345 -3.12978448] [-2.41423103 2.42255345 0.25797644] [ 3.83946207 0.52509138 -1.74588448] [ 1.828 -0.41311552 -1.23159253] [-1.828 0.41311552 1.23159253]]	[[-1.04825507 1.07358874 -0.06576863] [ 1.61218272 -1.03793176 0.61302078] [ 1.61474157 -1.23367642 -3.43968455] [-2.26778099 -1.23998149 2.81793816] [-1.43860318 -1.38855408 -2.17124559] [ 0.03261436 2.01777534 2.77332788] [ 1.75333318 2.04111813 -2.0033982 ] [ 1.03746148 -0.45849004 4.35855939] [-0.63976772 1.3108038 -3.99221658] [-0.26325582 -0.203313 2.21775309] [ 0.26325582 0.203313 -2.21775…
831	B4Ca2O5	4	BulkNeutral	4.46541	(1.0, 0.6666666666666666, 0.0, 1.0)	143.593	Short	S 5 THF - 4	['B', 'B', 'B', 'B', 'O', 'O', 'O', 'O', 'O', 'Ca', 'Ca']	[[-1.9495 -1.16768046 -0.00490747] [ 0.9475 0.70688046 0.49200747] [-1.97617701 3.06178851 2.64609253] [ 2.39712299 -3.86486552 -1.24689253] [-4.18150804 0.72101954 1.14147644] [ 2.86126897 -1.64877242 1.11447644] [ 0.21788391 -1.25769655 -2.69948448] [-1.75293103 2.78730345 -1.13352356] [ 2.83296207 -0.02815862 -2.20148448] [ 1.5485 -1.38486552 -0.81809253] [-1.5485 1.38486552 0.81809253]]	[[-1.24998244 0.05696948 -0.27167251] [ 1.88891364 -0.78356292 0.99100273] [ 1.74096694 -1.00231301 -4.26644206] [-2.15194382 -0.57466921 3.91414399] [-1.13204242 -1.66115245 -2.84717769] [-0.23968253 2.39288738 2.51859994] [ 2.02218416 1.52323605 -1.58335518] [ 1.38674029 -0.80478783 4.09110194] [-0.53487546 1.97983693 -2.94400321] [-0.40807489 0.00868753 2.19508076] [ 0.40807489 -0.00868753 -2.…
832	B4Ca2O5	4	BulkNeutral	4.31498	(1.0, 0.6666666666666666, 0.0, 1.0)	113.608	Short	S 5 THF - 4	['B', 'B', 'B', 'B', 'O', 'O', 'O', 'O', 'O', 'Ca', 'Ca']	[[-1.222 -0.54783046 0.30014253] [ 1.202 1.61173046 -0.86134253] [-0.23697701 0.95213851 3.65114253] [ 0.89452299 -3.82111552 -2.25324253] [-2.71350804 2.29926954 1.60752644] [ 1.53906897 -2.30892242 0.72252644] [-0.59061609 -1.18684655 -3.22183448] [-0.57633103 3.95815345 0.65552644] [ 3.43146207 -1.23130862 -1.48903448] [ 0.555 -1.63381552 -1.29514253] [-0.555 1.63381552 1.29514253]]	[[-0.81251344 2.0308109 0.0043617 ] [ 0.91665285 -0.91956903 0.44455382] [ 1.40597222 -0.97593275 -4.189152 ] [-2.09940229 -1.77871871 2.59272779] [-1.12912954 -1.67534082 -2.03474816] [-0.77772492 2.20391647 3.31160795] [ 2.56177315 1.10442749 -2.08691346] [ 0.7345568 -0.17743129 3.82921036] [-1.6033818 1.05124643 -3.43981457] [-0.65340761 0.15301913 2.05046725] [ 0.65340761 -0.15301913 -2.05046…
833	B4Ca2O5	4	BulkNeutral	4.45412	(1.0, 0.6666666666666666, 0.0, 1.0)	128.557	Short	S 5 THF - 4	['B', 'B', 'B', 'B', 'O', 'O', 'O', 'O', 'O', 'Ca', 'Ca']	[[-1.219 -0.80963046 0.43719253] [-0.225 1.36063046 -1.50799253] [ 0.45342299 1.58913851 3.51919253] [ 0.55842299 -4.29341552 -0.69789253] [-2.20080804 3.24456954 1.30557644] [ 2.31706897 -1.61102242 0.19457644] [-1.20961609 -2.26594655 -2.77278448] [ 0.71366897 3.96905345 1.08557644] [ 1.98846207 -1.10840862 -2.79138448] [ 0.449 -1.83641552 -1.17719253] [-0.449 1.83641552 1.17719253]]	[[ 0.07724271 2.01671076 0.32076939] [ 1.29571285 -0.80248216 0.0987441 ] [ 1.05560693 -1.86931486 -3.82408982] [-1.69088862 -2.00195615 2.87206143] [-1.63862661 -1.10638063 -2.02308837] [-2.20027187 1.34848121 3.2835327 ] [ 2.45140414 1.01385651 -2.69234681] [ 0.67227808 0.79658677 3.99860089] [-0.86800248 1.64173613 -3.08636559] [-0.4451092 0.07903522 2.18069632] [ 0.4451092 -0.07903522 -2.1806…
834	B4Ca2O5	4	BulkNeutral	4.33334	(1.0, 0.6666666666666666, 0.0, 1.0)	175.602	Short	S 5 THF - 4	['B', 'B', 'B', 'B', 'O', 'O', 'O', 'O', 'O', 'Ca', 'Ca']	[[-1.188 -0.32918046 0.16349253] [ 0.877 1.42108046 -2.23009253] [ 0.15882299 3.02928851 2.21049253] [ 0.04792299 -4.00676552 1.86880747] [-2.56890804 3.19021954 -0.43612356] [ 1.78536897 -0.88757242 1.89087644] [-0.00461609 -3.09749655 -1.75148448] [-0.07633103 4.20750345 -1.07612356] [ 2.59546207 -2.27295862 -0.90708448] [ 0.548 -2.08826552 0.18250747] [-0.548 2.08826552 -0.18250747]]	[[-0.82257547 2.49745195 0.92087715] [ 1.1112526 -0.48580849 0.27484786] [ 1.36497053 -2.14942017 -3.61465853] [-2.15043534 -1.81777187 2.48181871] [-1.57825082 -1.45329522 -1.71691532] [-1.64498363 1.39643145 3.76974292] [ 1.93221942 1.40805328 -2.63554893] [ 0.7630184 0.06156451 4.04734552] [-0.8658905 1.32208692 -3.19810667] [-0.48034499 0.22601539 2.10063123] [ 0.48034499 -0.22601539 -2.10063…
835	B4Ca2O5	4	BulkNeutral	4.30037	(1.0, 0.6666666666666666, 0.0, 1.0)	157.744	Short	S 5 THF - 4	['B', 'B', 'B', 'B', 'O', 'O', 'O', 'O', 'O', 'Ca', 'Ca']	[[-0.5475 0.03936954 1.11504253] [ 1.2805 0.47093046 -1.72974253] [ 2.16872299 2.21343851 2.38804253] [-2.41807701 -3.66851552 0.82025747] [-0.96840804 3.33196954 0.27042644] [ 1.05036897 -3.06072242 1.27142644] [-2.48611609 -1.45464655 -1.76713448] [ 1.31996897 3.84435345 -1.28957356] [ 0.53796207 -3.60910862 -1.67703448] [-0.8335 -1.96831552 -0.23304253] [ 0.8335 1.96831552 0.23304253]]	[[-1.13534393 1.85907336 0.32909782] [ 0.49926777 -1.12736216 0.15624435] [ 1.90240143 -1.53369836 -3.7425343 ] [-1.97631768 -1.87180778 2.80996808] [-1.47906097 -1.66553327 -2.66949423] [-0.77161877 1.95479426 3.7104926 ] [ 2.35890604 1.35839436 -2.00246376] [ 1.36490644 0.19323801 3.1957245 ] [-0.91193351 1.12292879 -3.746321 ] [-0.59008197 0.13021794 2.06352698] [ 0.59008197 -0.13021794 -2.063…
836	B4Ca2O5	4	BulkNeutral	4.37447	(1.0, 0.6666666666666666, 0.0, 1.0)	147.787	Short	S 5 THF - 4	['B', 'B', 'B', 'B', 'O', 'O', 'O', 'O', 'O', 'Ca', 'Ca']	[[-0.951 0.43786954 0.89579253] [ 0.936 -0.06906954 -2.03889253] [ 2.32162299 3.17113851 0.92079253] [-0.76837701 -3.16751552 2.73430747] [-1.42010804 3.24826954 -0.67182356] [ 1.84886897 -2.13372242 1.08017644] [-2.65661609 -2.10664655 -0.43518448] [ 0.98846897 3.76335345 -2.06982356] [-0.34053793 -3.97710862 -1.24978448] [-0.526 -2.08401552 0.40520747] [ 0.526 2.08401552 -0.40520747]]	[[-1.42640375 1.72348116 0.1814783 ] [ 1.166743 -0.66139451 0.31597952] [ 1.29337768 -2.08889865 -3.47327968] [-1.8630025 -1.82202909 3.0827493 ] [-1.60860091 -1.28661177 -2.21244259] [-1.30952535 1.33043409 3.99238753] [ 2.358958 1.32856783 -2.08690654] [ 1.34942091 0.66483163 3.27969067] [-0.17130739 1.71258701 -3.8122198 ] [-0.51586211 0.03077712 2.12530676] [ 0.51586211 -0.03077712 -2.1253067…
837	B4Ca2O5	4	BulkNeutral	4.46767	(1.0, 0.6666666666666666, 0.0, 1.0)	133.765	Short	S 5 THF - 4	['B', 'B', 'B', 'B', 'O', 'O', 'O', 'O', 'O', 'Ca', 'Ca']	[[ 1.2335 0.55716954 -0.05275747] [-1.9385 -0.36416954 0.11805747] [ 2.97632299 -3.23786149 0.00804253] [ 0.12502299 3.36138448 2.24175747] [ 0.82559196 -2.20063046 -2.47207356] [-2.97433103 2.66117758 -0.17007356] [ 0.56899886 -2.31959253 2.25734943] [-0.57313103 -3.96374655 -0.14207356] [-0.40603793 3.57079138 -1.69693448] [-0.8135 2.07828448 0.09475747] [ 0.8135 -2.07828448 -0.09475747]]	[[-1.18772858 1.57795572 0.06079337] [ 0.7535405 -1.09130305 0.27564083] [ 1.47507147 -1.65184591 -3.79972098] [-1.62678234 -2.10340439 3.04454958] [-1.68025856 -1.16032063 -2.57493356] [-1.3681874 1.87188435 3.25292921] [ 2.40209115 1.19784275 -2.10491212] [ 1.36703396 0.43393597 3.70647032] [-0.39794544 1.45178583 -3.7140151 ] [-0.42379186 0.12347255 2.18979054] [ 0.42379186 -0.12347255 -2.1897…
838	B4Ca2O5	4	BulkNeutral	4.32635	(1.0, 0.6666666666666666, 0.0, 1.0)	128.606	Short	S 5 THF - 4	['B', 'B', 'B', 'B', 'O', 'O', 'O', 'O', 'O', 'Ca', 'Ca']	[[ 1.8315 0.41386954 -0.26640747] [-1.4545 -0.22326954 0.36030747] [ 1.74432299 -4.09566149 -0.91090747] [-1.11317701 3.28818448 1.76070747] [-0.97783804 -2.29323046 -2.30012356] [-0.73143103 2.12907758 -2.32112356] [ 0.67599886 -2.25269253 2.23329943] [-1.83353103 -3.67584655 0.47587644] [ 1.31096207 3.96069138 -0.96318448] [ 0.0045 2.16248448 -0.05439253] [-0.0045 -2.16248448 0.05439253]]	[[-1.13659599 0.94496506 -0.33231251] [ 1.2665075 -1.31134811 0.52247305] [ 2.3463174 -0.59471521 -3.84551254] [-2.51187882 -0.37612709 2.94964477] [-1.01586955 -1.76604402 -2.52355345] [ 1.06788013 1.87035792 2.41183967] [ 1.51914094 2.30327633 -1.97301052] [ 0.99736625 -0.67639941 4.10866968] [-0.97545762 1.37039524 -3.77765028] [-0.25694015 -0.09302628 2.14584384] [ 0.25694015 0.09302628 -2.14…
839	B4Ca2O5	4	BulkNeutral	4.5272	(1.0, 0.6666666666666666, 0.0, 1.0)	132.977	Short	S 5 THF - 4	['B', 'B', 'B', 'B', 'O', 'O', 'O', 'O', 'O', 'Ca', 'Ca']	[[ 0.982 0.29866954 0.20279253] [-2.482 0.43453046 -0.50599253] [ 2.43662299 -3.62276149 -0.30010747] [-0.51557701 3.69058448 1.44650747] [-0.66774804 -3.19463046 -2.00082356] [-2.08463103 3.89187758 -1.56682356] [ 1.09549886 -2.17589253 2.65359943] [-1.06943103 -3.42304655 1.41717644] [ 0.76646207 2.54149138 -2.14088448] [-0.554 2.16078448 -0.38469253] [ 0.554 -2.16078448 0.38469253]]	[[-0.92518575 2.29848924 0.68275009] [ 0.25220385 -0.99977734 0.17745642] [ 2.33004877 -1.27944615 -3.47641873] [-2.33809605 -0.92790828 3.10659145] [-1.14356518 -1.77116885 -2.92086212] [-0.66369258 1.79434224 4.27635146] [ 2.08905173 2.11493122 -2.41200642] [ 1.56269185 -0.14621675 3.02764657] [-0.90286387 0.91238441 -3.63616707] [-0.47010897 0.24862 2.20024535] [ 0.47010897 -0.24862 -2.2002453…
840	B4Ca2O5	4	BulkNeutral	4.42931	(1.0, 0.6666666666666666, 0.0, 1.0)	136.298	Short	S 5 THF - 4	['B', 'B', 'B', 'B', 'O', 'O', 'O', 'O', 'O', 'Ca', 'Ca']	[[ 1.364 0.27261954 -0.29570747] [-2.178 -0.13801954 -0.57949253] [ 1.77072299 -2.97301149 2.64329253] [ 0.36442299 4.01753448 0.08480747] [ 0.72442196 -3.45988046 -0.70372356] [-1.93133103 2.71532758 -2.77772356] [-0.73150114 -0.77544253 2.76669943] [-1.57643103 -3.36859655 0.95927644] [ 1.13146207 2.43294138 -2.79358448] [-0.4 1.90113448 -1.06319253] [ 0.4 -1.90113448 1.06319253]]	[[-1.36742718e+00 1.79685457e+00 1.23617113e-03] [ 1.08379461e+00 -7.54485427e-01 5.27637473e-01] [ 1.40539887e+00 -1.69832694e+00 -3.75523531e+00] [-1.45265779e+00 -1.88539923e+00 3.25816433e+00] [-1.52745781e+00 -1.10688174e+00 -2.28751311e+00] [-1.35908447e+00 1.99149878e+00 3.60632966e+00] [ 2.35212265e+00 1.40623128e+00 -2.34111500e+00] [ 1.15115217e+00 2.16097731e-01 3.69210982e+00] [-2.498…
841	B4Ca2O5	4	BulkNeutral	4.54145	(1.0, 0.6666666666666666, 0.0, 1.0)	148.289	Short	S 5 THF - 4	['B', 'B', 'B', 'B', 'O', 'O', 'O', 'O', 'O', 'Ca', 'Ca']	[[ 9.32000000e-01 -9.74230461e-01 1.79252777e-03] [-1.10400000e+00 1.42433046e+00 -9.81392528e-01] [-1.46787701e+00 -3.97332149e+00 1.37879253e+00] [ 2.51582299e+00 2.64138448e+00 1.61240747e+00] [-1.93503804e+00 -2.52593046e+00 -1.68852356e+00] [ 1.14896897e+00 3.48367758e+00 -2.02452356e+00] [-1.59350114e+00 -3.62092528e-01 2.62889943e+00] [-3.65423103e+00 -7.62246550e-01 4.93476439e-01] [ 2.84…	[[-0.8554991 1.84668124 0.26182868] [ 1.01822068 -0.86410248 0.18521812] [ 1.84135684 -1.53439949 -3.7547355 ] [-2.21910956 -1.75061524 2.81372248] [-1.6832277 -1.17502308 -2.31679398] [-1.189429 2.0336937 3.46470539] [ 2.34235943 1.51425967 -2.27951282] [ 1.47005629 0.54140521 3.55176072] [-0.75624626 1.46412311 -3.38561344] [-0.42250343 0.07318748 2.22987079] [ 0.42250343 -0.07318748 -2.2298707…
842	B4Ca2O5	4	BulkNeutral	4.34398	(1.0, 0.6666666666666666, 0.0, 1.0)	112.084	Short	S 5 THF - 4	['B', 'B', 'B', 'B', 'O', 'O', 'O', 'O', 'O', 'Ca', 'Ca']	[[ 1.2835 -0.89883046 -1.47590747] [-0.6595 1.16413046 0.56930747] [-2.18067701 -3.67598149 -0.11980747] [ 3.08842299 0.97798448 2.19280747] [-2.33635804 -0.49883046 -2.36942356] [ 2.06456897 3.32847758 -0.92242356] [-0.92600114 -1.60589253 2.20899943] [-4.21013103 -0.89044655 0.70857644] [ 3.94496207 1.10409138 -1.08718448] [ 1.8405 1.15148448 0.06470747] [-1.8405 -1.15148448 -0.06470747]]	[[-1.04507901 1.00862183 -0.06886837] [ 1.81781906 -0.76743957 0.86031488] [ 1.40358142 -1.68094264 -3.67245654] [-2.125485 -1.66182402 2.83264351] [-1.44454815 -1.62714524 -1.89254496] [-0.32399785 1.8773621 3.54437726] [ 2.15802782 1.71904349 -1.92597357] [ 0.88556248 -0.72254999 4.08134956] [-0.64971771 1.1684135 -4.15124749] [-0.36452911 -0.06947378 2.14005508] [ 0.36452911 0.06947378 -2.1400…
843	B4Ca2O5	4	BulkNeutral	4.45817	(1.0, 0.6666666666666666, 0.0, 1.0)	154.142	Short	S 5 THF - 4	['B', 'B', 'B', 'B', 'O', 'O', 'O', 'O', 'O', 'Ca', 'Ca']	[[ 9.47000000e-01 5.86969539e-01 9.86642528e-01] [-1.77600000e+00 -2.36953888e-03 -1.64664253e+00] [ 2.54752299e+00 -3.10785149e+00 2.01994253e+00] [-1.62857701e+00 3.64138448e+00 9.54557472e-01] [ 1.69323196e+00 -2.33493046e+00 -1.34167356e+00] [-1.29343103e+00 3.22997758e+00 -2.58467356e+00] [-1.30250114e+00 -2.24409253e+00 2.15574943e+00] [-6.24231033e-01 -3.99594655e+00 -8.06735611e-02] [ 1.3…	[[-1.34359658 1.94292297 0.53423944] [ 0.65598064 -1.31442793 0.23827364] [ 2.1940669 -1.52467093 -3.61804244] [-2.02180496 -1.6000324 3.18987852] [-1.6279021 -0.99440671 -2.78223042] [-0.85308813 1.70915677 3.89066578] [ 2.09529325 1.54401236 -1.82887799] [ 1.64450281 1.10498133 2.22487867] [-0.34641883 1.43941271 -3.7645513 ] [-0.5825966 0.25060482 2.13695959] [ 0.5825966 -0.25060482 -2.1369595…
844	B4Ca2O5	4	BulkNeutral	4.52722	(1.0, 0.6666666666666666, 0.0, 1.0)	143.426	Short	S 5 THF - 4	['B', 'B', 'B', 'B', 'O', 'O', 'O', 'O', 'O', 'Ca', 'Ca']	[[ 0.9755 0.27891954 0.79704253] [-1.4645 -0.06051954 -1.53414253] [ 1.19872299 -2.97958149 2.98304253] [-0.31057701 4.25173448 -0.16624253] [ 1.30073196 -3.22618046 -0.57627356] [-0.54283103 2.73382758 -3.21327356] [-2.19600114 -1.00194253 2.35114943] [-1.90783103 -3.28309655 0.23272644] [ 2.15396207 1.52444138 -2.26003448] [ 0.2005 1.95443448 -1.12424253] [-0.2005 -1.95443448 1.12424253]]	[[-1.20690822 1.72748181 0.24737682] [ 0.72934009 -1.05507455 0.13983517] [ 2.02069323 -1.64448426 -3.52503274] [-1.9077907 -1.56902237 3.47848303] [-1.81448885 -1.08305587 -2.62465877] [-1.30522886 1.78587591 3.63326721] [ 2.48106381 1.53861759 -1.9771731 ] [ 1.5679618 0.79390649 2.99707161] [-0.51057928 1.65412329 -3.38760811] [-0.48119041 0.10741697 2.20926527] [ 0.48119041 -0.10741697 -2.2092…
845	B4Ca2O5	4	BulkNeutral	4.32427	(1.0, 0.6666666666666666, 0.0, 1.0)	143.824	Short	S 5 THF - 4	['B', 'B', 'B', 'B', 'O', 'O', 'O', 'O', 'O', 'Ca', 'Ca']	[[ 0.9945 -0.88503046 -0.13895747] [-1.3285 1.27873046 -1.23074253] [-1.57297701 -2.73704149 3.05104253] [ 3.25682299 2.41408448 0.16715747] [-1.72219804 -2.90303046 -0.54837356] [ 0.98086897 3.08707758 -2.80237356] [-1.01000114 0.47330747 2.48404943] [-3.81963103 -1.03184655 1.11962644] [ 2.65596207 0.04569138 -2.87343448] [ 1.4485 1.23388448 -1.02674253] [-1.4485 -1.23388448 1.02674253]]	[[-1.03977122 1.94718379 0.20528546] [ 1.06431071 -0.65421834 0.48047832] [ 1.18442764 -1.60803776 -3.90971342] [-1.61267578 -1.93859306 3.17864362] [-1.46790622 -1.14446957 -1.98747693] [-1.7103843 1.85092571 3.46325123] [ 2.50321392 1.16458885 -2.01789951] [ 1.45587012 0.43130867 3.60655832] [-0.2027417 1.51489906 -3.81730645] [-0.49874851 -0.01711463 2.10375388] [ 0.49874851 0.01711463 -2.1037…
846	B4Ca2O5	4	BulkNeutral	4.4427	(1.0, 0.6666666666666666, 0.0, 1.0)	129.148	Short	S 5 THF - 4	['B', 'B', 'B', 'B', 'O', 'O', 'O', 'O', 'O', 'Ca', 'Ca']	[[ 1.0835 -1.00908046 -0.38680747] [-1.6785 0.64078046 -0.95439253] [ 0.03532299 -2.95499149 3.58179253] [ 2.40682299 2.85643448 -0.68959253] [-1.86540804 -2.81638046 0.27157644] [-0.20243103 2.97312758 -2.76442356] [-0.48100114 0.80635747 2.63099943] [-2.74553103 -0.95679655 2.70857644] [ 1.79496207 0.42174138 -3.56618448] [ 0.7315 1.30013448 -1.64589253] [-0.7315 -1.30013448 1.64589253]]	[[-0.56170274 1.93565546 0.27668557] [ 1.26717149 -0.76942599 0.37959942] [ 1.41787872 -1.78518251 -4.04539288] [-1.90296269 -1.75133498 2.78192586] [-1.7743473 -0.84426942 -1.98560653] [-1.76021394 1.53655342 3.32613199] [ 2.11979611 1.47973003 -2.19142952] [ 1.23903696 0.15561541 3.81549442] [-0.62286125 1.08684447 -3.77102103] [-0.45642697 0.16530255 2.16766086] [ 0.45642697 -0.16530255 -2.167…
847	B4Ca2O5	4	BulkNeutral	4.47022	(1.0, 0.6666666666666666, 0.0, 1.0)	131.029	Short	S 5 THF - 4	['B', 'B', 'B', 'B', 'O', 'O', 'O', 'O', 'O', 'Ca', 'Ca']	[[ 0.841 -1.40863046 -0.47465747] [-1.82 0.91203046 -0.68414253] [ 0.30782299 -1.54198149 4.21164253] [ 2.02072299 2.39758448 -1.83764253] [-1.96830804 -2.16743046 1.30302644] [-0.50033103 1.39337758 -4.05597356] [ 1.24949886 1.33860747 2.28544943] [-2.16193103 0.88045345 3.04602644] [ 1.64346207 -0.50600862 -3.92953448] [ 0.416 0.49628448 -2.13924253] [-0.416 -0.49628448 2.13924253]]	[[-0.87036679 1.95492995 0.18155188] [ 1.43717571 -0.69094582 0.61150661] [ 1.2744756 -1.53842113 -4.02732753] [-2.27366845 -1.36279147 2.48634149] [-1.47755923 -1.83483896 -1.7397072 ] [-1.13629809 1.6751823 3.81383595] [ 2.07769958 1.4710799 -1.9465245 ] [ 0.75512368 -0.44467495 4.19884579] [-1.07414617 1.20267045 -3.4824151 ] [-0.35997466 0.22886432 2.19402649] [ 0.35997466 -0.22886432 -2.1940…
848	B4Ca2O5	4	BulkNeutral	4.49972	(1.0, 0.6666666666666666, 0.0, 1.0)	130.792	Short	S 5 THF - 4	['B', 'B', 'B', 'B', 'O', 'O', 'O', 'O', 'O', 'Ca', 'Ca']	[[ 1.021 -0.04488046 0.85989253] [-1.212 0.78198046 -1.80349253] [-1.88227701 -1.24933149 4.19159253] [ 3.35422299 2.04023448 -1.52739253] [-2.14007804 -2.22788046 0.41717644] [ 1.91616897 0.77332758 -3.98482356] [-1.16250114 1.75355747 2.69359943] [-3.57693103 0.17140345 1.58517644] [ 1.53946207 -1.79505862 -2.43078448] [ 1.358 0.46233448 -1.73319253] [-1.358 -0.46233448 1.73319253]]	[[-1.12809062 1.9905068 0.31355534] [ 0.24913689 -1.30239946 0.15986517] [ 1.69313703 -1.52426642 -4.18128482] [-1.97104887 -1.5100816 3.40307456] [-1.42963546 -1.41906332 -2.76120487] [-1.19098281 1.42902805 4.08509445] [ 2.09013828 1.51031541 -1.75148248] [ 1.53827248 0.98133525 2.85859948] [-0.21935208 1.26741275 -3.69893886] [-0.60114296 0.2450864 2.1541665 ] [ 0.60114296 -0.2450864 -2.154166…
849	B4Ca2O5	4	BulkNeutral	4.19513	(1.0, 0.6666666666666666, 0.0, 1.0)	142.041	Short	S 5 THF - 4	['B', 'B', 'B', 'B', 'O', 'O', 'O', 'O', 'O', 'Ca', 'Ca']	[[ 0.9125 -0.19088046 1.06209253] [-0.9865 0.61778046 -1.69339253] [-1.88177701 -1.85215149 3.40099253] [ 2.91532299 2.77263448 -0.64939253] [-1.62734804 -2.84288046 0.34407644] [ 1.74976897 1.06212758 -3.50692356] [-2.24200114 1.60235747 1.79449943] [-3.82003103 -0.56979655 0.44407644] [ 3.07396207 -1.22525862 -1.55718448] [ 1.5865 0.64763448 -1.20969253] [-1.5865 -0.64763448 1.20969253]]	[[-1.24210741 1.63491236 0.0815104 ] [ 0.68179668 -1.21629116 0.23004614] [ 1.938069 -1.43683173 -3.56618889] [-1.875053 -1.62453026 3.23317157] [-1.74002417 -1.094383 -2.56690252] [-1.26565469 1.84746249 3.38722894] [ 2.24693201 1.35757583 -1.98919681] [ 1.68496267 0.41470963 3.21935424] [-0.48299922 1.44117063 -3.5783024 ] [-0.4118473 0.12514731 2.05292198] [ 0.4118473 -0.12514731 -2.05292198]]
850	B4Ca2O5	4	BulkNeutral	4.35922	(1.0, 0.6666666666666666, 0.0, 1.0)	127.137	Short	S 5 THF - 4	['B', 'B', 'B', 'B', 'O', 'O', 'O', 'O', 'O', 'Ca', 'Ca']	[[ 1.3955 -0.00958046 0.09699253] [-1.9385 -0.09111954 -0.58909253] [ 1.21562299 -1.00548149 4.26639253] [ 0.57892299 3.24583448 -1.89709253] [-0.13367804 -3.00578046 1.46807644] [-1.48533103 0.61422758 -3.80892356] [-0.17200114 1.54875747 2.69149943] [-2.01333103 -1.11769655 3.01407644] [ 1.39096207 -0.72315862 -3.19968448] [-0.0835 0.77753448 -2.03449253] [ 0.0835 -0.77753448 2.03449253]]	[[-1.09250684 1.70156579 0.1556204 ] [ 0.85939238 -1.08807705 0.18561429] [ 1.3610118 -1.5639599 -4.04876695] [-2.12609981 -1.77981539 2.60413328] [-1.43911121 -1.53322796 -2.29141315] [-1.23687132 1.8659215 3.47561056] [ 2.22769142 1.42317904 -2.05421197] [ 1.55668072 0.269221 3.19374073] [-0.47869401 1.32478369 -3.52181834] [-0.57979173 0.19424676 2.09208071] [ 0.57979173 -0.19424676 -2.0920807…
851	B4Ca2O5	4	BulkNeutral	4.69988	(1.0, 0.6666666666666666, 0.0, 1.0)	54.0328	Short	S 5 THF - 4	['B', 'B', 'B', 'B', 'O', 'O', 'O', 'O', 'O', 'Ca', 'Ca']	[[ 0.862 0.11176954 -0.67380747] [-2.196 -2.37866954 -0.01079253] [ 3.36812299 1.81771851 2.32859253] [-2.53907701 1.41348448 -2.43389253] [ 1.80175716 -1.64273046 1.96387644] [-2.84473103 -1.68032242 -3.33912356] [-0.12450114 2.83690747 1.75129943] [-0.40883103 0.33375345 3.18587644] [ 0.41046207 -1.90170862 -3.12938448] [-1.245 -0.81831552 -1.81729253] [ 1.245 0.81831552 1.81729253]]	[[-0.98091429 2.8076588 1.27885123] [ 0.82551943 -0.63710424 0.34952653] [ 1.92881191 -1.87844174 -3.58075934] [-2.51260189 -1.24239549 2.55185589] [-1.54630296 -1.77686286 -2.36268909] [-1.36888543 1.21231318 4.32691272] [ 2.01444866 1.52197612 -1.85129365] [ 1.61492025 0.36700515 3.29171108] [-0.96979677 1.0111915 -2.90952382] [-0.51278087 0.47275344 2.24405378] [ 0.51278087 -0.47275344 -2.2440…
852	B4Ca2O5	4	BulkNeutral	4.61132	(1.0, 0.6666666666666666, 0.0, 1.0)	59.927	Short	S 5 THF - 4	['B', 'B', 'B', 'B', 'O', 'O', 'O', 'O', 'O', 'Ca', 'Ca']	[[ 1.414 -0.46343046 -1.45880747] [-1.018 -0.09966954 0.63560747] [ 3.38482299 0.36418851 2.56389253] [-2.04547701 1.58098448 -3.02529253] [ 0.47108696 -1.82013046 2.73697644] [-2.56083103 -2.08032242 -1.90702356] [ 0.84749886 2.46310747 0.91739943] [ 0.49656897 1.07675345 4.14297644] [-0.53553793 -1.40270862 -4.02538448] [-1.103 -0.36251552 -1.99199253] [ 1.103 0.36251552 1.99199253]]	[[-0.63402836 1.01719019 -0.11656346] [ 1.36372487 -1.33542849 0.83616282] [ 1.81893964 -1.110285 -3.69078998] [-2.36370644 -1.12821975 2.99597982] [-1.33542838 -1.56024162 -1.84636172] [-0.02719112 1.93436871 3.28326273] [ 1.51870121 2.12931558 -2.04582492] [ 0.92375698 -0.79400164 4.11999357] [-0.71219765 1.07110307 -4.11287554] [-0.34479266 -0.05908797 2.27896629] [ 0.34479266 0.05908797 -2.27…
853	B4Ca2O5	4	BulkNeutral	4.41815	(1.0, 0.6666666666666666, 0.0, 1.0)	107.153	Short	S 5 THF - 4	['B', 'B', 'B', 'B', 'O', 'O', 'O', 'O', 'O', 'Ca', 'Ca']	[[ 0.918 -0.62008046 -0.72570747] [-2.329 -0.40911954 0.55770747] [ 3.49202299 -0.39221149 2.82029253] [-0.90847701 2.80553448 -2.09239253] [ 0.84910196 -2.79618046 1.73447644] [-3.55303103 0.61422758 -2.39552356] [ 1.25749886 1.93465747 1.77689943] [ 0.33846897 -0.64269655 3.75647644] [-1.06753793 -0.67815862 -3.81228448] [-1.339 0.43153448 -1.70319253] [ 1.339 -0.43153448 1.70319253]]	[[-0.98878505 2.17513198 0.44018454] [ 1.18178076 -0.55833948 0.21336907] [ 1.16536066 -1.59266372 -4.05061245] [-2.079 -1.54686534 2.5217905 ] [-1.50385311 -1.54163462 -1.96044969] [-1.50769452 1.63790879 3.71267427] [ 2.15318026 1.48002057 -2.17286947] [ 1.20778273 0.06706837 3.83011906] [-0.47632901 1.23180069 -3.59089307] [-0.48243907 0.26355193 2.13957957] [ 0.48243907 -0.26355193 -2.1395795…
854	B4Ca2O5	4	BulkNeutral	4.08535	(1.0, 0.6666666666666666, 0.0, 1.0)	76.9621	Short	S 5 THF - 4	['B', 'B', 'B', 'B', 'O', 'O', 'O', 'O', 'O', 'Ca', 'Ca']	[[ 8.94000000e-01 1.15446954e+00 -6.92707472e-01] [-1.47100000e+00 -8.03369539e-01 9.70007472e-01] [ 3.59062299e+00 6.60538506e-01 2.10599253e+00] [-2.62537701e+00 1.28908448e+00 -2.92359253e+00] [ 1.92707196e+00 -1.72683046e+00 9.10876439e-01] [-2.11453103e+00 -2.48202242e+00 -1.83712356e+00] [-1.47501144e-01 2.40720747e+00 2.09629943e+00] [ 4.28568967e-01 -5.74946550e-01 3.91787644e+00] [ 4.620…	[[-1.31906294 1.4111135 -0.1378033 ] [ 0.59960495 -1.4999278 0.05069578] [ 2.27108489 -0.88425812 -3.43865527] [-1.84927882 -1.40113944 3.42326053] [-1.63632707 -1.52793957 -2.280068 ] [-0.41311158 2.25704646 2.95665011] [ 2.02043316 1.36644036 -1.255363 ] [ 1.54191298 0.20585159 3.29952931] [-0.65144115 1.61498117 -3.58210147] [-0.41134255 0.01312679 2.00078878] [ 0.41134255 -0.01312679 -2.00078…
855	B4Ca2O5	4	BulkNeutral	4.41299	(1.0, 0.6666666666666666, 0.0, 1.0)	139.483	Short	S 5 THF - 4	['B', 'B', 'B', 'B', 'O', 'O', 'O', 'O', 'O', 'Ca', 'Ca']	[[-1.8845 1.09726954 0.32724253] [-1.2045 -2.36656954 -2.73904253] [ 1.53872299 -0.20566149 4.54924253] [ 1.37392299 -0.29691552 -0.05384253] [-0.46362504 -2.10793046 2.37062644] [ 1.19699886 2.28100747 1.79804943] [ 1.78194196 0.41000747 -3.36441149] [-1.71073103 1.39085345 3.67862644] [-1.22103793 1.37039138 -3.55373448] [-0.1415 -0.15851552 -2.19624253] [ 0.1415 0.15851552 2.19624253]]	[[-1.20273836 1.76306338 -0.55448743] [ 1.10546183 -0.84732388 0.19677043] [ 1.59073278 -1.21738064 -4.3695682 ] [-2.28054315 -1.3933534 2.72240975] [-1.17185069 -1.89956062 -2.30143958] [-0.73880016 2.04938793 3.35441774] [ 2.17610233 1.39756518 -1.78330405] [ 1.56314474 -0.10877313 3.49391398] [-0.70319171 1.67548795 -3.88479446] [-0.33764402 0.09966925 2.17823167] [ 0.33764402 -0.09966925 -2.1…
856	B4Ca2O5	4	BulkNeutral	4.09677	(1.0, 0.6666666666666666, 0.0, 1.0)	55.4015	Short	S 5 THF - 4	['B', 'B', 'B', 'B', 'O', 'O', 'O', 'O', 'O', 'Ca', 'Ca']	[[-3.09442701 1.58891954 2.47715402] [-1.30042701 -0.22211954 -0.57693103] [ 1.28325 0.77591851 -3.77096897] [ 1.91815 -0.65696552 0.55614598] [ 3.34177299 -1.77492644 -2.32981494] [ 0.46623598 -2.94627356 -2.49100804] [ 0.34483391 1.70365057 3.82602299] [ 0.19098793 2.59888046 0.82252989] [-0.81475 -1.28511954 2.85296 ] [-0.85692701 0.71663448 1.71696897] [ 0.85692701 -0.71663448 -1.71696897]]	[[-0.78963425 1.91114938 0.37971998] [ 0.9578484 -1.04833045 0.23838336] [ 1.53501057 -1.5690759 -3.6630833 ] [-2.13289945 -1.56847525 3.07564829] [-1.77069118 -0.81328062 -1.91583894] [-1.55308371 1.90939627 3.69972771] [ 1.98480996 1.65962694 -1.93930358] [ 1.2397812 0.54432841 3.64275639] [-0.70558064 1.35980365 -3.91316721] [-0.42572169 0.03283013 2.00338577] [ 0.42572169 -0.03283013 -2.00338…
857	B4Ca2O5	4	BulkNeutral	4.33467	(1.0, 0.6666666666666666, 0.0, 1.0)	65.7856	Short	S 5 THF - 4	['B', 'B', 'B', 'B', 'O', 'O', 'O', 'O', 'O', 'Ca', 'Ca']	[[-0.91377701 2.36776954 3.49170402] [-2.10617701 0.68623046 -0.55848103] [ 1.0026 -0.18801749 -3.85251897] [ 1.1794 -0.70581552 -0.12270402] [-0.60777701 -3.16857644 -1.80336494] [-2.42463402 -1.49592356 -3.30955804] [ 1.99398391 0.38700057 3.60287299] [ 1.69813793 2.47023046 0.81797989] [-0.82 -1.28776954 2.8113 ] [ 0.38772299 0.79028448 1.98051897] [-0.38772299 -0.79028448 -1.98051897]]	[[-1.0864801 0.8493305 0.04914127] [ 1.70636008 -1.27888333 0.81950449] [ 1.91677183 -1.0740689 -3.71559951] [-2.29793576 -1.01353673 3.09430029] [-1.47893685 -1.57562974 -2.23269765] [ 0.1657744 2.08549207 3.04707012] [ 1.86977698 2.01208941 -1.63999644] [ 1.18692497 -0.36948796 4.18622738] [-0.59505776 1.38833723 -3.85030662] [-0.28713901 -0.08703164 2.14646471] [ 0.28713901 0.08703164 -2.14646…
858	B4Ca2O5	4	BulkNeutral	4.34674	(1.0, 0.6666666666666666, 0.0, 1.0)	71.0338	Short	S 5 THF - 4	['B', 'B', 'B', 'B', 'O', 'O', 'O', 'O', 'O', 'Ca', 'Ca']	[[-3.10372701 2.54531954 2.07405402] [-1.23512701 0.74588046 -1.53063103] [ 3.08945 -0.31515149 -2.15006897] [ 0.62115 -0.72946552 0.80494598] [-0.04552701 -3.24592644 -1.43491494] [ 0.09192598 -1.35827356 -4.09410804] [-0.30466609 1.08465057 3.97202299] [ 0.47048793 3.06988046 1.39242989] [-2.16765 -0.77311954 2.40149 ] [-0.80422701 1.04593448 1.72706897] [ 0.80422701 -1.04593448 -1.72706897]]	[[-0.74412683 0.9978521 -0.12826434] [ 1.52067715 -1.34361603 0.55402593] [ 2.24032527 -0.93867167 -3.809634 ] [-2.3938546 -1.01383076 2.74015066] [-1.06871685 -1.95571085 -2.57243568] [ 0.68532885 2.05910425 2.80847042] [ 1.53293112 2.01947772 -2.15299942] [ 1.07971281 -0.92363403 4.07384322] [-0.82055632 1.10947901 -3.8912721 ] [-0.24174793 -0.03062753 2.15966366] [ 0.24174793 0.03062753 -2.159…
859	B4Ca2O5	4	BulkNeutral	4.22226	(1.0, 0.6666666666666666, 0.0, 1.0)	158.727	Short	S 5 THF - 4	['B', 'B', 'B', 'B', 'O', 'O', 'O', 'O', 'O', 'Ca', 'Ca']	[[-2.04992701 3.50396954 2.23455402] [ 0.37147299 0.54763046 -1.44273103] [ 3.18625 -1.50320149 0.74453103] [-1.30955 -1.66581552 0.78704598] [ 0.66777299 -4.06917644 -0.41131494] [ 1.51029598 -2.61752356 -2.77550804] [ 0.54113391 0.96140057 2.38452299] [-0.19071207 3.96463046 -0.37697011] [-3.16185 1.17063046 -0.2764 ] [-0.96762701 1.77628448 0.60446897] [ 0.96762701 -1.77628448 -0.60446897]]	[[-0.63840377 1.45306489 -0.02017903] [ 1.85320493 -0.91715857 0.91310217] [ 0.88073915 -1.0965116 -4.41533643] [-2.41756696 -1.52292915 2.19138929] [-0.66589058 -2.17765136 -1.31053086] [-0.71715475 1.88988741 3.57069784] [ 2.54193429 0.99635963 -1.99747481] [ 0.73773015 -0.5742974 4.03723103] [-1.20514931 1.24035057 -3.59248074] [-0.34174459 0.05687148 2.08250993] [ 0.34174459 -0.05687148 -2.08…
860	B4Ca2O5	4	BulkNeutral	4.34904	(1.0, 0.6666666666666666, 0.0, 1.0)	138.465	Short	S 5 THF - 4	['B', 'B', 'B', 'B', 'O', 'O', 'O', 'O', 'O', 'Ca', 'Ca']	[[-1.97967701 3.71771954 1.89660402] [ 0.68282299 0.48238046 -1.14028103] [ 3.3504 -2.56344149 -0.39101897] [-0.1422 -0.96016552 1.92359598] [-0.42327701 -4.07842644 0.51313506] [ 0.53644598 -2.68577356 -2.47505804] [ 1.09788391 2.47115057 1.58677299] [-1.89896207 3.29438046 -1.50652011] [-2.8751 0.75638046 0.08555 ] [-0.84697701 1.98283448 0.28201897] [ 0.84697701 -1.98283448 -0.28201897]]	[[-1.23854844 0.66535525 -0.14993038] [ 1.28884835 -1.58542471 0.68385565] [ 1.40569903 -0.93872196 -4.29889262] [-2.21015147 -1.08741365 3.44703791] [-0.93535686 -2.03637615 -2.19272946] [-0.7739402 2.07061551 2.95645636] [ 2.21650964 1.2259192 -1.55879355] [ 1.8164545 -0.05304212 3.7112953 ] [-0.09292895 2.05141183 -3.53718477] [-0.24090403 -0.04657843 2.16063256] [ 0.24090403 0.04657843 -2.160…
861	B4Ca2O5	4	BulkNeutral	4.29653	(1.0, 0.6666666666666666, 0.0, 1.0)	104.208	Short	S 5 THF - 4	['B', 'B', 'B', 'B', 'O', 'O', 'O', 'O', 'O', 'Ca', 'Ca']	[[-1.26412701 4.40906954 1.58345402] [-0.38532701 -0.43386954 -1.86973103] [ 2.81525 -2.89904149 -0.87306897] [ 0.17325 0.12358448 1.61454598] [ 0.47737299 -3.36267644 2.22708506] [-1.17430402 -3.57102356 -0.60630804] [ 1.72693391 2.40790057 -0.18747701] [-0.43191207 3.38513046 -2.12557011] [-2.85385 1.73513046 0.2614 ] [-0.56552701 2.06978448 -0.10593103] [ 0.56552701 -2.06978448 0.10593103]]	[[-1.25470968 1.50272154 0.01205944] [ 1.16609261 -1.11702741 0.21100993] [ 2.30160534 -0.96389048 -4.16158215] [-2.60758353 -1.0002541 3.04833125] [-1.06133165 -1.77383362 -2.13131953] [ 0.02402856 2.0810094 3.18867232] [ 2.07827672 1.65720774 -2.03909193] [ 1.23717217 -0.91970036 3.75751805] [-1.18428239 0.819382 -3.75363729] [-0.3976573 -0.02818906 2.11095335] [ 0.3976573 0.02818906 -2.1109533…
862	B4Ca2O5	4	BulkNeutral	4.38671	(1.0, 0.6666666666666666, 0.0, 1.0)	134.85	Short	S 5 THF - 4	['B', 'B', 'B', 'B', 'O', 'O', 'O', 'O', 'O', 'Ca', 'Ca']	[[ 0.24222299 3.70466954 2.34160402] [-1.00627701 0.18003046 -1.05478103] [ 2.039 -2.49049149 -1.68721897] [ 0.1359 -0.78311552 1.92989598] [-0.12537701 -4.00377644 1.35593506] [-1.80745402 -3.19812356 -0.84815804] [ 2.35678391 1.80680057 0.21912299] [ 0.41093793 3.48303046 -1.69772011] [-1.914 3.76503046 -0.06515 ] [-0.02417701 2.17958448 0.24421897] [ 0.02417701 -2.17958448 -0.24421897]]	[[-0.27213254 1.44202328 -0.06387611] [ 1.42762011 -1.29969946 0.79304434] [ 2.11323772 -1.18266485 -3.66085891] [-2.7669488 -0.92585761 2.16646227] [-0.99818815 -1.86070481 -2.09961226] [ 0.04442246 1.6411266 3.39396325] [ 1.3806463 1.95982658 -3.47792905] [ 0.81342413 -1.07308933 4.00890577] [-1.30281307 0.98735503 -3.53700903] [-0.41232074 -0.0928218 2.1522527 ] [ 0.41232074 0.0928218 -2.15225…
863	B4Ca2O5	4	BulkNeutral	4.609	(1.0, 0.6666666666666666, 0.0, 1.0)	114.358	Short	S 5 THF - 4	['B', 'B', 'B', 'B', 'O', 'O', 'O', 'O', 'O', 'Ca', 'Ca']	[[ 1.45362299e+00 3.92806954e+00 6.91804022e-01] [-6.17677011e-01 -6.11369539e-01 -1.73248103e+00] [ 1.36030000e+00 -3.95981149e+00 8.24781033e-01] [ 4.64300000e-01 2.08448334e-03 1.45489598e+00] [-1.22727701e+00 -2.77117644e+00 2.72193506e+00] [-1.96915402e+00 -3.34752356e+00 -6.45458044e-01] [ 2.50028391e+00 1.26740057e+00 -1.62535701e+00] [ 2.48437933e-01 3.13763046e+00 -2.67772011e+00] [-2.00…	[[-1.21857153 1.50721859 -0.0127937 ] [ 0.80234057 -1.21077077 0.47178904] [ 1.66612301 -1.66717005 -3.53071112] [-2.02583447 -1.50797689 3.43988187] [-1.80762434 -1.15253541 -2.429746 ] [-1.08993203 2.05253326 3.1779322 ] [ 1.72665538 2.07954181 -2.21372658] [ 1.21336206 -0.48798537 3.8580022 ] [-0.50818808 1.25940442 -3.90285494] [-0.45890347 -0.03907952 2.2580069 ] [ 0.45890347 0.03907952 -2.2…
864	B4Ca2O5	4	BulkNeutral	4.42897	(1.0, 0.6666666666666666, 0.0, 1.0)	113.402	Short	S 5 THF - 4	['B', 'B', 'B', 'B', 'O', 'O', 'O', 'O', 'O', 'Ca', 'Ca']	[[ 2.75412299 3.15281954 -1.98454598] [-0.93317701 -1.48171954 -1.25423103] [-0.1379 -2.88695149 3.15143103] [ 0.4444 0.76673448 1.02834598] [-2.51467701 0.12547356 2.71458506] [-2.87199402 -2.91787356 1.26659196] [ 2.77888391 -0.50594943 -1.52250701] [ 0.87203793 0.64728046 -3.84007011] [-0.4993 3.14228046 -1.3329 ] [ 1.11102299 1.23253448 -1.46643103] [-1.11102299 -1.23253448 1.46643103]]	[[-1.4259919 1.61268537 0.07211533] [ 0.84273655 -1.02845774 0.27374871] [ 1.66558475 -1.28972449 -4.12629681] [-1.85820148 -1.5199824 3.53861042] [-1.62131777 -1.28292976 -2.4539006 ] [-1.59290075 1.79034276 3.55301716] [ 2.72381777 0.93193851 -1.90056748] [ 1.49048269 0.3960361 3.36599657] [-0.59516646 1.52371859 -3.64000263] [-0.47020596 0.12246146 2.16051912] [ 0.47020596 -0.12246146 -2.16051…
865	B4Ca2O5	4	BulkNeutral	4.42376	(1.0, 0.6666666666666666, 0.0, 1.0)	159.089	Short	S 5 THF - 4	['B', 'B', 'B', 'B', 'O', 'O', 'O', 'O', 'O', 'Ca', 'Ca']	[[ 4.28527299 0.92716954 0.68590402] [-0.78112701 -0.94776954 -1.68278103] [-2.60245 -0.72050149 2.84598103] [-0.06625 1.25328448 0.71559598] [-3.31392701 1.49242356 -0.63286494] [-3.83720402 -1.70892356 -0.43355804] [ 1.80793391 -1.93099943 0.67392299] [ 2.92208793 -1.04276954 -2.37652011] [ 2.26155 1.99523046 -1.98765 ] [ 2.14787299 0.18718448 -0.49398103] [-2.14787299 -0.18718448 0.49398103]]	[[-0.71920054 1.93695781 0.26668995] [ 1.09134988 -0.85805048 0.39986683] [ 1.27685333 -1.77170583 -3.86320803] [-1.50502042 -2.04140195 2.99317024] [-1.79931752 -0.77616383 -1.90041632] [-2.03423773 1.54179509 3.3641153 ] [ 2.56064901 1.10529818 -2.29514664] [ 1.19059675 1.14382284 3.29910701] [-0.26493974 1.77605156 -3.47120466] [-0.51649587 0.04076906 2.15034499] [ 0.51649587 -0.04076906 -2.15…
866	B4Ca2O5	4	BulkNeutral	4.33543	(1.0, 0.6666666666666666, 0.0, 1.0)	166.002	Short	S 5 THF - 4	['B', 'B', 'B', 'B', 'O', 'O', 'O', 'O', 'O', 'Ca', 'Ca']	[[ 3.22097299 3.07891954 0.93070402] [-0.42582701 -0.81541954 -2.06258103] [-1.87105 -2.81119149 2.39798103] [-0.37305 0.68223448 1.00929598] [-3.56832701 0.09677356 0.10913506] [-2.99010402 -2.75857356 -0.94325804] [ 3.11623391 -0.33964943 0.57297299] [ 2.82538793 0.90158046 -2.47752011] [ 0.54895 2.97458046 -1.33525 ] [ 1.71357299 1.28573448 -0.33098103] [-1.71357299 -1.28573448 0.33098103]]	[[-0.78158516 2.10671194 0.22664424] [ 0.86443959 -0.88794686 0.29594447] [ 1.69261845 -1.71032563 -3.86399424] [-1.64788539 -1.84989663 3.31908044] [-1.44559152 -1.32550033 -2.51155083] [-1.48707289 1.66417153 3.52977807] [ 2.40159253 1.14703566 -1.96189452] [ 1.45846171 0.77745151 3.16586352] [-0.47961682 1.69753148 -3.43833169] [-0.49885958 0.10824374 2.10675495] [ 0.49885958 -0.10824374 -2.10…
867	B4Ca2O5	4	BulkNeutral	4.4176	(1.0, 0.6666666666666666, 0.0, 1.0)	145.227	Short	S 5 THF - 4	['B', 'B', 'B', 'B', 'O', 'O', 'O', 'O', 'O', 'Ca', 'Ca']	[[ 3.46870299 2.96711954 -0.34819598] [-0.87682701 -0.92571954 -1.63418103] [-0.88455 -2.36767149 2.98768103] [-0.22995 0.78493448 1.22269598] [-3.79112701 -0.90452644 0.88583506] [-2.70220402 -3.49387356 0.03914196] [ 2.89333391 -0.52094943 -0.26119701] [ 2.37648793 0.18328046 -2.90382011] [ 0.17805 2.45728046 -2.31055 ] [ 1.56977299 1.28023448 -0.88068103] [-1.56977299 -1.28023448 0.88068103]]	[[-0.43582125 2.00349903 0.30394306] [ 0.79374956 -1.15465412 0.44801796] [ 1.17131791 -1.73243155 -4.07230089] [-1.78119591 -1.79627012 2.98584824] [-1.72215895 -0.84696079 -2.24227993] [-1.97517173 1.80198054 3.51598548] [ 2.16124577 1.46637875 -2.14180308] [ 0.82092111 0.9577783 3.79265937] [-0.83500759 1.56457814 -3.31184472] [-0.4815211 0.12901471 2.15180837] [ 0.4815211 -0.12901471 -2.15180…
868	B4Ca2O5	4	BulkNeutral	4.43872	(1.0, 0.6666666666666666, 0.0, 1.0)	140.265	Short	S 5 THF - 4	['B', 'B', 'B', 'B', 'O', 'O', 'O', 'O', 'O', 'Ca', 'Ca']	[[ 4.21779299 1.19186954 -1.30789598] [-0.27672701 -1.05606954 -0.76968103] [-1.92945 -2.12062149 2.60458103] [-0.25245 1.65768448 1.62559598] [-3.56462701 1.21112356 2.32873506] [-3.70490402 -0.10222356 -0.56155804] [ 2.90133391 -0.53529943 1.10571299] [ 2.71648793 -1.38006954 -2.64192011] [ 1.19265 1.95993046 -2.22795 ] [ 1.96447299 0.17588448 -1.01758103] [-1.96447299 -0.17588448 1.01758103]]	[[-0.95794426 0.92092402 -0.13605638] [ 1.45590498 -1.51970812 1.01244212] [ 1.32953365 -0.79393698 -4.30382701] [-2.4081595 -1.26263618 2.75865418] [-0.6665838 -2.19460367 -2.16015415] [-0.02894749 2.12585665 3.08739477] [ 2.20570441 1.26382744 -1.94038937] [ 0.93587172 -0.65874807 4.27628204] [-1.06536922 1.32594626 -3.65656881] [-0.29055484 -0.0356808 2.19996941] [ 0.29055484 0.0356808 -2.1999…
869	B4Ca2O5	4	BulkNeutral	4.29274	(1.0, 0.6666666666666666, 0.0, 1.0)	118.748	Short	S 5 THF - 4	['B', 'B', 'B', 'B', 'O', 'O', 'O', 'O', 'O', 'Ca', 'Ca']	[[ 3.48152299 1.58311954 -2.42664598] [-1.56132701 -1.17811954 -0.69723103] [-0.74235 -1.88953149 3.64373103] [ 0.92475 0.72483448 0.70654598] [-1.25632701 1.99207356 2.87588506] [-3.42050402 0.12972644 1.76439196] [ 1.68243391 -1.89934943 -1.83455701] [ 0.19458793 -0.67711954 -4.04977011] [-0.25715 1.94788046 -2.5828 ] [ 1.08437299 0.27533448 -1.83173103] [-1.08437299 -0.27533448 1.83173103]]	[[-1.46208587 1.4744204 -0.01510597] [ 0.89017942 -1.00703885 0.27057006] [ 2.26869219 -1.5911793 -3.58288497] [-2.02848322 -1.40420488 3.36328012] [-1.50855977 -0.91883963 -2.58528387] [-0.57334688 2.1477742 3.14453415] [ 1.87671314 1.77815876 -1.9614585 ] [ 1.67680159 0.07542565 3.31663638] [-0.59263002 1.62418183 -3.72931848] [-0.50170701 0.0259639 2.08675068] [ 0.50170701 -0.0259639 -2.086750…
870	B4Ca2O5	4	BulkNeutral	4.39608	(1.0, 0.6666666666666666, 0.0, 1.0)	73.8641	Short	S 5 THF - 4	['B', 'B', 'B', 'B', 'O', 'O', 'O', 'O', 'O', 'Ca', 'Ca']	[[ 1.42637299 1.23266954 -4.10959598] [-1.10162701 -0.60176954 0.02641897] [ 1.15685 -1.59119149 3.01068103] [ 1.23525 1.81038448 0.24889598] [ 0.45987299 1.87042356 3.56883506] [-2.26500402 0.88307644 2.98884196] [ 1.76923391 -2.21599943 -1.84087701] [-0.66861207 -1.64676954 -3.70182011] [-1.57345 1.51923046 -2.26145 ] [ 0.14657299 -0.18081552 -2.18568103] [-0.14657299 0.18081552 2.18568103]]	[[-0.63957763 1.07940777 -0.0471798 ] [ 1.76396595 -1.19360653 0.5735951 ] [ 2.15664651 -1.13215693 -3.80918491] [-2.15698847 -1.38776521 2.52109124] [-1.68501614 -1.71751473 -2.37498085] [ 0.11442135 2.10132046 3.22716648] [ 1.90609248 1.75492283 -1.7846623 ] [ 1.06740281 -0.62346323 3.86244689] [-0.8293005 0.84661434 -3.93164965] [-0.30527252 0.01653921 2.17667513] [ 0.30527252 -0.01653921 -2.1…
871	B4Ca2O5	4	BulkNeutral	4.37384	(1.0, 0.6666666666666666, 0.0, 1.0)	99.5382	Short	S 5 THF - 4	['B', 'B', 'B', 'B', 'O', 'O', 'O', 'O', 'O', 'Ca', 'Ca']	[[-3.92274201 2.04421954 -0.44449598] [ 0.85405799 -1.50371954 -1.23438103] [ 3.944825 0.89878851 1.02668103] [-0.090775 1.01193448 1.08469598] [ 3.42977098 -2.80487356 1.44114196] [-2.68079109 -1.58794943 -0.55358701] [-0.48250603 2.17408851 -2.07143391] [ 0.61036293 -1.46929655 2.90906494] [-2.321575 -0.07771954 -3.28795 ] [-1.84330201 0.70173448 -0.94468103] [ 1.84330201 -0.70173448 0.94468103…	[[-1.13169893 1.78555423 0.21292644] [ 0.58586164 -1.31724251 0.3611858 ] [ 2.0905407 -1.53499158 -3.61078323] [-2.31351327 -1.4240511 3.16911246] [-1.48323932 -1.29325128 -2.31901135] [-0.91668056 1.93174139 4.13951769] [ 1.86691629 1.83327585 -1.78000171] [ 1.80976464 0.33641945 2.75782668] [-0.52695217 1.34224204 -3.75859997] [-0.54217991 0.22471851 2.10669371] [ 0.54217991 -0.22471851 -2.1066…
872	B4Ca2O5	4	BulkNeutral	4.29507	(1.0, 0.6666666666666666, 0.0, 1.0)	110.171	Short	S 5 THF - 4	['B', 'B', 'B', 'B', 'O', 'O', 'O', 'O', 'O', 'Ca', 'Ca']	[[-2.81406201 2.04161954 2.36060402] [-0.32040201 -0.19061954 -1.41168103] [ 3.556055 0.65698851 -1.66561897] [ 0.850655 0.01283448 1.75399598] [ 1.50060098 -2.81077356 -1.54165804] [-2.69886109 -1.45284943 1.21833299] [-1.66457603 2.63308851 -0.77073391] [ 3.2789481 -2.23105747 0.70572701] [-4.042545 0.56938046 -0.94325 ] [-1.93873201 0.76973448 0.51061897] [ 1.93873201 -0.76973448 -0.51061897]]	[[-1.16920051 0.87195247 -0.06712408] [ 1.49655702 -1.10323266 0.58606769] [ 1.60422477 -1.36296088 -3.63708774] [-2.1517552 -1.40487925 3.041005 ] [-1.59788642 -1.05694876 -2.57441596] [-0.41002294 2.21912123 2.7269659 ] [ 1.98053563 1.84765581 -1.8821808 ] [ 1.2056658 0.05284848 3.84327279] [-0.66362027 1.70817081 -3.76800284] [-0.35278282 -0.02741995 2.11818251] [ 0.35278282 0.02741995 -2.1181…
873	B4Ca2O5	4	BulkNeutral	4.51443	(1.0, 0.6666666666666666, 0.0, 1.0)	54.518	Short	S 5 THF - 4	['B', 'B', 'B', 'B', 'O', 'O', 'O', 'O', 'O', 'Ca', 'Ca']	[[-4.09438701 2.41446954 0.51470402] [ 0.09166299 -2.24196954 0.69771897] [ 2.93473 -0.24666149 -2.62351897] [ 0.59253 1.10608448 0.60119598] [ 3.19347598 -2.90312356 -0.60725804] [-2.00338609 -0.12119943 2.53666299] [-1.70290103 1.35123851 -2.00363391] [ 3.8104231 -0.24150747 1.15362701] [-3.52007 -0.76196954 -0.58235 ] [-2.06810701 0.84418448 0.32451897] [ 2.06810701 -0.84418448 -0.32451897]]	[[-0.27883061 2.27749278 0.50687415] [ 1.02975728 -0.84444151 0.40307538] [ 1.2590086 -1.24113205 -4.44219281] [-2.34788093 -1.36662496 2.85939245] [-1.35416634 -1.73997968 -1.96951023] [-1.58743621 1.7958606 3.64006985] [ 2.16334923 1.49912251 -1.88028084] [ 1.1373267 0.03296191 3.82281399] [-1.01408793 1.05000022 -3.34361288] [-0.54087825 0.26445476 2.17544042] [ 0.54087825 -0.26445476 -2.17544…
874	B4Ca2O5	4	BulkNeutral	4.10559	(1.0, 0.6666666666666666, 0.0, 1.0)	19.0008	Short	S 5 THF - 4	['B', 'B', 'B', 'B', 'O', 'O', 'O', 'O', 'O', 'Ca', 'Ca']	[[-3.96618701 1.74306954 -1.29239598] [-0.21429901 -1.86016954 0.30851897] [ 3.92343 -0.41446149 -1.61581897] [ 0.67033 1.47418448 -0.38930402] [ 2.79727598 -2.12032356 1.58144196] [-2.05708609 2.30360057 1.30942299] [-1.44820103 -0.41456149 -2.24193391] [ 3.1997231 0.83039253 1.88702701] [-3.55317 -0.75116954 1.02785 ] [-1.99030701 0.46688448 -0.18618103] [ 1.99030701 -0.46688448 0.18618103]]	[[-1.49098581e+00 1.16914319e+00 -1.06790674e-01] [ 1.07789694e+00 -1.14667330e+00 5.45342428e-01] [ 1.24994611e+00 -1.17539837e+00 -4.18273733e+00] [-1.40014898e+00 -1.94987027e+00 3.52328554e+00] [-1.28468871e+00 -1.47504277e+00 -1.86258929e+00] [-1.36447786e+00 1.82166232e+00 3.10503303e+00] [ 2.79413416e+00 4.56400548e-01 -1.79924434e+00] [ 1.35966473e+00 6.43593774e-01 3.49653392e+00] [ 7.06…
875	B4Ca2O5	4	BulkNeutral	4.55972	(1.0, 0.6666666666666666, 0.0, 1.0)	58.8792	Short	S 5 THF - 4	['B', 'B', 'B', 'B', 'O', 'O', 'O', 'O', 'O', 'Ca', 'Ca']	[[-3.94270701 1.86441954 -1.27549598] [ 0.48508299 -0.41861954 2.12381897] [ 1.61861 -3.20746149 -1.11391897] [ 0.01051 0.31113448 -1.14350402] [ 3.73135598 -1.85877356 1.22164196] [-1.53960609 2.86515057 1.16530299] [-2.80442103 -1.39312149 0.11596609] [-3.26809 0.56138046 2.29315 ] [ 3.39954793 1.12195747 -0.39653506] [-2.11088701 0.85443448 0.10891897] [ 2.11088701 -0.85443448 -0.10891897]]	[[-1.01382592 1.96819521 0.13971197] [ 0.66527256 -0.96661171 0.16610478] [ 1.58723934 -1.64835632 -3.92574598] [-2.3984923 -1.53097071 2.46005821] [-1.74501816 -0.9979759 -2.40374056] [-1.59497781 1.54665825 3.73287553] [ 2.0733967 1.501327 -2.32044158] [ 1.66938316 0.8121464 3.0865082 ] [-0.6967507 1.45304109 -3.69557942] [-0.45714693 0.19100498 2.22537623] [ 0.45714693 -0.19100498 -2.22537623]]
876	B4Ca2O5	4	BulkNeutral	4.37153	(1.0, 0.6666666666666666, 0.0, 1.0)	122.655	Short	S 5 THF - 4	['B', 'B', 'B', 'B', 'O', 'O', 'O', 'O', 'O', 'Ca', 'Ca']	[[-0.51635201 1.95471954 4.00535402] [ 3.05593799 -0.81841954 -1.74233103] [-1.381125 -1.62371149 -1.16786897] [ 0.118575 1.79993448 0.07844598] [-0.15827902 -1.33757356 -4.19240804] [ 1.47645891 -0.77664943 2.81443299] [-3.40045603 0.39894851 2.00701609] [-1.507225 -1.82241954 2.9422 ] [ 1.14861293 1.73715747 -3.34448506] [-0.62455201 0.25653448 2.07886897] [ 0.62455201 -0.25653448 -2.07886897]]	[[-0.71783967 2.27204213 0.47999371] [ 1.51142485 -0.96534729 0.20899153] [ 1.8688982 -1.77562655 -3.67216266] [-2.1656248 -1.57358653 2.42449575] [-1.4602372 -1.75549266 -2.34309649] [-0.99716737 2.10221996 3.73855172] [ 1.96161182 1.96861859 -2.83319513] [ 1.03041917 -0.68521612 3.74049773] [-0.92105294 1.14951265 -3.47559537] [-0.48225733 0.273215 2.11432088] [ 0.48225733 -0.273215 -2.11432088…
877	B4Ca2O5	4	BulkNeutral	4.41492	(1.0, 0.6666666666666666, 0.0, 1.0)	129.009	Short	S 5 THF - 4	['B', 'B', 'B', 'B', 'O', 'O', 'O', 'O', 'O', 'Ca', 'Ca']	[[-0.23168701 0.93941954 4.50865402] [ 2.93967299 -0.76781954 -2.24413103] [-1.36558 -1.54151149 -0.92366897] [ 0.67182 1.12003448 0.30324598] [-0.29573402 -0.92397356 -4.02190804] [ 1.10140391 -1.66204943 2.35760299] [-3.06641103 1.11328851 1.15521609] [-1.90878 -1.90381954 2.7185 ] [-0.36244207 1.92575747 -3.18328506] [-0.55169701 0.05623448 2.13666897] [ 0.55169701 -0.05623448 -2.13666897]]	[[-0.99157328 2.02257348 0.14216103] [ 0.80034582 -1.06432989 0.15628795] [ 1.48908469 -1.60323375 -4.05911534] [-2.10871452 -1.59801184 2.69574284] [-1.66311823 -1.20693372 -2.30459096] [-1.21248882 1.90241691 3.46808461] [ 2.34305407 1.95750531 -1.62944246] [ 1.51923394 0.74119952 3.3340308 ] [-0.6759177 1.41246325 -3.49375085] [-0.52109636 0.24085736 2.13150944] [ 0.52109636 -0.24085736 -2.131…
878	B4Ca2O5	4	BulkNeutral	4.51342	(1.0, 0.6666666666666666, 0.0, 1.0)	108.241	Short	S 5 THF - 4	['B', 'B', 'B', 'B', 'O', 'O', 'O', 'O', 'O', 'Ca', 'Ca']	[[-0.83256201 1.39321954 4.20085402] [ 3.10634799 0.53988046 -2.82963103] [-0.407115 -1.97721149 -0.61076897] [ 0.321185 1.34613448 0.07864598] [ 0.55473098 -1.36327356 -3.89590804] [ 1.25886891 -0.88434943 2.87619299] [-2.95574603 0.43888851 1.02911609] [-2.029615 -1.85211954 2.9811 ] [-0.84097707 1.38345747 -3.40238506] [-0.88536201 0.00793448 2.07576897] [ 0.88536201 -0.00793448 -2.07576897]]	[[-1.19071381 1.73892295 0.08058677] [ 0.786851 -1.10739912 0.27560069] [ 1.52387928 -1.64014738 -3.90756999] [-1.62399822 -1.62424525 3.55979461] [-1.54582493 -1.23778645 -2.59183737] [-1.32122404 1.71910677 3.55575304] [ 2.2820157 1.46914133 -1.61931027] [ 1.64733766 0.79421695 3.2943769 ] [-0.07410934 1.65476848 -3.70039054] [-0.56247781 0.0444091 2.18503826] [ 0.56247781 -0.0444091 -2.1850382…
879	B4Ca2O5	4	BulkNeutral	4.59421	(1.0, 0.6666666666666666, 0.0, 1.0)	97.5479	Short	S 5 THF - 4	['B', 'B', 'B', 'B', 'O', 'O', 'O', 'O', 'O', 'Ca', 'Ca']	[[ 0.42331799 3.48171954 2.81090402] [ 2.66991799 -1.12551954 -2.44968103] [-0.564325 -2.07351149 0.76248103] [-0.092225 0.93433448 -0.76280402] [-0.17697902 -3.59467356 -2.03965804] [ 1.36485891 0.40525057 3.05653299] [-2.61505603 1.91848851 1.38636609] [-1.673925 0.30848046 3.59355 ] [-0.92398707 -0.57794253 -3.62213506] [-0.35055201 1.32763448 1.84151897] [ 0.35055201 -1.32763448 -1.84151897]]	[[-1.46063782 1.75010997 0.05424214] [ 1.01501278 -0.57251824 0.32454318] [ 1.23258099 -1.88773382 -3.88843871] [-1.45027263 -1.89647472 2.94894665] [-1.63505896 -0.86582631 -2.81893398] [-1.74440851 1.87072021 3.25125351] [ 2.38950277 1.23915179 -2.27945311] [ 1.46512221 0.52051882 3.44820375] [-0.14509302 1.72968116 -3.57742055] [-0.47989515 0.18772508 2.23856027] [ 0.47989515 -0.18772508 -2.23…
880	B4Ca2O5	4	BulkNeutral	4.44717	(1.0, 0.6666666666666666, 0.0, 1.0)	90.3209	Short	S 5 THF - 4	['B', 'B', 'B', 'B', 'O', 'O', 'O', 'O', 'O', 'Ca', 'Ca']	[[-0.43592201 2.74796954 3.38290402] [ 2.32867799 -1.99346954 -2.98208103] [-1.293825 -1.34926149 -0.29741897] [ 1.308175 0.88118448 -0.09260402] [-1.00037902 -0.77662356 -3.85155804] [ 0.66625891 -0.96569943 3.43260299] [-2.29345603 1.59373851 0.55546609] [-2.181625 0.00553046 3.35005 ] [ 0.80141293 1.65010747 -3.16303506] [-0.45615201 0.72658448 2.05141897] [ 0.45615201 -0.72658448 -2.05141897]]	[[-1.17058305 1.4873554 0.02137744] [ 0.75329759 -1.3316211 0.39460287] [ 2.35374795 -0.88609854 -3.58609874] [-1.84189446 -1.1236645 3.69246153] [-1.42937743 -1.47188415 -2.99160104] [-0.20919609 2.13077897 3.44302479] [ 1.73328829 1.82154379 -1.33647877] [ 1.92936409 -0.08771251 3.10479771] [-0.18052776 1.13579967 -3.82880165] [-0.517638 0.23424644 2.14976719] [ 0.517638 -0.23424644 -2.14976719…
881	B4Ca2O5	4	BulkNeutral	4.15922	(1.0, 0.6666666666666666, 0.0, 1.0)	39.3862	Short	S 5 THF - 4	['B', 'B', 'B', 'B', 'O', 'O', 'O', 'O', 'O', 'Ca', 'Ca']	[[-0.61023201 1.52996954 0.75425402] [ 3.54192799 2.45953046 -0.39273103] [-3.223495 -1.16326149 -1.65056897] [ 0.370905 -1.68811552 -0.10055402] [ 2.89862799 -0.49827644 -2.48141494] [ 0.49715788 1.65391666 -2.4541069 ] [ 2.65604293 0.21426149 1.79873908] [-3.610295 0.38353046 1.6184 ] [-2.52452603 -2.16904655 2.09516207] [-1.91698201 -0.71231552 0.37756897] [ 1.91698201 0.71231552 -0.37756897]]	[[-8.68022139e-01 1.49798300e+00 3.42184008e-04] [ 1.27449322e+00 -1.18748253e+00 4.97635700e-01] [ 1.73156939e+00 -8.64092613e-01 -3.87347300e+00] [-2.68600130e+00 -9.33450086e-01 2.52636956e+00] [-1.07077878e+00 -2.19608446e+00 -1.74238136e+00] [ 5.51310445e-02 1.70977107e+00 3.54137575e+00] [ 2.19391401e+00 1.56713138e+00 -1.75122097e+00] [ 7.29503318e-01 -1.01291080e+00 3.77390789e+00] [-1.66…
882	B4Ca2O5	4	BulkNeutral	4.62037	(1.0, 0.6666666666666666, 0.0, 1.0)	84.6759	Short	S 5 THF - 4	['B', 'B', 'B', 'B', 'O', 'O', 'O', 'O', 'O', 'Ca', 'Ca']	[[-0.62819701 1.19226954 0.16895402] [ 2.98181299 3.11123046 -0.74903103] [-4.26521 0.12343851 0.94433103] [ 0.25639 -1.98911552 -0.63885402] [ 3.63241299 -0.31257644 -2.02351494] [ 0.99614288 0.75061666 -2.9822069 ] [ 3.15302793 0.22086149 1.10063908] [-1.26471 -1.16276954 3.0244 ] [-2.57024103 -3.12134655 0.66306207] [-1.98096701 -0.79821552 0.88066897] [ 1.98096701 0.79821552 -0.88066897]]	[[-1.10244867 1.7928976 0.02399911] [ 0.26955793 -1.31019098 0.23541815] [ 1.83371394 -1.58212083 -3.64230669] [-1.12606858 -1.8267524 3.80709335] [-1.72488029 -0.65276814 -2.65480051] [-1.7202061 1.75751472 3.27728967] [ 2.41412912 1.32359186 -1.90311758] [ 1.49285541 0.90919868 3.0072014 ] [-0.11172168 1.57024737 -3.86116334] [-0.46057646 -0.02502326 2.26366943] [ 0.46057646 0.02502326 -2.26366…
883	B4Ca2O5	4	BulkNeutral	4.19043	(1.0, 0.6666666666666666, 0.0, 1.0)	56.7561	Short	S 5 THF - 4	['B', 'B', 'B', 'B', 'O', 'O', 'O', 'O', 'O', 'Ca', 'Ca']	[[-0.44204201 1.28861954 -0.18234598] [ 2.02962799 2.19018046 3.15546897] [-2.616425 -0.14873149 -3.32276897] [ 0.799975 -1.71856552 -0.71725402] [ 3.52589799 -0.78062644 1.73738506] [ 3.46512788 1.09656666 -0.1403069 ] [ 0.23101293 -0.91088851 2.74453908] [-3.549525 -0.65681954 0.2044 ] [-2.29025603 -3.18039655 -1.29203793] [-1.55855201 -0.58286552 -1.27323103] [ 1.55855201 0.58286552 1.27323103…	[[-1.40831305 1.45727201 -0.02989012] [ 0.37477653 -1.30616248 0.206576 ] [ 2.19296128 -0.97678364 -3.62078433] [-1.55239537 -1.04786992 3.79481642] [-1.53700922 -0.87250629 -3.17892924] [-0.74252464 2.47770832 3.21545885] [ 1.97010525 1.72860823 -1.24345426] [ 1.73860577 0.46995923 3.13507692] [-0.44624771 1.49405206 -3.69168153] [-0.45208117 0.06352267 2.04487685] [ 0.45208117 -0.06352267 -2.04…
884	B4Ca2O5	4	BulkNeutral	4.48748	(1.0, 0.6666666666666666, 0.0, 1.0)	44.1369	Short	S 5 THF - 4	['B', 'B', 'B', 'B', 'O', 'O', 'O', 'O', 'O', 'Ca', 'Ca']	[[-0.59980701 1.41531954 -0.18599598] [ 3.00325299 2.94848046 0.54681897] [-1.94215 -0.98571149 -3.07131897] [-0.30365 -1.92336552 1.20249598] [ 3.63238299 -0.83232644 1.04983506] [ 2.59110288 0.21086666 -1.4738569 ] [ 1.66898793 0.91641149 2.94298908] [-3.74205 -0.26951954 0.55705 ] [-2.90138103 -3.09209655 -0.30558793] [-1.99482701 -0.76116552 -0.68968103] [ 1.99482701 0.76116552 0.68968103]]	[[-0.46240841 2.1882276 0.48515279] [ 1.03533271 -1.11109979 0.30172137] [ 1.5557359 -1.57644023 -3.62030365] [-2.15203913 -1.59348416 2.6469057 ] [-1.56330185 -1.18539658 -2.25420835] [-1.52624556 1.85200896 3.50900189] [ 2.09741944 1.54357246 -2.34621636] [ 1.24835476 0.54112584 3.54043457] [-0.92775183 1.38327524 -3.49498974] [-0.41382682 -0.00952313 2.2052266 ] [ 0.41382682 0.00952313 -2.2052…
885	B4Ca2O5	4	BulkNeutral	4.4835	(1.0, 0.6666666666666666, 0.0, 1.0)	41.187	Short	S 5 THF - 4	['B', 'B', 'B', 'B', 'O', 'O', 'O', 'O', 'O', 'Ca', 'Ca']	[[ 0.15967799 1.42041954 -0.29609598] [ 4.53434799 1.08018046 0.46571897] [-2.707575 -0.51518149 -2.87361897] [-0.648175 -1.68926552 1.13759598] [ 3.33444799 -2.14562644 0.87053506] [ 2.26107788 -0.93343334 -1.8801569 ] [ 1.84796293 0.42921149 2.79968908] [-3.961375 1.92118046 -0.43825 ] [-4.08820603 -1.19639655 0.43111207] [-2.19130201 0.08403448 -0.46538103] [ 2.19130201 -0.08403448 0.46538103]]	[[-0.83873238 1.9638936 0.08673715] [ 1.03122181 -1.01427255 0.19645434] [ 1.58890063 -1.29123513 -4.21332438] [-2.26790667 -1.42645529 2.94548552] [-1.59042585 -1.61938627 -2.08971162] [-1.14935705 1.97739976 3.61932583] [ 2.07316421 1.62181583 -2.12347639] [ 0.97180837 -0.37383242 4.30015431] [-0.98076588 0.99876309 -3.81059813] [-0.39709043 0.11447255 2.20332953] [ 0.39709043 -0.11447255 -2.20…
886	B4Ca2O5	4	BulkNeutral	4.42485	(1.0, 0.6666666666666666, 0.0, 1.0)	24.5663	Short	S 5 THF - 4	['B', 'B', 'B', 'B', 'O', 'O', 'O', 'O', 'O', 'Ca', 'Ca']	[[-0.61588201 1.04281954 -0.50669598] [ 2.06107799 3.72588046 -0.31728103] [-2.225165 -1.80345149 -2.54011897] [ 0.873735 -1.82156552 0.85379598] [ 4.09574799 0.39407356 0.51103506] [ 2.56988788 0.53926666 -1.9086569 ] [ 1.77077293 1.65701149 2.41018908] [-3.387165 -0.04811954 0.97065 ] [-2.84889603 -3.37169655 0.65261207] [-1.75071201 -1.34556552 -0.13888103] [ 1.75071201 1.34556552 0.13888103]]	[[-1.14732973 1.86841502 -0.05604613] [ 0.68488572 -1.11152369 0.13773413] [ 1.89773874 -1.75028921 -3.40087787] [-2.07585719 -1.63468517 2.77031086] [-1.56318193 -1.2329714 -2.56404898] [-1.17782945 1.64911385 3.97537294] [ 2.04266606 1.49945084 -2.29553868] [ 1.6546122 0.01587447 3.11116861] [-0.77217121 1.17346113 -3.90106947] [-0.4980252 0.1882644 2.14740645] [ 0.4980252 -0.1882644 -2.1474064…
887	B4Ca2O5	4	BulkNeutral	4.48321	(1.0, 0.6666666666666666, 0.0, 1.0)	16.2948	Short	S 5 THF - 4	['B', 'B', 'B', 'B', 'O', 'O', 'O', 'O', 'O', 'Ca', 'Ca']	[[-0.37141201 1.09656954 -0.85404598] [ 2.81899799 3.25873046 -0.76543103] [-2.539515 -2.35482149 -2.13666897] [ 0.167285 -1.35941552 1.54804598] [ 3.73439799 0.15592356 1.18848506] [ 2.49043788 -0.36288334 -1.8692069 ] [ 1.44732293 2.37296149 2.33063908] [-3.689815 -0.13826954 0.8919 ] [-2.94144603 -2.92484655 1.09706207] [-1.92026201 -1.15531552 -0.05133103] [ 1.92026201 1.15531552 0.05133103]]	[[-7.64213965e-01 1.90174205e+00 2.67946528e-01] [ 8.17928491e-01 -1.18354832e+00 3.53893173e-03] [ 1.78830228e+00 -1.46219538e+00 -3.71697702e+00] [-2.00916128e+00 -1.53594258e+00 3.18807565e+00] [-1.70382719e+00 -1.41518810e+00 -2.21858404e+00] [-1.34435138e+00 1.66054537e+00 3.72097913e+00] [ 2.42732379e+00 1.60841024e+00 -2.16302662e+00] [ 1.31117953e+00 5.30465508e-01 3.52544372e+00] [-6.341…
888	B4Ca2O5	4	BulkNeutral	4.33988	(1.0, 0.6666666666666666, 0.0, 1.0)	16.2404	Short	S 5 THF - 4	['B', 'B', 'B', 'B', 'O', 'O', 'O', 'O', 'O', 'Ca', 'Ca']	[[-0.14557201 2.07096954 -0.55379598] [ 4.03633799 0.62103046 -0.89558103] [-2.698445 -0.89080149 -2.41741897] [-0.471645 -1.39481552 1.02649598] [ 3.69989799 -1.77677644 1.65473506] [ 1.75080788 -1.64858334 -1.5279569 ] [ 2.05869293 0.75566149 2.54888908] [-3.701845 2.08003046 -0.38685 ] [-3.79987603 -0.74654655 1.39431207] [-2.09173201 0.38458448 -0.43058103] [ 2.09173201 -0.38458448 0.43058103…	[[-1.08669162 1.4284981 0.01215922] [ 1.7323851 -1.06012736 0.70126163] [ 1.13515244 -1.68798107 -3.65265895] [-2.10975231 -1.60367039 2.6260681 ] [-1.6369767 -1.29509474 -1.93928967] [-1.05352925 2.15556317 3.34426663] [ 1.89248958 1.87118495 -2.05504902] [ 1.0630487 -0.313097 4.11724832] [-0.39936097 1.43402899 -4.16754117] [-0.19962001 -0.16449531 2.15447005] [ 0.19962001 0.16449531 -2.1544700…
889	B4Ca2O5	4	BulkNeutral	4.39869	(1.0, 0.6666666666666666, 0.0, 1.0)	27.7879	Short	S 5 THF - 4	['B', 'B', 'B', 'B', 'O', 'O', 'O', 'O', 'O', 'Ca', 'Ca']	[[ 1.60330299 1.11511954 -0.53409598] [ 2.26605299 -3.23861954 -2.17418103] [-1.54814 3.85188851 -0.47921897] [-1.32774 -0.33986552 -0.05240402] [ 0.02417299 -3.87542644 0.56693506] [-1.17888712 -3.14323334 -2.0187569 ] [ 1.88499793 -1.92698851 1.26808908] [ 1.11526 3.38238046 2.19735 ] [-1.58677103 1.40080345 2.68651207] [-0.49983701 2.01563448 0.72421897] [ 0.49983701 -2.01563448 -0.72421897]]	[[-1.31180269 0.34899945 -0.19626857] [ 1.4632501 -1.21209386 0.69932696] [ 1.60940459 -1.33862874 -3.9960738 ] [-1.51477247 -1.45020635 3.61466447] [-1.70030931 -0.50608843 -3.49254819] [-0.87815751 2.30230042 2.3718541 ] [ 2.07728196 1.4321072 -1.58383094] [ 1.68648087 0.59964689 3.78270477] [ 0.05331352 1.85865631 -3.44724298] [-0.26345896 0.0670557 2.1824769 ] [ 0.26345896 -0.0670557 -2.18247…
890	B4Ca2O5	4	BulkNeutral	4.40423	(1.0, 0.6666666666666666, 0.0, 1.0)	101.774	Short	S 5 THF - 4	['B', 'B', 'B', 'B', 'O', 'O', 'O', 'O', 'O', 'Ca', 'Ca']	[[ 0.79627299 1.07651954 -0.55004598] [ 3.43594299 -1.90081954 -1.66113103] [-1.45245 3.68518851 1.94523103] [-1.56885 -1.06426552 0.71754598] [ 1.33579299 -3.58562644 1.17238506] [ 0.28820288 -2.83843334 -1.8663069 ] [ 2.68408793 -0.99228851 1.53753908] [-2.77322011 1.86944943 -1.50915402] [-3.90428103 1.20760345 1.29696207] [-1.46742701 1.60113448 0.36376897] [ 1.46742701 -1.60113448 -0.3637689…	[[-0.62941739 1.90605048 0.28218606] [ 0.46514297 -1.34735028 0.25255655] [ 1.78079936 -1.26178855 -3.66262457] [-2.20549506 -1.38556916 3.5623221 ] [-1.47268846 -1.17059846 -2.64837287] [-1.36414383 2.05812526 3.50529016] [ 2.06970413 1.64697603 -2.15096745] [ 1.37994031 0.63176127 3.34062558] [-0.91035802 1.57130035 -3.56620387] [-0.47419712 -0.02418361 2.15031481] [ 0.47419712 0.02418361 -2.15…
891	B4Ca2O5	4	BulkNeutral	4.22058	(1.0, 0.6666666666666666, 0.0, 1.0)	113.816	Short	S 5 THF - 4	['B', 'B', 'B', 'B', 'O', 'O', 'O', 'O', 'O', 'Ca', 'Ca']	[[-0.09067701 1.20896454 -0.89594598] [ 3.91231299 1.73242546 -0.35833103] [-3.2136 1.57863351 1.40253103] [-0.6557 -1.89282052 1.01154598] [ 3.32568299 -1.75438144 1.19568506] [ 2.17435288 -1.27618834 -1.8780069 ] [ 1.94423793 0.82475649 2.33583908] [-3.01407011 0.14269443 -2.19565402] [-3.36753103 -2.13915155 -0.72573793] [-2.09757701 -0.20782052 -0.10153103] [ 2.09757701 0.20782052 0.10153103]]	[[-1.48630037 1.65767274 0.28101526] [ 1.05120787 -1.01266769 0.37683276] [ 1.69773273 -1.61198132 -3.59932102] [-1.87781246 -1.83546129 2.80914653] [-1.54125187 -1.25311045 -2.44349862] [-0.60498877 2.22372719 3.33645862] [ 2.1102403 1.62617656 -1.66907541] [ 1.30838449 0.27191612 3.48426012] [-0.58357383 1.50451706 -3.60049362] [-0.49671594 0.21388791 2.03981677] [ 0.49671594 -0.21388791 -2.039…
892	B4Ca2O5	4	BulkNeutral	4.36527	(1.0, 0.6666666666666666, 0.0, 1.0)	111.256	Short	S 5 THF - 4	['B', 'B', 'B', 'B', 'O', 'O', 'O', 'O', 'O', 'Ca', 'Ca']	[[-0.65697701 1.12459954 -0.37904598] [ 2.75002299 2.67396046 -2.28833103] [-0.8895 0.65676851 3.38803103] [ 0.067 -2.45358552 0.20164598] [ 2.93182299 -1.13184644 -1.33181494] [ 0.36765288 0.06034666 -3.1785069 ] [ 2.60053793 1.01749149 0.64833908] [-3.39677011 -1.00377057 -0.03135402] [-2.24253103 -2.56261655 2.91376207] [-1.55727701 -0.66538552 1.37696897] [ 1.55727701 0.66538552 -1.37696897]]	[[-0.91877019 2.24499753 0.42553428] [ 0.9743073 -0.92212058 0.20109126] [ 1.21380922 -1.81014262 -3.89861524] [-2.07711755 -1.73027377 2.32229299] [-1.5613938 -1.22280984 -2.07007621] [-1.9459258 1.48773148 3.75313019] [ 2.38802065 0.99401368 -1.88441255] [ 1.47847548 1.0191879 3.05318717] [-0.76977865 1.45648273 -2.98939665] [-0.50294754 0.19774848 2.11467076] [ 0.50294754 -0.19774848 -2.114670…
893	B4Ca2O5	4	BulkNeutral	4.05223	(1.0, 0.6666666666666666, 0.0, 1.0)	128.111	Short	S 5 THF - 4	['B', 'B', 'B', 'B', 'O', 'O', 'O', 'O', 'O', 'Ca', 'Ca']	[[-0.54867701 1.48377954 -0.09839598] [ 3.12969299 2.47884046 -1.23578103] [-1.2665 -0.39215149 3.20208103] [-0.4668 -2.10130552 -0.53740402] [ 3.20123299 -1.28196644 -1.17676494] [ 1.06065288 0.54422666 -3.0204569 ] [ 2.40853793 -0.09712851 1.48038908] [-3.81877011 0.62810943 0.75459598] [-3.34923103 -2.19273655 1.32581207] [-1.80867701 -0.47820552 0.77791897] [ 1.80867701 0.47820552 -0.77791897…	[[-0.91523792 1.99086618 0.34782411] [ 1.22697958 -0.91770935 0.40578394] [ 1.59559293 -1.67495081 -3.48071918] [-2.06756364 -1.51187263 2.33464124] [-1.7732555 -1.3762616 -1.72148473] [-1.39977188 1.451203 3.70376406] [ 2.106899 1.32515395 -2.08549052] [ 1.02611301 -0.16405198 3.80356684] [-1.00000993 1.04470336 -3.34435066] [-0.32217545 0.22342538 1.98782168] [ 0.32217545 -0.22342538 -1.9878216…
894	B4Ca2O5	4	BulkNeutral	4.05521	(1.0, 0.6666666666666666, 0.0, 1.0)	132.647	Short	S 5 THF - 4	['B', 'B', 'B', 'B', 'O', 'O', 'O', 'O', 'O', 'Ca', 'Ca']	[[ 0.06555299 1.64481954 0.15175402] [ 3.77780299 1.47068046 -0.49983103] [-1.8948 0.09908851 3.41143103] [-0.5552 -1.48976552 -1.02105402] [ 2.79147299 -1.40412644 -2.58041494] [ 1.20275288 1.24006666 -3.1961069 ] [ 2.45363793 -1.33798851 0.85473908] [-3.61067011 1.30594943 0.51924598] [-3.03773103 -2.11389655 1.19616207] [-1.75577701 0.07183448 1.01156897] [ 1.75577701 -0.07183448 -1.01156897]]	[[-0.69753731 1.75417674 -0.08065545] [ 1.32380149 -0.97057178 0.19569831] [ 1.09075698 -1.87904996 -3.45889404] [-1.42739347 -1.89520606 3.09978856] [-1.84990155 -0.96742925 -2.04525698] [-2.0753266 1.37266605 2.98931089] [ 2.54178695 1.33489446 -2.22639956] [ 1.25726061 0.39889376 3.64310835] [-0.20906115 1.55604754 -3.73596618] [-0.25405853 -0.10275716 2.00899978] [ 0.25405853 0.10275716 -2.00…
895	B4Ca2O5	4	BulkNeutral	4.52696	(1.0, 0.6666666666666666, 0.0, 1.0)	96.9949	Short	S 5 THF - 4	['B', 'B', 'B', 'B', 'O', 'O', 'O', 'O', 'O', 'Ca', 'Ca']	[[-1.18740201 0.75002454 -0.76189598] [ 1.89250799 1.82658546 -3.54618103] [-2.781505 0.80779351 3.12908103] [ 0.981295 -1.01466052 1.49929598] [ 3.85514799 0.13177856 -0.94376494] [ 1.34734788 -1.41202834 -2.4424569 ] [ 1.97223293 2.46601649 0.17438908] [-2.69907511 -2.48214557 -0.04230402] [-2.25103603 -2.58599155 2.90081207] [-1.63217201 -0.61896052 1.44091897] [ 1.63217201 0.61896052 -1.44091…	[[-1.2821939 1.60083944 0.18345616] [ 0.78585099 -1.33301071 0.39807849] [ 1.91348207 -1.35767669 -3.74014722] [-2.17776107 -1.41810177 3.38035392] [-1.62396922 -1.21330059 -2.42733955] [-0.96777829 1.73953828 4.02574688] [ 2.22780269 1.41026812 -1.68012054] [ 1.73997729 0.91811839 3.0947343 ] [-0.41616036 1.48192792 -3.66072726] [-0.55022206 0.04908173 2.19503798] [ 0.55022206 -0.04908173 -2.195…
896	B4Ca2O5	4	BulkNeutral	4.43317	(1.0, 0.6666666666666666, 0.0, 1.0)	130.685	Short	S 5 THF - 4	['B', 'B', 'B', 'B', 'O', 'O', 'O', 'O', 'O', 'Ca', 'Ca']	[[-0.22612701 1.29861954 -0.31094598] [ 3.48263299 1.37498046 -2.49183103] [-2.02715 0.96588851 3.47113103] [-0.48285 -2.09026552 0.81004598] [ 3.28102299 -1.99582644 -1.20071494] [ 0.86060288 -1.26663334 -2.8634069 ] [ 3.12048793 0.06491149 1.04943908] [-3.30982011 0.16724943 -0.85345402] [-4.33718103 -0.79959655 1.45986207] [-1.95032701 0.17383448 1.03886897] [ 1.95032701 -0.17383448 -1.0388689…	[[-1.3520061 1.82821033 0.29707749] [ 0.77951706 -1.04564964 0.36497057] [ 1.98548373 -1.52016825 -3.7383778 ] [-2.39455412 -1.30657043 3.10644695] [-1.61938112 -1.20845798 -2.60004133] [-0.65827293 1.51412334 4.34232639] [ 1.99164997 1.73235139 -1.89113338] [ 1.56158252 0.99177475 2.87908113] [-0.30726982 1.2742753 -3.80420282] [-0.46205558 0.08293629 2.16630303] [ 0.46205558 -0.08293629 -2.1663…
897	B4Ca2O5	4	BulkNeutral	4.55838	(1.0, 0.6666666666666666, 0.0, 1.0)	71.5337	Short	S 5 THF - 4	['B', 'B', 'B', 'B', 'O', 'O', 'O', 'O', 'O', 'Ca', 'Ca']	[[-0.73536701 1.04143454 0.43400402] [ 2.52538299 3.98279546 0.16641897] [ 0.63533 -2.14619649 1.14298103] [-1.19647 -2.37045052 -2.18740402] [ 1.40968288 1.34818166 -2.5055569 ] [ 2.98956793 1.05542649 1.96528908] [-2.96474011 -2.96193557 1.42069598] [ 3.70999092 0.38484948 -0.85494701] [-3.69620103 -0.47278155 -0.57828793] [-1.65000701 -1.57205052 0.02901897] [ 1.65000701 1.57205052 -0.02901897…	[[-0.88118384 2.30130864 0.49366266] [ 1.21430963 -0.5403376 0.21724974] [ 2.10439111 -1.26422075 -4.03003699] [-2.74282685 -0.67737844 1.96300072] [-1.16741878 -2.11823352 -2.05738551] [-0.21519062 1.69105109 4.0835233 ] [ 1.17938031 1.90805048 -2.98030337] [ 0.35317395 -1.47233555 3.45359778] [-1.37943613 0.47146855 -3.53807144] [-0.57895544 0.33593814 2.17868406] [ 0.57895544 -0.33593814 -2.17…
898	B4Ca2O5	4	BulkNeutral	4.09345	(1.0, 0.6666666666666666, 0.0, 1.0)	23.6515	Short	S 5 THF - 4	['B', 'B', 'B', 'B', 'O', 'O', 'O', 'O', 'O', 'Ca', 'Ca']	[[ 8.92279889e-02 1.82211954e+00 -2.24597778e-03] [ 2.51172699e+00 1.51908046e+00 -3.22043103e+00] [ 4.53325000e-01 -1.47671149e+00 1.14903103e+00] [-3.50417500e+00 -7.76465517e-01 -6.14654022e-01] [ 1.86377878e-01 -8.62533339e-01 -2.67750690e+00] [ 3.42626293e+00 1.22971149e+00 5.47339078e-01] [-2.56304511e+00 -1.29165057e+00 2.74374598e+00] [ 3.71668592e+00 -1.55346552e+00 -1.21241701e+00] [-1.…	[[-0.80747241 1.74478515 0.10082565] [ 1.6454954 -0.76883404 0.17124663] [ 1.2991428 -1.9400779 -3.67911398] [-2.12568581 -1.77830146 2.3620001 ] [-1.48503122 -1.56735187 -1.81268698] [-1.25633415 1.45191217 3.47552571] [ 2.4794457 1.48894715 -2.27737426] [ 1.61663052 0.21873313 3.3293817 ] [-0.39966193 1.52248331 -3.90118947] [-0.44463175 -0.09860216 1.995409 ] [ 0.44463175 0.09860216 -1.995409 …
899	B4Ca2O5	4	BulkNeutral	4.20452	(1.0, 0.6666666666666666, 0.0, 1.0)	32.7415	Short	S 5 THF - 4	['B', 'B', 'B', 'B', 'O', 'O', 'O', 'O', 'O', 'Ca', 'Ca']	[[-1.28048201 0.83711954 -1.11944598] [ 1.95196799 1.93658046 -3.19863103] [ 0.730025 -0.99931149 1.02443103] [-3.236675 -2.45836552 0.24784598] [ 2.02227788 -1.65103334 -1.8471069 ] [ 2.12516293 2.16291149 0.74073908] [-2.17014511 -1.07515057 3.35964598] [ 4.17758592 -0.25366552 -0.99567701] [-2.79820603 1.32600345 1.71016207] [-1.78370201 -0.55626552 0.96356897] [ 1.78370201 0.55626552 -0.96356…	[[-1.09496648 1.17394499 -0.06261382] [ 0.99247063 -1.53290798 0.50868238] [ 1.80886064 -1.72009222 -3.40015725] [-2.11983706 -1.51409943 3.1296721 ] [-1.80091005 -0.76355731 -2.53002491] [-0.93408752 1.8183234 3.60192729] [ 1.91417107 1.82367342 -1.65932588] [ 1.56064481 0.24797122 3.16477401] [-0.65395742 1.11612135 -4.10299353] [-0.39558633 -0.05372753 2.0640044 ] [ 0.39558633 0.05372753 -2.06…
900	B4Ca2O5	4	BulkNeutral	4.33764	(1.0, 0.6666666666666666, 0.0, 1.0)	46.2731	Short	S 5 THF - 4	['B', 'B', 'B', 'B', 'O', 'O', 'O', 'O', 'O', 'Ca', 'Ca']	[[-1.15714201 -0.53408046 -1.02069598] [ 1.74631799 0.37198046 -3.97968103] [ 0.474175 1.36428851 1.11468103] [ 0.445975 -2.77546552 1.80029598] [ 2.63452788 -1.06463334 -0.8778569 ] [ 0.00441293 2.80941149 -2.37801092] [-0.80489511 -0.28575057 3.92229598] [ 3.39183592 1.55133448 -1.02749301] [-3.32045603 -0.83959655 2.03341207] [-1.11195201 -0.83906552 1.66231897] [ 1.11195201 0.83906552 -1.6623…	[[-0.50072741 1.75424703 -0.02298405] [ 1.24922269 -1.01661377 0.26828898] [ 1.09634315 -1.50617698 -3.94402329] [-2.33947206 -1.53796191 1.81788663] [-1.83531887 -1.22366591 -1.99475823] [-1.73204332 1.60067549 3.24835023] [ 2.34533516 1.31154691 -2.51535208] [ 1.01185308 0.08086908 3.85158783] [-1.38350596 1.03013648 -3.46289786] [-0.41677042 0.01208391 2.12836298] [ 0.41677042 -0.01208391 -2.1…
901	B4Ca2O5	4	BulkNeutral	4.10033	(1.0, 0.6666666666666666, 0.0, 1.0)	78.3066	Short	S 5 THF - 4	['B', 'B', 'B', 'B', 'O', 'O', 'O', 'O', 'O', 'Ca', 'Ca']	[[-0.88525201 -1.33733046 -0.19204598] [ 1.91741799 0.27263046 -3.75123103] [ 0.529075 2.19243851 0.17723103] [-0.035325 -0.79821552 3.44294598] [ 1.45162788 -2.98398334 -1.9383069 ] [-0.98048707 0.47326149 -3.04046092] [-1.04379511 2.25789943 3.44514598] [ 2.85493592 -0.07201552 -0.43010701] [-2.98375603 1.27105345 0.87696207] [-0.95355201 0.60028448 1.71276897] [ 0.95355201 -0.60028448 -1.71276…	[[-0.84869401 1.3562293 -0.22218484] [ 1.6352331 -1.39266353 0.71036526] [ 1.82267612 -0.46773194 -3.77910465] [-2.45138352 -0.81628419 2.41177773] [-0.36909266 -2.2524437 -1.76949298] [ 1.15924151 1.7276544 2.63795542] [ 2.16076365 1.67427246 -1.71978083] [ 0.28156093 -1.19007526 4.06953231] [-1.74730042 0.62461291 -3.36529548] [-0.2138957 -0.01186014 2.03894296] [ 0.2138957 0.01186014 -2.038942…
902	B4Ca2O5	4	BulkNeutral	4.30556	(1.0, 0.6666666666666666, 0.0, 1.0)	126.159	Short	S 5 THF - 4	['B', 'B', 'B', 'B', 'O', 'O', 'O', 'O', 'O', 'Ca', 'Ca']	[[-2.26217011e-01 -1.33043046e+00 -2.00945978e-01] [ 3.16291299e+00 1.90423046e+00 -2.28363103e+00] [-4.92270000e-01 2.19823851e+00 5.00531033e-01] [-1.38797000e+00 -1.00661552e+00 3.48754598e+00] [ 3.05908288e+00 -1.78038334e+00 -1.97600690e+00] [ 6.11967933e-01 2.73561494e-01 -3.34216092e+00] [-3.55634011e+00 1.52049943e+00 2.17204598e+00] [ 3.08639092e+00 -9.15516663e-04 6.65634989e-01] [-3.60…	[[-8.57309457e-01 1.06142315e+00 -1.86881841e-04] [ 1.55949531e+00 -1.48545696e+00 8.28556333e-01] [ 1.90185731e+00 -1.09314017e+00 -3.74607345e+00] [-2.37525211e+00 -1.02068418e+00 2.90156745e+00] [-1.22748958e+00 -1.77450621e+00 -2.30505461e+00] [-6.41574844e-02 1.93303791e+00 3.24050274e+00] [ 1.93714477e+00 1.72364879e+00 -2.21266475e+00] [ 9.29833227e-01 -8.07337586e-01 4.26155763e+00] [-1.1…
903	B4Ca2O5	4	BulkNeutral	4.25215	(1.0, 0.6666666666666666, 0.0, 1.0)	154.905	Short	S 5 THF - 4	['B', 'B', 'B', 'B', 'O', 'O', 'O', 'O', 'O', 'Ca', 'Ca']	[[ 0.73856799 -2.13188046 0.56285402] [ 2.47221799 2.65378046 -2.44913103] [-0.689405 1.06398851 0.03503103] [-2.639605 -0.90176552 3.33364598] [ 3.76474788 -0.16383334 -0.3765069 ] [ 0.55063293 -0.48428851 -3.03866092] [-3.41967511 -0.96295057 -0.72125402] [ 1.93505592 1.96343448 1.20494299] [-2.54703603 -3.56079655 0.42076207] [-1.67217201 -1.01086552 0.83796897] [ 1.67217201 1.01086552 -0.8379…	[[-1.33555567 1.88782216 0.24417244] [ 0.49332155 -1.14309941 0.24194121] [ 2.06306432 -0.81231785 -3.77313671] [-2.32824607 -1.11967959 3.49563713] [-1.22231291 -1.68473128 -2.17233415] [-0.45825051 2.34862916 3.69021041] [ 2.41094612 1.69644124 -1.03952782] [ 1.56981738 0.2234618 3.2599689 ] [-1.00580623 1.27649471 -3.42064913] [-0.44824493 0.15198905 2.07272191] [ 0.44824493 -0.15198905 -2.072…
904	B4Ca2O5	4	BulkNeutral	4.61558	(1.0, 0.6666666666666666, 0.0, 1.0)	156.478	Short	S 5 THF - 4	['B', 'B', 'B', 'B', 'O', 'O', 'O', 'O', 'O', 'Ca', 'Ca']	[[ 0.51732299 -1.88058046 -0.76259598] [ 3.29844699 3.05998046 1.12681897] [-0.47214 0.78768851 1.07858103] [-4.22864 -1.81346552 0.62089598] [ 3.89581288 -0.50163334 0.0130431 ] [ 1.94369793 1.22991149 -1.98211092] [-2.65561011 1.00024943 -1.63370402] [ 2.53712092 0.07623448 2.71950299] [-2.52477103 -1.88459655 -2.60168793] [-2.06773701 -0.92816552 -0.43458103] [ 2.06773701 0.92816552 0.43458103…	[[-1.35275306e+00 1.59868956e+00 3.07170943e-03] [ 2.32590595e-01 -1.39709865e+00 2.68957068e-02] [ 2.21678594e+00 -1.18643949e+00 -3.89758584e+00] [-1.86526645e+00 -1.11750471e+00 4.10213719e+00] [-1.15721906e+00 -1.53900477e+00 -3.18289163e+00] [-5.16389380e-01 2.19745049e+00 3.40580481e+00] [ 1.96405067e+00 1.79240593e+00 -1.46601282e+00] [ 1.64256483e+00 1.27786475e-01 2.82973571e+00] [-4.883…
905	B4Ca2O5	4	BulkNeutral	4.47752	(1.0, 0.6666666666666666, 0.0, 1.0)	78.8846	Short	S 5 THF - 4	['B', 'B', 'B', 'B', 'O', 'O', 'O', 'O', 'O', 'Ca', 'Ca']	[[ 0.34463299 -2.67578046 -0.91769598] [ 1.05498299 2.66578046 3.15211897] [-0.20624 1.10048851 -0.47501897] [-3.35754 -1.97046552 -2.21840402] [ 2.85021288 -0.80283334 1.9584431 ] [ 3.13609793 1.16931149 0.09128908] [-2.69521011 1.22404943 -2.57190402] [-0.39647908 -0.44516552 2.80054299] [ 0.02932897 -1.33179655 -3.57728793] [-1.25403701 -0.83496552 -1.65598103] [ 1.25403701 0.83496552 1.655981…	[[-2.21317688 1.62849231 0.75538055] [ 1.10051217 -0.28811573 0.43025015] [ 1.99883146 -1.64740515 -3.38318749] [-2.11989232 -0.8879121 3.84640017] [-1.18913284 -1.58959347 -2.06338671] [-0.38256347 2.28226955 3.03585607] [ 1.82667781 2.0581763 -1.90732583] [ 1.12837733 -1.24266164 3.54396691] [-0.54714243 1.537551 -3.1528283 ] [-0.6852555 0.1214401 2.12784554] [ 0.6852555 -0.1214401 -2.12784554]]
906	B4Ca2O5	4	BulkNeutral	4.35246	(1.0, 0.6666666666666666, 0.0, 1.0)	110.624	Short	S 5 THF - 4	['B', 'B', 'B', 'B', 'O', 'O', 'O', 'O', 'O', 'Ca', 'Ca']	[[ 1.20191299 -0.86015546 0.04635402] [ 0.80376299 3.87070546 -1.91853103] [-1.83144 1.05891351 -0.04316897] [-1.37794 -2.37454052 2.69774598] [ 3.61991288 2.25809166 -0.3237069 ] [ 1.74979793 0.88073649 -2.67086092] [-3.49551011 -1.95302557 -0.00825402] [ 1.69722092 2.22205948 2.35552059] [-0.97037103 -2.93287155 -1.46943793] [-1.25363701 -1.69614052 0.53616897] [ 1.25363701 1.69614052 -0.536168…	[[-0.95008193 1.12055035 -0.16829197] [ 1.33513388 -1.58029665 0.44431279] [ 2.50376723 -0.60039219 -3.56087572] [-2.28760142 -1.0456736 2.91349294] [-1.8997253 -1.7836599 -2.56440746] [ 0.58180859 2.04545018 2.67959617] [ 1.54012737 2.08669861 -2.06026315] [ 1.05379089 -0.78906717 3.78151632] [-0.74499922 0.88569122 -4.11923058] [-0.40568137 -0.04341353 2.13764203] [ 0.40568137 0.04341353 -2.137…
907	B4Ca2O5	4	BulkNeutral	4.36181	(1.0, 0.6666666666666666, 0.0, 1.0)	131.871	Short	S 5 THF - 4	['B', 'B', 'B', 'B', 'O', 'O', 'O', 'O', 'O', 'Ca', 'Ca']	[[ 0.17546299 -2.45295546 -0.81349598] [ 2.72124699 3.23340546 -1.94478103] [-0.93881 0.93801351 0.37878103] [-1.05611 -1.01294052 3.40579598] [ 2.84434288 -0.03720834 0.0042431 ] [ 0.30422793 0.96343649 -2.94091092] [-3.54808011 -0.95832557 0.45979598] [ 1.31465092 3.06375948 1.09928299] [-2.22504103 -3.77217155 1.49151207] [-1.26856701 -1.46514052 1.00021897] [ 1.26856701 1.46514052 -1.00021897…	[[-0.32738619 2.47065717 0.70585048] [ 0.53531242 -1.18435808 0.46416072] [ 1.1932449 -0.96375441 -4.39199423] [-2.42335279 -1.23181441 2.52009078] [-0.4688148 -2.77185829 -2.10246679] [-1.29604633 1.75922937 4.07799828] [ 2.44609105 0.84945855 -1.72185374] [ 1.19039797 -0.2927114 3.49513167] [-1.52496435 0.69236957 -2.29930359] [-0.61366127 0.36517713 2.0606801 ] [ 0.61366127 -0.36517713 -2.0606…
908	B4Ca2O5	4	BulkNeutral	4.36829	(1.0, 0.6666666666666666, 0.0, 1.0)	98.8818	Short	S 5 THF - 4	['B', 'B', 'B', 'B', 'O', 'O', 'O', 'O', 'O', 'Ca', 'Ca']	[[ 1.07129299 -1.42439046 1.03105402] [ 1.79391299 2.76617046 -3.03953103] [-1.08151 0.65917851 -1.01596897] [-1.90681 0.17512448 3.36504598] [ 3.78094288 0.61255666 -0.5855069 ] [ 1.55782793 -1.11819851 -2.79266092] [-3.84348011 -0.69356057 0.71964598] [ 1.70625092 2.53022448 0.75082299] [-1.88274103 -3.17840655 1.67076207] [-1.52726701 -0.98687552 1.20996897] [ 1.52726701 0.98687552 -1.20996897…	[[-1.27233798 1.61663553 0.08529293] [ 1.31619461 -0.92183832 0.23284969] [ 1.8604056 -1.52310587 -3.78518312] [-2.31793392 -1.24584338 2.83992676] [-1.54833822 -1.72648093 -2.12107889] [-0.5462177 2.00481199 3.48149436] [ 2.00160981 1.9146737 -1.95031628] [ 0.9365097 -0.9373516 3.74373844] [-1.02817021 0.97346653 -3.60677168] [-0.42170528 0.18459934 2.13508324] [ 0.42170528 -0.18459934 -2.135083…
909	B4Ca2O5	4	BulkNeutral	4.44308	(1.0, 0.6666666666666666, 0.0, 1.0)	84.0088	Short	S 5 THF - 4	['B', 'B', 'B', 'B', 'O', 'O', 'O', 'O', 'O', 'Ca', 'Ca']	[[ 0.51055799 -1.39319046 0.18765402] [ 0.69519799 1.83507046 -3.91343103] [-1.869295 0.99827851 -0.21516897] [ 0.618505 0.84622448 3.70094598] [ 2.67065788 -1.12954334 -3.0207069 ] [-0.14645707 -1.78839851 -3.04786092] [-3.02876511 0.24533943 2.88144598] [ 2.14996592 1.85402448 -0.75192701] [-1.46682603 -2.56350655 2.60256207] [-0.87388201 -0.15997552 2.03616897] [ 0.87388201 0.15997552 -2.03616…	[[-0.60903236 1.36578162 0.02415142] [ 1.74622147 -0.9808019 0.72516182] [ 1.61453286 -1.36194629 -3.83459414] [-2.45657788 -1.26624976 2.6753471 ] [-1.30402528 -1.73738593 -1.97640144] [-0.30303495 2.2319854 3.22844928] [ 1.65595932 2.12964903 -2.28728416] [ 1.02136267 -0.60215042 4.01628854] [-0.69479032 1.49377369 -3.84952704] [-0.36386662 -0.08470722 2.18990223] [ 0.36386662 0.08470722 -2.189…
910	B4Ca2O5	4	BulkNeutral	4.28058	(1.0, 0.6666666666666666, 0.0, 1.0)	89.0881	Short	S 5 THF - 4	['B', 'B', 'B', 'B', 'O', 'O', 'O', 'O', 'O', 'Ca', 'Ca']	[[-2.01387201 -1.60912546 3.47590402] [ 0.71416799 1.60413546 -3.92568103] [-1.293935 0.07204351 -0.52621897] [ 1.490965 -1.12291052 0.95169598] [ 2.77321788 -0.79347834 -2.8167569 ] [ 0.20010293 -1.98143351 -3.16691092] [-2.28820511 1.48340443 2.19829598] [ 1.27652592 2.17118948 -0.65738601] [ 0.17433397 1.14255845 3.93351207] [-0.59584201 -0.16281052 2.04921897] [ 0.59584201 0.16281052 -2.04921…	[[-1.63404837 1.31117608 0.01825126] [ 0.49651767 -1.29838141 0.15504958] [ 2.27005594 -0.53175268 -3.61363296] [-1.86283783 -0.76388257 3.83056036] [-1.16862821 -1.78782678 -3.07138864] [ 0.10879684 2.16193359 3.48174608] [ 1.90175388 1.49833393 -0.9560681 ] [ 1.4188466 -0.55245319 3.15444866] [-0.73664794 0.92414155 -3.8545787 ] [-0.49646373 0.30189222 2.05990733] [ 0.49646373 -0.30189222 -2.05…
911	B4Ca2O5	4	BulkNeutral	4.65277	(1.0, 0.6666666666666666, 0.0, 1.0)	81.6953	Short	S 5 THF - 4	['B', 'B', 'B', 'B', 'O', 'O', 'O', 'O', 'O', 'Ca', 'Ca']	[[-2.34245701 0.14816954 3.22350402] [-0.67130701 -1.14316954 -4.31098103] [-0.78078 0.75253851 -0.52101897] [ 1.49042 -0.88601552 1.23399598] [ 2.02087288 -2.72878334 -2.5235569 ] [-0.86824207 -2.84343851 -0.66871092] [-0.32155011 3.51009943 1.93319598] [ 2.19218092 0.53338448 -2.48509701] [ 0.74448897 1.89325345 3.80571207] [-0.45859701 1.08148448 2.00801897] [ 0.45859701 -1.08148448 -2.0080189…	[[-1.35397031 1.64114599 0.05025521] [ 0.85186407 -0.8119603 0.24988089] [ 1.80214254 -1.63082025 -3.79930977] [-2.10213181 -1.60912853 2.98190953] [-1.82989522 -1.20097379 -2.1202138 ] [-0.89895486 1.65500279 3.88264893] [ 2.14784388 1.66659704 -1.96852339] [ 1.45381462 0.35170719 3.73150965] [-0.35231377 1.24367865 -4.02835743] [-0.47376804 0.04891025 2.277106 ] [ 0.47376804 -0.04891025 -2.2771…
912	B4Ca2O5	4	BulkNeutral	4.20401	(1.0, 0.6666666666666666, 0.0, 1.0)	60.704	Short	S 5 THF - 4	['B', 'B', 'B', 'B', 'O', 'O', 'O', 'O', 'O', 'Ca', 'Ca']	[[-2.59768201 1.04031954 3.07355402] [-0.02685201 0.75268046 -4.40373103] [-0.223375 1.41778851 -0.17466897] [ 0.943225 -1.64876552 0.12274598] [ 2.24417788 -2.10393334 -2.9502069 ] [-1.31993707 -1.95018851 -2.66936092] [ 1.01475489 1.52694943 3.12904598] [ 2.85648592 0.73383448 -2.12032701] [-0.04660603 -1.55789655 3.58606207] [-0.50670201 0.28743448 2.01966897] [ 0.50670201 -0.28743448 -2.01966…	[[-8.39079713e-01 1.63470817e+00 -4.96832088e-01] [ 1.05967810e+00 -9.43668037e-01 2.77673978e-01] [ 1.32670945e+00 -1.62337675e+00 -3.94519783e+00] [-1.10504022e+00 -1.79588344e+00 3.58198823e+00] [-1.88084060e+00 -8.42588588e-01 -2.90231630e+00] [-1.88822690e+00 1.74060556e+00 2.94854988e+00] [ 2.53648341e+00 1.38131710e+00 -2.20273160e+00] [ 1.29036621e+00 9.33009772e-01 3.25832450e+00] [ 2.16…
913	B4Ca2O5	4	BulkNeutral	4.37673	(1.0, 0.6666666666666666, 0.0, 1.0)	86.9545	Short	S 5 THF - 4	['B', 'B', 'B', 'B', 'O', 'O', 'O', 'O', 'O', 'Ca', 'Ca']	[[-3.61705701 -1.18715546 2.13630402] [ 2.12407299 3.07410546 -1.99348103] [-0.66537 1.33211351 0.10948103] [-0.03497 -1.98494052 -0.38620402] [ 2.19218288 -0.87850834 -3.1830569 ] [-0.40193207 0.74673649 -3.35321092] [-0.09224011 0.35637443 3.33859598] [ 2.96349092 0.17045948 0.04132299] [-0.42220103 -2.22447155 3.36521207] [-1.15410701 -0.78914052 1.68351897] [ 1.15410701 0.78914052 -1.68351897…	[[-1.47201752 1.38614128 0.04628247] [ 0.49449631 -1.40107584 0.14727392] [ 2.38298841 -1.26057585 -3.2662045 ] [-2.02812226 -1.08165208 3.71119701] [-1.28925304 -1.39757001 -2.8892582 ] [-0.16377361 1.96621903 3.5437749 ] [ 1.95880587 1.7940518 -1.32570742] [ 1.68609127 0.25574111 2.8936874 ] [-0.65387187 1.51550365 -3.60346974] [-0.45638907 0.13411362 2.13603942] [ 0.45638907 -0.13411362 -2.136…
914	B4Ca2O5	4	BulkNeutral	4.57562	(1.0, 0.6666666666666666, 0.0, 1.0)	60.9714	Short	S 5 THF - 4	['B', 'B', 'B', 'B', 'O', 'O', 'O', 'O', 'O', 'Ca', 'Ca']	[[-2.93473201 -1.92740046 1.68145402] [ 0.30107799 1.92976046 -3.84083103] [-0.854565 1.81196851 0.21823103] [ 0.838635 -1.08708552 0.41634598] [ 2.67378788 -0.63785334 -3.3993069 ] [-0.58232707 -1.27600851 -2.59346092] [-1.82363511 0.97602943 3.97724598] [ 2.62909592 1.69791448 -1.17636701] [ 0.07620397 -1.37781655 3.85796207] [-1.06901201 -0.26868552 2.00476897] [ 1.06901201 0.26868552 -2.00476…	[[-0.87281407 1.13601561 0.07792113] [ 1.65201671 -1.04860702 0.48207894] [ 1.50087813 -1.62526229 -3.69763353] [-2.19584376 -1.58478347 2.79670229] [-1.64480227 -1.28000347 -2.08555956] [-0.89425788 1.85875744 3.54025146] [ 1.97673982 1.55481793 -2.20316572] [ 1.09797255 -0.2765331 4.33759723] [-0.55556412 1.19741735 -4.16759236] [-0.21656743 -0.11971254 2.27438885] [ 0.21656743 0.11971254 -2.27…
915	B4Ca2O5	4	BulkNeutral	4.42918	(1.0, 0.6666666666666666, 0.0, 1.0)	62.3896	Short	S 5 THF - 4	['B', 'B', 'B', 'B', 'O', 'O', 'O', 'O', 'O', 'Ca', 'Ca']	[[-2.40274201 -2.84580046 0.62110402] [-0.50120201 3.28866046 -2.83388103] [-0.979585 1.06866851 0.56018103] [ 1.716015 -0.93178552 0.47909598] [ 2.44666788 0.87304666 -3.2633569 ] [-0.76244707 -0.09000851 -2.90751092] [-1.19875511 -0.76407057 3.57619598] [ 2.42097592 2.80381448 -0.38249701] [ 0.50298397 -3.25191655 2.73891207] [-0.68639201 -1.38508552 1.58581897] [ 0.68639201 1.38508552 -1.58581…	[[-0.54839272 1.91194044 0.29362199] [ 1.1968216 -0.95647799 0.26117015] [ 1.40746247 -1.78587548 -3.73189911] [-2.16545066 -1.63805535 2.62395079] [-1.54984461 -1.49072856 -2.10208394] [-1.42358234 1.75588745 3.63591337] [ 2.24961641 1.72655931 -2.41392274] [ 1.13231522 -0.04743668 3.67771768] [-0.86972044 1.29723794 -3.86764173] [-0.40282133 0.00637892 2.17763908] [ 0.40282133 -0.00637892 -2.17…
916	B4Ca2O5	4	BulkNeutral	4.6367	(1.0, 0.6666666666666666, 0.0, 1.0)	79.7625	Short	S 5 THF - 4	['B', 'B', 'B', 'B', 'O', 'O', 'O', 'O', 'O', 'Ca', 'Ca']	[[-3.15444701 -1.96189046 1.37065402] [-0.10986701 3.25067046 -2.97613103] [-0.30643 0.74097851 0.56553103] [ 1.32217 -2.67917552 0.61724598] [ 2.49942288 0.37405666 -3.1170069 ] [-0.56469207 -0.29449851 -2.84416092] [ 0.13899989 -0.06706057 3.65744598] [ 2.67073092 2.18682448 -0.33620701] [-0.72606103 -3.26090655 3.75426207] [-0.80284701 -1.32137552 1.72746897] [ 0.80284701 1.32137552 -1.7274689…	[[-1.69997838 2.36810572 0.89958679] [ 0.79621 -0.4331638 0.37575605] [ 1.53058436 -2.05265123 -3.58890228] [-1.97725156 -1.72925148 2.96283785] [-1.60559832 -1.04086124 -2.19852673] [-1.43877097 1.49025221 4.57867298] [ 2.47612601 1.44758624 -1.94970106] [ 1.51951507 0.98958002 3.18002115] [-0.31003691 1.36580168 -3.76048242] [-0.63429047 0.19788921 2.22109457] [ 0.63429047 -0.19788921 -2.221094…
917	B4Ca2O5	4	BulkNeutral	4.54206	(1.0, 0.6666666666666666, 0.0, 1.0)	56.2859	Short	S 5 THF - 4	['B', 'B', 'B', 'B', 'O', 'O', 'O', 'O', 'O', 'Ca', 'Ca']	[[-3.26496701 -1.31124546 1.44800402] [ 0.37506299 2.11091546 -3.80058103] [-0.65549 1.31142351 0.13558103] [ 0.61131 -1.92433052 0.25519598] [ 3.15436288 -0.29669834 -3.3589569 ] [-0.04575207 -1.36305351 -3.10811092] [-0.94406011 0.86818443 3.75139598] [ 3.16167092 1.24926948 -0.73077701] [-0.53882103 -2.12766155 3.55831207] [-1.02658701 -0.68223052 1.90741897] [ 1.02658701 0.68223052 -1.9074189…	[[-1.54063456 1.32632056 0.09587379] [ 1.04867859 -0.98356452 0.3174193 ] [ 1.20218978 -1.95641389 -3.7105575 ] [-1.86537325 -1.69652807 2.84925693] [-1.98418013 -0.75484978 -2.64831883] [-1.3220688 1.72958346 3.56924806] [ 1.94030611 1.9140072 -2.15931955] [ 1.37503715 0.35671717 3.70134991] [-0.09243375 1.44755393 -4.38368226] [-0.50579641 0.13641677 2.20977984] [ 0.50579641 -0.13641677 -2.2097…
918	B4Ca2O5	4	BulkNeutral	4.28177	(1.0, 0.6666666666666666, 0.0, 1.0)	119.717	Short	S 5 THF - 4	['B', 'B', 'B', 'B', 'O', 'O', 'O', 'O', 'O', 'Ca', 'Ca']	[[-0.85716201 0.07564454 4.04510402] [-2.50036201 1.75810546 -2.98488103] [-0.326135 1.16151351 0.33318103] [ 0.834465 -2.25424052 0.28699598] [ 0.20941788 -0.62750834 -3.9253569 ] [-2.07069707 -1.75686351 -2.04151092] [ 2.63599489 0.85937443 1.86909598] [ 1.38972592 2.07705948 -2.23189701] [ 1.52603397 -1.87247155 3.69391207] [ 0.64545799 -0.35694052 2.00981897] [-0.64545799 0.35694052 -2.009818…	[[-1.80705331 1.56467504 0.382948 ] [ 0.8750368 -0.84659928 0.28994401] [ 1.27604277 -2.08223309 -3.5054643 ] [-1.03053686 -1.87989245 3.53656804] [-1.9546218 -0.53783679 -2.72622592] [-1.87210364 1.08552916 3.84665701] [ 2.83200225 0.97728869 -1.5005161 ] [ 1.375644 1.44218455 2.68481295] [ 0.26922378 1.50610172 -3.67494565] [-0.48261938 0.16077751 2.07957302] [ 0.48261938 -0.16077751 -2.0795730…
919	B4Ca2O5	4	BulkNeutral	4.3844	(1.0, 0.6666666666666666, 0.0, 1.0)	139.304	Short	S 5 THF - 4	['B', 'B', 'B', 'B', 'O', 'O', 'O', 'O', 'O', 'Ca', 'Ca']	[[ 2.27551799 -3.05341046 1.64375402] [-4.07493201 1.48405046 0.53006897] [-0.787555 -0.96244149 0.66633103] [ 0.817845 1.62700448 -0.52965402] [-2.26080212 2.68543666 -2.5252069 ] [-2.32991707 -0.41291851 -2.41136092] [ 2.09279098 -1.12168057 -2.11628506] [ 1.91977489 0.53031943 2.71684598] [ 4.09311397 -0.43552655 -0.18693793] [ 1.89447799 -0.87649552 0.66966897] [-1.89447799 0.87649552 -0.6696…	[[-1.19340966 1.46577104 -0.15438931] [ 0.54480726 -1.28038941 0.23306988] [ 1.81091075 -1.59452271 -3.37362186] [-1.4315904 -1.58189393 3.81269069] [-1.83319195 -1.08916024 -2.60790407] [-1.06393646 2.14491482 3.60095068] [ 1.93969974 2.12357054 -1.35816674] [ 1.59543096 0.71642921 2.89050272] [ 0.34763102 1.76025612 -3.70929403] [-0.386832 0.0700536 2.15666438] [ 0.386832 -0.0700536 -2.15666438…
920	B4Ca2O5	4	BulkNeutral	4.30004	(1.0, 0.6666666666666666, 0.0, 1.0)	121.04	Short	S 5 THF - 4	['B', 'B', 'B', 'B', 'O', 'O', 'O', 'O', 'O', 'Ca', 'Ca']	[[ 4.21875299 -1.51448546 1.16785402] [-3.29267701 -1.68532454 0.61696897] [ 0.114 -1.12171649 -0.99356897] [-0.5635 1.92602948 0.67864598] [-3.72744712 1.99906166 -0.7931069 ] [-2.26856207 0.06660649 -2.99226092] [ 2.77514598 0.94994443 -1.58118506] [ 1.31212989 -0.53805557 2.75904598] [ 3.19866897 1.97309845 1.53216207] [ 2.05192299 -0.14447052 0.62556897] [-2.05192299 0.14447052 -0.62556897]]	[[-1.25381525 1.70724401 0.03077966] [ 1.14462133 -0.86547335 0.44634188] [ 1.28164974 -1.6207994 -4.14557707] [-1.7057146 -1.87181126 2.7657823 ] [-1.64577808 -1.10903523 -2.38431934] [-1.4776636 2.02196952 3.49961108] [ 2.44919628 1.3584325 -1.80556765] [ 1.5008582 0.67584488 3.37566202] [-0.24570817 1.66536727 -3.69300698] [-0.44837843 0.22459464 2.09072003] [ 0.44837843 -0.22459464 -2.0907200…
921	B4Ca2O5	4	BulkNeutral	4.46634	(1.0, 0.6666666666666666, 0.0, 1.0)	106.118	Short	S 5 THF - 4	['B', 'B', 'B', 'B', 'O', 'O', 'O', 'O', 'O', 'Ca', 'Ca']	[[ 0.18878799 -1.92458046 -0.59964598] [-0.92894201 -0.20141954 3.90776897] [-0.428735 3.18618851 -3.17606897] [ 0.183965 1.25663448 0.59544598] [ 1.57240293 -0.02848851 -3.17076092] [-2.61144304 1.13461149 -0.95583103] [ 2.68841098 -0.77384253 2.42516092] [-1.88751891 0.02884253 -3.4389931 ] [ 0.44920799 -3.53184253 2.75873793] [ 0.48605799 -0.97566552 1.94906897] [-0.48605799 0.97566552 -1.9490…	[[-0.3899961 1.97884529 0.17691952] [ 0.4718547 -1.30833949 0.18201697] [ 1.6725758 -1.49696691 -3.92232141] [-1.95844903 -1.73588941 3.05373979] [-1.63254542 -1.18584229 -2.22467177] [-1.67060445 1.98337843 3.6826112 ] [ 2.24335458 1.76757436 -2.09046132] [ 1.43749759 0.2533134 3.40253205] [-0.73108246 1.02215962 -3.71630747] [-0.46221256 0.11851832 2.18159537] [ 0.46221256 -0.11851832 -2.181595…
922	B4Ca2O5	4	BulkNeutral	4.33922	(1.0, 0.6666666666666666, 0.0, 1.0)	138.478	Short	S 5 THF - 4	['B', 'B', 'B', 'B', 'O', 'O', 'O', 'O', 'O', 'Ca', 'Ca']	[[ 1.67070299 -1.87541046 2.98095402] [ 1.16370299 0.37845046 -0.42863103] [-0.83465 4.25385851 -1.03256897] [-1.70805 -1.19549552 0.27424598] [-0.34311207 2.39488149 1.98573908] [ 2.99835 -2.42319552 -0.49868391] [ 0.62229598 -3.97297253 0.16566092] [-3.27503391 2.31088954 -0.81656897] [-1.09615804 1.06245046 -2.86326092] [ 0.97977299 -1.80879552 0.68956897] [-0.97977299 1.80879552 -0.68956897]]	[[-1.28291467 1.66603927 -0.01727106] [ 0.99070726 -0.76886988 0.32938154] [ 1.38640026 -1.34076783 -4.01726119] [-2.17329402 -1.52031214 2.85656155] [-1.36609535 -2.11111954 -1.86367936] [-0.68194147 1.75192822 3.55877927] [ 2.17054662 1.54228008 -1.85438023] [ 1.32208481 -0.36147244 3.63759458] [-0.34456407 1.25946847 -3.87657803] [-0.51302677 0.03376375 2.10781053] [ 0.51302677 -0.03376375 -2.…
923	B4Ca2O5	4	BulkNeutral	4.29507	(1.0, 0.6666666666666666, 0.0, 1.0)	101.467	Short	S 5 THF - 4	['B', 'B', 'B', 'B', 'O', 'O', 'O', 'O', 'O', 'Ca', 'Ca']	[[ 0.89735599 -1.67330046 3.43205402] [ 0.50211309 -1.25933954 -0.34973103] [ 2.985515 0.24796851 -3.02706897] [-1.317585 1.53371448 0.60934598] [ 1.80905293 2.75009149 -0.09176092] [-2.42333902 -0.63976253 3.77616092] [-2.62241201 -2.54847747 1.07366207] [ 0.40113109 2.97599954 -2.65106897] [-0.72689304 0.29766046 -3.57476092] [-0.80149201 -0.95408552 1.74906897] [ 0.80149201 0.95408552 -1.74906…	[[-1.21184446 1.72942933 0.01095816] [ 0.99755286 -0.92566949 0.32922592] [ 1.43917263 -2.09107274 -3.41966835] [-1.51859518 -2.04137398 2.98510267] [-2.11858528 -0.44051222 -2.48226534] [-1.82281544 1.30713959 3.93827239] [ 2.50849683 1.33062206 -2.30928116] [ 1.43353158 1.09937438 3.35572579] [-0.16171967 1.31017491 -3.78192207] [-0.46575173 0.04113499 2.09601863] [ 0.46575173 -0.04113499 -2.09…
924	B4Ca2O5	4	BulkNeutral	4.40348	(1.0, 0.6666666666666666, 0.0, 1.0)	62.7245	Short	S 5 THF - 4	['B', 'B', 'B', 'B', 'O', 'O', 'O', 'O', 'O', 'Ca', 'Ca']	[[ 0.19157799 0.66407954 0.93860402] [ 1.21262799 -1.35505954 -1.61068103] [-1.796105 1.38504851 -3.19061897] [ 0.065395 -3.06620552 2.62809598] [ 0.58963293 3.26117149 -0.98531092] [ 3.27544098 -1.13748253 2.11261092] [ 1.80799799 -3.71549747 0.07211207] [-2.48628891 3.65597954 -0.39161897] [-3.23511304 0.71094046 -0.42831092] [ 1.20072799 -1.56090552 0.98461897] [-1.20072799 1.56090552 -0.98461…	[[-0.64724077 0.96893534 -0.0304133 ] [ 1.93621018 -0.91997873 1.14266165] [ 1.77224717 -1.41293239 -3.19173369] [-2.33003315 -1.00049751 3.1436812 ] [-1.35992949 -1.55803292 -2.62258807] [-0.05237443 1.99058122 3.53841042] [ 1.31936341 2.20597008 -2.31229763] [ 0.72369943 -1.51723235 3.7753468 ] [-0.82742081 0.94843884 -4.25640963] [-0.25617214 0.01892255 2.18670209] [ 0.25617214 -0.01892255 -2.…
925	B4Ca2O5	4	BulkNeutral	4.18779	(1.0, 0.6666666666666666, 0.0, 1.0)	47.0446	Short	S 5 THF - 4	['B', 'B', 'B', 'B', 'O', 'O', 'O', 'O', 'O', 'Ca', 'Ca']	[[-0.54120301 0.83602454 1.79745402] [ 0.37358299 -0.81971454 -1.24533103] [-0.87619 2.21799351 -3.63256897] [-0.69039 -3.30686052 1.18194598] [ 1.35124793 2.63951649 -1.19126092] [ 1.27395598 -0.96713753 3.52966092] [ 2.83600299 -2.34225247 0.62916207] [-2.38567391 3.11962454 -0.44156897] [-3.04159804 -0.12771454 -1.48426092] [ 0.76311299 -1.48166052 1.26756897] [-0.76311299 1.48166052 -1.267568…	[[-1.19850878 1.66916252 0.01232385] [ 0.77253191 -1.31921347 0.15879495] [ 1.7408683 -1.2388276 -3.78384 ] [-1.96966768 -1.59259864 2.52843824] [-1.7158099 -1.8916916 -2.22444586] [-1.06759863 2.1142694 3.06707077] [ 2.35491219 1.30470516 -1.72167183] [ 1.42058716 -0.42043002 3.42491974] [-0.97060473 1.19048525 -3.64131182] [-0.40224399 0.07146787 2.05365102] [ 0.40224399 -0.07146787 -2.05365102…
926	B4Ca2O5	4	BulkNeutral	4.59362	(1.0, 0.6666666666666666, 0.0, 1.0)	6.60417	Short	S 5 THF - 4	['B', 'B', 'B', 'B', 'O', 'O', 'O', 'O', 'O', 'Ca', 'Ca']	[[-0.38454201 -1.59549046 1.36930402] [ 0.75648799 1.11677046 -0.63568103] [-2.793135 2.85957851 -2.13631897] [ 2.771465 -2.40647552 -1.63080402] [-1.84679707 2.86800149 1.34898908] [ 3.43720293 0.05534747 1.26491092] [ 2.52431098 -3.03665253 1.94091092] [-3.89471891 0.66640954 0.56168103] [-1.83314304 -0.31922954 -2.32401092] [ 1.83805799 -1.30157552 0.45031897] [-1.83805799 1.30157552 -0.450318…	[[-1.2010306 1.70551389 0.46605121] [ 1.06133999 -1.03010101 0.18971042] [ 1.29507775 -1.76391043 -3.96913652] [-1.91554582 -1.85299931 3.00478655] [-1.42886548 -1.59495134 -2.06828947] [-1.5849426 1.69182647 3.73981548] [ 2.51495188 1.2345576 -2.36785728] [ 1.33020636 0.19442914 3.40737074] [-0.28768625 1.50959581 -3.68331098] [-0.57884319 0.15114117 2.21753017] [ 0.57884319 -0.15114117 -2.21753…
[truncated: 1,660 more rows]
