# Supplementary material for: Ca-dimers, solvent layering, and dominant electrochemically active species in Ca(BH4)2 in THF
Source: Nat Commun. 2024 Feb 15;15:1397. doi: 10.1038/s41467-024-45672-7 (PMC11258298; doi:10.1038/s41467-024-45672-7)
Supplement: Supplementary file 3 — Source Data [file 41467_2024_45672_MOESM3_ESM.zip › source_data_figures/Figure_6/Figure_6.xlsx]

## Sheet: Figure 6
	Species	C	spacer_width	overpotential	z_at_z	Phi(z) (eV)	Isomer	dG(redpot)	conc_i_z	ET rate (z)
0	CaBH4+	1.65	0	0	[ 0. 0.05008347 0.10016694 0.15025042 0.20033389 0.25041736 0.30050083 0.35058431 0.40066778 0.45075125 0.50083472 0.5509182 0.60100167 0.65108514 0.70116861 0.75125209 0.80133556 0.85141903 0.9015025 0.95158598 1.00166945 1.05175292 1.10183639 1.15191987 1.20200334 1.25208681 1.30217028 1.35225376 1.40233723 1.4524207 1.50250417 1.55258765 1.60267112 1.65275459 1.70283806 1.75292154 1.80300501 1…	[-2.25000000e+00 -1.99188590e+00 -1.83256180e+00 -1.73121411e+00 -1.66375306e+00 -1.61634476e+00 -1.58108161e+00 -1.55338747e+00 -1.53055190e+00 -1.51092245e+00 -1.49346048e+00 -1.47749373e+00 -1.46257547e+00 -1.44840194e+00 -1.43476270e+00 -1.42150968e+00 -1.40853741e+00 -1.39577008e+00 -1.38315278e+00 -1.37064552e+00 -1.35821905e+00 -1.34585193e+00 -1.33352838e+00 -1.32123678e+00 -1.30896857e+0…	4 THF - 0	[-1.69165609e+20 -4.08887420e+16 -3.14094250e+14 -9.93278352e+12 -6.81893196e+11 -7.64278753e+10 -1.20138845e+10 -2.41893919e+09 -5.88401852e+08 -1.66145145e+08 -5.29293514e+07 -1.86280905e+07 -7.12800744e+06 -2.92890980e+06 -1.27970497e+06 -5.89843908e+05 -2.84953518e+05 -1.43513712e+05 -7.50155711e+04 -4.05426365e+04 -2.25834317e+04 -1.29302722e+04 -7.59208896e+03 -4.56239960e+03 -2.80136250e+0…	[3.57506496e-10 3.57506496e-10 3.57506496e-10 3.57506496e-10 3.57506496e-10 3.57506496e-10 3.57506496e-10 3.57506496e-10 3.57506496e-10 3.57506496e-10 3.57506496e-10 3.57506496e-10 3.57506496e-10 3.57506496e-10 3.57506496e-10 3.57506496e-10 3.57506496e-10 3.57506496e-10 3.57506496e-10 3.57506496e-10 3.57506496e-10 3.57506496e-10 3.57506496e-10 3.57506496e-10 3.57506496e-10 3.57506496e-10 3.575064…	[3.57506496e-07 3.55720455e-07 3.53943338e-07 3.52175098e-07 3.50415692e-07 3.48665076e-07 3.46923206e-07 3.45190038e-07 3.43465529e-07 3.41749635e-07 3.40042313e-07 3.38343520e-07 3.36653215e-07 3.34971354e-07 3.33297895e-07 3.31632797e-07 3.29976017e-07 3.28327514e-07 3.26687247e-07 3.25055174e-07 3.23431255e-07 3.21815448e-07 3.20207714e-07 3.18608012e-07 3.17016302e-07 3.15432543e-07 3.138566…
1	CaBH4+	1.65	0	0	[ 0. 0.05008347 0.10016694 0.15025042 0.20033389 0.25041736 0.30050083 0.35058431 0.40066778 0.45075125 0.50083472 0.5509182 0.60100167 0.65108514 0.70116861 0.75125209 0.80133556 0.85141903 0.9015025 0.95158598 1.00166945 1.05175292 1.10183639 1.15191987 1.20200334 1.25208681 1.30217028 1.35225376 1.40233723 1.4524207 1.50250417 1.55258765 1.60267112 1.65275459 1.70283806 1.75292154 1.80300501 1…	[-2.25000000e+00 -1.99188590e+00 -1.83256180e+00 -1.73121411e+00 -1.66375306e+00 -1.61634476e+00 -1.58108161e+00 -1.55338747e+00 -1.53055190e+00 -1.51092245e+00 -1.49346048e+00 -1.47749373e+00 -1.46257547e+00 -1.44840194e+00 -1.43476270e+00 -1.42150968e+00 -1.40853741e+00 -1.39577008e+00 -1.38315278e+00 -1.37064552e+00 -1.35821905e+00 -1.34585193e+00 -1.33352838e+00 -1.32123678e+00 -1.30896857e+0…	4 THF - 1	[-1.69165609e+20 -4.08887420e+16 -3.14094250e+14 -9.93278352e+12 -6.81893196e+11 -7.64278753e+10 -1.20138845e+10 -2.41893919e+09 -5.88401852e+08 -1.66145145e+08 -5.29293512e+07 -1.86280902e+07 -7.12800718e+06 -2.92890954e+06 -1.27970471e+06 -5.89843648e+05 -2.84953258e+05 -1.43513452e+05 -7.50153111e+04 -4.05423766e+04 -2.25831717e+04 -1.29300123e+04 -7.59182902e+03 -4.56213966e+03 -2.80110256e+0…	[9.53350655e-10 9.53350655e-10 9.53350655e-10 9.53350655e-10 9.53350655e-10 9.53350655e-10 9.53350655e-10 9.53350655e-10 9.53350655e-10 9.53350655e-10 9.53350655e-10 9.53350655e-10 9.53350655e-10 9.53350655e-10 9.53350655e-10 9.53350655e-10 9.53350655e-10 9.53350655e-10 9.53350655e-10 9.53350655e-10 9.53350655e-10 9.53350655e-10 9.53350655e-10 9.53350655e-10 9.53350655e-10 9.53350655e-10 9.533506…	[9.53350655e-07 9.48587881e-07 9.43848900e-07 9.39133595e-07 9.34441847e-07 9.29773537e-07 9.25128550e-07 9.20506768e-07 9.15908076e-07 9.11332359e-07 9.06779501e-07 9.02249388e-07 8.97741906e-07 8.93256944e-07 8.88794387e-07 8.84354125e-07 8.79936045e-07 8.75540037e-07 8.71165991e-07 8.66813797e-07 8.62483346e-07 8.58174529e-07 8.53887238e-07 8.49621365e-07 8.45376805e-07 8.41153449e-07 8.369511…
2	CaBH4+	1.65	0	0	[ 0. 0.05008347 0.10016694 0.15025042 0.20033389 0.25041736 0.30050083 0.35058431 0.40066778 0.45075125 0.50083472 0.5509182 0.60100167 0.65108514 0.70116861 0.75125209 0.80133556 0.85141903 0.9015025 0.95158598 1.00166945 1.05175292 1.10183639 1.15191987 1.20200334 1.25208681 1.30217028 1.35225376 1.40233723 1.4524207 1.50250417 1.55258765 1.60267112 1.65275459 1.70283806 1.75292154 1.80300501 1…	[-2.25000000e+00 -1.99188590e+00 -1.83256180e+00 -1.73121411e+00 -1.66375306e+00 -1.61634476e+00 -1.58108161e+00 -1.55338747e+00 -1.53055190e+00 -1.51092245e+00 -1.49346048e+00 -1.47749373e+00 -1.46257547e+00 -1.44840194e+00 -1.43476270e+00 -1.42150968e+00 -1.40853741e+00 -1.39577008e+00 -1.38315278e+00 -1.37064552e+00 -1.35821905e+00 -1.34585193e+00 -1.33352838e+00 -1.32123678e+00 -1.30896857e+0…	4 THF - 2	[-1.69165609e+20 -4.08887420e+16 -3.14094250e+14 -9.93278352e+12 -6.81893196e+11 -7.64278753e+10 -1.20138845e+10 -2.41893919e+09 -5.88401852e+08 -1.66145145e+08 -5.29293514e+07 -1.86280905e+07 -7.12800745e+06 -2.92890981e+06 -1.27970498e+06 -5.89843914e+05 -2.84953524e+05 -1.43513718e+05 -7.50155777e+04 -4.05426431e+04 -2.25834383e+04 -1.29302788e+04 -7.59209556e+03 -4.56240619e+03 -2.80136909e+0…	[1.48961040e-09 1.48961040e-09 1.48961040e-09 1.48961040e-09 1.48961040e-09 1.48961040e-09 1.48961040e-09 1.48961040e-09 1.48961040e-09 1.48961040e-09 1.48961040e-09 1.48961040e-09 1.48961040e-09 1.48961040e-09 1.48961040e-09 1.48961040e-09 1.48961040e-09 1.48961040e-09 1.48961040e-09 1.48961040e-09 1.48961040e-09 1.48961040e-09 1.48961040e-09 1.48961040e-09 1.48961040e-09 1.48961040e-09 1.489610…	[1.48961040e-06 1.48216856e-06 1.47476391e-06 1.46739624e-06 1.46006539e-06 1.45277115e-06 1.44551336e-06 1.43829183e-06 1.43110637e-06 1.42395681e-06 1.41684297e-06 1.40976467e-06 1.40272173e-06 1.39571397e-06 1.38874123e-06 1.38180332e-06 1.37490007e-06 1.36803131e-06 1.36119686e-06 1.35439656e-06 1.34763023e-06 1.34089770e-06 1.33419881e-06 1.32753338e-06 1.32090126e-06 1.31430226e-06 1.307736…
3	CaBH4+	1.65	0	0	[ 0. 0.05008347 0.10016694 0.15025042 0.20033389 0.25041736 0.30050083 0.35058431 0.40066778 0.45075125 0.50083472 0.5509182 0.60100167 0.65108514 0.70116861 0.75125209 0.80133556 0.85141903 0.9015025 0.95158598 1.00166945 1.05175292 1.10183639 1.15191987 1.20200334 1.25208681 1.30217028 1.35225376 1.40233723 1.4524207 1.50250417 1.55258765 1.60267112 1.65275459 1.70283806 1.75292154 1.80300501 1…	[-2.25000000e+00 -1.99188590e+00 -1.83256180e+00 -1.73121411e+00 -1.66375306e+00 -1.61634476e+00 -1.58108161e+00 -1.55338747e+00 -1.53055190e+00 -1.51092245e+00 -1.49346048e+00 -1.47749373e+00 -1.46257547e+00 -1.44840194e+00 -1.43476270e+00 -1.42150968e+00 -1.40853741e+00 -1.39577008e+00 -1.38315278e+00 -1.37064552e+00 -1.35821905e+00 -1.34585193e+00 -1.33352838e+00 -1.32123678e+00 -1.30896857e+0…	5 THF - 0	[-1.69165609e+20 -4.08887420e+16 -3.14094250e+14 -9.93278352e+12 -6.81893196e+11 -7.64278753e+10 -1.20138845e+10 -2.41893919e+09 -5.88401852e+08 -1.66145145e+08 -5.29293509e+07 -1.86280900e+07 -7.12800695e+06 -2.92890931e+06 -1.27970448e+06 -5.89843416e+05 -2.84953026e+05 -1.43513220e+05 -7.50150796e+04 -4.05421450e+04 -2.25829402e+04 -1.29297807e+04 -7.59159745e+03 -4.56190809e+03 -2.80087099e+0…	[1.78753248e-10 1.78753248e-10 1.78753248e-10 1.78753248e-10 1.78753248e-10 1.78753248e-10 1.78753248e-10 1.78753248e-10 1.78753248e-10 1.78753248e-10 1.78753248e-10 1.78753248e-10 1.78753248e-10 1.78753248e-10 1.78753248e-10 1.78753248e-10 1.78753248e-10 1.78753248e-10 1.78753248e-10 1.78753248e-10 1.78753248e-10 1.78753248e-10 1.78753248e-10 1.78753248e-10 1.78753248e-10 1.78753248e-10 1.787532…	[1.78753248e-07 1.77860228e-07 1.76971669e-07 1.76087549e-07 1.75207846e-07 1.74332538e-07 1.73461603e-07 1.72595019e-07 1.71732764e-07 1.70874817e-07 1.70021156e-07 1.69171760e-07 1.68326607e-07 1.67485677e-07 1.66648948e-07 1.65816398e-07 1.64988008e-07 1.64163757e-07 1.63343623e-07 1.62527587e-07 1.61715627e-07 1.60907724e-07 1.60103857e-07 1.59304006e-07 1.58508151e-07 1.57716272e-07 1.569283…
4	CaBH4+	1.65	0	0	[ 0. 0.05008347 0.10016694 0.15025042 0.20033389 0.25041736 0.30050083 0.35058431 0.40066778 0.45075125 0.50083472 0.5509182 0.60100167 0.65108514 0.70116861 0.75125209 0.80133556 0.85141903 0.9015025 0.95158598 1.00166945 1.05175292 1.10183639 1.15191987 1.20200334 1.25208681 1.30217028 1.35225376 1.40233723 1.4524207 1.50250417 1.55258765 1.60267112 1.65275459 1.70283806 1.75292154 1.80300501 1…	[-2.25000000e+00 -1.99188590e+00 -1.83256180e+00 -1.73121411e+00 -1.66375306e+00 -1.61634476e+00 -1.58108161e+00 -1.55338747e+00 -1.53055190e+00 -1.51092245e+00 -1.49346048e+00 -1.47749373e+00 -1.46257547e+00 -1.44840194e+00 -1.43476270e+00 -1.42150968e+00 -1.40853741e+00 -1.39577008e+00 -1.38315278e+00 -1.37064552e+00 -1.35821905e+00 -1.34585193e+00 -1.33352838e+00 -1.32123678e+00 -1.30896857e+0…	5 THF - 1	[-1.69165609e+20 -4.08887420e+16 -3.14094250e+14 -9.93278352e+12 -6.81893196e+11 -7.64278753e+10 -1.20138845e+10 -2.41893919e+09 -5.88401852e+08 -1.66145145e+08 -5.29293510e+07 -1.86280900e+07 -7.12800699e+06 -2.92890935e+06 -1.27970452e+06 -5.89843457e+05 -2.84953067e+05 -1.43513261e+05 -7.50151207e+04 -4.05421861e+04 -2.25829813e+04 -1.29298218e+04 -7.59163855e+03 -4.56194918e+03 -2.80091208e+0…	[5.95844159e-11 5.95844159e-11 5.95844159e-11 5.95844159e-11 5.95844159e-11 5.95844159e-11 5.95844159e-11 5.95844159e-11 5.95844159e-11 5.95844159e-11 5.95844159e-11 5.95844159e-11 5.95844159e-11 5.95844159e-11 5.95844159e-11 5.95844159e-11 5.95844159e-11 5.95844159e-11 5.95844159e-11 5.95844159e-11 5.95844159e-11 5.95844159e-11 5.95844159e-11 5.95844159e-11 5.95844159e-11 5.95844159e-11 5.958441…	[5.95844159e-08 5.92867425e-08 5.89905563e-08 5.86958497e-08 5.84026154e-08 5.81108461e-08 5.78205344e-08 5.75316730e-08 5.72442548e-08 5.69582724e-08 5.66737188e-08 5.63905867e-08 5.61088691e-08 5.58285590e-08 5.55496492e-08 5.52721328e-08 5.49960028e-08 5.47212523e-08 5.44478744e-08 5.41758623e-08 5.39052091e-08 5.36359080e-08 5.33679524e-08 5.31013353e-08 5.28360503e-08 5.25720906e-08 5.230944…
5	CaBH4+	1.65	0	0	[ 0. 0.05008347 0.10016694 0.15025042 0.20033389 0.25041736 0.30050083 0.35058431 0.40066778 0.45075125 0.50083472 0.5509182 0.60100167 0.65108514 0.70116861 0.75125209 0.80133556 0.85141903 0.9015025 0.95158598 1.00166945 1.05175292 1.10183639 1.15191987 1.20200334 1.25208681 1.30217028 1.35225376 1.40233723 1.4524207 1.50250417 1.55258765 1.60267112 1.65275459 1.70283806 1.75292154 1.80300501 1…	[-2.25000000e+00 -1.99188590e+00 -1.83256180e+00 -1.73121411e+00 -1.66375306e+00 -1.61634476e+00 -1.58108161e+00 -1.55338747e+00 -1.53055190e+00 -1.51092245e+00 -1.49346048e+00 -1.47749373e+00 -1.46257547e+00 -1.44840194e+00 -1.43476270e+00 -1.42150968e+00 -1.40853741e+00 -1.39577008e+00 -1.38315278e+00 -1.37064552e+00 -1.35821905e+00 -1.34585193e+00 -1.33352838e+00 -1.32123678e+00 -1.30896857e+0…	5 THF - 2	[-1.69165609e+20 -4.08887420e+16 -3.14094250e+14 -9.93278352e+12 -6.81893196e+11 -7.64278753e+10 -1.20138845e+10 -2.41893919e+09 -5.88401852e+08 -1.66145145e+08 -5.29293508e+07 -1.86280899e+07 -7.12800684e+06 -2.92890920e+06 -1.27970437e+06 -5.89843303e+05 -2.84952913e+05 -1.43513107e+05 -7.50149666e+04 -4.05420320e+04 -2.25828272e+04 -1.29296678e+04 -7.59148448e+03 -4.56179512e+03 -2.80075802e+0…	[2.97922080e-10 2.97922080e-10 2.97922080e-10 2.97922080e-10 2.97922080e-10 2.97922080e-10 2.97922080e-10 2.97922080e-10 2.97922080e-10 2.97922080e-10 2.97922080e-10 2.97922080e-10 2.97922080e-10 2.97922080e-10 2.97922080e-10 2.97922080e-10 2.97922080e-10 2.97922080e-10 2.97922080e-10 2.97922080e-10 2.97922080e-10 2.97922080e-10 2.97922080e-10 2.97922080e-10 2.97922080e-10 2.97922080e-10 2.979220…	[2.97922080e-07 2.96433713e-07 2.94952781e-07 2.93479248e-07 2.92013077e-07 2.90554230e-07 2.89102672e-07 2.87658365e-07 2.86221274e-07 2.84791362e-07 2.83368594e-07 2.81952934e-07 2.80544346e-07 2.79142795e-07 2.77748246e-07 2.76360664e-07 2.74980014e-07 2.73606262e-07 2.72239372e-07 2.70879312e-07 2.69526046e-07 2.68179540e-07 2.66839762e-07 2.65506677e-07 2.64180251e-07 2.62860453e-07 2.615472…
6	CaBH4+	1.65	0	0	[ 0. 0.05008347 0.10016694 0.15025042 0.20033389 0.25041736 0.30050083 0.35058431 0.40066778 0.45075125 0.50083472 0.5509182 0.60100167 0.65108514 0.70116861 0.75125209 0.80133556 0.85141903 0.9015025 0.95158598 1.00166945 1.05175292 1.10183639 1.15191987 1.20200334 1.25208681 1.30217028 1.35225376 1.40233723 1.4524207 1.50250417 1.55258765 1.60267112 1.65275459 1.70283806 1.75292154 1.80300501 1…	[-2.25000000e+00 -1.99188590e+00 -1.83256180e+00 -1.73121411e+00 -1.66375306e+00 -1.61634476e+00 -1.58108161e+00 -1.55338747e+00 -1.53055190e+00 -1.51092245e+00 -1.49346048e+00 -1.47749373e+00 -1.46257547e+00 -1.44840194e+00 -1.43476270e+00 -1.42150968e+00 -1.40853741e+00 -1.39577008e+00 -1.38315278e+00 -1.37064552e+00 -1.35821905e+00 -1.34585193e+00 -1.33352838e+00 -1.32123678e+00 -1.30896857e+0…	5 THF - 3	[-1.69165609e+20 -4.08887420e+16 -3.14094250e+14 -9.93278352e+12 -6.81893196e+11 -7.64278753e+10 -1.20138845e+10 -2.41893919e+09 -5.88401852e+08 -1.66145145e+08 -5.29293511e+07 -1.86280901e+07 -7.12800713e+06 -2.92890949e+06 -1.27970466e+06 -5.89843598e+05 -2.84953208e+05 -1.43513402e+05 -7.50152608e+04 -4.05423263e+04 -2.25831214e+04 -1.29299620e+04 -7.59177869e+03 -4.56208933e+03 -2.80105223e+0…	[1.78753248e-10 1.78753248e-10 1.78753248e-10 1.78753248e-10 1.78753248e-10 1.78753248e-10 1.78753248e-10 1.78753248e-10 1.78753248e-10 1.78753248e-10 1.78753248e-10 1.78753248e-10 1.78753248e-10 1.78753248e-10 1.78753248e-10 1.78753248e-10 1.78753248e-10 1.78753248e-10 1.78753248e-10 1.78753248e-10 1.78753248e-10 1.78753248e-10 1.78753248e-10 1.78753248e-10 1.78753248e-10 1.78753248e-10 1.787532…	[1.78753248e-07 1.77860228e-07 1.76971669e-07 1.76087549e-07 1.75207846e-07 1.74332538e-07 1.73461603e-07 1.72595019e-07 1.71732764e-07 1.70874817e-07 1.70021156e-07 1.69171760e-07 1.68326607e-07 1.67485677e-07 1.66648948e-07 1.65816398e-07 1.64988008e-07 1.64163757e-07 1.63343623e-07 1.62527587e-07 1.61715627e-07 1.60907724e-07 1.60103857e-07 1.59304006e-07 1.58508151e-07 1.57716272e-07 1.569283…
7	CaBH4+	1.65	0	0	[ 0. 0.05008347 0.10016694 0.15025042 0.20033389 0.25041736 0.30050083 0.35058431 0.40066778 0.45075125 0.50083472 0.5509182 0.60100167 0.65108514 0.70116861 0.75125209 0.80133556 0.85141903 0.9015025 0.95158598 1.00166945 1.05175292 1.10183639 1.15191987 1.20200334 1.25208681 1.30217028 1.35225376 1.40233723 1.4524207 1.50250417 1.55258765 1.60267112 1.65275459 1.70283806 1.75292154 1.80300501 1…	[-2.25000000e+00 -1.99188590e+00 -1.83256180e+00 -1.73121411e+00 -1.66375306e+00 -1.61634476e+00 -1.58108161e+00 -1.55338747e+00 -1.53055190e+00 -1.51092245e+00 -1.49346048e+00 -1.47749373e+00 -1.46257547e+00 -1.44840194e+00 -1.43476270e+00 -1.42150968e+00 -1.40853741e+00 -1.39577008e+00 -1.38315278e+00 -1.37064552e+00 -1.35821905e+00 -1.34585193e+00 -1.33352838e+00 -1.32123678e+00 -1.30896857e+0…	5 THF - 4	[-1.69165609e+20 -4.08887420e+16 -3.14094250e+14 -9.93278352e+12 -6.81893196e+11 -7.64278753e+10 -1.20138845e+10 -2.41893919e+09 -5.88401852e+08 -1.66145145e+08 -5.29293508e+07 -1.86280898e+07 -7.12800679e+06 -2.92890915e+06 -1.27970432e+06 -5.89843256e+05 -2.84952866e+05 -1.43513060e+05 -7.50149196e+04 -4.05419850e+04 -2.25827802e+04 -1.29296207e+04 -7.59143744e+03 -4.56174807e+03 -2.80071097e+0…	[1.19168832e-10 1.19168832e-10 1.19168832e-10 1.19168832e-10 1.19168832e-10 1.19168832e-10 1.19168832e-10 1.19168832e-10 1.19168832e-10 1.19168832e-10 1.19168832e-10 1.19168832e-10 1.19168832e-10 1.19168832e-10 1.19168832e-10 1.19168832e-10 1.19168832e-10 1.19168832e-10 1.19168832e-10 1.19168832e-10 1.19168832e-10 1.19168832e-10 1.19168832e-10 1.19168832e-10 1.19168832e-10 1.19168832e-10 1.191688…	[1.19168832e-07 1.18573485e-07 1.17981113e-07 1.17391699e-07 1.16805231e-07 1.16221692e-07 1.15641069e-07 1.15063346e-07 1.14488510e-07 1.13916545e-07 1.13347438e-07 1.12781173e-07 1.12217738e-07 1.11657118e-07 1.11099298e-07 1.10544266e-07 1.09992006e-07 1.09442505e-07 1.08895749e-07 1.08351725e-07 1.07810418e-07 1.07271816e-07 1.06735905e-07 1.06202671e-07 1.05672101e-07 1.05144181e-07 1.046188…
8	CaBH4+	1.65	0	0	[ 0. 0.05008347 0.10016694 0.15025042 0.20033389 0.25041736 0.30050083 0.35058431 0.40066778 0.45075125 0.50083472 0.5509182 0.60100167 0.65108514 0.70116861 0.75125209 0.80133556 0.85141903 0.9015025 0.95158598 1.00166945 1.05175292 1.10183639 1.15191987 1.20200334 1.25208681 1.30217028 1.35225376 1.40233723 1.4524207 1.50250417 1.55258765 1.60267112 1.65275459 1.70283806 1.75292154 1.80300501 1…	[-2.25000000e+00 -1.99188590e+00 -1.83256180e+00 -1.73121411e+00 -1.66375306e+00 -1.61634476e+00 -1.58108161e+00 -1.55338747e+00 -1.53055190e+00 -1.51092245e+00 -1.49346048e+00 -1.47749373e+00 -1.46257547e+00 -1.44840194e+00 -1.43476270e+00 -1.42150968e+00 -1.40853741e+00 -1.39577008e+00 -1.38315278e+00 -1.37064552e+00 -1.35821905e+00 -1.34585193e+00 -1.33352838e+00 -1.32123678e+00 -1.30896857e+0…	5 THF - 5	[-1.69165609e+20 -4.08887420e+16 -3.14094250e+14 -9.93278352e+12 -6.81893196e+11 -7.64278753e+10 -1.20138845e+10 -2.41893919e+09 -5.88401852e+08 -1.66145145e+08 -5.29293511e+07 -1.86280901e+07 -7.12800710e+06 -2.92890946e+06 -1.27970463e+06 -5.89843562e+05 -2.84953172e+05 -1.43513366e+05 -7.50152251e+04 -4.05422905e+04 -2.25830857e+04 -1.29299262e+04 -7.59174295e+03 -4.56205358e+03 -2.80101648e+0…	[2.97922080e-10 2.97922080e-10 2.97922080e-10 2.97922080e-10 2.97922080e-10 2.97922080e-10 2.97922080e-10 2.97922080e-10 2.97922080e-10 2.97922080e-10 2.97922080e-10 2.97922080e-10 2.97922080e-10 2.97922080e-10 2.97922080e-10 2.97922080e-10 2.97922080e-10 2.97922080e-10 2.97922080e-10 2.97922080e-10 2.97922080e-10 2.97922080e-10 2.97922080e-10 2.97922080e-10 2.97922080e-10 2.97922080e-10 2.979220…	[2.97922080e-07 2.96433713e-07 2.94952781e-07 2.93479248e-07 2.92013077e-07 2.90554230e-07 2.89102672e-07 2.87658365e-07 2.86221274e-07 2.84791362e-07 2.83368594e-07 2.81952934e-07 2.80544346e-07 2.79142795e-07 2.77748246e-07 2.76360664e-07 2.74980014e-07 2.73606262e-07 2.72239372e-07 2.70879312e-07 2.69526046e-07 2.68179540e-07 2.66839762e-07 2.65506677e-07 2.64180251e-07 2.62860453e-07 2.615472…
9	CaBH4+	1.65	0	0	[ 0. 0.05008347 0.10016694 0.15025042 0.20033389 0.25041736 0.30050083 0.35058431 0.40066778 0.45075125 0.50083472 0.5509182 0.60100167 0.65108514 0.70116861 0.75125209 0.80133556 0.85141903 0.9015025 0.95158598 1.00166945 1.05175292 1.10183639 1.15191987 1.20200334 1.25208681 1.30217028 1.35225376 1.40233723 1.4524207 1.50250417 1.55258765 1.60267112 1.65275459 1.70283806 1.75292154 1.80300501 1…	[-2.25000000e+00 -1.99188590e+00 -1.83256180e+00 -1.73121411e+00 -1.66375306e+00 -1.61634476e+00 -1.58108161e+00 -1.55338747e+00 -1.53055190e+00 -1.51092245e+00 -1.49346048e+00 -1.47749373e+00 -1.46257547e+00 -1.44840194e+00 -1.43476270e+00 -1.42150968e+00 -1.40853741e+00 -1.39577008e+00 -1.38315278e+00 -1.37064552e+00 -1.35821905e+00 -1.34585193e+00 -1.33352838e+00 -1.32123678e+00 -1.30896857e+0…	5 THF - 6	[-1.69165609e+20 -4.08887420e+16 -3.14094250e+14 -9.93278352e+12 -6.81893196e+11 -7.64278753e+10 -1.20138845e+10 -2.41893919e+09 -5.88401852e+08 -1.66145145e+08 -5.29293512e+07 -1.86280902e+07 -7.12800721e+06 -2.92890957e+06 -1.27970473e+06 -5.89843670e+05 -2.84953280e+05 -1.43513474e+05 -7.50153334e+04 -4.05423989e+04 -2.25831940e+04 -1.29300346e+04 -7.59185131e+03 -4.56216195e+03 -2.80112485e+0…	[3.57506496e-10 3.57506496e-10 3.57506496e-10 3.57506496e-10 3.57506496e-10 3.57506496e-10 3.57506496e-10 3.57506496e-10 3.57506496e-10 3.57506496e-10 3.57506496e-10 3.57506496e-10 3.57506496e-10 3.57506496e-10 3.57506496e-10 3.57506496e-10 3.57506496e-10 3.57506496e-10 3.57506496e-10 3.57506496e-10 3.57506496e-10 3.57506496e-10 3.57506496e-10 3.57506496e-10 3.57506496e-10 3.57506496e-10 3.575064…	[3.57506496e-07 3.55720455e-07 3.53943338e-07 3.52175098e-07 3.50415692e-07 3.48665076e-07 3.46923206e-07 3.45190038e-07 3.43465529e-07 3.41749635e-07 3.40042313e-07 3.38343520e-07 3.36653215e-07 3.34971354e-07 3.33297895e-07 3.31632797e-07 3.29976017e-07 3.28327514e-07 3.26687247e-07 3.25055174e-07 3.23431255e-07 3.21815448e-07 3.20207714e-07 3.18608012e-07 3.17016302e-07 3.15432543e-07 3.138566…
10	CaBH4+	1.65	0	0	[ 0. 0.05008347 0.10016694 0.15025042 0.20033389 0.25041736 0.30050083 0.35058431 0.40066778 0.45075125 0.50083472 0.5509182 0.60100167 0.65108514 0.70116861 0.75125209 0.80133556 0.85141903 0.9015025 0.95158598 1.00166945 1.05175292 1.10183639 1.15191987 1.20200334 1.25208681 1.30217028 1.35225376 1.40233723 1.4524207 1.50250417 1.55258765 1.60267112 1.65275459 1.70283806 1.75292154 1.80300501 1…	[-2.25000000e+00 -1.99188590e+00 -1.83256180e+00 -1.73121411e+00 -1.66375306e+00 -1.61634476e+00 -1.58108161e+00 -1.55338747e+00 -1.53055190e+00 -1.51092245e+00 -1.49346048e+00 -1.47749373e+00 -1.46257547e+00 -1.44840194e+00 -1.43476270e+00 -1.42150968e+00 -1.40853741e+00 -1.39577008e+00 -1.38315278e+00 -1.37064552e+00 -1.35821905e+00 -1.34585193e+00 -1.33352838e+00 -1.32123678e+00 -1.30896857e+0…	5 THF - 7	[-1.69165609e+20 -4.08887420e+16 -3.14094250e+14 -9.93278352e+12 -6.81893196e+11 -7.64278753e+10 -1.20138845e+10 -2.41893919e+09 -5.88401852e+08 -1.66145145e+08 -5.29293508e+07 -1.86280898e+07 -7.12800682e+06 -2.92890918e+06 -1.27970434e+06 -5.89843279e+05 -2.84952889e+05 -1.43513083e+05 -7.50149425e+04 -4.05420079e+04 -2.25828031e+04 -1.29296436e+04 -7.59146035e+03 -4.56177099e+03 -2.80073389e+0…	[1.19168832e-10 1.19168832e-10 1.19168832e-10 1.19168832e-10 1.19168832e-10 1.19168832e-10 1.19168832e-10 1.19168832e-10 1.19168832e-10 1.19168832e-10 1.19168832e-10 1.19168832e-10 1.19168832e-10 1.19168832e-10 1.19168832e-10 1.19168832e-10 1.19168832e-10 1.19168832e-10 1.19168832e-10 1.19168832e-10 1.19168832e-10 1.19168832e-10 1.19168832e-10 1.19168832e-10 1.19168832e-10 1.19168832e-10 1.191688…	[1.19168832e-07 1.18573485e-07 1.17981113e-07 1.17391699e-07 1.16805231e-07 1.16221692e-07 1.15641069e-07 1.15063346e-07 1.14488510e-07 1.13916545e-07 1.13347438e-07 1.12781173e-07 1.12217738e-07 1.11657118e-07 1.11099298e-07 1.10544266e-07 1.09992006e-07 1.09442505e-07 1.08895749e-07 1.08351725e-07 1.07810418e-07 1.07271816e-07 1.06735905e-07 1.06202671e-07 1.05672101e-07 1.05144181e-07 1.046188…
11	CaBH4+	1.65	0	0	[ 0. 0.05008347 0.10016694 0.15025042 0.20033389 0.25041736 0.30050083 0.35058431 0.40066778 0.45075125 0.50083472 0.5509182 0.60100167 0.65108514 0.70116861 0.75125209 0.80133556 0.85141903 0.9015025 0.95158598 1.00166945 1.05175292 1.10183639 1.15191987 1.20200334 1.25208681 1.30217028 1.35225376 1.40233723 1.4524207 1.50250417 1.55258765 1.60267112 1.65275459 1.70283806 1.75292154 1.80300501 1…	[-2.25000000e+00 -1.99188590e+00 -1.83256180e+00 -1.73121411e+00 -1.66375306e+00 -1.61634476e+00 -1.58108161e+00 -1.55338747e+00 -1.53055190e+00 -1.51092245e+00 -1.49346048e+00 -1.47749373e+00 -1.46257547e+00 -1.44840194e+00 -1.43476270e+00 -1.42150968e+00 -1.40853741e+00 -1.39577008e+00 -1.38315278e+00 -1.37064552e+00 -1.35821905e+00 -1.34585193e+00 -1.33352838e+00 -1.32123678e+00 -1.30896857e+0…	5 THF - 8	[-1.69165609e+20 -4.08887420e+16 -3.14094250e+14 -9.93278352e+12 -6.81893196e+11 -7.64278753e+10 -1.20138845e+10 -2.41893919e+09 -5.88401852e+08 -1.66145145e+08 -5.29293508e+07 -1.86280898e+07 -7.12800681e+06 -2.92890917e+06 -1.27970434e+06 -5.89843277e+05 -2.84952887e+05 -1.43513081e+05 -7.50149402e+04 -4.05420057e+04 -2.25828008e+04 -1.29296414e+04 -7.59145811e+03 -4.56176874e+03 -2.80073164e+0…	[3.27714288e-10 3.27714288e-10 3.27714288e-10 3.27714288e-10 3.27714288e-10 3.27714288e-10 3.27714288e-10 3.27714288e-10 3.27714288e-10 3.27714288e-10 3.27714288e-10 3.27714288e-10 3.27714288e-10 3.27714288e-10 3.27714288e-10 3.27714288e-10 3.27714288e-10 3.27714288e-10 3.27714288e-10 3.27714288e-10 3.27714288e-10 3.27714288e-10 3.27714288e-10 3.27714288e-10 3.27714288e-10 3.27714288e-10 3.277142…	[3.27714288e-07 3.26077084e-07 3.24448059e-07 3.22827173e-07 3.21214385e-07 3.19609653e-07 3.18012939e-07 3.16424202e-07 3.14843401e-07 3.13270498e-07 3.11705453e-07 3.10148227e-07 3.08598780e-07 3.07057074e-07 3.05523071e-07 3.03996730e-07 3.02478015e-07 3.00966888e-07 2.99463309e-07 2.97967243e-07 2.96478650e-07 2.94997494e-07 2.93523738e-07 2.92057344e-07 2.90598277e-07 2.89146498e-07 2.877019…
12	CaBH4+	1.65	0	0	[ 0. 0.05008347 0.10016694 0.15025042 0.20033389 0.25041736 0.30050083 0.35058431 0.40066778 0.45075125 0.50083472 0.5509182 0.60100167 0.65108514 0.70116861 0.75125209 0.80133556 0.85141903 0.9015025 0.95158598 1.00166945 1.05175292 1.10183639 1.15191987 1.20200334 1.25208681 1.30217028 1.35225376 1.40233723 1.4524207 1.50250417 1.55258765 1.60267112 1.65275459 1.70283806 1.75292154 1.80300501 1…	[-2.25000000e+00 -1.99188590e+00 -1.83256180e+00 -1.73121411e+00 -1.66375306e+00 -1.61634476e+00 -1.58108161e+00 -1.55338747e+00 -1.53055190e+00 -1.51092245e+00 -1.49346048e+00 -1.47749373e+00 -1.46257547e+00 -1.44840194e+00 -1.43476270e+00 -1.42150968e+00 -1.40853741e+00 -1.39577008e+00 -1.38315278e+00 -1.37064552e+00 -1.35821905e+00 -1.34585193e+00 -1.33352838e+00 -1.32123678e+00 -1.30896857e+0…	5 THF - 9	[-1.69165609e+20 -4.08887420e+16 -3.14094250e+14 -9.93278352e+12 -6.81893196e+11 -7.64278753e+10 -1.20138845e+10 -2.41893919e+09 -5.88401852e+08 -1.66145145e+08 -5.29293509e+07 -1.86280899e+07 -7.12800692e+06 -2.92890928e+06 -1.27970445e+06 -5.89843388e+05 -2.84952998e+05 -1.43513192e+05 -7.50150512e+04 -4.05421166e+04 -2.25829118e+04 -1.29297523e+04 -7.59156905e+03 -4.56187968e+03 -2.80084258e+0…	[5.95844159e-11 5.95844159e-11 5.95844159e-11 5.95844159e-11 5.95844159e-11 5.95844159e-11 5.95844159e-11 5.95844159e-11 5.95844159e-11 5.95844159e-11 5.95844159e-11 5.95844159e-11 5.95844159e-11 5.95844159e-11 5.95844159e-11 5.95844159e-11 5.95844159e-11 5.95844159e-11 5.95844159e-11 5.95844159e-11 5.95844159e-11 5.95844159e-11 5.95844159e-11 5.95844159e-11 5.95844159e-11 5.95844159e-11 5.958441…	[5.95844159e-08 5.92867425e-08 5.89905563e-08 5.86958497e-08 5.84026154e-08 5.81108461e-08 5.78205344e-08 5.75316730e-08 5.72442548e-08 5.69582724e-08 5.66737188e-08 5.63905867e-08 5.61088691e-08 5.58285590e-08 5.55496492e-08 5.52721328e-08 5.49960028e-08 5.47212523e-08 5.44478744e-08 5.41758623e-08 5.39052091e-08 5.36359080e-08 5.33679524e-08 5.31013353e-08 5.28360503e-08 5.25720906e-08 5.230944…
13	CaBH4+	1.65	0	0	[ 0. 0.05008347 0.10016694 0.15025042 0.20033389 0.25041736 0.30050083 0.35058431 0.40066778 0.45075125 0.50083472 0.5509182 0.60100167 0.65108514 0.70116861 0.75125209 0.80133556 0.85141903 0.9015025 0.95158598 1.00166945 1.05175292 1.10183639 1.15191987 1.20200334 1.25208681 1.30217028 1.35225376 1.40233723 1.4524207 1.50250417 1.55258765 1.60267112 1.65275459 1.70283806 1.75292154 1.80300501 1…	[-2.25000000e+00 -1.99188590e+00 -1.83256180e+00 -1.73121411e+00 -1.66375306e+00 -1.61634476e+00 -1.58108161e+00 -1.55338747e+00 -1.53055190e+00 -1.51092245e+00 -1.49346048e+00 -1.47749373e+00 -1.46257547e+00 -1.44840194e+00 -1.43476270e+00 -1.42150968e+00 -1.40853741e+00 -1.39577008e+00 -1.38315278e+00 -1.37064552e+00 -1.35821905e+00 -1.34585193e+00 -1.33352838e+00 -1.32123678e+00 -1.30896857e+0…	5 THF - 10	[-1.69165609e+20 -4.08887420e+16 -3.14094250e+14 -9.93278352e+12 -6.81893196e+11 -7.64278753e+10 -1.20138845e+10 -2.41893919e+09 -5.88401852e+08 -1.66145145e+08 -5.29293508e+07 -1.86280898e+07 -7.12800677e+06 -2.92890913e+06 -1.27970430e+06 -5.89843237e+05 -2.84952847e+05 -1.43513041e+05 -7.50148998e+04 -4.05419652e+04 -2.25827604e+04 -1.29296009e+04 -7.59141767e+03 -4.56172830e+03 -2.80069120e+0…	[1.19168832e-10 1.19168832e-10 1.19168832e-10 1.19168832e-10 1.19168832e-10 1.19168832e-10 1.19168832e-10 1.19168832e-10 1.19168832e-10 1.19168832e-10 1.19168832e-10 1.19168832e-10 1.19168832e-10 1.19168832e-10 1.19168832e-10 1.19168832e-10 1.19168832e-10 1.19168832e-10 1.19168832e-10 1.19168832e-10 1.19168832e-10 1.19168832e-10 1.19168832e-10 1.19168832e-10 1.19168832e-10 1.19168832e-10 1.191688…	[1.19168832e-07 1.18573485e-07 1.17981113e-07 1.17391699e-07 1.16805231e-07 1.16221692e-07 1.15641069e-07 1.15063346e-07 1.14488510e-07 1.13916545e-07 1.13347438e-07 1.12781173e-07 1.12217738e-07 1.11657118e-07 1.11099298e-07 1.10544266e-07 1.09992006e-07 1.09442505e-07 1.08895749e-07 1.08351725e-07 1.07810418e-07 1.07271816e-07 1.06735905e-07 1.06202671e-07 1.05672101e-07 1.05144181e-07 1.046188…
14	CaBH4+	1.65	0	0	[ 0. 0.05008347 0.10016694 0.15025042 0.20033389 0.25041736 0.30050083 0.35058431 0.40066778 0.45075125 0.50083472 0.5509182 0.60100167 0.65108514 0.70116861 0.75125209 0.80133556 0.85141903 0.9015025 0.95158598 1.00166945 1.05175292 1.10183639 1.15191987 1.20200334 1.25208681 1.30217028 1.35225376 1.40233723 1.4524207 1.50250417 1.55258765 1.60267112 1.65275459 1.70283806 1.75292154 1.80300501 1…	[-2.25000000e+00 -1.99188590e+00 -1.83256180e+00 -1.73121411e+00 -1.66375306e+00 -1.61634476e+00 -1.58108161e+00 -1.55338747e+00 -1.53055190e+00 -1.51092245e+00 -1.49346048e+00 -1.47749373e+00 -1.46257547e+00 -1.44840194e+00 -1.43476270e+00 -1.42150968e+00 -1.40853741e+00 -1.39577008e+00 -1.38315278e+00 -1.37064552e+00 -1.35821905e+00 -1.34585193e+00 -1.33352838e+00 -1.32123678e+00 -1.30896857e+0…	5 THF - 11	[-1.69165609e+20 -4.08887420e+16 -3.14094250e+14 -9.93278352e+12 -6.81893196e+11 -7.64278753e+10 -1.20138845e+10 -2.41893919e+09 -5.88401852e+08 -1.66145145e+08 -5.29293509e+07 -1.86280899e+07 -7.12800688e+06 -2.92890924e+06 -1.27970441e+06 -5.89843344e+05 -2.84952954e+05 -1.43513148e+05 -7.50150075e+04 -4.05420730e+04 -2.25828681e+04 -1.29297087e+04 -7.59152541e+03 -4.56183605e+03 -2.80079895e+0…	[1.78753248e-10 1.78753248e-10 1.78753248e-10 1.78753248e-10 1.78753248e-10 1.78753248e-10 1.78753248e-10 1.78753248e-10 1.78753248e-10 1.78753248e-10 1.78753248e-10 1.78753248e-10 1.78753248e-10 1.78753248e-10 1.78753248e-10 1.78753248e-10 1.78753248e-10 1.78753248e-10 1.78753248e-10 1.78753248e-10 1.78753248e-10 1.78753248e-10 1.78753248e-10 1.78753248e-10 1.78753248e-10 1.78753248e-10 1.787532…	[1.78753248e-07 1.77860228e-07 1.76971669e-07 1.76087549e-07 1.75207846e-07 1.74332538e-07 1.73461603e-07 1.72595019e-07 1.71732764e-07 1.70874817e-07 1.70021156e-07 1.69171760e-07 1.68326607e-07 1.67485677e-07 1.66648948e-07 1.65816398e-07 1.64988008e-07 1.64163757e-07 1.63343623e-07 1.62527587e-07 1.61715627e-07 1.60907724e-07 1.60103857e-07 1.59304006e-07 1.58508151e-07 1.57716272e-07 1.569283…
15	CaBH4+	1.65	0	0	[ 0. 0.05008347 0.10016694 0.15025042 0.20033389 0.25041736 0.30050083 0.35058431 0.40066778 0.45075125 0.50083472 0.5509182 0.60100167 0.65108514 0.70116861 0.75125209 0.80133556 0.85141903 0.9015025 0.95158598 1.00166945 1.05175292 1.10183639 1.15191987 1.20200334 1.25208681 1.30217028 1.35225376 1.40233723 1.4524207 1.50250417 1.55258765 1.60267112 1.65275459 1.70283806 1.75292154 1.80300501 1…	[-2.25000000e+00 -1.99188590e+00 -1.83256180e+00 -1.73121411e+00 -1.66375306e+00 -1.61634476e+00 -1.58108161e+00 -1.55338747e+00 -1.53055190e+00 -1.51092245e+00 -1.49346048e+00 -1.47749373e+00 -1.46257547e+00 -1.44840194e+00 -1.43476270e+00 -1.42150968e+00 -1.40853741e+00 -1.39577008e+00 -1.38315278e+00 -1.37064552e+00 -1.35821905e+00 -1.34585193e+00 -1.33352838e+00 -1.32123678e+00 -1.30896857e+0…	5 THF - 12	[-1.69165609e+20 -4.08887420e+16 -3.14094250e+14 -9.93278352e+12 -6.81893196e+11 -7.64278753e+10 -1.20138845e+10 -2.41893919e+09 -5.88401852e+08 -1.66145145e+08 -5.29293508e+07 -1.86280898e+07 -7.12800678e+06 -2.92890914e+06 -1.27970430e+06 -5.89843240e+05 -2.84952850e+05 -1.43513044e+05 -7.50149035e+04 -4.05419689e+04 -2.25827641e+04 -1.29296046e+04 -7.59142137e+03 -4.56173200e+03 -2.80069491e+0…	[8.93766239e-10 8.93766239e-10 8.93766239e-10 8.93766239e-10 8.93766239e-10 8.93766239e-10 8.93766239e-10 8.93766239e-10 8.93766239e-10 8.93766239e-10 8.93766239e-10 8.93766239e-10 8.93766239e-10 8.93766239e-10 8.93766239e-10 8.93766239e-10 8.93766239e-10 8.93766239e-10 8.93766239e-10 8.93766239e-10 8.93766239e-10 8.93766239e-10 8.93766239e-10 8.93766239e-10 8.93766239e-10 8.93766239e-10 8.937662…	[8.93766239e-07 8.89301138e-07 8.84858344e-07 8.80437745e-07 8.76039231e-07 8.71662691e-07 8.67308016e-07 8.62975095e-07 8.58663822e-07 8.54374086e-07 8.50105782e-07 8.45858801e-07 8.41633037e-07 8.37428385e-07 8.33244738e-07 8.29081992e-07 8.24940042e-07 8.20818785e-07 8.16718117e-07 8.12637935e-07 8.08578137e-07 8.04538621e-07 8.00519285e-07 7.96520030e-07 7.92540754e-07 7.88581358e-07 7.846417…
16	CaBH4+	1.65	0	0	[ 0. 0.05008347 0.10016694 0.15025042 0.20033389 0.25041736 0.30050083 0.35058431 0.40066778 0.45075125 0.50083472 0.5509182 0.60100167 0.65108514 0.70116861 0.75125209 0.80133556 0.85141903 0.9015025 0.95158598 1.00166945 1.05175292 1.10183639 1.15191987 1.20200334 1.25208681 1.30217028 1.35225376 1.40233723 1.4524207 1.50250417 1.55258765 1.60267112 1.65275459 1.70283806 1.75292154 1.80300501 1…	[-2.25000000e+00 -1.99188590e+00 -1.83256180e+00 -1.73121411e+00 -1.66375306e+00 -1.61634476e+00 -1.58108161e+00 -1.55338747e+00 -1.53055190e+00 -1.51092245e+00 -1.49346048e+00 -1.47749373e+00 -1.46257547e+00 -1.44840194e+00 -1.43476270e+00 -1.42150968e+00 -1.40853741e+00 -1.39577008e+00 -1.38315278e+00 -1.37064552e+00 -1.35821905e+00 -1.34585193e+00 -1.33352838e+00 -1.32123678e+00 -1.30896857e+0…	5 THF - 13	[-1.69165609e+20 -4.08887420e+16 -3.14094250e+14 -9.93278352e+12 -6.81893196e+11 -7.64278753e+10 -1.20138845e+10 -2.41893919e+09 -5.88401852e+08 -1.66145145e+08 -5.29293509e+07 -1.86280899e+07 -7.12800690e+06 -2.92890926e+06 -1.27970443e+06 -5.89843361e+05 -2.84952971e+05 -1.43513165e+05 -7.50150246e+04 -4.05420901e+04 -2.25828852e+04 -1.29297258e+04 -7.59154251e+03 -4.56185314e+03 -2.80081605e+0…	[5.95844159e-11 5.95844159e-11 5.95844159e-11 5.95844159e-11 5.95844159e-11 5.95844159e-11 5.95844159e-11 5.95844159e-11 5.95844159e-11 5.95844159e-11 5.95844159e-11 5.95844159e-11 5.95844159e-11 5.95844159e-11 5.95844159e-11 5.95844159e-11 5.95844159e-11 5.95844159e-11 5.95844159e-11 5.95844159e-11 5.95844159e-11 5.95844159e-11 5.95844159e-11 5.95844159e-11 5.95844159e-11 5.95844159e-11 5.958441…	[5.95844159e-08 5.92867425e-08 5.89905563e-08 5.86958497e-08 5.84026154e-08 5.81108461e-08 5.78205344e-08 5.75316730e-08 5.72442548e-08 5.69582724e-08 5.66737188e-08 5.63905867e-08 5.61088691e-08 5.58285590e-08 5.55496492e-08 5.52721328e-08 5.49960028e-08 5.47212523e-08 5.44478744e-08 5.41758623e-08 5.39052091e-08 5.36359080e-08 5.33679524e-08 5.31013353e-08 5.28360503e-08 5.25720906e-08 5.230944…
17	Ca2+	1.65	0	0	[ 0. 0.05008347 0.10016694 0.15025042 0.20033389 0.25041736 0.30050083 0.35058431 0.40066778 0.45075125 0.50083472 0.5509182 0.60100167 0.65108514 0.70116861 0.75125209 0.80133556 0.85141903 0.9015025 0.95158598 1.00166945 1.05175292 1.10183639 1.15191987 1.20200334 1.25208681 1.30217028 1.35225376 1.40233723 1.4524207 1.50250417 1.55258765 1.60267112 1.65275459 1.70283806 1.75292154 1.80300501 1…	[-2.25000000e+00 -1.99188590e+00 -1.83256180e+00 -1.73121411e+00 -1.66375306e+00 -1.61634476e+00 -1.58108161e+00 -1.55338747e+00 -1.53055190e+00 -1.51092245e+00 -1.49346048e+00 -1.47749373e+00 -1.46257547e+00 -1.44840194e+00 -1.43476270e+00 -1.42150968e+00 -1.40853741e+00 -1.39577008e+00 -1.38315278e+00 -1.37064552e+00 -1.35821905e+00 -1.34585193e+00 -1.33352838e+00 -1.32123678e+00 -1.30896857e+0…	6 THF - 0	[-1.69165609e+20 -4.08887420e+16 -3.14094250e+14 -9.93278352e+12 -6.81893196e+11 -7.64278753e+10 -1.20138844e+10 -2.41893917e+09 -5.88401831e+08 -1.66145124e+08 -5.29293302e+07 -1.86280693e+07 -7.12798626e+06 -2.92888864e+06 -1.27968382e+06 -5.89822765e+05 -2.84932388e+05 -1.43492595e+05 -7.49944783e+04 -4.05216275e+04 -2.25626425e+04 -1.29099054e+04 -7.57237900e+03 -4.54357688e+03 -2.78363017e+0…	[0.00000000e+00 0.00000000e+00 0.00000000e+00 0.00000000e+00 0.00000000e+00 0.00000000e+00 0.00000000e+00 0.00000000e+00 0.00000000e+00 0.00000000e+00 0.00000000e+00 0.00000000e+00 0.00000000e+00 0.00000000e+00 0.00000000e+00 0.00000000e+00 0.00000000e+00 0.00000000e+00 0.00000000e+00 0.00000000e+00 0.00000000e+00 0.00000000e+00 0.00000000e+00 0.00000000e+00 0.00000000e+00 0.00000000e+00 0.000000…	[0.00000000e+00 0.00000000e+00 0.00000000e+00 0.00000000e+00 0.00000000e+00 0.00000000e+00 0.00000000e+00 0.00000000e+00 0.00000000e+00 0.00000000e+00 0.00000000e+00 0.00000000e+00 0.00000000e+00 0.00000000e+00 0.00000000e+00 0.00000000e+00 0.00000000e+00 0.00000000e+00 0.00000000e+00 0.00000000e+00 0.00000000e+00 0.00000000e+00 0.00000000e+00 0.00000000e+00 0.00000000e+00 0.00000000e+00 0.000000…
18	Ca2+	1.65	0	0	[ 0. 0.05008347 0.10016694 0.15025042 0.20033389 0.25041736 0.30050083 0.35058431 0.40066778 0.45075125 0.50083472 0.5509182 0.60100167 0.65108514 0.70116861 0.75125209 0.80133556 0.85141903 0.9015025 0.95158598 1.00166945 1.05175292 1.10183639 1.15191987 1.20200334 1.25208681 1.30217028 1.35225376 1.40233723 1.4524207 1.50250417 1.55258765 1.60267112 1.65275459 1.70283806 1.75292154 1.80300501 1…	[-2.25000000e+00 -1.99188590e+00 -1.83256180e+00 -1.73121411e+00 -1.66375306e+00 -1.61634476e+00 -1.58108161e+00 -1.55338747e+00 -1.53055190e+00 -1.51092245e+00 -1.49346048e+00 -1.47749373e+00 -1.46257547e+00 -1.44840194e+00 -1.43476270e+00 -1.42150968e+00 -1.40853741e+00 -1.39577008e+00 -1.38315278e+00 -1.37064552e+00 -1.35821905e+00 -1.34585193e+00 -1.33352838e+00 -1.32123678e+00 -1.30896857e+0…	6 THF - 1	[-1.69165609e+20 -4.08887420e+16 -3.14094250e+14 -9.93278352e+12 -6.81893196e+11 -7.64278753e+10 -1.20138844e+10 -2.41893917e+09 -5.88401831e+08 -1.66145124e+08 -5.29293304e+07 -1.86280694e+07 -7.12798641e+06 -2.92888879e+06 -1.27968397e+06 -5.89822915e+05 -2.84932538e+05 -1.43492745e+05 -7.49946288e+04 -4.05217780e+04 -2.25627930e+04 -1.29100559e+04 -7.57252952e+03 -4.54372740e+03 -2.78378069e+0…	[0.00000000e+00 0.00000000e+00 0.00000000e+00 0.00000000e+00 0.00000000e+00 0.00000000e+00 0.00000000e+00 0.00000000e+00 0.00000000e+00 0.00000000e+00 0.00000000e+00 0.00000000e+00 0.00000000e+00 0.00000000e+00 0.00000000e+00 0.00000000e+00 0.00000000e+00 0.00000000e+00 0.00000000e+00 0.00000000e+00 0.00000000e+00 0.00000000e+00 0.00000000e+00 0.00000000e+00 0.00000000e+00 0.00000000e+00 0.000000…	[0.00000000e+00 0.00000000e+00 0.00000000e+00 0.00000000e+00 0.00000000e+00 0.00000000e+00 0.00000000e+00 0.00000000e+00 0.00000000e+00 0.00000000e+00 0.00000000e+00 0.00000000e+00 0.00000000e+00 0.00000000e+00 0.00000000e+00 0.00000000e+00 0.00000000e+00 0.00000000e+00 0.00000000e+00 0.00000000e+00 0.00000000e+00 0.00000000e+00 0.00000000e+00 0.00000000e+00 0.00000000e+00 0.00000000e+00 0.000000…
19	Ca2+	1.65	0	0	[ 0. 0.05008347 0.10016694 0.15025042 0.20033389 0.25041736 0.30050083 0.35058431 0.40066778 0.45075125 0.50083472 0.5509182 0.60100167 0.65108514 0.70116861 0.75125209 0.80133556 0.85141903 0.9015025 0.95158598 1.00166945 1.05175292 1.10183639 1.15191987 1.20200334 1.25208681 1.30217028 1.35225376 1.40233723 1.4524207 1.50250417 1.55258765 1.60267112 1.65275459 1.70283806 1.75292154 1.80300501 1…	[-2.25000000e+00 -1.99188590e+00 -1.83256180e+00 -1.73121411e+00 -1.66375306e+00 -1.61634476e+00 -1.58108161e+00 -1.55338747e+00 -1.53055190e+00 -1.51092245e+00 -1.49346048e+00 -1.47749373e+00 -1.46257547e+00 -1.44840194e+00 -1.43476270e+00 -1.42150968e+00 -1.40853741e+00 -1.39577008e+00 -1.38315278e+00 -1.37064552e+00 -1.35821905e+00 -1.34585193e+00 -1.33352838e+00 -1.32123678e+00 -1.30896857e+0…	6 THF - 2	[-1.69165609e+20 -4.08887420e+16 -3.14094250e+14 -9.93278352e+12 -6.81893196e+11 -7.64278753e+10 -1.20138844e+10 -2.41893917e+09 -5.88401830e+08 -1.66145123e+08 -5.29293297e+07 -1.86280687e+07 -7.12798575e+06 -2.92888812e+06 -1.27968330e+06 -5.89822250e+05 -2.84931873e+05 -1.43492080e+05 -7.49939639e+04 -4.05211131e+04 -2.25621281e+04 -1.29093910e+04 -7.57186457e+03 -4.54306245e+03 -2.78311574e+0…	[0.00000000e+00 0.00000000e+00 0.00000000e+00 0.00000000e+00 0.00000000e+00 0.00000000e+00 0.00000000e+00 0.00000000e+00 0.00000000e+00 0.00000000e+00 0.00000000e+00 0.00000000e+00 0.00000000e+00 0.00000000e+00 0.00000000e+00 0.00000000e+00 0.00000000e+00 0.00000000e+00 0.00000000e+00 0.00000000e+00 0.00000000e+00 0.00000000e+00 0.00000000e+00 0.00000000e+00 0.00000000e+00 0.00000000e+00 0.000000…	[0.00000000e+00 0.00000000e+00 0.00000000e+00 0.00000000e+00 0.00000000e+00 0.00000000e+00 0.00000000e+00 0.00000000e+00 0.00000000e+00 0.00000000e+00 0.00000000e+00 0.00000000e+00 0.00000000e+00 0.00000000e+00 0.00000000e+00 0.00000000e+00 0.00000000e+00 0.00000000e+00 0.00000000e+00 0.00000000e+00 0.00000000e+00 0.00000000e+00 0.00000000e+00 0.00000000e+00 0.00000000e+00 0.00000000e+00 0.000000…
20	Ca2+	1.65	0	0	[ 0. 0.05008347 0.10016694 0.15025042 0.20033389 0.25041736 0.30050083 0.35058431 0.40066778 0.45075125 0.50083472 0.5509182 0.60100167 0.65108514 0.70116861 0.75125209 0.80133556 0.85141903 0.9015025 0.95158598 1.00166945 1.05175292 1.10183639 1.15191987 1.20200334 1.25208681 1.30217028 1.35225376 1.40233723 1.4524207 1.50250417 1.55258765 1.60267112 1.65275459 1.70283806 1.75292154 1.80300501 1…	[-2.25000000e+00 -1.99188590e+00 -1.83256180e+00 -1.73121411e+00 -1.66375306e+00 -1.61634476e+00 -1.58108161e+00 -1.55338747e+00 -1.53055190e+00 -1.51092245e+00 -1.49346048e+00 -1.47749373e+00 -1.46257547e+00 -1.44840194e+00 -1.43476270e+00 -1.42150968e+00 -1.40853741e+00 -1.39577008e+00 -1.38315278e+00 -1.37064552e+00 -1.35821905e+00 -1.34585193e+00 -1.33352838e+00 -1.32123678e+00 -1.30896857e+0…	6 THF - 3	[-1.69165609e+20 -4.08887420e+16 -3.14094250e+14 -9.93278352e+12 -6.81893196e+11 -7.64278753e+10 -1.20138844e+10 -2.41893917e+09 -5.88401831e+08 -1.66145124e+08 -5.29293301e+07 -1.86280691e+07 -7.12798610e+06 -2.92888847e+06 -1.27968365e+06 -5.89822601e+05 -2.84932223e+05 -1.43492430e+05 -7.49943142e+04 -4.05214634e+04 -2.25624784e+04 -1.29097413e+04 -7.57221488e+03 -4.54341276e+03 -2.78346605e+0…	[0.00000000e+00 0.00000000e+00 0.00000000e+00 0.00000000e+00 0.00000000e+00 0.00000000e+00 0.00000000e+00 0.00000000e+00 0.00000000e+00 0.00000000e+00 0.00000000e+00 0.00000000e+00 0.00000000e+00 0.00000000e+00 0.00000000e+00 0.00000000e+00 0.00000000e+00 0.00000000e+00 0.00000000e+00 0.00000000e+00 0.00000000e+00 0.00000000e+00 0.00000000e+00 0.00000000e+00 0.00000000e+00 0.00000000e+00 0.000000…	[0.00000000e+00 0.00000000e+00 0.00000000e+00 0.00000000e+00 0.00000000e+00 0.00000000e+00 0.00000000e+00 0.00000000e+00 0.00000000e+00 0.00000000e+00 0.00000000e+00 0.00000000e+00 0.00000000e+00 0.00000000e+00 0.00000000e+00 0.00000000e+00 0.00000000e+00 0.00000000e+00 0.00000000e+00 0.00000000e+00 0.00000000e+00 0.00000000e+00 0.00000000e+00 0.00000000e+00 0.00000000e+00 0.00000000e+00 0.000000…
21	Ca2+	1.65	0	0	[ 0. 0.05008347 0.10016694 0.15025042 0.20033389 0.25041736 0.30050083 0.35058431 0.40066778 0.45075125 0.50083472 0.5509182 0.60100167 0.65108514 0.70116861 0.75125209 0.80133556 0.85141903 0.9015025 0.95158598 1.00166945 1.05175292 1.10183639 1.15191987 1.20200334 1.25208681 1.30217028 1.35225376 1.40233723 1.4524207 1.50250417 1.55258765 1.60267112 1.65275459 1.70283806 1.75292154 1.80300501 1…	[-2.25000000e+00 -1.99188590e+00 -1.83256180e+00 -1.73121411e+00 -1.66375306e+00 -1.61634476e+00 -1.58108161e+00 -1.55338747e+00 -1.53055190e+00 -1.51092245e+00 -1.49346048e+00 -1.47749373e+00 -1.46257547e+00 -1.44840194e+00 -1.43476270e+00 -1.42150968e+00 -1.40853741e+00 -1.39577008e+00 -1.38315278e+00 -1.37064552e+00 -1.35821905e+00 -1.34585193e+00 -1.33352838e+00 -1.32123678e+00 -1.30896857e+0…	6 THF - 4	[-1.69165609e+20 -4.08887420e+16 -3.14094250e+14 -9.93278352e+12 -6.81893196e+11 -7.64278753e+10 -1.20138844e+10 -2.41893917e+09 -5.88401831e+08 -1.66145124e+08 -5.29293300e+07 -1.86280691e+07 -7.12798607e+06 -2.92888845e+06 -1.27968363e+06 -5.89822577e+05 -2.84932200e+05 -1.43492407e+05 -7.49942905e+04 -4.05214397e+04 -2.25624547e+04 -1.29097176e+04 -7.57219118e+03 -4.54338906e+03 -2.78344235e+0…	[0.00000000e+00 0.00000000e+00 0.00000000e+00 0.00000000e+00 0.00000000e+00 0.00000000e+00 0.00000000e+00 0.00000000e+00 0.00000000e+00 0.00000000e+00 0.00000000e+00 0.00000000e+00 0.00000000e+00 0.00000000e+00 0.00000000e+00 0.00000000e+00 0.00000000e+00 0.00000000e+00 0.00000000e+00 0.00000000e+00 0.00000000e+00 0.00000000e+00 0.00000000e+00 0.00000000e+00 0.00000000e+00 0.00000000e+00 0.000000…	[0.00000000e+00 0.00000000e+00 0.00000000e+00 0.00000000e+00 0.00000000e+00 0.00000000e+00 0.00000000e+00 0.00000000e+00 0.00000000e+00 0.00000000e+00 0.00000000e+00 0.00000000e+00 0.00000000e+00 0.00000000e+00 0.00000000e+00 0.00000000e+00 0.00000000e+00 0.00000000e+00 0.00000000e+00 0.00000000e+00 0.00000000e+00 0.00000000e+00 0.00000000e+00 0.00000000e+00 0.00000000e+00 0.00000000e+00 0.000000…
22	Ca2+	1.65	0	0	[ 0. 0.05008347 0.10016694 0.15025042 0.20033389 0.25041736 0.30050083 0.35058431 0.40066778 0.45075125 0.50083472 0.5509182 0.60100167 0.65108514 0.70116861 0.75125209 0.80133556 0.85141903 0.9015025 0.95158598 1.00166945 1.05175292 1.10183639 1.15191987 1.20200334 1.25208681 1.30217028 1.35225376 1.40233723 1.4524207 1.50250417 1.55258765 1.60267112 1.65275459 1.70283806 1.75292154 1.80300501 1…	[-2.25000000e+00 -1.99188590e+00 -1.83256180e+00 -1.73121411e+00 -1.66375306e+00 -1.61634476e+00 -1.58108161e+00 -1.55338747e+00 -1.53055190e+00 -1.51092245e+00 -1.49346048e+00 -1.47749373e+00 -1.46257547e+00 -1.44840194e+00 -1.43476270e+00 -1.42150968e+00 -1.40853741e+00 -1.39577008e+00 -1.38315278e+00 -1.37064552e+00 -1.35821905e+00 -1.34585193e+00 -1.33352838e+00 -1.32123678e+00 -1.30896857e+0…	6 THF - 5	[-1.69165609e+20 -4.08887420e+16 -3.14094250e+14 -9.93278352e+12 -6.81893196e+11 -7.64278753e+10 -1.20138844e+10 -2.41893917e+09 -5.88401831e+08 -1.66145124e+08 -5.29293298e+07 -1.86280688e+07 -7.12798585e+06 -2.92888822e+06 -1.27968340e+06 -5.89822352e+05 -2.84931975e+05 -1.43492182e+05 -7.49940653e+04 -4.05212145e+04 -2.25622295e+04 -1.29094924e+04 -7.57196602e+03 -4.54316390e+03 -2.78321719e+0…	[0.00000000e+00 0.00000000e+00 0.00000000e+00 0.00000000e+00 0.00000000e+00 0.00000000e+00 0.00000000e+00 0.00000000e+00 0.00000000e+00 0.00000000e+00 0.00000000e+00 0.00000000e+00 0.00000000e+00 0.00000000e+00 0.00000000e+00 0.00000000e+00 0.00000000e+00 0.00000000e+00 0.00000000e+00 0.00000000e+00 0.00000000e+00 0.00000000e+00 0.00000000e+00 0.00000000e+00 0.00000000e+00 0.00000000e+00 0.000000…	[0.00000000e+00 0.00000000e+00 0.00000000e+00 0.00000000e+00 0.00000000e+00 0.00000000e+00 0.00000000e+00 0.00000000e+00 0.00000000e+00 0.00000000e+00 0.00000000e+00 0.00000000e+00 0.00000000e+00 0.00000000e+00 0.00000000e+00 0.00000000e+00 0.00000000e+00 0.00000000e+00 0.00000000e+00 0.00000000e+00 0.00000000e+00 0.00000000e+00 0.00000000e+00 0.00000000e+00 0.00000000e+00 0.00000000e+00 0.000000…
23	Ca2+	1.65	0	0	[ 0. 0.05008347 0.10016694 0.15025042 0.20033389 0.25041736 0.30050083 0.35058431 0.40066778 0.45075125 0.50083472 0.5509182 0.60100167 0.65108514 0.70116861 0.75125209 0.80133556 0.85141903 0.9015025 0.95158598 1.00166945 1.05175292 1.10183639 1.15191987 1.20200334 1.25208681 1.30217028 1.35225376 1.40233723 1.4524207 1.50250417 1.55258765 1.60267112 1.65275459 1.70283806 1.75292154 1.80300501 1…	[-2.25000000e+00 -1.99188590e+00 -1.83256180e+00 -1.73121411e+00 -1.66375306e+00 -1.61634476e+00 -1.58108161e+00 -1.55338747e+00 -1.53055190e+00 -1.51092245e+00 -1.49346048e+00 -1.47749373e+00 -1.46257547e+00 -1.44840194e+00 -1.43476270e+00 -1.42150968e+00 -1.40853741e+00 -1.39577008e+00 -1.38315278e+00 -1.37064552e+00 -1.35821905e+00 -1.34585193e+00 -1.33352838e+00 -1.32123678e+00 -1.30896857e+0…	6 THF - 6	[-1.69165609e+20 -4.08887420e+16 -3.14094250e+14 -9.93278352e+12 -6.81893196e+11 -7.64278753e+10 -1.20138844e+10 -2.41893917e+09 -5.88401831e+08 -1.66145124e+08 -5.29293301e+07 -1.86280691e+07 -7.12798614e+06 -2.92888851e+06 -1.27968370e+06 -5.89822644e+05 -2.84932267e+05 -1.43492474e+05 -7.49943579e+04 -4.05215071e+04 -2.25625221e+04 -1.29097850e+04 -7.57225861e+03 -4.54345649e+03 -2.78350978e+0…	[0.00000000e+00 0.00000000e+00 0.00000000e+00 0.00000000e+00 0.00000000e+00 0.00000000e+00 0.00000000e+00 0.00000000e+00 0.00000000e+00 0.00000000e+00 0.00000000e+00 0.00000000e+00 0.00000000e+00 0.00000000e+00 0.00000000e+00 0.00000000e+00 0.00000000e+00 0.00000000e+00 0.00000000e+00 0.00000000e+00 0.00000000e+00 0.00000000e+00 0.00000000e+00 0.00000000e+00 0.00000000e+00 0.00000000e+00 0.000000…	[0.00000000e+00 0.00000000e+00 0.00000000e+00 0.00000000e+00 0.00000000e+00 0.00000000e+00 0.00000000e+00 0.00000000e+00 0.00000000e+00 0.00000000e+00 0.00000000e+00 0.00000000e+00 0.00000000e+00 0.00000000e+00 0.00000000e+00 0.00000000e+00 0.00000000e+00 0.00000000e+00 0.00000000e+00 0.00000000e+00 0.00000000e+00 0.00000000e+00 0.00000000e+00 0.00000000e+00 0.00000000e+00 0.00000000e+00 0.000000…
24	Ca2+	1.65	0	0	[ 0. 0.05008347 0.10016694 0.15025042 0.20033389 0.25041736 0.30050083 0.35058431 0.40066778 0.45075125 0.50083472 0.5509182 0.60100167 0.65108514 0.70116861 0.75125209 0.80133556 0.85141903 0.9015025 0.95158598 1.00166945 1.05175292 1.10183639 1.15191987 1.20200334 1.25208681 1.30217028 1.35225376 1.40233723 1.4524207 1.50250417 1.55258765 1.60267112 1.65275459 1.70283806 1.75292154 1.80300501 1…	[-2.25000000e+00 -1.99188590e+00 -1.83256180e+00 -1.73121411e+00 -1.66375306e+00 -1.61634476e+00 -1.58108161e+00 -1.55338747e+00 -1.53055190e+00 -1.51092245e+00 -1.49346048e+00 -1.47749373e+00 -1.46257547e+00 -1.44840194e+00 -1.43476270e+00 -1.42150968e+00 -1.40853741e+00 -1.39577008e+00 -1.38315278e+00 -1.37064552e+00 -1.35821905e+00 -1.34585193e+00 -1.33352838e+00 -1.32123678e+00 -1.30896857e+0…	6 THF - 7	[-1.69165609e+20 -4.08887420e+16 -3.14094250e+14 -9.93278352e+12 -6.81893196e+11 -7.64278753e+10 -1.20138844e+10 -2.41893917e+09 -5.88401831e+08 -1.66145124e+08 -5.29293301e+07 -1.86280691e+07 -7.12798612e+06 -2.92888849e+06 -1.27968367e+06 -5.89822622e+05 -2.84932244e+05 -1.43492451e+05 -7.49943351e+04 -4.05214843e+04 -2.25624993e+04 -1.29097622e+04 -7.57223581e+03 -4.54343369e+03 -2.78348698e+0…	[0.00000000e+00 0.00000000e+00 0.00000000e+00 0.00000000e+00 0.00000000e+00 0.00000000e+00 0.00000000e+00 0.00000000e+00 0.00000000e+00 0.00000000e+00 0.00000000e+00 0.00000000e+00 0.00000000e+00 0.00000000e+00 0.00000000e+00 0.00000000e+00 0.00000000e+00 0.00000000e+00 0.00000000e+00 0.00000000e+00 0.00000000e+00 0.00000000e+00 0.00000000e+00 0.00000000e+00 0.00000000e+00 0.00000000e+00 0.000000…	[0.00000000e+00 0.00000000e+00 0.00000000e+00 0.00000000e+00 0.00000000e+00 0.00000000e+00 0.00000000e+00 0.00000000e+00 0.00000000e+00 0.00000000e+00 0.00000000e+00 0.00000000e+00 0.00000000e+00 0.00000000e+00 0.00000000e+00 0.00000000e+00 0.00000000e+00 0.00000000e+00 0.00000000e+00 0.00000000e+00 0.00000000e+00 0.00000000e+00 0.00000000e+00 0.00000000e+00 0.00000000e+00 0.00000000e+00 0.000000…
25	Ca2+	1.65	0	0	[ 0. 0.05008347 0.10016694 0.15025042 0.20033389 0.25041736 0.30050083 0.35058431 0.40066778 0.45075125 0.50083472 0.5509182 0.60100167 0.65108514 0.70116861 0.75125209 0.80133556 0.85141903 0.9015025 0.95158598 1.00166945 1.05175292 1.10183639 1.15191987 1.20200334 1.25208681 1.30217028 1.35225376 1.40233723 1.4524207 1.50250417 1.55258765 1.60267112 1.65275459 1.70283806 1.75292154 1.80300501 1…	[-2.25000000e+00 -1.99188590e+00 -1.83256180e+00 -1.73121411e+00 -1.66375306e+00 -1.61634476e+00 -1.58108161e+00 -1.55338747e+00 -1.53055190e+00 -1.51092245e+00 -1.49346048e+00 -1.47749373e+00 -1.46257547e+00 -1.44840194e+00 -1.43476270e+00 -1.42150968e+00 -1.40853741e+00 -1.39577008e+00 -1.38315278e+00 -1.37064552e+00 -1.35821905e+00 -1.34585193e+00 -1.33352838e+00 -1.32123678e+00 -1.30896857e+0…	6 THF - 8	[-1.69165609e+20 -4.08887420e+16 -3.14094250e+14 -9.93278352e+12 -6.81893196e+11 -7.64278753e+10 -1.20138844e+10 -2.41893917e+09 -5.88401831e+08 -1.66145124e+08 -5.29293300e+07 -1.86280690e+07 -7.12798601e+06 -2.92888839e+06 -1.27968357e+06 -5.89822518e+05 -2.84932140e+05 -1.43492347e+05 -7.49942311e+04 -4.05213803e+04 -2.25623952e+04 -1.29096582e+04 -7.57213177e+03 -4.54332965e+03 -2.78338294e+0…	[0.00000000e+00 0.00000000e+00 0.00000000e+00 0.00000000e+00 0.00000000e+00 0.00000000e+00 0.00000000e+00 0.00000000e+00 0.00000000e+00 0.00000000e+00 0.00000000e+00 0.00000000e+00 0.00000000e+00 0.00000000e+00 0.00000000e+00 0.00000000e+00 0.00000000e+00 0.00000000e+00 0.00000000e+00 0.00000000e+00 0.00000000e+00 0.00000000e+00 0.00000000e+00 0.00000000e+00 0.00000000e+00 0.00000000e+00 0.000000…	[0.00000000e+00 0.00000000e+00 0.00000000e+00 0.00000000e+00 0.00000000e+00 0.00000000e+00 0.00000000e+00 0.00000000e+00 0.00000000e+00 0.00000000e+00 0.00000000e+00 0.00000000e+00 0.00000000e+00 0.00000000e+00 0.00000000e+00 0.00000000e+00 0.00000000e+00 0.00000000e+00 0.00000000e+00 0.00000000e+00 0.00000000e+00 0.00000000e+00 0.00000000e+00 0.00000000e+00 0.00000000e+00 0.00000000e+00 0.000000…
26	Ca2+	1.65	0	0	[ 0. 0.05008347 0.10016694 0.15025042 0.20033389 0.25041736 0.30050083 0.35058431 0.40066778 0.45075125 0.50083472 0.5509182 0.60100167 0.65108514 0.70116861 0.75125209 0.80133556 0.85141903 0.9015025 0.95158598 1.00166945 1.05175292 1.10183639 1.15191987 1.20200334 1.25208681 1.30217028 1.35225376 1.40233723 1.4524207 1.50250417 1.55258765 1.60267112 1.65275459 1.70283806 1.75292154 1.80300501 1…	[-2.25000000e+00 -1.99188590e+00 -1.83256180e+00 -1.73121411e+00 -1.66375306e+00 -1.61634476e+00 -1.58108161e+00 -1.55338747e+00 -1.53055190e+00 -1.51092245e+00 -1.49346048e+00 -1.47749373e+00 -1.46257547e+00 -1.44840194e+00 -1.43476270e+00 -1.42150968e+00 -1.40853741e+00 -1.39577008e+00 -1.38315278e+00 -1.37064552e+00 -1.35821905e+00 -1.34585193e+00 -1.33352838e+00 -1.32123678e+00 -1.30896857e+0…	6 THF - 9	[-1.69165609e+20 -4.08887420e+16 -3.14094250e+14 -9.93278352e+12 -6.81893196e+11 -7.64278753e+10 -1.20138844e+10 -2.41893917e+09 -5.88401831e+08 -1.66145124e+08 -5.29293303e+07 -1.86280693e+07 -7.12798631e+06 -2.92888868e+06 -1.27968387e+06 -5.89822814e+05 -2.84932436e+05 -1.43492643e+05 -7.49945271e+04 -4.05216763e+04 -2.25626913e+04 -1.29099542e+04 -7.57242783e+03 -4.54362571e+03 -2.78367900e+0…	[0.00000000e+00 0.00000000e+00 0.00000000e+00 0.00000000e+00 0.00000000e+00 0.00000000e+00 0.00000000e+00 0.00000000e+00 0.00000000e+00 0.00000000e+00 0.00000000e+00 0.00000000e+00 0.00000000e+00 0.00000000e+00 0.00000000e+00 0.00000000e+00 0.00000000e+00 0.00000000e+00 0.00000000e+00 0.00000000e+00 0.00000000e+00 0.00000000e+00 0.00000000e+00 0.00000000e+00 0.00000000e+00 0.00000000e+00 0.000000…	[0.00000000e+00 0.00000000e+00 0.00000000e+00 0.00000000e+00 0.00000000e+00 0.00000000e+00 0.00000000e+00 0.00000000e+00 0.00000000e+00 0.00000000e+00 0.00000000e+00 0.00000000e+00 0.00000000e+00 0.00000000e+00 0.00000000e+00 0.00000000e+00 0.00000000e+00 0.00000000e+00 0.00000000e+00 0.00000000e+00 0.00000000e+00 0.00000000e+00 0.00000000e+00 0.00000000e+00 0.00000000e+00 0.00000000e+00 0.000000…
27	Ca2+	1.65	0	0	[ 0. 0.05008347 0.10016694 0.15025042 0.20033389 0.25041736 0.30050083 0.35058431 0.40066778 0.45075125 0.50083472 0.5509182 0.60100167 0.65108514 0.70116861 0.75125209 0.80133556 0.85141903 0.9015025 0.95158598 1.00166945 1.05175292 1.10183639 1.15191987 1.20200334 1.25208681 1.30217028 1.35225376 1.40233723 1.4524207 1.50250417 1.55258765 1.60267112 1.65275459 1.70283806 1.75292154 1.80300501 1…	[-2.25000000e+00 -1.99188590e+00 -1.83256180e+00 -1.73121411e+00 -1.66375306e+00 -1.61634476e+00 -1.58108161e+00 -1.55338747e+00 -1.53055190e+00 -1.51092245e+00 -1.49346048e+00 -1.47749373e+00 -1.46257547e+00 -1.44840194e+00 -1.43476270e+00 -1.42150968e+00 -1.40853741e+00 -1.39577008e+00 -1.38315278e+00 -1.37064552e+00 -1.35821905e+00 -1.34585193e+00 -1.33352838e+00 -1.32123678e+00 -1.30896857e+0…	6 THF - 10	[-1.69165609e+20 -4.08887420e+16 -3.14094250e+14 -9.93278352e+12 -6.81893196e+11 -7.64278753e+10 -1.20138844e+10 -2.41893917e+09 -5.88401831e+08 -1.66145124e+08 -5.29293298e+07 -1.86280688e+07 -7.12798584e+06 -2.92888822e+06 -1.27968340e+06 -5.89822346e+05 -2.84931969e+05 -1.43492176e+05 -7.49940599e+04 -4.05212091e+04 -2.25622241e+04 -1.29094870e+04 -7.57196059e+03 -4.54315847e+03 -2.78321176e+0…	[0.00000000e+00 0.00000000e+00 0.00000000e+00 0.00000000e+00 0.00000000e+00 0.00000000e+00 0.00000000e+00 0.00000000e+00 0.00000000e+00 0.00000000e+00 0.00000000e+00 0.00000000e+00 0.00000000e+00 0.00000000e+00 0.00000000e+00 0.00000000e+00 0.00000000e+00 0.00000000e+00 0.00000000e+00 0.00000000e+00 0.00000000e+00 0.00000000e+00 0.00000000e+00 0.00000000e+00 0.00000000e+00 0.00000000e+00 0.000000…	[0.00000000e+00 0.00000000e+00 0.00000000e+00 0.00000000e+00 0.00000000e+00 0.00000000e+00 0.00000000e+00 0.00000000e+00 0.00000000e+00 0.00000000e+00 0.00000000e+00 0.00000000e+00 0.00000000e+00 0.00000000e+00 0.00000000e+00 0.00000000e+00 0.00000000e+00 0.00000000e+00 0.00000000e+00 0.00000000e+00 0.00000000e+00 0.00000000e+00 0.00000000e+00 0.00000000e+00 0.00000000e+00 0.00000000e+00 0.000000…
28	Ca2+	1.65	0	0	[ 0. 0.05008347 0.10016694 0.15025042 0.20033389 0.25041736 0.30050083 0.35058431 0.40066778 0.45075125 0.50083472 0.5509182 0.60100167 0.65108514 0.70116861 0.75125209 0.80133556 0.85141903 0.9015025 0.95158598 1.00166945 1.05175292 1.10183639 1.15191987 1.20200334 1.25208681 1.30217028 1.35225376 1.40233723 1.4524207 1.50250417 1.55258765 1.60267112 1.65275459 1.70283806 1.75292154 1.80300501 1…	[-2.25000000e+00 -1.99188590e+00 -1.83256180e+00 -1.73121411e+00 -1.66375306e+00 -1.61634476e+00 -1.58108161e+00 -1.55338747e+00 -1.53055190e+00 -1.51092245e+00 -1.49346048e+00 -1.47749373e+00 -1.46257547e+00 -1.44840194e+00 -1.43476270e+00 -1.42150968e+00 -1.40853741e+00 -1.39577008e+00 -1.38315278e+00 -1.37064552e+00 -1.35821905e+00 -1.34585193e+00 -1.33352838e+00 -1.32123678e+00 -1.30896857e+0…	6 THF - 11	[-1.69165609e+20 -4.08887420e+16 -3.14094250e+14 -9.93278352e+12 -6.81893196e+11 -7.64278753e+10 -1.20138844e+10 -2.41893917e+09 -5.88401831e+08 -1.66145124e+08 -5.29293298e+07 -1.86280689e+07 -7.12798587e+06 -2.92888825e+06 -1.27968343e+06 -5.89822379e+05 -2.84932001e+05 -1.43492208e+05 -7.49940921e+04 -4.05212413e+04 -2.25622563e+04 -1.29095192e+04 -7.57199282e+03 -4.54319070e+03 -2.78324399e+0…	[0.00000000e+00 0.00000000e+00 0.00000000e+00 0.00000000e+00 0.00000000e+00 0.00000000e+00 0.00000000e+00 0.00000000e+00 0.00000000e+00 0.00000000e+00 0.00000000e+00 0.00000000e+00 0.00000000e+00 0.00000000e+00 0.00000000e+00 0.00000000e+00 0.00000000e+00 0.00000000e+00 0.00000000e+00 0.00000000e+00 0.00000000e+00 0.00000000e+00 0.00000000e+00 0.00000000e+00 0.00000000e+00 0.00000000e+00 0.000000…	[0.00000000e+00 0.00000000e+00 0.00000000e+00 0.00000000e+00 0.00000000e+00 0.00000000e+00 0.00000000e+00 0.00000000e+00 0.00000000e+00 0.00000000e+00 0.00000000e+00 0.00000000e+00 0.00000000e+00 0.00000000e+00 0.00000000e+00 0.00000000e+00 0.00000000e+00 0.00000000e+00 0.00000000e+00 0.00000000e+00 0.00000000e+00 0.00000000e+00 0.00000000e+00 0.00000000e+00 0.00000000e+00 0.00000000e+00 0.000000…
29	Ca2+	1.65	0	0	[ 0. 0.05008347 0.10016694 0.15025042 0.20033389 0.25041736 0.30050083 0.35058431 0.40066778 0.45075125 0.50083472 0.5509182 0.60100167 0.65108514 0.70116861 0.75125209 0.80133556 0.85141903 0.9015025 0.95158598 1.00166945 1.05175292 1.10183639 1.15191987 1.20200334 1.25208681 1.30217028 1.35225376 1.40233723 1.4524207 1.50250417 1.55258765 1.60267112 1.65275459 1.70283806 1.75292154 1.80300501 1…	[-2.25000000e+00 -1.99188590e+00 -1.83256180e+00 -1.73121411e+00 -1.66375306e+00 -1.61634476e+00 -1.58108161e+00 -1.55338747e+00 -1.53055190e+00 -1.51092245e+00 -1.49346048e+00 -1.47749373e+00 -1.46257547e+00 -1.44840194e+00 -1.43476270e+00 -1.42150968e+00 -1.40853741e+00 -1.39577008e+00 -1.38315278e+00 -1.37064552e+00 -1.35821905e+00 -1.34585193e+00 -1.33352838e+00 -1.32123678e+00 -1.30896857e+0…	6 THF - 12	[-1.69165609e+20 -4.08887420e+16 -3.14094250e+14 -9.93278352e+12 -6.81893196e+11 -7.64278753e+10 -1.20138844e+10 -2.41893917e+09 -5.88401830e+08 -1.66145124e+08 -5.29293297e+07 -1.86280688e+07 -7.12798579e+06 -2.92888816e+06 -1.27968334e+06 -5.89822290e+05 -2.84931912e+05 -1.43492119e+05 -7.49940030e+04 -4.05211523e+04 -2.25621672e+04 -1.29094301e+04 -7.57190375e+03 -4.54310163e+03 -2.78315492e+0…	[0.00000000e+00 0.00000000e+00 0.00000000e+00 0.00000000e+00 0.00000000e+00 0.00000000e+00 0.00000000e+00 0.00000000e+00 0.00000000e+00 0.00000000e+00 0.00000000e+00 0.00000000e+00 0.00000000e+00 0.00000000e+00 0.00000000e+00 0.00000000e+00 0.00000000e+00 0.00000000e+00 0.00000000e+00 0.00000000e+00 0.00000000e+00 0.00000000e+00 0.00000000e+00 0.00000000e+00 0.00000000e+00 0.00000000e+00 0.000000…	[0.00000000e+00 0.00000000e+00 0.00000000e+00 0.00000000e+00 0.00000000e+00 0.00000000e+00 0.00000000e+00 0.00000000e+00 0.00000000e+00 0.00000000e+00 0.00000000e+00 0.00000000e+00 0.00000000e+00 0.00000000e+00 0.00000000e+00 0.00000000e+00 0.00000000e+00 0.00000000e+00 0.00000000e+00 0.00000000e+00 0.00000000e+00 0.00000000e+00 0.00000000e+00 0.00000000e+00 0.00000000e+00 0.00000000e+00 0.000000…
30	Ca2+	1.65	0	0	[ 0. 0.05008347 0.10016694 0.15025042 0.20033389 0.25041736 0.30050083 0.35058431 0.40066778 0.45075125 0.50083472 0.5509182 0.60100167 0.65108514 0.70116861 0.75125209 0.80133556 0.85141903 0.9015025 0.95158598 1.00166945 1.05175292 1.10183639 1.15191987 1.20200334 1.25208681 1.30217028 1.35225376 1.40233723 1.4524207 1.50250417 1.55258765 1.60267112 1.65275459 1.70283806 1.75292154 1.80300501 1…	[-2.25000000e+00 -1.99188590e+00 -1.83256180e+00 -1.73121411e+00 -1.66375306e+00 -1.61634476e+00 -1.58108161e+00 -1.55338747e+00 -1.53055190e+00 -1.51092245e+00 -1.49346048e+00 -1.47749373e+00 -1.46257547e+00 -1.44840194e+00 -1.43476270e+00 -1.42150968e+00 -1.40853741e+00 -1.39577008e+00 -1.38315278e+00 -1.37064552e+00 -1.35821905e+00 -1.34585193e+00 -1.33352838e+00 -1.32123678e+00 -1.30896857e+0…	5 THF - 0	[-1.69165609e+20 -4.08887420e+16 -3.14094250e+14 -9.93278352e+12 -6.81893196e+11 -7.64278753e+10 -1.20138844e+10 -2.41893917e+09 -5.88401831e+08 -1.66145124e+08 -5.29293304e+07 -1.86280694e+07 -7.12798644e+06 -2.92888882e+06 -1.27968400e+06 -5.89822948e+05 -2.84932571e+05 -1.43492778e+05 -7.49946618e+04 -4.05218110e+04 -2.25628260e+04 -1.29100889e+04 -7.57256253e+03 -4.54376041e+03 -2.78381370e+0…	[0.00000000e+00 0.00000000e+00 0.00000000e+00 0.00000000e+00 0.00000000e+00 0.00000000e+00 0.00000000e+00 0.00000000e+00 0.00000000e+00 0.00000000e+00 0.00000000e+00 0.00000000e+00 0.00000000e+00 0.00000000e+00 0.00000000e+00 0.00000000e+00 0.00000000e+00 0.00000000e+00 0.00000000e+00 0.00000000e+00 0.00000000e+00 0.00000000e+00 0.00000000e+00 0.00000000e+00 0.00000000e+00 0.00000000e+00 0.000000…	[0.00000000e+00 0.00000000e+00 0.00000000e+00 0.00000000e+00 0.00000000e+00 0.00000000e+00 0.00000000e+00 0.00000000e+00 0.00000000e+00 0.00000000e+00 0.00000000e+00 0.00000000e+00 0.00000000e+00 0.00000000e+00 0.00000000e+00 0.00000000e+00 0.00000000e+00 0.00000000e+00 0.00000000e+00 0.00000000e+00 0.00000000e+00 0.00000000e+00 0.00000000e+00 0.00000000e+00 0.00000000e+00 0.00000000e+00 0.000000…
31	Ca2+	1.65	0	0	[ 0. 0.05008347 0.10016694 0.15025042 0.20033389 0.25041736 0.30050083 0.35058431 0.40066778 0.45075125 0.50083472 0.5509182 0.60100167 0.65108514 0.70116861 0.75125209 0.80133556 0.85141903 0.9015025 0.95158598 1.00166945 1.05175292 1.10183639 1.15191987 1.20200334 1.25208681 1.30217028 1.35225376 1.40233723 1.4524207 1.50250417 1.55258765 1.60267112 1.65275459 1.70283806 1.75292154 1.80300501 1…	[-2.25000000e+00 -1.99188590e+00 -1.83256180e+00 -1.73121411e+00 -1.66375306e+00 -1.61634476e+00 -1.58108161e+00 -1.55338747e+00 -1.53055190e+00 -1.51092245e+00 -1.49346048e+00 -1.47749373e+00 -1.46257547e+00 -1.44840194e+00 -1.43476270e+00 -1.42150968e+00 -1.40853741e+00 -1.39577008e+00 -1.38315278e+00 -1.37064552e+00 -1.35821905e+00 -1.34585193e+00 -1.33352838e+00 -1.32123678e+00 -1.30896857e+0…	5 THF - 1	[-1.69165609e+20 -4.08887420e+16 -3.14094250e+14 -9.93278352e+12 -6.81893196e+11 -7.64278753e+10 -1.20138844e+10 -2.41893917e+09 -5.88401831e+08 -1.66145124e+08 -5.29293306e+07 -1.86280697e+07 -7.12798668e+06 -2.92888905e+06 -1.27968423e+06 -5.89823182e+05 -2.84932805e+05 -1.43493012e+05 -7.49948956e+04 -4.05220448e+04 -2.25630598e+04 -1.29103227e+04 -7.57279628e+03 -4.54399416e+03 -2.78404745e+0…	[0.00000000e+00 0.00000000e+00 0.00000000e+00 0.00000000e+00 0.00000000e+00 0.00000000e+00 0.00000000e+00 0.00000000e+00 0.00000000e+00 0.00000000e+00 0.00000000e+00 0.00000000e+00 0.00000000e+00 0.00000000e+00 0.00000000e+00 0.00000000e+00 0.00000000e+00 0.00000000e+00 0.00000000e+00 0.00000000e+00 0.00000000e+00 0.00000000e+00 0.00000000e+00 0.00000000e+00 0.00000000e+00 0.00000000e+00 0.000000…	[0.00000000e+00 0.00000000e+00 0.00000000e+00 0.00000000e+00 0.00000000e+00 0.00000000e+00 0.00000000e+00 0.00000000e+00 0.00000000e+00 0.00000000e+00 0.00000000e+00 0.00000000e+00 0.00000000e+00 0.00000000e+00 0.00000000e+00 0.00000000e+00 0.00000000e+00 0.00000000e+00 0.00000000e+00 0.00000000e+00 0.00000000e+00 0.00000000e+00 0.00000000e+00 0.00000000e+00 0.00000000e+00 0.00000000e+00 0.000000…
32	CaBH4+	1.65	0	0.1	[ 0. 0.05008347 0.10016694 0.15025042 0.20033389 0.25041736 0.30050083 0.35058431 0.40066778 0.45075125 0.50083472 0.5509182 0.60100167 0.65108514 0.70116861 0.75125209 0.80133556 0.85141903 0.9015025 0.95158598 1.00166945 1.05175292 1.10183639 1.15191987 1.20200334 1.25208681 1.30217028 1.35225376 1.40233723 1.4524207 1.50250417 1.55258765 1.60267112 1.65275459 1.70283806 1.75292154 1.80300501 1…	[-2.35000000e+00 -2.07779788e+00 -1.90977777e+00 -1.80289847e+00 -1.73175535e+00 -1.68175948e+00 -1.64457164e+00 -1.61536594e+00 -1.59128399e+00 -1.57058315e+00 -1.55216809e+00 -1.53532987e+00 -1.51959736e+00 -1.50465024e+00 -1.49026656e+00 -1.47629018e+00 -1.46260988e+00 -1.44914570e+00 -1.43583974e+00 -1.42264982e+00 -1.40954511e+00 -1.39650299e+00 -1.38350681e+00 -1.37054433e+00 -1.35760651e+0…	4 THF - 0	[-1.69165609e+20 -4.08887420e+16 -3.14094250e+14 -9.93278352e+12 -6.81893196e+11 -7.64278753e+10 -1.20138845e+10 -2.41893919e+09 -5.88401852e+08 -1.66145145e+08 -5.29293515e+07 -1.86280905e+07 -7.12800749e+06 -2.92890985e+06 -1.27970502e+06 -5.89843953e+05 -2.84953564e+05 -1.43513758e+05 -7.50156184e+04 -4.05426845e+04 -2.25834803e+04 -1.29303216e+04 -7.59213898e+03 -4.56245028e+03 -2.80141385e+0…	[3.58656328e-10 3.58656328e-10 3.58656328e-10 3.58656328e-10 3.58656328e-10 3.58656328e-10 3.58656328e-10 3.58656328e-10 3.58656328e-10 3.58656328e-10 3.58656328e-10 3.58656328e-10 3.58656328e-10 3.58656328e-10 3.58656328e-10 3.58656328e-10 3.58656328e-10 3.58656328e-10 3.58656328e-10 3.58656328e-10 3.58656328e-10 3.58656328e-10 3.58656328e-10 3.58656328e-10 3.58656328e-10 3.58656328e-10 3.586563…	[3.58656328e-07 3.56864543e-07 3.55081710e-07 3.53307783e-07 3.51542719e-07 3.49786473e-07 3.48039000e-07 3.46300258e-07 3.44570202e-07 3.42848789e-07 3.41135976e-07 3.39431720e-07 3.37735978e-07 3.36048708e-07 3.34369867e-07 3.32699413e-07 3.31037304e-07 3.29383499e-07 3.27737957e-07 3.26100635e-07 3.24471492e-07 3.22850489e-07 3.21237584e-07 3.19632737e-07 3.18035907e-07 3.16447055e-07 3.148661…
33	CaBH4+	1.65	0	0.1	[ 0. 0.05008347 0.10016694 0.15025042 0.20033389 0.25041736 0.30050083 0.35058431 0.40066778 0.45075125 0.50083472 0.5509182 0.60100167 0.65108514 0.70116861 0.75125209 0.80133556 0.85141903 0.9015025 0.95158598 1.00166945 1.05175292 1.10183639 1.15191987 1.20200334 1.25208681 1.30217028 1.35225376 1.40233723 1.4524207 1.50250417 1.55258765 1.60267112 1.65275459 1.70283806 1.75292154 1.80300501 1…	[-2.35000000e+00 -2.07779788e+00 -1.90977777e+00 -1.80289847e+00 -1.73175535e+00 -1.68175948e+00 -1.64457164e+00 -1.61536594e+00 -1.59128399e+00 -1.57058315e+00 -1.55216809e+00 -1.53532987e+00 -1.51959736e+00 -1.50465024e+00 -1.49026656e+00 -1.47629018e+00 -1.46260988e+00 -1.44914570e+00 -1.43583974e+00 -1.42264982e+00 -1.40954511e+00 -1.39650299e+00 -1.38350681e+00 -1.37054433e+00 -1.35760651e+0…	4 THF - 1	[-1.69165609e+20 -4.08887420e+16 -3.14094250e+14 -9.93278352e+12 -6.81893196e+11 -7.64278753e+10 -1.20138845e+10 -2.41893919e+09 -5.88401852e+08 -1.66145145e+08 -5.29293512e+07 -1.86280902e+07 -7.12800723e+06 -2.92890959e+06 -1.27970476e+06 -5.89843693e+05 -2.84953304e+05 -1.43513499e+05 -7.50153584e+04 -4.05424246e+04 -2.25832204e+04 -1.29300616e+04 -7.59187904e+03 -4.56219034e+03 -2.80115391e+0…	[9.56416875e-10 9.56416875e-10 9.56416875e-10 9.56416875e-10 9.56416875e-10 9.56416875e-10 9.56416875e-10 9.56416875e-10 9.56416875e-10 9.56416875e-10 9.56416875e-10 9.56416875e-10 9.56416875e-10 9.56416875e-10 9.56416875e-10 9.56416875e-10 9.56416875e-10 9.56416875e-10 9.56416875e-10 9.56416875e-10 9.56416875e-10 9.56416875e-10 9.56416875e-10 9.56416875e-10 9.56416875e-10 9.56416875e-10 9.564168…	[9.56416875e-07 9.51638782e-07 9.46884560e-07 9.42154089e-07 9.37447251e-07 9.32763927e-07 9.28104000e-07 9.23467354e-07 9.18853871e-07 9.14263437e-07 9.09695936e-07 9.05151253e-07 9.00629274e-07 8.96129887e-07 8.91652977e-07 8.87198434e-07 8.82766145e-07 8.78355998e-07 8.73967884e-07 8.69601692e-07 8.65257313e-07 8.60934638e-07 8.56633558e-07 8.52353965e-07 8.48095753e-07 8.43858814e-07 8.396430…
34	CaBH4+	1.65	0	0.1	[ 0. 0.05008347 0.10016694 0.15025042 0.20033389 0.25041736 0.30050083 0.35058431 0.40066778 0.45075125 0.50083472 0.5509182 0.60100167 0.65108514 0.70116861 0.75125209 0.80133556 0.85141903 0.9015025 0.95158598 1.00166945 1.05175292 1.10183639 1.15191987 1.20200334 1.25208681 1.30217028 1.35225376 1.40233723 1.4524207 1.50250417 1.55258765 1.60267112 1.65275459 1.70283806 1.75292154 1.80300501 1…	[-2.35000000e+00 -2.07779788e+00 -1.90977777e+00 -1.80289847e+00 -1.73175535e+00 -1.68175948e+00 -1.64457164e+00 -1.61536594e+00 -1.59128399e+00 -1.57058315e+00 -1.55216809e+00 -1.53532987e+00 -1.51959736e+00 -1.50465024e+00 -1.49026656e+00 -1.47629018e+00 -1.46260988e+00 -1.44914570e+00 -1.43583974e+00 -1.42264982e+00 -1.40954511e+00 -1.39650299e+00 -1.38350681e+00 -1.37054433e+00 -1.35760651e+0…	4 THF - 2	[-1.69165609e+20 -4.08887420e+16 -3.14094250e+14 -9.93278352e+12 -6.81893196e+11 -7.64278753e+10 -1.20138845e+10 -2.41893919e+09 -5.88401852e+08 -1.66145145e+08 -5.29293515e+07 -1.86280905e+07 -7.12800749e+06 -2.92890985e+06 -1.27970502e+06 -5.89843960e+05 -2.84953570e+05 -1.43513765e+05 -7.50156250e+04 -4.05426911e+04 -2.25834869e+04 -1.29303282e+04 -7.59214557e+03 -4.56245688e+03 -2.80142045e+0…	[1.49440137e-09 1.49440137e-09 1.49440137e-09 1.49440137e-09 1.49440137e-09 1.49440137e-09 1.49440137e-09 1.49440137e-09 1.49440137e-09 1.49440137e-09 1.49440137e-09 1.49440137e-09 1.49440137e-09 1.49440137e-09 1.49440137e-09 1.49440137e-09 1.49440137e-09 1.49440137e-09 1.49440137e-09 1.49440137e-09 1.49440137e-09 1.49440137e-09 1.49440137e-09 1.49440137e-09 1.49440137e-09 1.49440137e-09 1.494401…	[1.49440137e-06 1.48693560e-06 1.47950712e-06 1.47211576e-06 1.46476133e-06 1.45744364e-06 1.45016250e-06 1.44291774e-06 1.43570917e-06 1.42853662e-06 1.42139990e-06 1.41429883e-06 1.40723324e-06 1.40020295e-06 1.39320778e-06 1.38624755e-06 1.37932210e-06 1.37243125e-06 1.36557482e-06 1.35875264e-06 1.35196455e-06 1.34521037e-06 1.33848993e-06 1.33180307e-06 1.32514961e-06 1.31852940e-06 1.311942…
35	CaBH4+	1.65	0	0.1	[ 0. 0.05008347 0.10016694 0.15025042 0.20033389 0.25041736 0.30050083 0.35058431 0.40066778 0.45075125 0.50083472 0.5509182 0.60100167 0.65108514 0.70116861 0.75125209 0.80133556 0.85141903 0.9015025 0.95158598 1.00166945 1.05175292 1.10183639 1.15191987 1.20200334 1.25208681 1.30217028 1.35225376 1.40233723 1.4524207 1.50250417 1.55258765 1.60267112 1.65275459 1.70283806 1.75292154 1.80300501 1…	[-2.35000000e+00 -2.07779788e+00 -1.90977777e+00 -1.80289847e+00 -1.73175535e+00 -1.68175948e+00 -1.64457164e+00 -1.61536594e+00 -1.59128399e+00 -1.57058315e+00 -1.55216809e+00 -1.53532987e+00 -1.51959736e+00 -1.50465024e+00 -1.49026656e+00 -1.47629018e+00 -1.46260988e+00 -1.44914570e+00 -1.43583974e+00 -1.42264982e+00 -1.40954511e+00 -1.39650299e+00 -1.38350681e+00 -1.37054433e+00 -1.35760651e+0…	5 THF - 0	[-1.69165609e+20 -4.08887420e+16 -3.14094250e+14 -9.93278352e+12 -6.81893196e+11 -7.64278753e+10 -1.20138845e+10 -2.41893919e+09 -5.88401852e+08 -1.66145145e+08 -5.29293510e+07 -1.86280900e+07 -7.12800700e+06 -2.92890936e+06 -1.27970453e+06 -5.89843462e+05 -2.84953072e+05 -1.43513267e+05 -7.50151269e+04 -4.05421930e+04 -2.25829888e+04 -1.29298301e+04 -7.59164747e+03 -4.56195877e+03 -2.80092234e+0…	[1.79328164e-10 1.79328164e-10 1.79328164e-10 1.79328164e-10 1.79328164e-10 1.79328164e-10 1.79328164e-10 1.79328164e-10 1.79328164e-10 1.79328164e-10 1.79328164e-10 1.79328164e-10 1.79328164e-10 1.79328164e-10 1.79328164e-10 1.79328164e-10 1.79328164e-10 1.79328164e-10 1.79328164e-10 1.79328164e-10 1.79328164e-10 1.79328164e-10 1.79328164e-10 1.79328164e-10 1.79328164e-10 1.79328164e-10 1.793281…	[1.79328164e-07 1.78432272e-07 1.77540855e-07 1.76653892e-07 1.75771360e-07 1.74893236e-07 1.74019500e-07 1.73150129e-07 1.72285101e-07 1.71424394e-07 1.70567988e-07 1.69715860e-07 1.68867989e-07 1.68024354e-07 1.67184933e-07 1.66349706e-07 1.65518652e-07 1.64691750e-07 1.63868978e-07 1.63050317e-07 1.62235746e-07 1.61425245e-07 1.60618792e-07 1.59816369e-07 1.59017954e-07 1.58223528e-07 1.574330…
36	CaBH4+	1.65	0	0.1	[ 0. 0.05008347 0.10016694 0.15025042 0.20033389 0.25041736 0.30050083 0.35058431 0.40066778 0.45075125 0.50083472 0.5509182 0.60100167 0.65108514 0.70116861 0.75125209 0.80133556 0.85141903 0.9015025 0.95158598 1.00166945 1.05175292 1.10183639 1.15191987 1.20200334 1.25208681 1.30217028 1.35225376 1.40233723 1.4524207 1.50250417 1.55258765 1.60267112 1.65275459 1.70283806 1.75292154 1.80300501 1…	[-2.35000000e+00 -2.07779788e+00 -1.90977777e+00 -1.80289847e+00 -1.73175535e+00 -1.68175948e+00 -1.64457164e+00 -1.61536594e+00 -1.59128399e+00 -1.57058315e+00 -1.55216809e+00 -1.53532987e+00 -1.51959736e+00 -1.50465024e+00 -1.49026656e+00 -1.47629018e+00 -1.46260988e+00 -1.44914570e+00 -1.43583974e+00 -1.42264982e+00 -1.40954511e+00 -1.39650299e+00 -1.38350681e+00 -1.37054433e+00 -1.35760651e+0…	5 THF - 1	[-1.69165609e+20 -4.08887420e+16 -3.14094250e+14 -9.93278352e+12 -6.81893196e+11 -7.64278753e+10 -1.20138845e+10 -2.41893919e+09 -5.88401852e+08 -1.66145145e+08 -5.29293510e+07 -1.86280900e+07 -7.12800704e+06 -2.92890940e+06 -1.27970457e+06 -5.89843503e+05 -2.84953113e+05 -1.43513308e+05 -7.50151680e+04 -4.05422341e+04 -2.25830299e+04 -1.29298712e+04 -7.59168856e+03 -4.56199987e+03 -2.80096344e+0…	[5.97760547e-11 5.97760547e-11 5.97760547e-11 5.97760547e-11 5.97760547e-11 5.97760547e-11 5.97760547e-11 5.97760547e-11 5.97760547e-11 5.97760547e-11 5.97760547e-11 5.97760547e-11 5.97760547e-11 5.97760547e-11 5.97760547e-11 5.97760547e-11 5.97760547e-11 5.97760547e-11 5.97760547e-11 5.97760547e-11 5.97760547e-11 5.97760547e-11 5.97760547e-11 5.97760547e-11 5.97760547e-11 5.97760547e-11 5.977605…	[5.97760547e-08 5.94774239e-08 5.91802850e-08 5.88846306e-08 5.85904532e-08 5.82977454e-08 5.80065000e-08 5.77167096e-08 5.74283670e-08 5.71414648e-08 5.68559960e-08 5.65719533e-08 5.62893296e-08 5.60081179e-08 5.57283111e-08 5.54499021e-08 5.51728840e-08 5.48972499e-08 5.46229928e-08 5.43501058e-08 5.40785821e-08 5.38084149e-08 5.35395974e-08 5.32721228e-08 5.30059846e-08 5.27411759e-08 5.247769…
37	CaBH4+	1.65	0	0.1	[ 0. 0.05008347 0.10016694 0.15025042 0.20033389 0.25041736 0.30050083 0.35058431 0.40066778 0.45075125 0.50083472 0.5509182 0.60100167 0.65108514 0.70116861 0.75125209 0.80133556 0.85141903 0.9015025 0.95158598 1.00166945 1.05175292 1.10183639 1.15191987 1.20200334 1.25208681 1.30217028 1.35225376 1.40233723 1.4524207 1.50250417 1.55258765 1.60267112 1.65275459 1.70283806 1.75292154 1.80300501 1…	[-2.35000000e+00 -2.07779788e+00 -1.90977777e+00 -1.80289847e+00 -1.73175535e+00 -1.68175948e+00 -1.64457164e+00 -1.61536594e+00 -1.59128399e+00 -1.57058315e+00 -1.55216809e+00 -1.53532987e+00 -1.51959736e+00 -1.50465024e+00 -1.49026656e+00 -1.47629018e+00 -1.46260988e+00 -1.44914570e+00 -1.43583974e+00 -1.42264982e+00 -1.40954511e+00 -1.39650299e+00 -1.38350681e+00 -1.37054433e+00 -1.35760651e+0…	5 THF - 2	[-1.69165609e+20 -4.08887420e+16 -3.14094250e+14 -9.93278352e+12 -6.81893196e+11 -7.64278753e+10 -1.20138845e+10 -2.41893919e+09 -5.88401852e+08 -1.66145145e+08 -5.29293509e+07 -1.86280899e+07 -7.12800688e+06 -2.92890924e+06 -1.27970441e+06 -5.89843349e+05 -2.84952959e+05 -1.43513154e+05 -7.50150139e+04 -4.05420800e+04 -2.25828759e+04 -1.29297171e+04 -7.59153450e+03 -4.56184580e+03 -2.80080937e+0…	[2.98880273e-10 2.98880273e-10 2.98880273e-10 2.98880273e-10 2.98880273e-10 2.98880273e-10 2.98880273e-10 2.98880273e-10 2.98880273e-10 2.98880273e-10 2.98880273e-10 2.98880273e-10 2.98880273e-10 2.98880273e-10 2.98880273e-10 2.98880273e-10 2.98880273e-10 2.98880273e-10 2.98880273e-10 2.98880273e-10 2.98880273e-10 2.98880273e-10 2.98880273e-10 2.98880273e-10 2.98880273e-10 2.98880273e-10 2.988802…	[2.98880273e-07 2.97387119e-07 2.95901425e-07 2.94423153e-07 2.92952266e-07 2.91488727e-07 2.90032500e-07 2.88583548e-07 2.87141835e-07 2.85707324e-07 2.84279980e-07 2.82859766e-07 2.81446648e-07 2.80040590e-07 2.78641555e-07 2.77249511e-07 2.75864420e-07 2.74486249e-07 2.73114964e-07 2.71750529e-07 2.70392910e-07 2.69042074e-07 2.67697987e-07 2.66360614e-07 2.65029923e-07 2.63705879e-07 2.623884…
38	CaBH4+	1.65	0	0.1	[ 0. 0.05008347 0.10016694 0.15025042 0.20033389 0.25041736 0.30050083 0.35058431 0.40066778 0.45075125 0.50083472 0.5509182 0.60100167 0.65108514 0.70116861 0.75125209 0.80133556 0.85141903 0.9015025 0.95158598 1.00166945 1.05175292 1.10183639 1.15191987 1.20200334 1.25208681 1.30217028 1.35225376 1.40233723 1.4524207 1.50250417 1.55258765 1.60267112 1.65275459 1.70283806 1.75292154 1.80300501 1…	[-2.35000000e+00 -2.07779788e+00 -1.90977777e+00 -1.80289847e+00 -1.73175535e+00 -1.68175948e+00 -1.64457164e+00 -1.61536594e+00 -1.59128399e+00 -1.57058315e+00 -1.55216809e+00 -1.53532987e+00 -1.51959736e+00 -1.50465024e+00 -1.49026656e+00 -1.47629018e+00 -1.46260988e+00 -1.44914570e+00 -1.43583974e+00 -1.42264982e+00 -1.40954511e+00 -1.39650299e+00 -1.38350681e+00 -1.37054433e+00 -1.35760651e+0…	5 THF - 3	[-1.69165609e+20 -4.08887420e+16 -3.14094250e+14 -9.93278352e+12 -6.81893196e+11 -7.64278753e+10 -1.20138845e+10 -2.41893919e+09 -5.88401852e+08 -1.66145145e+08 -5.29293512e+07 -1.86280902e+07 -7.12800718e+06 -2.92890954e+06 -1.27970471e+06 -5.89843643e+05 -2.84953254e+05 -1.43513448e+05 -7.50153081e+04 -4.05423742e+04 -2.25831701e+04 -1.29300113e+04 -7.59182871e+03 -4.56214001e+03 -2.80110358e+0…	[1.79328164e-10 1.79328164e-10 1.79328164e-10 1.79328164e-10 1.79328164e-10 1.79328164e-10 1.79328164e-10 1.79328164e-10 1.79328164e-10 1.79328164e-10 1.79328164e-10 1.79328164e-10 1.79328164e-10 1.79328164e-10 1.79328164e-10 1.79328164e-10 1.79328164e-10 1.79328164e-10 1.79328164e-10 1.79328164e-10 1.79328164e-10 1.79328164e-10 1.79328164e-10 1.79328164e-10 1.79328164e-10 1.79328164e-10 1.793281…	[1.79328164e-07 1.78432272e-07 1.77540855e-07 1.76653892e-07 1.75771360e-07 1.74893236e-07 1.74019500e-07 1.73150129e-07 1.72285101e-07 1.71424394e-07 1.70567988e-07 1.69715860e-07 1.68867989e-07 1.68024354e-07 1.67184933e-07 1.66349706e-07 1.65518652e-07 1.64691750e-07 1.63868978e-07 1.63050317e-07 1.62235746e-07 1.61425245e-07 1.60618792e-07 1.59816369e-07 1.59017954e-07 1.58223528e-07 1.574330…
39	CaBH4+	1.65	0	0.1	[ 0. 0.05008347 0.10016694 0.15025042 0.20033389 0.25041736 0.30050083 0.35058431 0.40066778 0.45075125 0.50083472 0.5509182 0.60100167 0.65108514 0.70116861 0.75125209 0.80133556 0.85141903 0.9015025 0.95158598 1.00166945 1.05175292 1.10183639 1.15191987 1.20200334 1.25208681 1.30217028 1.35225376 1.40233723 1.4524207 1.50250417 1.55258765 1.60267112 1.65275459 1.70283806 1.75292154 1.80300501 1…	[-2.35000000e+00 -2.07779788e+00 -1.90977777e+00 -1.80289847e+00 -1.73175535e+00 -1.68175948e+00 -1.64457164e+00 -1.61536594e+00 -1.59128399e+00 -1.57058315e+00 -1.55216809e+00 -1.53532987e+00 -1.51959736e+00 -1.50465024e+00 -1.49026656e+00 -1.47629018e+00 -1.46260988e+00 -1.44914570e+00 -1.43583974e+00 -1.42264982e+00 -1.40954511e+00 -1.39650299e+00 -1.38350681e+00 -1.37054433e+00 -1.35760651e+0…	5 THF - 4	[-1.69165609e+20 -4.08887420e+16 -3.14094250e+14 -9.93278352e+12 -6.81893196e+11 -7.64278753e+10 -1.20138845e+10 -2.41893919e+09 -5.88401852e+08 -1.66145145e+08 -5.29293508e+07 -1.86280898e+07 -7.12800684e+06 -2.92890920e+06 -1.27970437e+06 -5.89843302e+05 -2.84952912e+05 -1.43513107e+05 -7.50149669e+04 -4.05420330e+04 -2.25828288e+04 -1.29296701e+04 -7.59148745e+03 -4.56179876e+03 -2.80076233e+0…	[1.19552109e-10 1.19552109e-10 1.19552109e-10 1.19552109e-10 1.19552109e-10 1.19552109e-10 1.19552109e-10 1.19552109e-10 1.19552109e-10 1.19552109e-10 1.19552109e-10 1.19552109e-10 1.19552109e-10 1.19552109e-10 1.19552109e-10 1.19552109e-10 1.19552109e-10 1.19552109e-10 1.19552109e-10 1.19552109e-10 1.19552109e-10 1.19552109e-10 1.19552109e-10 1.19552109e-10 1.19552109e-10 1.19552109e-10 1.195521…	[1.19552109e-07 1.18954848e-07 1.18360570e-07 1.17769261e-07 1.17180906e-07 1.16595491e-07 1.16013000e-07 1.15433419e-07 1.14856734e-07 1.14282930e-07 1.13711992e-07 1.13143907e-07 1.12578659e-07 1.12016236e-07 1.11456622e-07 1.10899804e-07 1.10345768e-07 1.09794500e-07 1.09245986e-07 1.08700212e-07 1.08157164e-07 1.07616830e-07 1.07079195e-07 1.06544246e-07 1.06011969e-07 1.05482352e-07 1.049553…
40	CaBH4+	1.65	0	0.1	[ 0. 0.05008347 0.10016694 0.15025042 0.20033389 0.25041736 0.30050083 0.35058431 0.40066778 0.45075125 0.50083472 0.5509182 0.60100167 0.65108514 0.70116861 0.75125209 0.80133556 0.85141903 0.9015025 0.95158598 1.00166945 1.05175292 1.10183639 1.15191987 1.20200334 1.25208681 1.30217028 1.35225376 1.40233723 1.4524207 1.50250417 1.55258765 1.60267112 1.65275459 1.70283806 1.75292154 1.80300501 1…	[-2.35000000e+00 -2.07779788e+00 -1.90977777e+00 -1.80289847e+00 -1.73175535e+00 -1.68175948e+00 -1.64457164e+00 -1.61536594e+00 -1.59128399e+00 -1.57058315e+00 -1.55216809e+00 -1.53532987e+00 -1.51959736e+00 -1.50465024e+00 -1.49026656e+00 -1.47629018e+00 -1.46260988e+00 -1.44914570e+00 -1.43583974e+00 -1.42264982e+00 -1.40954511e+00 -1.39650299e+00 -1.38350681e+00 -1.37054433e+00 -1.35760651e+0…	5 THF - 5	[-1.69165609e+20 -4.08887420e+16 -3.14094250e+14 -9.93278352e+12 -6.81893196e+11 -7.64278753e+10 -1.20138845e+10 -2.41893919e+09 -5.88401852e+08 -1.66145145e+08 -5.29293511e+07 -1.86280902e+07 -7.12800714e+06 -2.92890950e+06 -1.27970467e+06 -5.89843607e+05 -2.84953218e+05 -1.43513412e+05 -7.50152724e+04 -4.05423385e+04 -2.25831343e+04 -1.29299756e+04 -7.59179296e+03 -4.56210427e+03 -2.80106784e+0…	[2.98880273e-10 2.98880273e-10 2.98880273e-10 2.98880273e-10 2.98880273e-10 2.98880273e-10 2.98880273e-10 2.98880273e-10 2.98880273e-10 2.98880273e-10 2.98880273e-10 2.98880273e-10 2.98880273e-10 2.98880273e-10 2.98880273e-10 2.98880273e-10 2.98880273e-10 2.98880273e-10 2.98880273e-10 2.98880273e-10 2.98880273e-10 2.98880273e-10 2.98880273e-10 2.98880273e-10 2.98880273e-10 2.98880273e-10 2.988802…	[2.98880273e-07 2.97387119e-07 2.95901425e-07 2.94423153e-07 2.92952266e-07 2.91488727e-07 2.90032500e-07 2.88583548e-07 2.87141835e-07 2.85707324e-07 2.84279980e-07 2.82859766e-07 2.81446648e-07 2.80040590e-07 2.78641555e-07 2.77249511e-07 2.75864420e-07 2.74486249e-07 2.73114964e-07 2.71750529e-07 2.70392910e-07 2.69042074e-07 2.67697987e-07 2.66360614e-07 2.65029923e-07 2.63705879e-07 2.623884…
41	CaBH4+	1.65	0	0.1	[ 0. 0.05008347 0.10016694 0.15025042 0.20033389 0.25041736 0.30050083 0.35058431 0.40066778 0.45075125 0.50083472 0.5509182 0.60100167 0.65108514 0.70116861 0.75125209 0.80133556 0.85141903 0.9015025 0.95158598 1.00166945 1.05175292 1.10183639 1.15191987 1.20200334 1.25208681 1.30217028 1.35225376 1.40233723 1.4524207 1.50250417 1.55258765 1.60267112 1.65275459 1.70283806 1.75292154 1.80300501 1…	[-2.35000000e+00 -2.07779788e+00 -1.90977777e+00 -1.80289847e+00 -1.73175535e+00 -1.68175948e+00 -1.64457164e+00 -1.61536594e+00 -1.59128399e+00 -1.57058315e+00 -1.55216809e+00 -1.53532987e+00 -1.51959736e+00 -1.50465024e+00 -1.49026656e+00 -1.47629018e+00 -1.46260988e+00 -1.44914570e+00 -1.43583974e+00 -1.42264982e+00 -1.40954511e+00 -1.39650299e+00 -1.38350681e+00 -1.37054433e+00 -1.35760651e+0…	5 THF - 6	[-1.69165609e+20 -4.08887420e+16 -3.14094250e+14 -9.93278352e+12 -6.81893196e+11 -7.64278753e+10 -1.20138845e+10 -2.41893919e+09 -5.88401852e+08 -1.66145145e+08 -5.29293512e+07 -1.86280903e+07 -7.12800725e+06 -2.92890961e+06 -1.27970478e+06 -5.89843715e+05 -2.84953326e+05 -1.43513521e+05 -7.50153807e+04 -4.05424469e+04 -2.25832427e+04 -1.29300839e+04 -7.59190133e+03 -4.56221263e+03 -2.80117620e+0…	[3.58656328e-10 3.58656328e-10 3.58656328e-10 3.58656328e-10 3.58656328e-10 3.58656328e-10 3.58656328e-10 3.58656328e-10 3.58656328e-10 3.58656328e-10 3.58656328e-10 3.58656328e-10 3.58656328e-10 3.58656328e-10 3.58656328e-10 3.58656328e-10 3.58656328e-10 3.58656328e-10 3.58656328e-10 3.58656328e-10 3.58656328e-10 3.58656328e-10 3.58656328e-10 3.58656328e-10 3.58656328e-10 3.58656328e-10 3.586563…	[3.58656328e-07 3.56864543e-07 3.55081710e-07 3.53307783e-07 3.51542719e-07 3.49786473e-07 3.48039000e-07 3.46300258e-07 3.44570202e-07 3.42848789e-07 3.41135976e-07 3.39431720e-07 3.37735978e-07 3.36048708e-07 3.34369867e-07 3.32699413e-07 3.31037304e-07 3.29383499e-07 3.27737957e-07 3.26100635e-07 3.24471492e-07 3.22850489e-07 3.21237584e-07 3.19632737e-07 3.18035907e-07 3.16447055e-07 3.148661…
42	CaBH4+	1.65	0	0.1	[ 0. 0.05008347 0.10016694 0.15025042 0.20033389 0.25041736 0.30050083 0.35058431 0.40066778 0.45075125 0.50083472 0.5509182 0.60100167 0.65108514 0.70116861 0.75125209 0.80133556 0.85141903 0.9015025 0.95158598 1.00166945 1.05175292 1.10183639 1.15191987 1.20200334 1.25208681 1.30217028 1.35225376 1.40233723 1.4524207 1.50250417 1.55258765 1.60267112 1.65275459 1.70283806 1.75292154 1.80300501 1…	[-2.35000000e+00 -2.07779788e+00 -1.90977777e+00 -1.80289847e+00 -1.73175535e+00 -1.68175948e+00 -1.64457164e+00 -1.61536594e+00 -1.59128399e+00 -1.57058315e+00 -1.55216809e+00 -1.53532987e+00 -1.51959736e+00 -1.50465024e+00 -1.49026656e+00 -1.47629018e+00 -1.46260988e+00 -1.44914570e+00 -1.43583974e+00 -1.42264982e+00 -1.40954511e+00 -1.39650299e+00 -1.38350681e+00 -1.37054433e+00 -1.35760651e+0…	5 THF - 7	[-1.69165609e+20 -4.08887420e+16 -3.14094250e+14 -9.93278352e+12 -6.81893196e+11 -7.64278753e+10 -1.20138845e+10 -2.41893919e+09 -5.88401852e+08 -1.66145145e+08 -5.29293509e+07 -1.86280899e+07 -7.12800686e+06 -2.92890922e+06 -1.27970439e+06 -5.89843324e+05 -2.84952935e+05 -1.43513130e+05 -7.50149898e+04 -4.05420559e+04 -2.25828517e+04 -1.29296930e+04 -7.59151037e+03 -4.56182167e+03 -2.80078524e+0…	[1.19552109e-10 1.19552109e-10 1.19552109e-10 1.19552109e-10 1.19552109e-10 1.19552109e-10 1.19552109e-10 1.19552109e-10 1.19552109e-10 1.19552109e-10 1.19552109e-10 1.19552109e-10 1.19552109e-10 1.19552109e-10 1.19552109e-10 1.19552109e-10 1.19552109e-10 1.19552109e-10 1.19552109e-10 1.19552109e-10 1.19552109e-10 1.19552109e-10 1.19552109e-10 1.19552109e-10 1.19552109e-10 1.19552109e-10 1.195521…	[1.19552109e-07 1.18954848e-07 1.18360570e-07 1.17769261e-07 1.17180906e-07 1.16595491e-07 1.16013000e-07 1.15433419e-07 1.14856734e-07 1.14282930e-07 1.13711992e-07 1.13143907e-07 1.12578659e-07 1.12016236e-07 1.11456622e-07 1.10899804e-07 1.10345768e-07 1.09794500e-07 1.09245986e-07 1.08700212e-07 1.08157164e-07 1.07616830e-07 1.07079195e-07 1.06544246e-07 1.06011969e-07 1.05482352e-07 1.049553…
43	CaBH4+	1.65	0	0.1	[ 0. 0.05008347 0.10016694 0.15025042 0.20033389 0.25041736 0.30050083 0.35058431 0.40066778 0.45075125 0.50083472 0.5509182 0.60100167 0.65108514 0.70116861 0.75125209 0.80133556 0.85141903 0.9015025 0.95158598 1.00166945 1.05175292 1.10183639 1.15191987 1.20200334 1.25208681 1.30217028 1.35225376 1.40233723 1.4524207 1.50250417 1.55258765 1.60267112 1.65275459 1.70283806 1.75292154 1.80300501 1…	[-2.35000000e+00 -2.07779788e+00 -1.90977777e+00 -1.80289847e+00 -1.73175535e+00 -1.68175948e+00 -1.64457164e+00 -1.61536594e+00 -1.59128399e+00 -1.57058315e+00 -1.55216809e+00 -1.53532987e+00 -1.51959736e+00 -1.50465024e+00 -1.49026656e+00 -1.47629018e+00 -1.46260988e+00 -1.44914570e+00 -1.43583974e+00 -1.42264982e+00 -1.40954511e+00 -1.39650299e+00 -1.38350681e+00 -1.37054433e+00 -1.35760651e+0…	5 THF - 8	[-1.69165609e+20 -4.08887420e+16 -3.14094250e+14 -9.93278352e+12 -6.81893196e+11 -7.64278753e+10 -1.20138845e+10 -2.41893919e+09 -5.88401852e+08 -1.66145145e+08 -5.29293508e+07 -1.86280899e+07 -7.12800686e+06 -2.92890922e+06 -1.27970439e+06 -5.89843322e+05 -2.84952933e+05 -1.43513128e+05 -7.50149875e+04 -4.05420537e+04 -2.25828495e+04 -1.29296907e+04 -7.59150812e+03 -4.56181943e+03 -2.80078300e+0…	[3.28768301e-10 3.28768301e-10 3.28768301e-10 3.28768301e-10 3.28768301e-10 3.28768301e-10 3.28768301e-10 3.28768301e-10 3.28768301e-10 3.28768301e-10 3.28768301e-10 3.28768301e-10 3.28768301e-10 3.28768301e-10 3.28768301e-10 3.28768301e-10 3.28768301e-10 3.28768301e-10 3.28768301e-10 3.28768301e-10 3.28768301e-10 3.28768301e-10 3.28768301e-10 3.28768301e-10 3.28768301e-10 3.28768301e-10 3.287683…	[3.28768301e-07 3.27125831e-07 3.25491567e-07 3.23865468e-07 3.22247492e-07 3.20637600e-07 3.19035750e-07 3.17441903e-07 3.15856018e-07 3.14278056e-07 3.12707978e-07 3.11145743e-07 3.09591313e-07 3.08044649e-07 3.06505711e-07 3.04974462e-07 3.03450862e-07 3.01934874e-07 3.00426460e-07 2.98925582e-07 2.97432201e-07 2.95946282e-07 2.94467786e-07 2.92996676e-07 2.91532915e-07 2.90076467e-07 2.886272…
44	CaBH4+	1.65	0	0.1	[ 0. 0.05008347 0.10016694 0.15025042 0.20033389 0.25041736 0.30050083 0.35058431 0.40066778 0.45075125 0.50083472 0.5509182 0.60100167 0.65108514 0.70116861 0.75125209 0.80133556 0.85141903 0.9015025 0.95158598 1.00166945 1.05175292 1.10183639 1.15191987 1.20200334 1.25208681 1.30217028 1.35225376 1.40233723 1.4524207 1.50250417 1.55258765 1.60267112 1.65275459 1.70283806 1.75292154 1.80300501 1…	[-2.35000000e+00 -2.07779788e+00 -1.90977777e+00 -1.80289847e+00 -1.73175535e+00 -1.68175948e+00 -1.64457164e+00 -1.61536594e+00 -1.59128399e+00 -1.57058315e+00 -1.55216809e+00 -1.53532987e+00 -1.51959736e+00 -1.50465024e+00 -1.49026656e+00 -1.47629018e+00 -1.46260988e+00 -1.44914570e+00 -1.43583974e+00 -1.42264982e+00 -1.40954511e+00 -1.39650299e+00 -1.38350681e+00 -1.37054433e+00 -1.35760651e+0…	5 THF - 9	[-1.69165609e+20 -4.08887420e+16 -3.14094250e+14 -9.93278352e+12 -6.81893196e+11 -7.64278753e+10 -1.20138845e+10 -2.41893919e+09 -5.88401852e+08 -1.66145145e+08 -5.29293510e+07 -1.86280900e+07 -7.12800697e+06 -2.92890933e+06 -1.27970450e+06 -5.89843433e+05 -2.84953044e+05 -1.43513239e+05 -7.50150985e+04 -4.05421646e+04 -2.25829604e+04 -1.29298017e+04 -7.59161906e+03 -4.56193037e+03 -2.80089394e+0…	[5.97760547e-11 5.97760547e-11 5.97760547e-11 5.97760547e-11 5.97760547e-11 5.97760547e-11 5.97760547e-11 5.97760547e-11 5.97760547e-11 5.97760547e-11 5.97760547e-11 5.97760547e-11 5.97760547e-11 5.97760547e-11 5.97760547e-11 5.97760547e-11 5.97760547e-11 5.97760547e-11 5.97760547e-11 5.97760547e-11 5.97760547e-11 5.97760547e-11 5.97760547e-11 5.97760547e-11 5.97760547e-11 5.97760547e-11 5.977605…	[5.97760547e-08 5.94774239e-08 5.91802850e-08 5.88846306e-08 5.85904532e-08 5.82977454e-08 5.80065000e-08 5.77167096e-08 5.74283670e-08 5.71414648e-08 5.68559960e-08 5.65719533e-08 5.62893296e-08 5.60081179e-08 5.57283111e-08 5.54499021e-08 5.51728840e-08 5.48972499e-08 5.46229928e-08 5.43501058e-08 5.40785821e-08 5.38084149e-08 5.35395974e-08 5.32721228e-08 5.30059846e-08 5.27411759e-08 5.247769…
45	CaBH4+	1.65	0	0.1	[ 0. 0.05008347 0.10016694 0.15025042 0.20033389 0.25041736 0.30050083 0.35058431 0.40066778 0.45075125 0.50083472 0.5509182 0.60100167 0.65108514 0.70116861 0.75125209 0.80133556 0.85141903 0.9015025 0.95158598 1.00166945 1.05175292 1.10183639 1.15191987 1.20200334 1.25208681 1.30217028 1.35225376 1.40233723 1.4524207 1.50250417 1.55258765 1.60267112 1.65275459 1.70283806 1.75292154 1.80300501 1…	[-2.35000000e+00 -2.07779788e+00 -1.90977777e+00 -1.80289847e+00 -1.73175535e+00 -1.68175948e+00 -1.64457164e+00 -1.61536594e+00 -1.59128399e+00 -1.57058315e+00 -1.55216809e+00 -1.53532987e+00 -1.51959736e+00 -1.50465024e+00 -1.49026656e+00 -1.47629018e+00 -1.46260988e+00 -1.44914570e+00 -1.43583974e+00 -1.42264982e+00 -1.40954511e+00 -1.39650299e+00 -1.38350681e+00 -1.37054433e+00 -1.35760651e+0…	5 THF - 10	[-1.69165609e+20 -4.08887420e+16 -3.14094250e+14 -9.93278352e+12 -6.81893196e+11 -7.64278753e+10 -1.20138845e+10 -2.41893919e+09 -5.88401852e+08 -1.66145145e+08 -5.29293508e+07 -1.86280898e+07 -7.12800682e+06 -2.92890918e+06 -1.27970435e+06 -5.89843282e+05 -2.84952893e+05 -1.43513087e+05 -7.50149471e+04 -4.05420132e+04 -2.25828091e+04 -1.29296503e+04 -7.59146768e+03 -4.56177899e+03 -2.80074256e+0…	[1.19552109e-10 1.19552109e-10 1.19552109e-10 1.19552109e-10 1.19552109e-10 1.19552109e-10 1.19552109e-10 1.19552109e-10 1.19552109e-10 1.19552109e-10 1.19552109e-10 1.19552109e-10 1.19552109e-10 1.19552109e-10 1.19552109e-10 1.19552109e-10 1.19552109e-10 1.19552109e-10 1.19552109e-10 1.19552109e-10 1.19552109e-10 1.19552109e-10 1.19552109e-10 1.19552109e-10 1.19552109e-10 1.19552109e-10 1.195521…	[1.19552109e-07 1.18954848e-07 1.18360570e-07 1.17769261e-07 1.17180906e-07 1.16595491e-07 1.16013000e-07 1.15433419e-07 1.14856734e-07 1.14282930e-07 1.13711992e-07 1.13143907e-07 1.12578659e-07 1.12016236e-07 1.11456622e-07 1.10899804e-07 1.10345768e-07 1.09794500e-07 1.09245986e-07 1.08700212e-07 1.08157164e-07 1.07616830e-07 1.07079195e-07 1.06544246e-07 1.06011969e-07 1.05482352e-07 1.049553…
46	CaBH4+	1.65	0	0.1	[ 0. 0.05008347 0.10016694 0.15025042 0.20033389 0.25041736 0.30050083 0.35058431 0.40066778 0.45075125 0.50083472 0.5509182 0.60100167 0.65108514 0.70116861 0.75125209 0.80133556 0.85141903 0.9015025 0.95158598 1.00166945 1.05175292 1.10183639 1.15191987 1.20200334 1.25208681 1.30217028 1.35225376 1.40233723 1.4524207 1.50250417 1.55258765 1.60267112 1.65275459 1.70283806 1.75292154 1.80300501 1…	[-2.35000000e+00 -2.07779788e+00 -1.90977777e+00 -1.80289847e+00 -1.73175535e+00 -1.68175948e+00 -1.64457164e+00 -1.61536594e+00 -1.59128399e+00 -1.57058315e+00 -1.55216809e+00 -1.53532987e+00 -1.51959736e+00 -1.50465024e+00 -1.49026656e+00 -1.47629018e+00 -1.46260988e+00 -1.44914570e+00 -1.43583974e+00 -1.42264982e+00 -1.40954511e+00 -1.39650299e+00 -1.38350681e+00 -1.37054433e+00 -1.35760651e+0…	5 THF - 11	[-1.69165609e+20 -4.08887420e+16 -3.14094250e+14 -9.93278352e+12 -6.81893196e+11 -7.64278753e+10 -1.20138845e+10 -2.41893919e+09 -5.88401852e+08 -1.66145145e+08 -5.29293509e+07 -1.86280899e+07 -7.12800692e+06 -2.92890928e+06 -1.27970445e+06 -5.89843390e+05 -2.84953000e+05 -1.43513195e+05 -7.50150548e+04 -4.05421210e+04 -2.25829168e+04 -1.29297580e+04 -7.59157543e+03 -4.56188673e+03 -2.80085030e+0…	[1.79328164e-10 1.79328164e-10 1.79328164e-10 1.79328164e-10 1.79328164e-10 1.79328164e-10 1.79328164e-10 1.79328164e-10 1.79328164e-10 1.79328164e-10 1.79328164e-10 1.79328164e-10 1.79328164e-10 1.79328164e-10 1.79328164e-10 1.79328164e-10 1.79328164e-10 1.79328164e-10 1.79328164e-10 1.79328164e-10 1.79328164e-10 1.79328164e-10 1.79328164e-10 1.79328164e-10 1.79328164e-10 1.79328164e-10 1.793281…	[1.79328164e-07 1.78432272e-07 1.77540855e-07 1.76653892e-07 1.75771360e-07 1.74893236e-07 1.74019500e-07 1.73150129e-07 1.72285101e-07 1.71424394e-07 1.70567988e-07 1.69715860e-07 1.68867989e-07 1.68024354e-07 1.67184933e-07 1.66349706e-07 1.65518652e-07 1.64691750e-07 1.63868978e-07 1.63050317e-07 1.62235746e-07 1.61425245e-07 1.60618792e-07 1.59816369e-07 1.59017954e-07 1.58223528e-07 1.574330…
47	CaBH4+	1.65	0	0.1	[ 0. 0.05008347 0.10016694 0.15025042 0.20033389 0.25041736 0.30050083 0.35058431 0.40066778 0.45075125 0.50083472 0.5509182 0.60100167 0.65108514 0.70116861 0.75125209 0.80133556 0.85141903 0.9015025 0.95158598 1.00166945 1.05175292 1.10183639 1.15191987 1.20200334 1.25208681 1.30217028 1.35225376 1.40233723 1.4524207 1.50250417 1.55258765 1.60267112 1.65275459 1.70283806 1.75292154 1.80300501 1…	[-2.35000000e+00 -2.07779788e+00 -1.90977777e+00 -1.80289847e+00 -1.73175535e+00 -1.68175948e+00 -1.64457164e+00 -1.61536594e+00 -1.59128399e+00 -1.57058315e+00 -1.55216809e+00 -1.53532987e+00 -1.51959736e+00 -1.50465024e+00 -1.49026656e+00 -1.47629018e+00 -1.46260988e+00 -1.44914570e+00 -1.43583974e+00 -1.42264982e+00 -1.40954511e+00 -1.39650299e+00 -1.38350681e+00 -1.37054433e+00 -1.35760651e+0…	5 THF - 12	[-1.69165609e+20 -4.08887420e+16 -3.14094250e+14 -9.93278352e+12 -6.81893196e+11 -7.64278753e+10 -1.20138845e+10 -2.41893919e+09 -5.88401852e+08 -1.66145145e+08 -5.29293508e+07 -1.86280898e+07 -7.12800682e+06 -2.92890918e+06 -1.27970435e+06 -5.89843285e+05 -2.84952896e+05 -1.43513091e+05 -7.50149508e+04 -4.05420169e+04 -2.25828128e+04 -1.29296540e+04 -7.59147138e+03 -4.56178269e+03 -2.80074626e+0…	[8.96640820e-10 8.96640820e-10 8.96640820e-10 8.96640820e-10 8.96640820e-10 8.96640820e-10 8.96640820e-10 8.96640820e-10 8.96640820e-10 8.96640820e-10 8.96640820e-10 8.96640820e-10 8.96640820e-10 8.96640820e-10 8.96640820e-10 8.96640820e-10 8.96640820e-10 8.96640820e-10 8.96640820e-10 8.96640820e-10 8.96640820e-10 8.96640820e-10 8.96640820e-10 8.96640820e-10 8.96640820e-10 8.96640820e-10 8.966408…	[8.96640820e-07 8.92161358e-07 8.87704275e-07 8.83269459e-07 8.78856798e-07 8.74466182e-07 8.70097500e-07 8.65750644e-07 8.61425504e-07 8.57121972e-07 8.52839940e-07 8.48579299e-07 8.44339945e-07 8.40121769e-07 8.35924666e-07 8.31748532e-07 8.27593260e-07 8.23458748e-07 8.19344891e-07 8.15251586e-07 8.11178731e-07 8.07126223e-07 8.03093961e-07 7.99081843e-07 7.95089768e-07 7.91117638e-07 7.871653…
48	CaBH4+	1.65	0	0.1	[ 0. 0.05008347 0.10016694 0.15025042 0.20033389 0.25041736 0.30050083 0.35058431 0.40066778 0.45075125 0.50083472 0.5509182 0.60100167 0.65108514 0.70116861 0.75125209 0.80133556 0.85141903 0.9015025 0.95158598 1.00166945 1.05175292 1.10183639 1.15191987 1.20200334 1.25208681 1.30217028 1.35225376 1.40233723 1.4524207 1.50250417 1.55258765 1.60267112 1.65275459 1.70283806 1.75292154 1.80300501 1…	[-2.35000000e+00 -2.07779788e+00 -1.90977777e+00 -1.80289847e+00 -1.73175535e+00 -1.68175948e+00 -1.64457164e+00 -1.61536594e+00 -1.59128399e+00 -1.57058315e+00 -1.55216809e+00 -1.53532987e+00 -1.51959736e+00 -1.50465024e+00 -1.49026656e+00 -1.47629018e+00 -1.46260988e+00 -1.44914570e+00 -1.43583974e+00 -1.42264982e+00 -1.40954511e+00 -1.39650299e+00 -1.38350681e+00 -1.37054433e+00 -1.35760651e+0…	5 THF - 13	[-1.69165609e+20 -4.08887420e+16 -3.14094250e+14 -9.93278352e+12 -6.81893196e+11 -7.64278753e+10 -1.20138845e+10 -2.41893919e+09 -5.88401852e+08 -1.66145145e+08 -5.29293509e+07 -1.86280900e+07 -7.12800694e+06 -2.92890930e+06 -1.27970447e+06 -5.89843407e+05 -2.84953017e+05 -1.43513212e+05 -7.50150719e+04 -4.05421381e+04 -2.25829339e+04 -1.29297751e+04 -7.59159252e+03 -4.56190383e+03 -2.80086740e+0…	[5.97760547e-11 5.97760547e-11 5.97760547e-11 5.97760547e-11 5.97760547e-11 5.97760547e-11 5.97760547e-11 5.97760547e-11 5.97760547e-11 5.97760547e-11 5.97760547e-11 5.97760547e-11 5.97760547e-11 5.97760547e-11 5.97760547e-11 5.97760547e-11 5.97760547e-11 5.97760547e-11 5.97760547e-11 5.97760547e-11 5.97760547e-11 5.97760547e-11 5.97760547e-11 5.97760547e-11 5.97760547e-11 5.97760547e-11 5.977605…	[5.97760547e-08 5.94774239e-08 5.91802850e-08 5.88846306e-08 5.85904532e-08 5.82977454e-08 5.80065000e-08 5.77167096e-08 5.74283670e-08 5.71414648e-08 5.68559960e-08 5.65719533e-08 5.62893296e-08 5.60081179e-08 5.57283111e-08 5.54499021e-08 5.51728840e-08 5.48972499e-08 5.46229928e-08 5.43501058e-08 5.40785821e-08 5.38084149e-08 5.35395974e-08 5.32721228e-08 5.30059846e-08 5.27411759e-08 5.247769…
49	Ca2+	1.65	0	0.1	[ 0. 0.05008347 0.10016694 0.15025042 0.20033389 0.25041736 0.30050083 0.35058431 0.40066778 0.45075125 0.50083472 0.5509182 0.60100167 0.65108514 0.70116861 0.75125209 0.80133556 0.85141903 0.9015025 0.95158598 1.00166945 1.05175292 1.10183639 1.15191987 1.20200334 1.25208681 1.30217028 1.35225376 1.40233723 1.4524207 1.50250417 1.55258765 1.60267112 1.65275459 1.70283806 1.75292154 1.80300501 1…	[-2.35000000e+00 -2.07779788e+00 -1.90977777e+00 -1.80289847e+00 -1.73175535e+00 -1.68175948e+00 -1.64457164e+00 -1.61536594e+00 -1.59128399e+00 -1.57058315e+00 -1.55216809e+00 -1.53532987e+00 -1.51959736e+00 -1.50465024e+00 -1.49026656e+00 -1.47629018e+00 -1.46260988e+00 -1.44914570e+00 -1.43583974e+00 -1.42264982e+00 -1.40954511e+00 -1.39650299e+00 -1.38350681e+00 -1.37054433e+00 -1.35760651e+0…	6 THF - 0	[-1.69165609e+20 -4.08887420e+16 -3.14094250e+14 -9.93278352e+12 -6.81893196e+11 -7.64278753e+10 -1.20138844e+10 -2.41893917e+09 -5.88401831e+08 -1.66145124e+08 -5.29293302e+07 -1.86280692e+07 -7.12798625e+06 -2.92888862e+06 -1.27968380e+06 -5.89822754e+05 -2.84932379e+05 -1.43492587e+05 -7.49944720e+04 -4.05216226e+04 -2.25626389e+04 -1.29099032e+04 -7.57237814e+03 -4.54357736e+03 -2.78363199e+0…	[0.00000000e+00 0.00000000e+00 0.00000000e+00 0.00000000e+00 0.00000000e+00 0.00000000e+00 0.00000000e+00 0.00000000e+00 0.00000000e+00 0.00000000e+00 0.00000000e+00 0.00000000e+00 0.00000000e+00 0.00000000e+00 0.00000000e+00 0.00000000e+00 0.00000000e+00 0.00000000e+00 0.00000000e+00 0.00000000e+00 0.00000000e+00 0.00000000e+00 0.00000000e+00 0.00000000e+00 0.00000000e+00 0.00000000e+00 0.000000…	[0.00000000e+00 0.00000000e+00 0.00000000e+00 0.00000000e+00 0.00000000e+00 0.00000000e+00 0.00000000e+00 0.00000000e+00 0.00000000e+00 0.00000000e+00 0.00000000e+00 0.00000000e+00 0.00000000e+00 0.00000000e+00 0.00000000e+00 0.00000000e+00 0.00000000e+00 0.00000000e+00 0.00000000e+00 0.00000000e+00 0.00000000e+00 0.00000000e+00 0.00000000e+00 0.00000000e+00 0.00000000e+00 0.00000000e+00 0.000000…
50	Ca2+	1.65	0	0.1	[ 0. 0.05008347 0.10016694 0.15025042 0.20033389 0.25041736 0.30050083 0.35058431 0.40066778 0.45075125 0.50083472 0.5509182 0.60100167 0.65108514 0.70116861 0.75125209 0.80133556 0.85141903 0.9015025 0.95158598 1.00166945 1.05175292 1.10183639 1.15191987 1.20200334 1.25208681 1.30217028 1.35225376 1.40233723 1.4524207 1.50250417 1.55258765 1.60267112 1.65275459 1.70283806 1.75292154 1.80300501 1…	[-2.35000000e+00 -2.07779788e+00 -1.90977777e+00 -1.80289847e+00 -1.73175535e+00 -1.68175948e+00 -1.64457164e+00 -1.61536594e+00 -1.59128399e+00 -1.57058315e+00 -1.55216809e+00 -1.53532987e+00 -1.51959736e+00 -1.50465024e+00 -1.49026656e+00 -1.47629018e+00 -1.46260988e+00 -1.44914570e+00 -1.43583974e+00 -1.42264982e+00 -1.40954511e+00 -1.39650299e+00 -1.38350681e+00 -1.37054433e+00 -1.35760651e+0…	6 THF - 1	[-1.69165609e+20 -4.08887420e+16 -3.14094250e+14 -9.93278352e+12 -6.81893196e+11 -7.64278753e+10 -1.20138844e+10 -2.41893917e+09 -5.88401831e+08 -1.66145124e+08 -5.29293304e+07 -1.86280694e+07 -7.12798640e+06 -2.92888877e+06 -1.27968395e+06 -5.89822905e+05 -2.84932529e+05 -1.43492737e+05 -7.49946225e+04 -4.05217731e+04 -2.25627894e+04 -1.29100537e+04 -7.57252866e+03 -4.54372788e+03 -2.78378251e+0…	[0.00000000e+00 0.00000000e+00 0.00000000e+00 0.00000000e+00 0.00000000e+00 0.00000000e+00 0.00000000e+00 0.00000000e+00 0.00000000e+00 0.00000000e+00 0.00000000e+00 0.00000000e+00 0.00000000e+00 0.00000000e+00 0.00000000e+00 0.00000000e+00 0.00000000e+00 0.00000000e+00 0.00000000e+00 0.00000000e+00 0.00000000e+00 0.00000000e+00 0.00000000e+00 0.00000000e+00 0.00000000e+00 0.00000000e+00 0.000000…	[0.00000000e+00 0.00000000e+00 0.00000000e+00 0.00000000e+00 0.00000000e+00 0.00000000e+00 0.00000000e+00 0.00000000e+00 0.00000000e+00 0.00000000e+00 0.00000000e+00 0.00000000e+00 0.00000000e+00 0.00000000e+00 0.00000000e+00 0.00000000e+00 0.00000000e+00 0.00000000e+00 0.00000000e+00 0.00000000e+00 0.00000000e+00 0.00000000e+00 0.00000000e+00 0.00000000e+00 0.00000000e+00 0.00000000e+00 0.000000…
51	Ca2+	1.65	0	0.1	[ 0. 0.05008347 0.10016694 0.15025042 0.20033389 0.25041736 0.30050083 0.35058431 0.40066778 0.45075125 0.50083472 0.5509182 0.60100167 0.65108514 0.70116861 0.75125209 0.80133556 0.85141903 0.9015025 0.95158598 1.00166945 1.05175292 1.10183639 1.15191987 1.20200334 1.25208681 1.30217028 1.35225376 1.40233723 1.4524207 1.50250417 1.55258765 1.60267112 1.65275459 1.70283806 1.75292154 1.80300501 1…	[-2.35000000e+00 -2.07779788e+00 -1.90977777e+00 -1.80289847e+00 -1.73175535e+00 -1.68175948e+00 -1.64457164e+00 -1.61536594e+00 -1.59128399e+00 -1.57058315e+00 -1.55216809e+00 -1.53532987e+00 -1.51959736e+00 -1.50465024e+00 -1.49026656e+00 -1.47629018e+00 -1.46260988e+00 -1.44914570e+00 -1.43583974e+00 -1.42264982e+00 -1.40954511e+00 -1.39650299e+00 -1.38350681e+00 -1.37054433e+00 -1.35760651e+0…	6 THF - 2	[-1.69165609e+20 -4.08887420e+16 -3.14094250e+14 -9.93278352e+12 -6.81893196e+11 -7.64278753e+10 -1.20138844e+10 -2.41893917e+09 -5.88401830e+08 -1.66145123e+08 -5.29293297e+07 -1.86280687e+07 -7.12798573e+06 -2.92888811e+06 -1.27968329e+06 -5.89822240e+05 -2.84931864e+05 -1.43492072e+05 -7.49939576e+04 -4.05211082e+04 -2.25621245e+04 -1.29093888e+04 -7.57186371e+03 -4.54306293e+03 -2.78311756e+0…	[0.00000000e+00 0.00000000e+00 0.00000000e+00 0.00000000e+00 0.00000000e+00 0.00000000e+00 0.00000000e+00 0.00000000e+00 0.00000000e+00 0.00000000e+00 0.00000000e+00 0.00000000e+00 0.00000000e+00 0.00000000e+00 0.00000000e+00 0.00000000e+00 0.00000000e+00 0.00000000e+00 0.00000000e+00 0.00000000e+00 0.00000000e+00 0.00000000e+00 0.00000000e+00 0.00000000e+00 0.00000000e+00 0.00000000e+00 0.000000…	[0.00000000e+00 0.00000000e+00 0.00000000e+00 0.00000000e+00 0.00000000e+00 0.00000000e+00 0.00000000e+00 0.00000000e+00 0.00000000e+00 0.00000000e+00 0.00000000e+00 0.00000000e+00 0.00000000e+00 0.00000000e+00 0.00000000e+00 0.00000000e+00 0.00000000e+00 0.00000000e+00 0.00000000e+00 0.00000000e+00 0.00000000e+00 0.00000000e+00 0.00000000e+00 0.00000000e+00 0.00000000e+00 0.00000000e+00 0.000000…
52	Ca2+	1.65	0	0.1	[ 0. 0.05008347 0.10016694 0.15025042 0.20033389 0.25041736 0.30050083 0.35058431 0.40066778 0.45075125 0.50083472 0.5509182 0.60100167 0.65108514 0.70116861 0.75125209 0.80133556 0.85141903 0.9015025 0.95158598 1.00166945 1.05175292 1.10183639 1.15191987 1.20200334 1.25208681 1.30217028 1.35225376 1.40233723 1.4524207 1.50250417 1.55258765 1.60267112 1.65275459 1.70283806 1.75292154 1.80300501 1…	[-2.35000000e+00 -2.07779788e+00 -1.90977777e+00 -1.80289847e+00 -1.73175535e+00 -1.68175948e+00 -1.64457164e+00 -1.61536594e+00 -1.59128399e+00 -1.57058315e+00 -1.55216809e+00 -1.53532987e+00 -1.51959736e+00 -1.50465024e+00 -1.49026656e+00 -1.47629018e+00 -1.46260988e+00 -1.44914570e+00 -1.43583974e+00 -1.42264982e+00 -1.40954511e+00 -1.39650299e+00 -1.38350681e+00 -1.37054433e+00 -1.35760651e+0…	6 THF - 3	[-1.69165609e+20 -4.08887420e+16 -3.14094250e+14 -9.93278352e+12 -6.81893196e+11 -7.64278753e+10 -1.20138844e+10 -2.41893917e+09 -5.88401831e+08 -1.66145124e+08 -5.29293300e+07 -1.86280691e+07 -7.12798608e+06 -2.92888846e+06 -1.27968364e+06 -5.89822590e+05 -2.84932214e+05 -1.43492423e+05 -7.49943079e+04 -4.05214585e+04 -2.25624748e+04 -1.29097391e+04 -7.57221402e+03 -4.54341324e+03 -2.78346787e+0…	[0.00000000e+00 0.00000000e+00 0.00000000e+00 0.00000000e+00 0.00000000e+00 0.00000000e+00 0.00000000e+00 0.00000000e+00 0.00000000e+00 0.00000000e+00 0.00000000e+00 0.00000000e+00 0.00000000e+00 0.00000000e+00 0.00000000e+00 0.00000000e+00 0.00000000e+00 0.00000000e+00 0.00000000e+00 0.00000000e+00 0.00000000e+00 0.00000000e+00 0.00000000e+00 0.00000000e+00 0.00000000e+00 0.00000000e+00 0.000000…	[0.00000000e+00 0.00000000e+00 0.00000000e+00 0.00000000e+00 0.00000000e+00 0.00000000e+00 0.00000000e+00 0.00000000e+00 0.00000000e+00 0.00000000e+00 0.00000000e+00 0.00000000e+00 0.00000000e+00 0.00000000e+00 0.00000000e+00 0.00000000e+00 0.00000000e+00 0.00000000e+00 0.00000000e+00 0.00000000e+00 0.00000000e+00 0.00000000e+00 0.00000000e+00 0.00000000e+00 0.00000000e+00 0.00000000e+00 0.000000…
53	Ca2+	1.65	0	0.1	[ 0. 0.05008347 0.10016694 0.15025042 0.20033389 0.25041736 0.30050083 0.35058431 0.40066778 0.45075125 0.50083472 0.5509182 0.60100167 0.65108514 0.70116861 0.75125209 0.80133556 0.85141903 0.9015025 0.95158598 1.00166945 1.05175292 1.10183639 1.15191987 1.20200334 1.25208681 1.30217028 1.35225376 1.40233723 1.4524207 1.50250417 1.55258765 1.60267112 1.65275459 1.70283806 1.75292154 1.80300501 1…	[-2.35000000e+00 -2.07779788e+00 -1.90977777e+00 -1.80289847e+00 -1.73175535e+00 -1.68175948e+00 -1.64457164e+00 -1.61536594e+00 -1.59128399e+00 -1.57058315e+00 -1.55216809e+00 -1.53532987e+00 -1.51959736e+00 -1.50465024e+00 -1.49026656e+00 -1.47629018e+00 -1.46260988e+00 -1.44914570e+00 -1.43583974e+00 -1.42264982e+00 -1.40954511e+00 -1.39650299e+00 -1.38350681e+00 -1.37054433e+00 -1.35760651e+0…	6 THF - 4	[-1.69165609e+20 -4.08887420e+16 -3.14094250e+14 -9.93278352e+12 -6.81893196e+11 -7.64278753e+10 -1.20138844e+10 -2.41893917e+09 -5.88401831e+08 -1.66145124e+08 -5.29293300e+07 -1.86280691e+07 -7.12798606e+06 -2.92888843e+06 -1.27968362e+06 -5.89822567e+05 -2.84932191e+05 -1.43492399e+05 -7.49942842e+04 -4.05214348e+04 -2.25624511e+04 -1.29097154e+04 -7.57219032e+03 -4.54338954e+03 -2.78344417e+0…	[0.00000000e+00 0.00000000e+00 0.00000000e+00 0.00000000e+00 0.00000000e+00 0.00000000e+00 0.00000000e+00 0.00000000e+00 0.00000000e+00 0.00000000e+00 0.00000000e+00 0.00000000e+00 0.00000000e+00 0.00000000e+00 0.00000000e+00 0.00000000e+00 0.00000000e+00 0.00000000e+00 0.00000000e+00 0.00000000e+00 0.00000000e+00 0.00000000e+00 0.00000000e+00 0.00000000e+00 0.00000000e+00 0.00000000e+00 0.000000…	[0.00000000e+00 0.00000000e+00 0.00000000e+00 0.00000000e+00 0.00000000e+00 0.00000000e+00 0.00000000e+00 0.00000000e+00 0.00000000e+00 0.00000000e+00 0.00000000e+00 0.00000000e+00 0.00000000e+00 0.00000000e+00 0.00000000e+00 0.00000000e+00 0.00000000e+00 0.00000000e+00 0.00000000e+00 0.00000000e+00 0.00000000e+00 0.00000000e+00 0.00000000e+00 0.00000000e+00 0.00000000e+00 0.00000000e+00 0.000000…
54	Ca2+	1.65	0	0.1	[ 0. 0.05008347 0.10016694 0.15025042 0.20033389 0.25041736 0.30050083 0.35058431 0.40066778 0.45075125 0.50083472 0.5509182 0.60100167 0.65108514 0.70116861 0.75125209 0.80133556 0.85141903 0.9015025 0.95158598 1.00166945 1.05175292 1.10183639 1.15191987 1.20200334 1.25208681 1.30217028 1.35225376 1.40233723 1.4524207 1.50250417 1.55258765 1.60267112 1.65275459 1.70283806 1.75292154 1.80300501 1…	[-2.35000000e+00 -2.07779788e+00 -1.90977777e+00 -1.80289847e+00 -1.73175535e+00 -1.68175948e+00 -1.64457164e+00 -1.61536594e+00 -1.59128399e+00 -1.57058315e+00 -1.55216809e+00 -1.53532987e+00 -1.51959736e+00 -1.50465024e+00 -1.49026656e+00 -1.47629018e+00 -1.46260988e+00 -1.44914570e+00 -1.43583974e+00 -1.42264982e+00 -1.40954511e+00 -1.39650299e+00 -1.38350681e+00 -1.37054433e+00 -1.35760651e+0…	6 THF - 5	[-1.69165609e+20 -4.08887420e+16 -3.14094250e+14 -9.93278352e+12 -6.81893196e+11 -7.64278753e+10 -1.20138844e+10 -2.41893917e+09 -5.88401830e+08 -1.66145124e+08 -5.29293298e+07 -1.86280688e+07 -7.12798583e+06 -2.92888821e+06 -1.27968339e+06 -5.89822341e+05 -2.84931966e+05 -1.43492174e+05 -7.49940590e+04 -4.05212096e+04 -2.25622259e+04 -1.29094902e+04 -7.57196515e+03 -4.54316438e+03 -2.78321901e+0…	[0.00000000e+00 0.00000000e+00 0.00000000e+00 0.00000000e+00 0.00000000e+00 0.00000000e+00 0.00000000e+00 0.00000000e+00 0.00000000e+00 0.00000000e+00 0.00000000e+00 0.00000000e+00 0.00000000e+00 0.00000000e+00 0.00000000e+00 0.00000000e+00 0.00000000e+00 0.00000000e+00 0.00000000e+00 0.00000000e+00 0.00000000e+00 0.00000000e+00 0.00000000e+00 0.00000000e+00 0.00000000e+00 0.00000000e+00 0.000000…	[0.00000000e+00 0.00000000e+00 0.00000000e+00 0.00000000e+00 0.00000000e+00 0.00000000e+00 0.00000000e+00 0.00000000e+00 0.00000000e+00 0.00000000e+00 0.00000000e+00 0.00000000e+00 0.00000000e+00 0.00000000e+00 0.00000000e+00 0.00000000e+00 0.00000000e+00 0.00000000e+00 0.00000000e+00 0.00000000e+00 0.00000000e+00 0.00000000e+00 0.00000000e+00 0.00000000e+00 0.00000000e+00 0.00000000e+00 0.000000…
55	Ca2+	1.65	0	0.1	[ 0. 0.05008347 0.10016694 0.15025042 0.20033389 0.25041736 0.30050083 0.35058431 0.40066778 0.45075125 0.50083472 0.5509182 0.60100167 0.65108514 0.70116861 0.75125209 0.80133556 0.85141903 0.9015025 0.95158598 1.00166945 1.05175292 1.10183639 1.15191987 1.20200334 1.25208681 1.30217028 1.35225376 1.40233723 1.4524207 1.50250417 1.55258765 1.60267112 1.65275459 1.70283806 1.75292154 1.80300501 1…	[-2.35000000e+00 -2.07779788e+00 -1.90977777e+00 -1.80289847e+00 -1.73175535e+00 -1.68175948e+00 -1.64457164e+00 -1.61536594e+00 -1.59128399e+00 -1.57058315e+00 -1.55216809e+00 -1.53532987e+00 -1.51959736e+00 -1.50465024e+00 -1.49026656e+00 -1.47629018e+00 -1.46260988e+00 -1.44914570e+00 -1.43583974e+00 -1.42264982e+00 -1.40954511e+00 -1.39650299e+00 -1.38350681e+00 -1.37054433e+00 -1.35760651e+0…	6 THF - 6	[-1.69165609e+20 -4.08887420e+16 -3.14094250e+14 -9.93278352e+12 -6.81893196e+11 -7.64278753e+10 -1.20138844e+10 -2.41893917e+09 -5.88401831e+08 -1.66145124e+08 -5.29293301e+07 -1.86280691e+07 -7.12798613e+06 -2.92888850e+06 -1.27968368e+06 -5.89822634e+05 -2.84932258e+05 -1.43492466e+05 -7.49943516e+04 -4.05215022e+04 -2.25625185e+04 -1.29097828e+04 -7.57225774e+03 -4.54345697e+03 -2.78351159e+0…	[0.00000000e+00 0.00000000e+00 0.00000000e+00 0.00000000e+00 0.00000000e+00 0.00000000e+00 0.00000000e+00 0.00000000e+00 0.00000000e+00 0.00000000e+00 0.00000000e+00 0.00000000e+00 0.00000000e+00 0.00000000e+00 0.00000000e+00 0.00000000e+00 0.00000000e+00 0.00000000e+00 0.00000000e+00 0.00000000e+00 0.00000000e+00 0.00000000e+00 0.00000000e+00 0.00000000e+00 0.00000000e+00 0.00000000e+00 0.000000…	[0.00000000e+00 0.00000000e+00 0.00000000e+00 0.00000000e+00 0.00000000e+00 0.00000000e+00 0.00000000e+00 0.00000000e+00 0.00000000e+00 0.00000000e+00 0.00000000e+00 0.00000000e+00 0.00000000e+00 0.00000000e+00 0.00000000e+00 0.00000000e+00 0.00000000e+00 0.00000000e+00 0.00000000e+00 0.00000000e+00 0.00000000e+00 0.00000000e+00 0.00000000e+00 0.00000000e+00 0.00000000e+00 0.00000000e+00 0.000000…
56	Ca2+	1.65	0	0.1	[ 0. 0.05008347 0.10016694 0.15025042 0.20033389 0.25041736 0.30050083 0.35058431 0.40066778 0.45075125 0.50083472 0.5509182 0.60100167 0.65108514 0.70116861 0.75125209 0.80133556 0.85141903 0.9015025 0.95158598 1.00166945 1.05175292 1.10183639 1.15191987 1.20200334 1.25208681 1.30217028 1.35225376 1.40233723 1.4524207 1.50250417 1.55258765 1.60267112 1.65275459 1.70283806 1.75292154 1.80300501 1…	[-2.35000000e+00 -2.07779788e+00 -1.90977777e+00 -1.80289847e+00 -1.73175535e+00 -1.68175948e+00 -1.64457164e+00 -1.61536594e+00 -1.59128399e+00 -1.57058315e+00 -1.55216809e+00 -1.53532987e+00 -1.51959736e+00 -1.50465024e+00 -1.49026656e+00 -1.47629018e+00 -1.46260988e+00 -1.44914570e+00 -1.43583974e+00 -1.42264982e+00 -1.40954511e+00 -1.39650299e+00 -1.38350681e+00 -1.37054433e+00 -1.35760651e+0…	6 THF - 7	[-1.69165609e+20 -4.08887420e+16 -3.14094250e+14 -9.93278352e+12 -6.81893196e+11 -7.64278753e+10 -1.20138844e+10 -2.41893917e+09 -5.88401831e+08 -1.66145124e+08 -5.29293301e+07 -1.86280691e+07 -7.12798610e+06 -2.92888848e+06 -1.27968366e+06 -5.89822611e+05 -2.84932235e+05 -1.43492444e+05 -7.49943288e+04 -4.05214794e+04 -2.25624957e+04 -1.29097600e+04 -7.57223495e+03 -4.54343417e+03 -2.78348880e+0…	[0.00000000e+00 0.00000000e+00 0.00000000e+00 0.00000000e+00 0.00000000e+00 0.00000000e+00 0.00000000e+00 0.00000000e+00 0.00000000e+00 0.00000000e+00 0.00000000e+00 0.00000000e+00 0.00000000e+00 0.00000000e+00 0.00000000e+00 0.00000000e+00 0.00000000e+00 0.00000000e+00 0.00000000e+00 0.00000000e+00 0.00000000e+00 0.00000000e+00 0.00000000e+00 0.00000000e+00 0.00000000e+00 0.00000000e+00 0.000000…	[0.00000000e+00 0.00000000e+00 0.00000000e+00 0.00000000e+00 0.00000000e+00 0.00000000e+00 0.00000000e+00 0.00000000e+00 0.00000000e+00 0.00000000e+00 0.00000000e+00 0.00000000e+00 0.00000000e+00 0.00000000e+00 0.00000000e+00 0.00000000e+00 0.00000000e+00 0.00000000e+00 0.00000000e+00 0.00000000e+00 0.00000000e+00 0.00000000e+00 0.00000000e+00 0.00000000e+00 0.00000000e+00 0.00000000e+00 0.000000…
57	Ca2+	1.65	0	0.1	[ 0. 0.05008347 0.10016694 0.15025042 0.20033389 0.25041736 0.30050083 0.35058431 0.40066778 0.45075125 0.50083472 0.5509182 0.60100167 0.65108514 0.70116861 0.75125209 0.80133556 0.85141903 0.9015025 0.95158598 1.00166945 1.05175292 1.10183639 1.15191987 1.20200334 1.25208681 1.30217028 1.35225376 1.40233723 1.4524207 1.50250417 1.55258765 1.60267112 1.65275459 1.70283806 1.75292154 1.80300501 1…	[-2.35000000e+00 -2.07779788e+00 -1.90977777e+00 -1.80289847e+00 -1.73175535e+00 -1.68175948e+00 -1.64457164e+00 -1.61536594e+00 -1.59128399e+00 -1.57058315e+00 -1.55216809e+00 -1.53532987e+00 -1.51959736e+00 -1.50465024e+00 -1.49026656e+00 -1.47629018e+00 -1.46260988e+00 -1.44914570e+00 -1.43583974e+00 -1.42264982e+00 -1.40954511e+00 -1.39650299e+00 -1.38350681e+00 -1.37054433e+00 -1.35760651e+0…	6 THF - 8	[-1.69165609e+20 -4.08887420e+16 -3.14094250e+14 -9.93278352e+12 -6.81893196e+11 -7.64278753e+10 -1.20138844e+10 -2.41893917e+09 -5.88401831e+08 -1.66145124e+08 -5.29293300e+07 -1.86280690e+07 -7.12798600e+06 -2.92888837e+06 -1.27968356e+06 -5.89822507e+05 -2.84932131e+05 -1.43492340e+05 -7.49942248e+04 -4.05213754e+04 -2.25623917e+04 -1.29096560e+04 -7.57213091e+03 -4.54333013e+03 -2.78338476e+0…	[0.00000000e+00 0.00000000e+00 0.00000000e+00 0.00000000e+00 0.00000000e+00 0.00000000e+00 0.00000000e+00 0.00000000e+00 0.00000000e+00 0.00000000e+00 0.00000000e+00 0.00000000e+00 0.00000000e+00 0.00000000e+00 0.00000000e+00 0.00000000e+00 0.00000000e+00 0.00000000e+00 0.00000000e+00 0.00000000e+00 0.00000000e+00 0.00000000e+00 0.00000000e+00 0.00000000e+00 0.00000000e+00 0.00000000e+00 0.000000…	[0.00000000e+00 0.00000000e+00 0.00000000e+00 0.00000000e+00 0.00000000e+00 0.00000000e+00 0.00000000e+00 0.00000000e+00 0.00000000e+00 0.00000000e+00 0.00000000e+00 0.00000000e+00 0.00000000e+00 0.00000000e+00 0.00000000e+00 0.00000000e+00 0.00000000e+00 0.00000000e+00 0.00000000e+00 0.00000000e+00 0.00000000e+00 0.00000000e+00 0.00000000e+00 0.00000000e+00 0.00000000e+00 0.00000000e+00 0.000000…
58	Ca2+	1.65	0	0.1	[ 0. 0.05008347 0.10016694 0.15025042 0.20033389 0.25041736 0.30050083 0.35058431 0.40066778 0.45075125 0.50083472 0.5509182 0.60100167 0.65108514 0.70116861 0.75125209 0.80133556 0.85141903 0.9015025 0.95158598 1.00166945 1.05175292 1.10183639 1.15191987 1.20200334 1.25208681 1.30217028 1.35225376 1.40233723 1.4524207 1.50250417 1.55258765 1.60267112 1.65275459 1.70283806 1.75292154 1.80300501 1…	[-2.35000000e+00 -2.07779788e+00 -1.90977777e+00 -1.80289847e+00 -1.73175535e+00 -1.68175948e+00 -1.64457164e+00 -1.61536594e+00 -1.59128399e+00 -1.57058315e+00 -1.55216809e+00 -1.53532987e+00 -1.51959736e+00 -1.50465024e+00 -1.49026656e+00 -1.47629018e+00 -1.46260988e+00 -1.44914570e+00 -1.43583974e+00 -1.42264982e+00 -1.40954511e+00 -1.39650299e+00 -1.38350681e+00 -1.37054433e+00 -1.35760651e+0…	6 THF - 9	[-1.69165609e+20 -4.08887420e+16 -3.14094250e+14 -9.93278352e+12 -6.81893196e+11 -7.64278753e+10 -1.20138844e+10 -2.41893917e+09 -5.88401831e+08 -1.66145124e+08 -5.29293303e+07 -1.86280693e+07 -7.12798629e+06 -2.92888867e+06 -1.27968385e+06 -5.89822803e+05 -2.84932427e+05 -1.43492636e+05 -7.49945208e+04 -4.05216714e+04 -2.25626877e+04 -1.29099520e+04 -7.57242697e+03 -4.54362619e+03 -2.78368082e+0…	[0.00000000e+00 0.00000000e+00 0.00000000e+00 0.00000000e+00 0.00000000e+00 0.00000000e+00 0.00000000e+00 0.00000000e+00 0.00000000e+00 0.00000000e+00 0.00000000e+00 0.00000000e+00 0.00000000e+00 0.00000000e+00 0.00000000e+00 0.00000000e+00 0.00000000e+00 0.00000000e+00 0.00000000e+00 0.00000000e+00 0.00000000e+00 0.00000000e+00 0.00000000e+00 0.00000000e+00 0.00000000e+00 0.00000000e+00 0.000000…	[0.00000000e+00 0.00000000e+00 0.00000000e+00 0.00000000e+00 0.00000000e+00 0.00000000e+00 0.00000000e+00 0.00000000e+00 0.00000000e+00 0.00000000e+00 0.00000000e+00 0.00000000e+00 0.00000000e+00 0.00000000e+00 0.00000000e+00 0.00000000e+00 0.00000000e+00 0.00000000e+00 0.00000000e+00 0.00000000e+00 0.00000000e+00 0.00000000e+00 0.00000000e+00 0.00000000e+00 0.00000000e+00 0.00000000e+00 0.000000…
59	Ca2+	1.65	0	0.1	[ 0. 0.05008347 0.10016694 0.15025042 0.20033389 0.25041736 0.30050083 0.35058431 0.40066778 0.45075125 0.50083472 0.5509182 0.60100167 0.65108514 0.70116861 0.75125209 0.80133556 0.85141903 0.9015025 0.95158598 1.00166945 1.05175292 1.10183639 1.15191987 1.20200334 1.25208681 1.30217028 1.35225376 1.40233723 1.4524207 1.50250417 1.55258765 1.60267112 1.65275459 1.70283806 1.75292154 1.80300501 1…	[-2.35000000e+00 -2.07779788e+00 -1.90977777e+00 -1.80289847e+00 -1.73175535e+00 -1.68175948e+00 -1.64457164e+00 -1.61536594e+00 -1.59128399e+00 -1.57058315e+00 -1.55216809e+00 -1.53532987e+00 -1.51959736e+00 -1.50465024e+00 -1.49026656e+00 -1.47629018e+00 -1.46260988e+00 -1.44914570e+00 -1.43583974e+00 -1.42264982e+00 -1.40954511e+00 -1.39650299e+00 -1.38350681e+00 -1.37054433e+00 -1.35760651e+0…	6 THF - 10	[-1.69165609e+20 -4.08887420e+16 -3.14094250e+14 -9.93278352e+12 -6.81893196e+11 -7.64278753e+10 -1.20138844e+10 -2.41893917e+09 -5.88401830e+08 -1.66145124e+08 -5.29293298e+07 -1.86280688e+07 -7.12798583e+06 -2.92888820e+06 -1.27968339e+06 -5.89822336e+05 -2.84931960e+05 -1.43492168e+05 -7.49940536e+04 -4.05212042e+04 -2.25622205e+04 -1.29094848e+04 -7.57195972e+03 -4.54315895e+03 -2.78321358e+0…	[0.00000000e+00 0.00000000e+00 0.00000000e+00 0.00000000e+00 0.00000000e+00 0.00000000e+00 0.00000000e+00 0.00000000e+00 0.00000000e+00 0.00000000e+00 0.00000000e+00 0.00000000e+00 0.00000000e+00 0.00000000e+00 0.00000000e+00 0.00000000e+00 0.00000000e+00 0.00000000e+00 0.00000000e+00 0.00000000e+00 0.00000000e+00 0.00000000e+00 0.00000000e+00 0.00000000e+00 0.00000000e+00 0.00000000e+00 0.000000…	[0.00000000e+00 0.00000000e+00 0.00000000e+00 0.00000000e+00 0.00000000e+00 0.00000000e+00 0.00000000e+00 0.00000000e+00 0.00000000e+00 0.00000000e+00 0.00000000e+00 0.00000000e+00 0.00000000e+00 0.00000000e+00 0.00000000e+00 0.00000000e+00 0.00000000e+00 0.00000000e+00 0.00000000e+00 0.00000000e+00 0.00000000e+00 0.00000000e+00 0.00000000e+00 0.00000000e+00 0.00000000e+00 0.00000000e+00 0.000000…
60	Ca2+	1.65	0	0.1	[ 0. 0.05008347 0.10016694 0.15025042 0.20033389 0.25041736 0.30050083 0.35058431 0.40066778 0.45075125 0.50083472 0.5509182 0.60100167 0.65108514 0.70116861 0.75125209 0.80133556 0.85141903 0.9015025 0.95158598 1.00166945 1.05175292 1.10183639 1.15191987 1.20200334 1.25208681 1.30217028 1.35225376 1.40233723 1.4524207 1.50250417 1.55258765 1.60267112 1.65275459 1.70283806 1.75292154 1.80300501 1…	[-2.35000000e+00 -2.07779788e+00 -1.90977777e+00 -1.80289847e+00 -1.73175535e+00 -1.68175948e+00 -1.64457164e+00 -1.61536594e+00 -1.59128399e+00 -1.57058315e+00 -1.55216809e+00 -1.53532987e+00 -1.51959736e+00 -1.50465024e+00 -1.49026656e+00 -1.47629018e+00 -1.46260988e+00 -1.44914570e+00 -1.43583974e+00 -1.42264982e+00 -1.40954511e+00 -1.39650299e+00 -1.38350681e+00 -1.37054433e+00 -1.35760651e+0…	6 THF - 11	[-1.69165609e+20 -4.08887420e+16 -3.14094250e+14 -9.93278352e+12 -6.81893196e+11 -7.64278753e+10 -1.20138844e+10 -2.41893917e+09 -5.88401831e+08 -1.66145124e+08 -5.29293298e+07 -1.86280689e+07 -7.12798586e+06 -2.92888824e+06 -1.27968342e+06 -5.89822368e+05 -2.84931992e+05 -1.43492201e+05 -7.49940858e+04 -4.05212364e+04 -2.25622527e+04 -1.29095170e+04 -7.57199196e+03 -4.54319118e+03 -2.78324581e+0…	[0.00000000e+00 0.00000000e+00 0.00000000e+00 0.00000000e+00 0.00000000e+00 0.00000000e+00 0.00000000e+00 0.00000000e+00 0.00000000e+00 0.00000000e+00 0.00000000e+00 0.00000000e+00 0.00000000e+00 0.00000000e+00 0.00000000e+00 0.00000000e+00 0.00000000e+00 0.00000000e+00 0.00000000e+00 0.00000000e+00 0.00000000e+00 0.00000000e+00 0.00000000e+00 0.00000000e+00 0.00000000e+00 0.00000000e+00 0.000000…	[0.00000000e+00 0.00000000e+00 0.00000000e+00 0.00000000e+00 0.00000000e+00 0.00000000e+00 0.00000000e+00 0.00000000e+00 0.00000000e+00 0.00000000e+00 0.00000000e+00 0.00000000e+00 0.00000000e+00 0.00000000e+00 0.00000000e+00 0.00000000e+00 0.00000000e+00 0.00000000e+00 0.00000000e+00 0.00000000e+00 0.00000000e+00 0.00000000e+00 0.00000000e+00 0.00000000e+00 0.00000000e+00 0.00000000e+00 0.000000…
61	Ca2+	1.65	0	0.1	[ 0. 0.05008347 0.10016694 0.15025042 0.20033389 0.25041736 0.30050083 0.35058431 0.40066778 0.45075125 0.50083472 0.5509182 0.60100167 0.65108514 0.70116861 0.75125209 0.80133556 0.85141903 0.9015025 0.95158598 1.00166945 1.05175292 1.10183639 1.15191987 1.20200334 1.25208681 1.30217028 1.35225376 1.40233723 1.4524207 1.50250417 1.55258765 1.60267112 1.65275459 1.70283806 1.75292154 1.80300501 1…	[-2.35000000e+00 -2.07779788e+00 -1.90977777e+00 -1.80289847e+00 -1.73175535e+00 -1.68175948e+00 -1.64457164e+00 -1.61536594e+00 -1.59128399e+00 -1.57058315e+00 -1.55216809e+00 -1.53532987e+00 -1.51959736e+00 -1.50465024e+00 -1.49026656e+00 -1.47629018e+00 -1.46260988e+00 -1.44914570e+00 -1.43583974e+00 -1.42264982e+00 -1.40954511e+00 -1.39650299e+00 -1.38350681e+00 -1.37054433e+00 -1.35760651e+0…	6 THF - 12	[-1.69165609e+20 -4.08887420e+16 -3.14094250e+14 -9.93278352e+12 -6.81893196e+11 -7.64278753e+10 -1.20138844e+10 -2.41893917e+09 -5.88401830e+08 -1.66145123e+08 -5.29293297e+07 -1.86280688e+07 -7.12798577e+06 -2.92888815e+06 -1.27968333e+06 -5.89822279e+05 -2.84931903e+05 -1.43492112e+05 -7.49939968e+04 -4.05211474e+04 -2.25621637e+04 -1.29094279e+04 -7.57190288e+03 -4.54310211e+03 -2.78315674e+0…	[0.00000000e+00 0.00000000e+00 0.00000000e+00 0.00000000e+00 0.00000000e+00 0.00000000e+00 0.00000000e+00 0.00000000e+00 0.00000000e+00 0.00000000e+00 0.00000000e+00 0.00000000e+00 0.00000000e+00 0.00000000e+00 0.00000000e+00 0.00000000e+00 0.00000000e+00 0.00000000e+00 0.00000000e+00 0.00000000e+00 0.00000000e+00 0.00000000e+00 0.00000000e+00 0.00000000e+00 0.00000000e+00 0.00000000e+00 0.000000…	[0.00000000e+00 0.00000000e+00 0.00000000e+00 0.00000000e+00 0.00000000e+00 0.00000000e+00 0.00000000e+00 0.00000000e+00 0.00000000e+00 0.00000000e+00 0.00000000e+00 0.00000000e+00 0.00000000e+00 0.00000000e+00 0.00000000e+00 0.00000000e+00 0.00000000e+00 0.00000000e+00 0.00000000e+00 0.00000000e+00 0.00000000e+00 0.00000000e+00 0.00000000e+00 0.00000000e+00 0.00000000e+00 0.00000000e+00 0.000000…
62	Ca2+	1.65	0	0.1	[ 0. 0.05008347 0.10016694 0.15025042 0.20033389 0.25041736 0.30050083 0.35058431 0.40066778 0.45075125 0.50083472 0.5509182 0.60100167 0.65108514 0.70116861 0.75125209 0.80133556 0.85141903 0.9015025 0.95158598 1.00166945 1.05175292 1.10183639 1.15191987 1.20200334 1.25208681 1.30217028 1.35225376 1.40233723 1.4524207 1.50250417 1.55258765 1.60267112 1.65275459 1.70283806 1.75292154 1.80300501 1…	[-2.35000000e+00 -2.07779788e+00 -1.90977777e+00 -1.80289847e+00 -1.73175535e+00 -1.68175948e+00 -1.64457164e+00 -1.61536594e+00 -1.59128399e+00 -1.57058315e+00 -1.55216809e+00 -1.53532987e+00 -1.51959736e+00 -1.50465024e+00 -1.49026656e+00 -1.47629018e+00 -1.46260988e+00 -1.44914570e+00 -1.43583974e+00 -1.42264982e+00 -1.40954511e+00 -1.39650299e+00 -1.38350681e+00 -1.37054433e+00 -1.35760651e+0…	5 THF - 0	[-1.69165609e+20 -4.08887420e+16 -3.14094250e+14 -9.93278352e+12 -6.81893196e+11 -7.64278753e+10 -1.20138844e+10 -2.41893917e+09 -5.88401831e+08 -1.66145124e+08 -5.29293304e+07 -1.86280694e+07 -7.12798643e+06 -2.92888881e+06 -1.27968399e+06 -5.89822938e+05 -2.84932562e+05 -1.43492770e+05 -7.49946555e+04 -4.05218061e+04 -2.25628224e+04 -1.29100867e+04 -7.57256167e+03 -4.54376089e+03 -2.78381552e+0…	[0.00000000e+00 0.00000000e+00 0.00000000e+00 0.00000000e+00 0.00000000e+00 0.00000000e+00 0.00000000e+00 0.00000000e+00 0.00000000e+00 0.00000000e+00 0.00000000e+00 0.00000000e+00 0.00000000e+00 0.00000000e+00 0.00000000e+00 0.00000000e+00 0.00000000e+00 0.00000000e+00 0.00000000e+00 0.00000000e+00 0.00000000e+00 0.00000000e+00 0.00000000e+00 0.00000000e+00 0.00000000e+00 0.00000000e+00 0.000000…	[0.00000000e+00 0.00000000e+00 0.00000000e+00 0.00000000e+00 0.00000000e+00 0.00000000e+00 0.00000000e+00 0.00000000e+00 0.00000000e+00 0.00000000e+00 0.00000000e+00 0.00000000e+00 0.00000000e+00 0.00000000e+00 0.00000000e+00 0.00000000e+00 0.00000000e+00 0.00000000e+00 0.00000000e+00 0.00000000e+00 0.00000000e+00 0.00000000e+00 0.00000000e+00 0.00000000e+00 0.00000000e+00 0.00000000e+00 0.000000…
63	Ca2+	1.65	0	0.1	[ 0. 0.05008347 0.10016694 0.15025042 0.20033389 0.25041736 0.30050083 0.35058431 0.40066778 0.45075125 0.50083472 0.5509182 0.60100167 0.65108514 0.70116861 0.75125209 0.80133556 0.85141903 0.9015025 0.95158598 1.00166945 1.05175292 1.10183639 1.15191987 1.20200334 1.25208681 1.30217028 1.35225376 1.40233723 1.4524207 1.50250417 1.55258765 1.60267112 1.65275459 1.70283806 1.75292154 1.80300501 1…	[-2.35000000e+00 -2.07779788e+00 -1.90977777e+00 -1.80289847e+00 -1.73175535e+00 -1.68175948e+00 -1.64457164e+00 -1.61536594e+00 -1.59128399e+00 -1.57058315e+00 -1.55216809e+00 -1.53532987e+00 -1.51959736e+00 -1.50465024e+00 -1.49026656e+00 -1.47629018e+00 -1.46260988e+00 -1.44914570e+00 -1.43583974e+00 -1.42264982e+00 -1.40954511e+00 -1.39650299e+00 -1.38350681e+00 -1.37054433e+00 -1.35760651e+0…	5 THF - 1	[-1.69165609e+20 -4.08887420e+16 -3.14094250e+14 -9.93278352e+12 -6.81893196e+11 -7.64278753e+10 -1.20138844e+10 -2.41893917e+09 -5.88401831e+08 -1.66145124e+08 -5.29293306e+07 -1.86280697e+07 -7.12798666e+06 -2.92888904e+06 -1.27968422e+06 -5.89823172e+05 -2.84932796e+05 -1.43493004e+05 -7.49948893e+04 -4.05220399e+04 -2.25630562e+04 -1.29103205e+04 -7.57279542e+03 -4.54399464e+03 -2.78404927e+0…	[0.00000000e+00 0.00000000e+00 0.00000000e+00 0.00000000e+00 0.00000000e+00 0.00000000e+00 0.00000000e+00 0.00000000e+00 0.00000000e+00 0.00000000e+00 0.00000000e+00 0.00000000e+00 0.00000000e+00 0.00000000e+00 0.00000000e+00 0.00000000e+00 0.00000000e+00 0.00000000e+00 0.00000000e+00 0.00000000e+00 0.00000000e+00 0.00000000e+00 0.00000000e+00 0.00000000e+00 0.00000000e+00 0.00000000e+00 0.000000…	[0.00000000e+00 0.00000000e+00 0.00000000e+00 0.00000000e+00 0.00000000e+00 0.00000000e+00 0.00000000e+00 0.00000000e+00 0.00000000e+00 0.00000000e+00 0.00000000e+00 0.00000000e+00 0.00000000e+00 0.00000000e+00 0.00000000e+00 0.00000000e+00 0.00000000e+00 0.00000000e+00 0.00000000e+00 0.00000000e+00 0.00000000e+00 0.00000000e+00 0.00000000e+00 0.00000000e+00 0.00000000e+00 0.00000000e+00 0.000000…
64	CaBH4+	1.65	0	0.2	[ 0. 0.05008347 0.10016694 0.15025042 0.20033389 0.25041736 0.30050083 0.35058431 0.40066778 0.45075125 0.50083472 0.5509182 0.60100167 0.65108514 0.70116861 0.75125209 0.80133556 0.85141903 0.9015025 0.95158598 1.00166945 1.05175292 1.10183639 1.15191987 1.20200334 1.25208681 1.30217028 1.35225376 1.40233723 1.4524207 1.50250417 1.55258765 1.60267112 1.65275459 1.70283806 1.75292154 1.80300501 1…	[-2.45000000e+00 -2.16356255e+00 -1.98675551e+00 -1.87428676e+00 -1.79942307e+00 -1.74681257e+00 -1.70767992e+00 -1.67694685e+00 -1.65160550e+00 -1.62982207e+00 -1.61044396e+00 -1.59272516e+00 -1.57616988e+00 -1.56044107e+00 -1.54530517e+00 -1.53059787e+00 -1.51620213e+00 -1.50203382e+00 -1.48803199e+00 -1.47415229e+00 -1.46036224e+00 -1.44663805e+00 -1.43296222e+00 -1.41932184e+00 -1.40570741e+0…	4 THF - 0	[-1.69165609e+20 -4.08887420e+16 -3.14094250e+14 -9.93278352e+12 -6.81893196e+11 -7.64278753e+10 -1.20138845e+10 -2.41893919e+09 -5.88401852e+08 -1.66145145e+08 -5.29293515e+07 -1.86280905e+07 -7.12800753e+06 -2.92890989e+06 -1.27970506e+06 -5.89843999e+05 -2.84953610e+05 -1.43513806e+05 -7.50156662e+04 -4.05427330e+04 -2.25835295e+04 -1.29303714e+04 -7.59218951e+03 -4.56250149e+03 -2.80146574e+0…	[3.58627904e-10 3.58627904e-10 3.58627904e-10 3.58627904e-10 3.58627904e-10 3.58627904e-10 3.58627904e-10 3.58627904e-10 3.58627904e-10 3.58627904e-10 3.58627904e-10 3.58627904e-10 3.58627904e-10 3.58627904e-10 3.58627904e-10 3.58627904e-10 3.58627904e-10 3.58627904e-10 3.58627904e-10 3.58627904e-10 3.58627904e-10 3.58627904e-10 3.58627904e-10 3.58627904e-10 3.58627904e-10 3.58627904e-10 3.586279…	[3.58627904e-07 3.56836261e-07 3.55053569e-07 3.53279783e-07 3.51514859e-07 3.49758752e-07 3.48011418e-07 3.46272813e-07 3.44542894e-07 3.42821618e-07 3.41108941e-07 3.39404819e-07 3.37709212e-07 3.36022075e-07 3.34343367e-07 3.32673046e-07 3.31011069e-07 3.29357395e-07 3.27711983e-07 3.26074791e-07 3.24445778e-07 3.22824903e-07 3.21212126e-07 3.19607406e-07 3.18010703e-07 3.16421976e-07 3.148411…
65	CaBH4+	1.65	0	0.2	[ 0. 0.05008347 0.10016694 0.15025042 0.20033389 0.25041736 0.30050083 0.35058431 0.40066778 0.45075125 0.50083472 0.5509182 0.60100167 0.65108514 0.70116861 0.75125209 0.80133556 0.85141903 0.9015025 0.95158598 1.00166945 1.05175292 1.10183639 1.15191987 1.20200334 1.25208681 1.30217028 1.35225376 1.40233723 1.4524207 1.50250417 1.55258765 1.60267112 1.65275459 1.70283806 1.75292154 1.80300501 1…	[-2.45000000e+00 -2.16356255e+00 -1.98675551e+00 -1.87428676e+00 -1.79942307e+00 -1.74681257e+00 -1.70767992e+00 -1.67694685e+00 -1.65160550e+00 -1.62982207e+00 -1.61044396e+00 -1.59272516e+00 -1.57616988e+00 -1.56044107e+00 -1.54530517e+00 -1.53059787e+00 -1.51620213e+00 -1.50203382e+00 -1.48803199e+00 -1.47415229e+00 -1.46036224e+00 -1.44663805e+00 -1.43296222e+00 -1.41932184e+00 -1.40570741e+0…	4 THF - 1	[-1.69165609e+20 -4.08887420e+16 -3.14094250e+14 -9.93278352e+12 -6.81893196e+11 -7.64278753e+10 -1.20138845e+10 -2.41893919e+09 -5.88401852e+08 -1.66145145e+08 -5.29293513e+07 -1.86280903e+07 -7.12800727e+06 -2.92890963e+06 -1.27970480e+06 -5.89843739e+05 -2.84953350e+05 -1.43513546e+05 -7.50154062e+04 -4.05424731e+04 -2.25832696e+04 -1.29301115e+04 -7.59192957e+03 -4.56224155e+03 -2.80120580e+0…	[9.56341078e-10 9.56341078e-10 9.56341078e-10 9.56341078e-10 9.56341078e-10 9.56341078e-10 9.56341078e-10 9.56341078e-10 9.56341078e-10 9.56341078e-10 9.56341078e-10 9.56341078e-10 9.56341078e-10 9.56341078e-10 9.56341078e-10 9.56341078e-10 9.56341078e-10 9.56341078e-10 9.56341078e-10 9.56341078e-10 9.56341078e-10 9.56341078e-10 9.56341078e-10 9.56341078e-10 9.56341078e-10 9.56341078e-10 9.563410…	[9.56341078e-07 9.51563364e-07 9.46809518e-07 9.42079423e-07 9.37372957e-07 9.32690005e-07 9.28030447e-07 9.23394168e-07 9.18781051e-07 9.14190981e-07 9.09623841e-07 9.05079519e-07 9.00557898e-07 8.96058868e-07 8.91582313e-07 8.87128123e-07 8.82696184e-07 8.78286388e-07 8.73898621e-07 8.69532775e-07 8.65188741e-07 8.60866408e-07 8.56565669e-07 8.52286415e-07 8.48028541e-07 8.43791937e-07 8.395764…
66	CaBH4+	1.65	0	0.2	[ 0. 0.05008347 0.10016694 0.15025042 0.20033389 0.25041736 0.30050083 0.35058431 0.40066778 0.45075125 0.50083472 0.5509182 0.60100167 0.65108514 0.70116861 0.75125209 0.80133556 0.85141903 0.9015025 0.95158598 1.00166945 1.05175292 1.10183639 1.15191987 1.20200334 1.25208681 1.30217028 1.35225376 1.40233723 1.4524207 1.50250417 1.55258765 1.60267112 1.65275459 1.70283806 1.75292154 1.80300501 1…	[-2.45000000e+00 -2.16356255e+00 -1.98675551e+00 -1.87428676e+00 -1.79942307e+00 -1.74681257e+00 -1.70767992e+00 -1.67694685e+00 -1.65160550e+00 -1.62982207e+00 -1.61044396e+00 -1.59272516e+00 -1.57616988e+00 -1.56044107e+00 -1.54530517e+00 -1.53059787e+00 -1.51620213e+00 -1.50203382e+00 -1.48803199e+00 -1.47415229e+00 -1.46036224e+00 -1.44663805e+00 -1.43296222e+00 -1.41932184e+00 -1.40570741e+0…	4 THF - 2	[-1.69165609e+20 -4.08887420e+16 -3.14094250e+14 -9.93278352e+12 -6.81893196e+11 -7.64278753e+10 -1.20138845e+10 -2.41893919e+09 -5.88401852e+08 -1.66145145e+08 -5.29293515e+07 -1.86280905e+07 -7.12800754e+06 -2.92890990e+06 -1.27970507e+06 -5.89844005e+05 -2.84953617e+05 -1.43513812e+05 -7.50156728e+04 -4.05427396e+04 -2.25835361e+04 -1.29303780e+04 -7.59219611e+03 -4.56250809e+03 -2.80147234e+0…	[1.49428293e-09 1.49428293e-09 1.49428293e-09 1.49428293e-09 1.49428293e-09 1.49428293e-09 1.49428293e-09 1.49428293e-09 1.49428293e-09 1.49428293e-09 1.49428293e-09 1.49428293e-09 1.49428293e-09 1.49428293e-09 1.49428293e-09 1.49428293e-09 1.49428293e-09 1.49428293e-09 1.49428293e-09 1.49428293e-09 1.49428293e-09 1.49428293e-09 1.49428293e-09 1.49428293e-09 1.49428293e-09 1.49428293e-09 1.494282…	[1.49428293e-06 1.48681776e-06 1.47938987e-06 1.47199910e-06 1.46464525e-06 1.45732813e-06 1.45004757e-06 1.44280339e-06 1.43559539e-06 1.42842341e-06 1.42128725e-06 1.41418675e-06 1.40712172e-06 1.40009198e-06 1.39309736e-06 1.38613769e-06 1.37921279e-06 1.37232248e-06 1.36546660e-06 1.35864496e-06 1.35185741e-06 1.34510376e-06 1.33838386e-06 1.33169752e-06 1.32504459e-06 1.31842490e-06 1.311838…
67	CaBH4+	1.65	0	0.2	[ 0. 0.05008347 0.10016694 0.15025042 0.20033389 0.25041736 0.30050083 0.35058431 0.40066778 0.45075125 0.50083472 0.5509182 0.60100167 0.65108514 0.70116861 0.75125209 0.80133556 0.85141903 0.9015025 0.95158598 1.00166945 1.05175292 1.10183639 1.15191987 1.20200334 1.25208681 1.30217028 1.35225376 1.40233723 1.4524207 1.50250417 1.55258765 1.60267112 1.65275459 1.70283806 1.75292154 1.80300501 1…	[-2.45000000e+00 -2.16356255e+00 -1.98675551e+00 -1.87428676e+00 -1.79942307e+00 -1.74681257e+00 -1.70767992e+00 -1.67694685e+00 -1.65160550e+00 -1.62982207e+00 -1.61044396e+00 -1.59272516e+00 -1.57616988e+00 -1.56044107e+00 -1.54530517e+00 -1.53059787e+00 -1.51620213e+00 -1.50203382e+00 -1.48803199e+00 -1.47415229e+00 -1.46036224e+00 -1.44663805e+00 -1.43296222e+00 -1.41932184e+00 -1.40570741e+0…	5 THF - 0	[-1.69165609e+20 -4.08887420e+16 -3.14094250e+14 -9.93278352e+12 -6.81893196e+11 -7.64278753e+10 -1.20138845e+10 -2.41893919e+09 -5.88401852e+08 -1.66145145e+08 -5.29293510e+07 -1.86280900e+07 -7.12800704e+06 -2.92890940e+06 -1.27970457e+06 -5.89843507e+05 -2.84953119e+05 -1.43513314e+05 -7.50151747e+04 -4.05422415e+04 -2.25830380e+04 -1.29298799e+04 -7.59169800e+03 -4.56200998e+03 -2.80097423e+0…	[1.79313952e-10 1.79313952e-10 1.79313952e-10 1.79313952e-10 1.79313952e-10 1.79313952e-10 1.79313952e-10 1.79313952e-10 1.79313952e-10 1.79313952e-10 1.79313952e-10 1.79313952e-10 1.79313952e-10 1.79313952e-10 1.79313952e-10 1.79313952e-10 1.79313952e-10 1.79313952e-10 1.79313952e-10 1.79313952e-10 1.79313952e-10 1.79313952e-10 1.79313952e-10 1.79313952e-10 1.79313952e-10 1.79313952e-10 1.793139…	[1.79313952e-07 1.78418131e-07 1.77526785e-07 1.76639892e-07 1.75757429e-07 1.74879376e-07 1.74005709e-07 1.73136407e-07 1.72271447e-07 1.71410809e-07 1.70554470e-07 1.69702410e-07 1.68854606e-07 1.68011038e-07 1.67171684e-07 1.66336523e-07 1.65505535e-07 1.64678698e-07 1.63855991e-07 1.63037395e-07 1.62222889e-07 1.61412451e-07 1.60606063e-07 1.59803703e-07 1.59005351e-07 1.58210988e-07 1.574205…
68	CaBH4+	1.65	0	0.2	[ 0. 0.05008347 0.10016694 0.15025042 0.20033389 0.25041736 0.30050083 0.35058431 0.40066778 0.45075125 0.50083472 0.5509182 0.60100167 0.65108514 0.70116861 0.75125209 0.80133556 0.85141903 0.9015025 0.95158598 1.00166945 1.05175292 1.10183639 1.15191987 1.20200334 1.25208681 1.30217028 1.35225376 1.40233723 1.4524207 1.50250417 1.55258765 1.60267112 1.65275459 1.70283806 1.75292154 1.80300501 1…	[-2.45000000e+00 -2.16356255e+00 -1.98675551e+00 -1.87428676e+00 -1.79942307e+00 -1.74681257e+00 -1.70767992e+00 -1.67694685e+00 -1.65160550e+00 -1.62982207e+00 -1.61044396e+00 -1.59272516e+00 -1.57616988e+00 -1.56044107e+00 -1.54530517e+00 -1.53059787e+00 -1.51620213e+00 -1.50203382e+00 -1.48803199e+00 -1.47415229e+00 -1.46036224e+00 -1.44663805e+00 -1.43296222e+00 -1.41932184e+00 -1.40570741e+0…	5 THF - 1	[-1.69165609e+20 -4.08887420e+16 -3.14094250e+14 -9.93278352e+12 -6.81893196e+11 -7.64278753e+10 -1.20138845e+10 -2.41893919e+09 -5.88401852e+08 -1.66145145e+08 -5.29293511e+07 -1.86280901e+07 -7.12800708e+06 -2.92890944e+06 -1.27970461e+06 -5.89843548e+05 -2.84953160e+05 -1.43513355e+05 -7.50152158e+04 -4.05422826e+04 -2.25830791e+04 -1.29299210e+04 -7.59173910e+03 -4.56205108e+03 -2.80101533e+0…	[5.97713174e-11 5.97713174e-11 5.97713174e-11 5.97713174e-11 5.97713174e-11 5.97713174e-11 5.97713174e-11 5.97713174e-11 5.97713174e-11 5.97713174e-11 5.97713174e-11 5.97713174e-11 5.97713174e-11 5.97713174e-11 5.97713174e-11 5.97713174e-11 5.97713174e-11 5.97713174e-11 5.97713174e-11 5.97713174e-11 5.97713174e-11 5.97713174e-11 5.97713174e-11 5.97713174e-11 5.97713174e-11 5.97713174e-11 5.977131…	[5.97713174e-08 5.94727102e-08 5.91755949e-08 5.88799639e-08 5.85858098e-08 5.82931253e-08 5.80019030e-08 5.77121355e-08 5.74238157e-08 5.71369363e-08 5.68514901e-08 5.65674699e-08 5.62848687e-08 5.60036792e-08 5.57238946e-08 5.54455077e-08 5.51685115e-08 5.48928992e-08 5.46186638e-08 5.43457985e-08 5.40742963e-08 5.38041505e-08 5.35353543e-08 5.32679010e-08 5.30017838e-08 5.27369961e-08 5.247353…
69	CaBH4+	1.65	0	0.2	[ 0. 0.05008347 0.10016694 0.15025042 0.20033389 0.25041736 0.30050083 0.35058431 0.40066778 0.45075125 0.50083472 0.5509182 0.60100167 0.65108514 0.70116861 0.75125209 0.80133556 0.85141903 0.9015025 0.95158598 1.00166945 1.05175292 1.10183639 1.15191987 1.20200334 1.25208681 1.30217028 1.35225376 1.40233723 1.4524207 1.50250417 1.55258765 1.60267112 1.65275459 1.70283806 1.75292154 1.80300501 1…	[-2.45000000e+00 -2.16356255e+00 -1.98675551e+00 -1.87428676e+00 -1.79942307e+00 -1.74681257e+00 -1.70767992e+00 -1.67694685e+00 -1.65160550e+00 -1.62982207e+00 -1.61044396e+00 -1.59272516e+00 -1.57616988e+00 -1.56044107e+00 -1.54530517e+00 -1.53059787e+00 -1.51620213e+00 -1.50203382e+00 -1.48803199e+00 -1.47415229e+00 -1.46036224e+00 -1.44663805e+00 -1.43296222e+00 -1.41932184e+00 -1.40570741e+0…	5 THF - 2	[-1.69165609e+20 -4.08887420e+16 -3.14094250e+14 -9.93278352e+12 -6.81893196e+11 -7.64278753e+10 -1.20138845e+10 -2.41893919e+09 -5.88401852e+08 -1.66145145e+08 -5.29293509e+07 -1.86280899e+07 -7.12800693e+06 -2.92890929e+06 -1.27970446e+06 -5.89843394e+05 -2.84953006e+05 -1.43513201e+05 -7.50150617e+04 -4.05421285e+04 -2.25829250e+04 -1.29297670e+04 -7.59158503e+03 -4.56189701e+03 -2.80086126e+0…	[2.98856587e-10 2.98856587e-10 2.98856587e-10 2.98856587e-10 2.98856587e-10 2.98856587e-10 2.98856587e-10 2.98856587e-10 2.98856587e-10 2.98856587e-10 2.98856587e-10 2.98856587e-10 2.98856587e-10 2.98856587e-10 2.98856587e-10 2.98856587e-10 2.98856587e-10 2.98856587e-10 2.98856587e-10 2.98856587e-10 2.98856587e-10 2.98856587e-10 2.98856587e-10 2.98856587e-10 2.98856587e-10 2.98856587e-10 2.988565…	[2.98856587e-07 2.97363551e-07 2.95877975e-07 2.94399820e-07 2.92929049e-07 2.91465626e-07 2.90009515e-07 2.88560678e-07 2.87119079e-07 2.85684682e-07 2.84257450e-07 2.82837350e-07 2.81424343e-07 2.80018396e-07 2.78619473e-07 2.77227538e-07 2.75842558e-07 2.74464496e-07 2.73093319e-07 2.71728992e-07 2.70371481e-07 2.69020752e-07 2.67676772e-07 2.66339505e-07 2.65008919e-07 2.63684980e-07 2.623676…
70	CaBH4+	1.65	0	0.2	[ 0. 0.05008347 0.10016694 0.15025042 0.20033389 0.25041736 0.30050083 0.35058431 0.40066778 0.45075125 0.50083472 0.5509182 0.60100167 0.65108514 0.70116861 0.75125209 0.80133556 0.85141903 0.9015025 0.95158598 1.00166945 1.05175292 1.10183639 1.15191987 1.20200334 1.25208681 1.30217028 1.35225376 1.40233723 1.4524207 1.50250417 1.55258765 1.60267112 1.65275459 1.70283806 1.75292154 1.80300501 1…	[-2.45000000e+00 -2.16356255e+00 -1.98675551e+00 -1.87428676e+00 -1.79942307e+00 -1.74681257e+00 -1.70767992e+00 -1.67694685e+00 -1.65160550e+00 -1.62982207e+00 -1.61044396e+00 -1.59272516e+00 -1.57616988e+00 -1.56044107e+00 -1.54530517e+00 -1.53059787e+00 -1.51620213e+00 -1.50203382e+00 -1.48803199e+00 -1.47415229e+00 -1.46036224e+00 -1.44663805e+00 -1.43296222e+00 -1.41932184e+00 -1.40570741e+0…	5 THF - 3	[-1.69165609e+20 -4.08887420e+16 -3.14094250e+14 -9.93278352e+12 -6.81893196e+11 -7.64278753e+10 -1.20138845e+10 -2.41893919e+09 -5.88401852e+08 -1.66145145e+08 -5.29293512e+07 -1.86280902e+07 -7.12800722e+06 -2.92890958e+06 -1.27970475e+06 -5.89843688e+05 -2.84953300e+05 -1.43513495e+05 -7.50153559e+04 -4.05424227e+04 -2.25832192e+04 -1.29300612e+04 -7.59187924e+03 -4.56219122e+03 -2.80115547e+0…	[1.79313952e-10 1.79313952e-10 1.79313952e-10 1.79313952e-10 1.79313952e-10 1.79313952e-10 1.79313952e-10 1.79313952e-10 1.79313952e-10 1.79313952e-10 1.79313952e-10 1.79313952e-10 1.79313952e-10 1.79313952e-10 1.79313952e-10 1.79313952e-10 1.79313952e-10 1.79313952e-10 1.79313952e-10 1.79313952e-10 1.79313952e-10 1.79313952e-10 1.79313952e-10 1.79313952e-10 1.79313952e-10 1.79313952e-10 1.793139…	[1.79313952e-07 1.78418131e-07 1.77526785e-07 1.76639892e-07 1.75757429e-07 1.74879376e-07 1.74005709e-07 1.73136407e-07 1.72271447e-07 1.71410809e-07 1.70554470e-07 1.69702410e-07 1.68854606e-07 1.68011038e-07 1.67171684e-07 1.66336523e-07 1.65505535e-07 1.64678698e-07 1.63855991e-07 1.63037395e-07 1.62222889e-07 1.61412451e-07 1.60606063e-07 1.59803703e-07 1.59005351e-07 1.58210988e-07 1.574205…
71	CaBH4+	1.65	0	0.2	[ 0. 0.05008347 0.10016694 0.15025042 0.20033389 0.25041736 0.30050083 0.35058431 0.40066778 0.45075125 0.50083472 0.5509182 0.60100167 0.65108514 0.70116861 0.75125209 0.80133556 0.85141903 0.9015025 0.95158598 1.00166945 1.05175292 1.10183639 1.15191987 1.20200334 1.25208681 1.30217028 1.35225376 1.40233723 1.4524207 1.50250417 1.55258765 1.60267112 1.65275459 1.70283806 1.75292154 1.80300501 1…	[-2.45000000e+00 -2.16356255e+00 -1.98675551e+00 -1.87428676e+00 -1.79942307e+00 -1.74681257e+00 -1.70767992e+00 -1.67694685e+00 -1.65160550e+00 -1.62982207e+00 -1.61044396e+00 -1.59272516e+00 -1.57616988e+00 -1.56044107e+00 -1.54530517e+00 -1.53059787e+00 -1.51620213e+00 -1.50203382e+00 -1.48803199e+00 -1.47415229e+00 -1.46036224e+00 -1.44663805e+00 -1.43296222e+00 -1.41932184e+00 -1.40570741e+0…	5 THF - 4	[-1.69165609e+20 -4.08887420e+16 -3.14094250e+14 -9.93278352e+12 -6.81893196e+11 -7.64278753e+10 -1.20138845e+10 -2.41893919e+09 -5.88401852e+08 -1.66145145e+08 -5.29293509e+07 -1.86280899e+07 -7.12800688e+06 -2.92890924e+06 -1.27970441e+06 -5.89843347e+05 -2.84952959e+05 -1.43513154e+05 -7.50150147e+04 -4.05420815e+04 -2.25828780e+04 -1.29297199e+04 -7.59153798e+03 -4.56184997e+03 -2.80081421e+0…	[1.19542635e-10 1.19542635e-10 1.19542635e-10 1.19542635e-10 1.19542635e-10 1.19542635e-10 1.19542635e-10 1.19542635e-10 1.19542635e-10 1.19542635e-10 1.19542635e-10 1.19542635e-10 1.19542635e-10 1.19542635e-10 1.19542635e-10 1.19542635e-10 1.19542635e-10 1.19542635e-10 1.19542635e-10 1.19542635e-10 1.19542635e-10 1.19542635e-10 1.19542635e-10 1.19542635e-10 1.19542635e-10 1.19542635e-10 1.195426…	[1.19542635e-07 1.18945420e-07 1.18351190e-07 1.17759928e-07 1.17171620e-07 1.16586251e-07 1.16003806e-07 1.15424271e-07 1.14847631e-07 1.14273873e-07 1.13702980e-07 1.13134940e-07 1.12569737e-07 1.12007358e-07 1.11447789e-07 1.10891015e-07 1.10337023e-07 1.09785798e-07 1.09237328e-07 1.08691597e-07 1.08148593e-07 1.07608301e-07 1.07070709e-07 1.06535802e-07 1.06003568e-07 1.05473992e-07 1.049470…
72	CaBH4+	1.65	0	0.2	[ 0. 0.05008347 0.10016694 0.15025042 0.20033389 0.25041736 0.30050083 0.35058431 0.40066778 0.45075125 0.50083472 0.5509182 0.60100167 0.65108514 0.70116861 0.75125209 0.80133556 0.85141903 0.9015025 0.95158598 1.00166945 1.05175292 1.10183639 1.15191987 1.20200334 1.25208681 1.30217028 1.35225376 1.40233723 1.4524207 1.50250417 1.55258765 1.60267112 1.65275459 1.70283806 1.75292154 1.80300501 1…	[-2.45000000e+00 -2.16356255e+00 -1.98675551e+00 -1.87428676e+00 -1.79942307e+00 -1.74681257e+00 -1.70767992e+00 -1.67694685e+00 -1.65160550e+00 -1.62982207e+00 -1.61044396e+00 -1.59272516e+00 -1.57616988e+00 -1.56044107e+00 -1.54530517e+00 -1.53059787e+00 -1.51620213e+00 -1.50203382e+00 -1.48803199e+00 -1.47415229e+00 -1.46036224e+00 -1.44663805e+00 -1.43296222e+00 -1.41932184e+00 -1.40570741e+0…	5 THF - 5	[-1.69165609e+20 -4.08887420e+16 -3.14094250e+14 -9.93278352e+12 -6.81893196e+11 -7.64278753e+10 -1.20138845e+10 -2.41893919e+09 -5.88401852e+08 -1.66145145e+08 -5.29293512e+07 -1.86280902e+07 -7.12800718e+06 -2.92890955e+06 -1.27970472e+06 -5.89843653e+05 -2.84953264e+05 -1.43513460e+05 -7.50153202e+04 -4.05423870e+04 -2.25831835e+04 -1.29300254e+04 -7.59184350e+03 -4.56215548e+03 -2.80111973e+0…	[2.98856587e-10 2.98856587e-10 2.98856587e-10 2.98856587e-10 2.98856587e-10 2.98856587e-10 2.98856587e-10 2.98856587e-10 2.98856587e-10 2.98856587e-10 2.98856587e-10 2.98856587e-10 2.98856587e-10 2.98856587e-10 2.98856587e-10 2.98856587e-10 2.98856587e-10 2.98856587e-10 2.98856587e-10 2.98856587e-10 2.98856587e-10 2.98856587e-10 2.98856587e-10 2.98856587e-10 2.98856587e-10 2.98856587e-10 2.988565…	[2.98856587e-07 2.97363551e-07 2.95877975e-07 2.94399820e-07 2.92929049e-07 2.91465626e-07 2.90009515e-07 2.88560678e-07 2.87119079e-07 2.85684682e-07 2.84257450e-07 2.82837350e-07 2.81424343e-07 2.80018396e-07 2.78619473e-07 2.77227538e-07 2.75842558e-07 2.74464496e-07 2.73093319e-07 2.71728992e-07 2.70371481e-07 2.69020752e-07 2.67676772e-07 2.66339505e-07 2.65008919e-07 2.63684980e-07 2.623676…
73	CaBH4+	1.65	0	0.2	[ 0. 0.05008347 0.10016694 0.15025042 0.20033389 0.25041736 0.30050083 0.35058431 0.40066778 0.45075125 0.50083472 0.5509182 0.60100167 0.65108514 0.70116861 0.75125209 0.80133556 0.85141903 0.9015025 0.95158598 1.00166945 1.05175292 1.10183639 1.15191987 1.20200334 1.25208681 1.30217028 1.35225376 1.40233723 1.4524207 1.50250417 1.55258765 1.60267112 1.65275459 1.70283806 1.75292154 1.80300501 1…	[-2.45000000e+00 -2.16356255e+00 -1.98675551e+00 -1.87428676e+00 -1.79942307e+00 -1.74681257e+00 -1.70767992e+00 -1.67694685e+00 -1.65160550e+00 -1.62982207e+00 -1.61044396e+00 -1.59272516e+00 -1.57616988e+00 -1.56044107e+00 -1.54530517e+00 -1.53059787e+00 -1.51620213e+00 -1.50203382e+00 -1.48803199e+00 -1.47415229e+00 -1.46036224e+00 -1.44663805e+00 -1.43296222e+00 -1.41932184e+00 -1.40570741e+0…	5 THF - 6	[-1.69165609e+20 -4.08887420e+16 -3.14094250e+14 -9.93278352e+12 -6.81893196e+11 -7.64278753e+10 -1.20138845e+10 -2.41893919e+09 -5.88401852e+08 -1.66145145e+08 -5.29293513e+07 -1.86280903e+07 -7.12800729e+06 -2.92890965e+06 -1.27970482e+06 -5.89843761e+05 -2.84953373e+05 -1.43513568e+05 -7.50154285e+04 -4.05424954e+04 -2.25832919e+04 -1.29301338e+04 -7.59195186e+03 -4.56226385e+03 -2.80122809e+0…	[3.58627904e-10 3.58627904e-10 3.58627904e-10 3.58627904e-10 3.58627904e-10 3.58627904e-10 3.58627904e-10 3.58627904e-10 3.58627904e-10 3.58627904e-10 3.58627904e-10 3.58627904e-10 3.58627904e-10 3.58627904e-10 3.58627904e-10 3.58627904e-10 3.58627904e-10 3.58627904e-10 3.58627904e-10 3.58627904e-10 3.58627904e-10 3.58627904e-10 3.58627904e-10 3.58627904e-10 3.58627904e-10 3.58627904e-10 3.586279…	[3.58627904e-07 3.56836261e-07 3.55053569e-07 3.53279783e-07 3.51514859e-07 3.49758752e-07 3.48011418e-07 3.46272813e-07 3.44542894e-07 3.42821618e-07 3.41108941e-07 3.39404819e-07 3.37709212e-07 3.36022075e-07 3.34343367e-07 3.32673046e-07 3.31011069e-07 3.29357395e-07 3.27711983e-07 3.26074791e-07 3.24445778e-07 3.22824903e-07 3.21212126e-07 3.19607406e-07 3.18010703e-07 3.16421976e-07 3.148411…
74	CaBH4+	1.65	0	0.2	[ 0. 0.05008347 0.10016694 0.15025042 0.20033389 0.25041736 0.30050083 0.35058431 0.40066778 0.45075125 0.50083472 0.5509182 0.60100167 0.65108514 0.70116861 0.75125209 0.80133556 0.85141903 0.9015025 0.95158598 1.00166945 1.05175292 1.10183639 1.15191987 1.20200334 1.25208681 1.30217028 1.35225376 1.40233723 1.4524207 1.50250417 1.55258765 1.60267112 1.65275459 1.70283806 1.75292154 1.80300501 1…	[-2.45000000e+00 -2.16356255e+00 -1.98675551e+00 -1.87428676e+00 -1.79942307e+00 -1.74681257e+00 -1.70767992e+00 -1.67694685e+00 -1.65160550e+00 -1.62982207e+00 -1.61044396e+00 -1.59272516e+00 -1.57616988e+00 -1.56044107e+00 -1.54530517e+00 -1.53059787e+00 -1.51620213e+00 -1.50203382e+00 -1.48803199e+00 -1.47415229e+00 -1.46036224e+00 -1.44663805e+00 -1.43296222e+00 -1.41932184e+00 -1.40570741e+0…	5 THF - 7	[-1.69165609e+20 -4.08887420e+16 -3.14094250e+14 -9.93278352e+12 -6.81893196e+11 -7.64278753e+10 -1.20138845e+10 -2.41893919e+09 -5.88401852e+08 -1.66145145e+08 -5.29293509e+07 -1.86280899e+07 -7.12800690e+06 -2.92890926e+06 -1.27970443e+06 -5.89843370e+05 -2.84952982e+05 -1.43513177e+05 -7.50150376e+04 -4.05421044e+04 -2.25829009e+04 -1.29297428e+04 -7.59156090e+03 -4.56187288e+03 -2.80083713e+0…	[1.19542635e-10 1.19542635e-10 1.19542635e-10 1.19542635e-10 1.19542635e-10 1.19542635e-10 1.19542635e-10 1.19542635e-10 1.19542635e-10 1.19542635e-10 1.19542635e-10 1.19542635e-10 1.19542635e-10 1.19542635e-10 1.19542635e-10 1.19542635e-10 1.19542635e-10 1.19542635e-10 1.19542635e-10 1.19542635e-10 1.19542635e-10 1.19542635e-10 1.19542635e-10 1.19542635e-10 1.19542635e-10 1.19542635e-10 1.195426…	[1.19542635e-07 1.18945420e-07 1.18351190e-07 1.17759928e-07 1.17171620e-07 1.16586251e-07 1.16003806e-07 1.15424271e-07 1.14847631e-07 1.14273873e-07 1.13702980e-07 1.13134940e-07 1.12569737e-07 1.12007358e-07 1.11447789e-07 1.10891015e-07 1.10337023e-07 1.09785798e-07 1.09237328e-07 1.08691597e-07 1.08148593e-07 1.07608301e-07 1.07070709e-07 1.06535802e-07 1.06003568e-07 1.05473992e-07 1.049470…
75	CaBH4+	1.65	0	0.2	[ 0. 0.05008347 0.10016694 0.15025042 0.20033389 0.25041736 0.30050083 0.35058431 0.40066778 0.45075125 0.50083472 0.5509182 0.60100167 0.65108514 0.70116861 0.75125209 0.80133556 0.85141903 0.9015025 0.95158598 1.00166945 1.05175292 1.10183639 1.15191987 1.20200334 1.25208681 1.30217028 1.35225376 1.40233723 1.4524207 1.50250417 1.55258765 1.60267112 1.65275459 1.70283806 1.75292154 1.80300501 1…	[-2.45000000e+00 -2.16356255e+00 -1.98675551e+00 -1.87428676e+00 -1.79942307e+00 -1.74681257e+00 -1.70767992e+00 -1.67694685e+00 -1.65160550e+00 -1.62982207e+00 -1.61044396e+00 -1.59272516e+00 -1.57616988e+00 -1.56044107e+00 -1.54530517e+00 -1.53059787e+00 -1.51620213e+00 -1.50203382e+00 -1.48803199e+00 -1.47415229e+00 -1.46036224e+00 -1.44663805e+00 -1.43296222e+00 -1.41932184e+00 -1.40570741e+0…	5 THF - 8	[-1.69165609e+20 -4.08887420e+16 -3.14094250e+14 -9.93278352e+12 -6.81893196e+11 -7.64278753e+10 -1.20138845e+10 -2.41893919e+09 -5.88401852e+08 -1.66145145e+08 -5.29293509e+07 -1.86280899e+07 -7.12800690e+06 -2.92890926e+06 -1.27970443e+06 -5.89843368e+05 -2.84952979e+05 -1.43513175e+05 -7.50150353e+04 -4.05421021e+04 -2.25828987e+04 -1.29297406e+04 -7.59155865e+03 -4.56187064e+03 -2.80083488e+0…	[3.28742246e-10 3.28742246e-10 3.28742246e-10 3.28742246e-10 3.28742246e-10 3.28742246e-10 3.28742246e-10 3.28742246e-10 3.28742246e-10 3.28742246e-10 3.28742246e-10 3.28742246e-10 3.28742246e-10 3.28742246e-10 3.28742246e-10 3.28742246e-10 3.28742246e-10 3.28742246e-10 3.28742246e-10 3.28742246e-10 3.28742246e-10 3.28742246e-10 3.28742246e-10 3.28742246e-10 3.28742246e-10 3.28742246e-10 3.287422…	[3.28742246e-07 3.27099906e-07 3.25465772e-07 3.23839801e-07 3.22221954e-07 3.20612189e-07 3.19010466e-07 3.17416745e-07 3.15830986e-07 3.14253150e-07 3.12683195e-07 3.11121085e-07 3.09566778e-07 3.08020236e-07 3.06481420e-07 3.04950292e-07 3.03426813e-07 3.01910946e-07 3.00402651e-07 2.98901892e-07 2.97408630e-07 2.95922828e-07 2.94444449e-07 2.92973455e-07 2.91509811e-07 2.90053478e-07 2.886044…
76	CaBH4+	1.65	0	0.2	[ 0. 0.05008347 0.10016694 0.15025042 0.20033389 0.25041736 0.30050083 0.35058431 0.40066778 0.45075125 0.50083472 0.5509182 0.60100167 0.65108514 0.70116861 0.75125209 0.80133556 0.85141903 0.9015025 0.95158598 1.00166945 1.05175292 1.10183639 1.15191987 1.20200334 1.25208681 1.30217028 1.35225376 1.40233723 1.4524207 1.50250417 1.55258765 1.60267112 1.65275459 1.70283806 1.75292154 1.80300501 1…	[-2.45000000e+00 -2.16356255e+00 -1.98675551e+00 -1.87428676e+00 -1.79942307e+00 -1.74681257e+00 -1.70767992e+00 -1.67694685e+00 -1.65160550e+00 -1.62982207e+00 -1.61044396e+00 -1.59272516e+00 -1.57616988e+00 -1.56044107e+00 -1.54530517e+00 -1.53059787e+00 -1.51620213e+00 -1.50203382e+00 -1.48803199e+00 -1.47415229e+00 -1.46036224e+00 -1.44663805e+00 -1.43296222e+00 -1.41932184e+00 -1.40570741e+0…	5 THF - 9	[-1.69165609e+20 -4.08887420e+16 -3.14094250e+14 -9.93278352e+12 -6.81893196e+11 -7.64278753e+10 -1.20138845e+10 -2.41893919e+09 -5.88401852e+08 -1.66145145e+08 -5.29293510e+07 -1.86280900e+07 -7.12800701e+06 -2.92890937e+06 -1.27970454e+06 -5.89843479e+05 -2.84953090e+05 -1.43513286e+05 -7.50151463e+04 -4.05422131e+04 -2.25830096e+04 -1.29298515e+04 -7.59166960e+03 -4.56198158e+03 -2.80094583e+0…	[5.97713174e-11 5.97713174e-11 5.97713174e-11 5.97713174e-11 5.97713174e-11 5.97713174e-11 5.97713174e-11 5.97713174e-11 5.97713174e-11 5.97713174e-11 5.97713174e-11 5.97713174e-11 5.97713174e-11 5.97713174e-11 5.97713174e-11 5.97713174e-11 5.97713174e-11 5.97713174e-11 5.97713174e-11 5.97713174e-11 5.97713174e-11 5.97713174e-11 5.97713174e-11 5.97713174e-11 5.97713174e-11 5.97713174e-11 5.977131…	[5.97713174e-08 5.94727102e-08 5.91755949e-08 5.88799639e-08 5.85858098e-08 5.82931253e-08 5.80019030e-08 5.77121355e-08 5.74238157e-08 5.71369363e-08 5.68514901e-08 5.65674699e-08 5.62848687e-08 5.60036792e-08 5.57238946e-08 5.54455077e-08 5.51685115e-08 5.48928992e-08 5.46186638e-08 5.43457985e-08 5.40742963e-08 5.38041505e-08 5.35353543e-08 5.32679010e-08 5.30017838e-08 5.27369961e-08 5.247353…
77	CaBH4+	1.65	0	0.2	[ 0. 0.05008347 0.10016694 0.15025042 0.20033389 0.25041736 0.30050083 0.35058431 0.40066778 0.45075125 0.50083472 0.5509182 0.60100167 0.65108514 0.70116861 0.75125209 0.80133556 0.85141903 0.9015025 0.95158598 1.00166945 1.05175292 1.10183639 1.15191987 1.20200334 1.25208681 1.30217028 1.35225376 1.40233723 1.4524207 1.50250417 1.55258765 1.60267112 1.65275459 1.70283806 1.75292154 1.80300501 1…	[-2.45000000e+00 -2.16356255e+00 -1.98675551e+00 -1.87428676e+00 -1.79942307e+00 -1.74681257e+00 -1.70767992e+00 -1.67694685e+00 -1.65160550e+00 -1.62982207e+00 -1.61044396e+00 -1.59272516e+00 -1.57616988e+00 -1.56044107e+00 -1.54530517e+00 -1.53059787e+00 -1.51620213e+00 -1.50203382e+00 -1.48803199e+00 -1.47415229e+00 -1.46036224e+00 -1.44663805e+00 -1.43296222e+00 -1.41932184e+00 -1.40570741e+0…	5 THF - 10	[-1.69165609e+20 -4.08887420e+16 -3.14094250e+14 -9.93278352e+12 -6.81893196e+11 -7.64278753e+10 -1.20138845e+10 -2.41893919e+09 -5.88401852e+08 -1.66145145e+08 -5.29293508e+07 -1.86280899e+07 -7.12800686e+06 -2.92890922e+06 -1.27970439e+06 -5.89843327e+05 -2.84952939e+05 -1.43513134e+05 -7.50149949e+04 -4.05420617e+04 -2.25828582e+04 -1.29297001e+04 -7.59151821e+03 -4.56183020e+03 -2.80079444e+0…	[1.19542635e-10 1.19542635e-10 1.19542635e-10 1.19542635e-10 1.19542635e-10 1.19542635e-10 1.19542635e-10 1.19542635e-10 1.19542635e-10 1.19542635e-10 1.19542635e-10 1.19542635e-10 1.19542635e-10 1.19542635e-10 1.19542635e-10 1.19542635e-10 1.19542635e-10 1.19542635e-10 1.19542635e-10 1.19542635e-10 1.19542635e-10 1.19542635e-10 1.19542635e-10 1.19542635e-10 1.19542635e-10 1.19542635e-10 1.195426…	[1.19542635e-07 1.18945420e-07 1.18351190e-07 1.17759928e-07 1.17171620e-07 1.16586251e-07 1.16003806e-07 1.15424271e-07 1.14847631e-07 1.14273873e-07 1.13702980e-07 1.13134940e-07 1.12569737e-07 1.12007358e-07 1.11447789e-07 1.10891015e-07 1.10337023e-07 1.09785798e-07 1.09237328e-07 1.08691597e-07 1.08148593e-07 1.07608301e-07 1.07070709e-07 1.06535802e-07 1.06003568e-07 1.05473992e-07 1.049470…
78	CaBH4+	1.65	0	0.2	[ 0. 0.05008347 0.10016694 0.15025042 0.20033389 0.25041736 0.30050083 0.35058431 0.40066778 0.45075125 0.50083472 0.5509182 0.60100167 0.65108514 0.70116861 0.75125209 0.80133556 0.85141903 0.9015025 0.95158598 1.00166945 1.05175292 1.10183639 1.15191987 1.20200334 1.25208681 1.30217028 1.35225376 1.40233723 1.4524207 1.50250417 1.55258765 1.60267112 1.65275459 1.70283806 1.75292154 1.80300501 1…	[-2.45000000e+00 -2.16356255e+00 -1.98675551e+00 -1.87428676e+00 -1.79942307e+00 -1.74681257e+00 -1.70767992e+00 -1.67694685e+00 -1.65160550e+00 -1.62982207e+00 -1.61044396e+00 -1.59272516e+00 -1.57616988e+00 -1.56044107e+00 -1.54530517e+00 -1.53059787e+00 -1.51620213e+00 -1.50203382e+00 -1.48803199e+00 -1.47415229e+00 -1.46036224e+00 -1.44663805e+00 -1.43296222e+00 -1.41932184e+00 -1.40570741e+0…	5 THF - 11	[-1.69165609e+20 -4.08887420e+16 -3.14094250e+14 -9.93278352e+12 -6.81893196e+11 -7.64278753e+10 -1.20138845e+10 -2.41893919e+09 -5.88401852e+08 -1.66145145e+08 -5.29293510e+07 -1.86280900e+07 -7.12800697e+06 -2.92890933e+06 -1.27970450e+06 -5.89843435e+05 -2.84953047e+05 -1.43513242e+05 -7.50151026e+04 -4.05421695e+04 -2.25829660e+04 -1.29298079e+04 -7.59162596e+03 -4.56193795e+03 -2.80090219e+0…	[1.79313952e-10 1.79313952e-10 1.79313952e-10 1.79313952e-10 1.79313952e-10 1.79313952e-10 1.79313952e-10 1.79313952e-10 1.79313952e-10 1.79313952e-10 1.79313952e-10 1.79313952e-10 1.79313952e-10 1.79313952e-10 1.79313952e-10 1.79313952e-10 1.79313952e-10 1.79313952e-10 1.79313952e-10 1.79313952e-10 1.79313952e-10 1.79313952e-10 1.79313952e-10 1.79313952e-10 1.79313952e-10 1.79313952e-10 1.793139…	[1.79313952e-07 1.78418131e-07 1.77526785e-07 1.76639892e-07 1.75757429e-07 1.74879376e-07 1.74005709e-07 1.73136407e-07 1.72271447e-07 1.71410809e-07 1.70554470e-07 1.69702410e-07 1.68854606e-07 1.68011038e-07 1.67171684e-07 1.66336523e-07 1.65505535e-07 1.64678698e-07 1.63855991e-07 1.63037395e-07 1.62222889e-07 1.61412451e-07 1.60606063e-07 1.59803703e-07 1.59005351e-07 1.58210988e-07 1.574205…
79	CaBH4+	1.65	0	0.2	[ 0. 0.05008347 0.10016694 0.15025042 0.20033389 0.25041736 0.30050083 0.35058431 0.40066778 0.45075125 0.50083472 0.5509182 0.60100167 0.65108514 0.70116861 0.75125209 0.80133556 0.85141903 0.9015025 0.95158598 1.00166945 1.05175292 1.10183639 1.15191987 1.20200334 1.25208681 1.30217028 1.35225376 1.40233723 1.4524207 1.50250417 1.55258765 1.60267112 1.65275459 1.70283806 1.75292154 1.80300501 1…	[-2.45000000e+00 -2.16356255e+00 -1.98675551e+00 -1.87428676e+00 -1.79942307e+00 -1.74681257e+00 -1.70767992e+00 -1.67694685e+00 -1.65160550e+00 -1.62982207e+00 -1.61044396e+00 -1.59272516e+00 -1.57616988e+00 -1.56044107e+00 -1.54530517e+00 -1.53059787e+00 -1.51620213e+00 -1.50203382e+00 -1.48803199e+00 -1.47415229e+00 -1.46036224e+00 -1.44663805e+00 -1.43296222e+00 -1.41932184e+00 -1.40570741e+0…	5 THF - 12	[-1.69165609e+20 -4.08887420e+16 -3.14094250e+14 -9.93278352e+12 -6.81893196e+11 -7.64278753e+10 -1.20138845e+10 -2.41893919e+09 -5.88401852e+08 -1.66145145e+08 -5.29293509e+07 -1.86280899e+07 -7.12800686e+06 -2.92890922e+06 -1.27970439e+06 -5.89843331e+05 -2.84952943e+05 -1.43513138e+05 -7.50149986e+04 -4.05420654e+04 -2.25828619e+04 -1.29297038e+04 -7.59152192e+03 -4.56183390e+03 -2.80079815e+0…	[8.96569760e-10 8.96569760e-10 8.96569760e-10 8.96569760e-10 8.96569760e-10 8.96569760e-10 8.96569760e-10 8.96569760e-10 8.96569760e-10 8.96569760e-10 8.96569760e-10 8.96569760e-10 8.96569760e-10 8.96569760e-10 8.96569760e-10 8.96569760e-10 8.96569760e-10 8.96569760e-10 8.96569760e-10 8.96569760e-10 8.96569760e-10 8.96569760e-10 8.96569760e-10 8.96569760e-10 8.96569760e-10 8.96569760e-10 8.965697…	[8.96569760e-07 8.92090654e-07 8.87633924e-07 8.83199459e-07 8.78787147e-07 8.74396879e-07 8.70028544e-07 8.65682033e-07 8.61357236e-07 8.57054045e-07 8.52772351e-07 8.48512049e-07 8.44273030e-07 8.40055188e-07 8.35858418e-07 8.31682615e-07 8.27527673e-07 8.23393488e-07 8.19279957e-07 8.15186977e-07 8.11114444e-07 8.07062257e-07 8.03030315e-07 7.99018515e-07 7.95026757e-07 7.91054941e-07 7.871029…
80	CaBH4+	1.65	0	0.2	[ 0. 0.05008347 0.10016694 0.15025042 0.20033389 0.25041736 0.30050083 0.35058431 0.40066778 0.45075125 0.50083472 0.5509182 0.60100167 0.65108514 0.70116861 0.75125209 0.80133556 0.85141903 0.9015025 0.95158598 1.00166945 1.05175292 1.10183639 1.15191987 1.20200334 1.25208681 1.30217028 1.35225376 1.40233723 1.4524207 1.50250417 1.55258765 1.60267112 1.65275459 1.70283806 1.75292154 1.80300501 1…	[-2.45000000e+00 -2.16356255e+00 -1.98675551e+00 -1.87428676e+00 -1.79942307e+00 -1.74681257e+00 -1.70767992e+00 -1.67694685e+00 -1.65160550e+00 -1.62982207e+00 -1.61044396e+00 -1.59272516e+00 -1.57616988e+00 -1.56044107e+00 -1.54530517e+00 -1.53059787e+00 -1.51620213e+00 -1.50203382e+00 -1.48803199e+00 -1.47415229e+00 -1.46036224e+00 -1.44663805e+00 -1.43296222e+00 -1.41932184e+00 -1.40570741e+0…	5 THF - 13	[-1.69165609e+20 -4.08887420e+16 -3.14094250e+14 -9.93278352e+12 -6.81893196e+11 -7.64278753e+10 -1.20138845e+10 -2.41893919e+09 -5.88401852e+08 -1.66145145e+08 -5.29293510e+07 -1.86280900e+07 -7.12800698e+06 -2.92890935e+06 -1.27970452e+06 -5.89843452e+05 -2.84953064e+05 -1.43513259e+05 -7.50151197e+04 -4.05421866e+04 -2.25829831e+04 -1.29298250e+04 -7.59164306e+03 -4.56195504e+03 -2.80091929e+0…	[5.97713174e-11 5.97713174e-11 5.97713174e-11 5.97713174e-11 5.97713174e-11 5.97713174e-11 5.97713174e-11 5.97713174e-11 5.97713174e-11 5.97713174e-11 5.97713174e-11 5.97713174e-11 5.97713174e-11 5.97713174e-11 5.97713174e-11 5.97713174e-11 5.97713174e-11 5.97713174e-11 5.97713174e-11 5.97713174e-11 5.97713174e-11 5.97713174e-11 5.97713174e-11 5.97713174e-11 5.97713174e-11 5.97713174e-11 5.977131…	[5.97713174e-08 5.94727102e-08 5.91755949e-08 5.88799639e-08 5.85858098e-08 5.82931253e-08 5.80019030e-08 5.77121355e-08 5.74238157e-08 5.71369363e-08 5.68514901e-08 5.65674699e-08 5.62848687e-08 5.60036792e-08 5.57238946e-08 5.54455077e-08 5.51685115e-08 5.48928992e-08 5.46186638e-08 5.43457985e-08 5.40742963e-08 5.38041505e-08 5.35353543e-08 5.32679010e-08 5.30017838e-08 5.27369961e-08 5.247353…
81	Ca2+	1.65	0	0.2	[ 0. 0.05008347 0.10016694 0.15025042 0.20033389 0.25041736 0.30050083 0.35058431 0.40066778 0.45075125 0.50083472 0.5509182 0.60100167 0.65108514 0.70116861 0.75125209 0.80133556 0.85141903 0.9015025 0.95158598 1.00166945 1.05175292 1.10183639 1.15191987 1.20200334 1.25208681 1.30217028 1.35225376 1.40233723 1.4524207 1.50250417 1.55258765 1.60267112 1.65275459 1.70283806 1.75292154 1.80300501 1…	[-2.45000000e+00 -2.16356255e+00 -1.98675551e+00 -1.87428676e+00 -1.79942307e+00 -1.74681257e+00 -1.70767992e+00 -1.67694685e+00 -1.65160550e+00 -1.62982207e+00 -1.61044396e+00 -1.59272516e+00 -1.57616988e+00 -1.56044107e+00 -1.54530517e+00 -1.53059787e+00 -1.51620213e+00 -1.50203382e+00 -1.48803199e+00 -1.47415229e+00 -1.46036224e+00 -1.44663805e+00 -1.43296222e+00 -1.41932184e+00 -1.40570741e+0…	6 THF - 0	[-1.69165609e+20 -4.08887420e+16 -3.14094250e+14 -9.93278352e+12 -6.81893196e+11 -7.64278753e+10 -1.20138844e+10 -2.41893917e+09 -5.88401831e+08 -1.66145124e+08 -5.29293302e+07 -1.86280692e+07 -7.12798623e+06 -2.92888861e+06 -1.27968379e+06 -5.89822746e+05 -2.84932371e+05 -1.43492581e+05 -7.49944676e+04 -4.05216196e+04 -2.25626373e+04 -1.29099029e+04 -7.57237922e+03 -4.54357980e+03 -2.78363578e+0…	[0.00000000e+00 0.00000000e+00 0.00000000e+00 0.00000000e+00 0.00000000e+00 0.00000000e+00 0.00000000e+00 0.00000000e+00 0.00000000e+00 0.00000000e+00 0.00000000e+00 0.00000000e+00 0.00000000e+00 0.00000000e+00 0.00000000e+00 0.00000000e+00 0.00000000e+00 0.00000000e+00 0.00000000e+00 0.00000000e+00 0.00000000e+00 0.00000000e+00 0.00000000e+00 0.00000000e+00 0.00000000e+00 0.00000000e+00 0.000000…	[0.00000000e+00 0.00000000e+00 0.00000000e+00 0.00000000e+00 0.00000000e+00 0.00000000e+00 0.00000000e+00 0.00000000e+00 0.00000000e+00 0.00000000e+00 0.00000000e+00 0.00000000e+00 0.00000000e+00 0.00000000e+00 0.00000000e+00 0.00000000e+00 0.00000000e+00 0.00000000e+00 0.00000000e+00 0.00000000e+00 0.00000000e+00 0.00000000e+00 0.00000000e+00 0.00000000e+00 0.00000000e+00 0.00000000e+00 0.000000…
82	Ca2+	1.65	0	0.2	[ 0. 0.05008347 0.10016694 0.15025042 0.20033389 0.25041736 0.30050083 0.35058431 0.40066778 0.45075125 0.50083472 0.5509182 0.60100167 0.65108514 0.70116861 0.75125209 0.80133556 0.85141903 0.9015025 0.95158598 1.00166945 1.05175292 1.10183639 1.15191987 1.20200334 1.25208681 1.30217028 1.35225376 1.40233723 1.4524207 1.50250417 1.55258765 1.60267112 1.65275459 1.70283806 1.75292154 1.80300501 1…	[-2.45000000e+00 -2.16356255e+00 -1.98675551e+00 -1.87428676e+00 -1.79942307e+00 -1.74681257e+00 -1.70767992e+00 -1.67694685e+00 -1.65160550e+00 -1.62982207e+00 -1.61044396e+00 -1.59272516e+00 -1.57616988e+00 -1.56044107e+00 -1.54530517e+00 -1.53059787e+00 -1.51620213e+00 -1.50203382e+00 -1.48803199e+00 -1.47415229e+00 -1.46036224e+00 -1.44663805e+00 -1.43296222e+00 -1.41932184e+00 -1.40570741e+0…	6 THF - 1	[-1.69165609e+20 -4.08887420e+16 -3.14094250e+14 -9.93278352e+12 -6.81893196e+11 -7.64278753e+10 -1.20138844e+10 -2.41893917e+09 -5.88401831e+08 -1.66145124e+08 -5.29293303e+07 -1.86280694e+07 -7.12798638e+06 -2.92888876e+06 -1.27968394e+06 -5.89822896e+05 -2.84932522e+05 -1.43492732e+05 -7.49946181e+04 -4.05217701e+04 -2.25627878e+04 -1.29100534e+04 -7.57252974e+03 -4.54373032e+03 -2.78378630e+0…	[0.00000000e+00 0.00000000e+00 0.00000000e+00 0.00000000e+00 0.00000000e+00 0.00000000e+00 0.00000000e+00 0.00000000e+00 0.00000000e+00 0.00000000e+00 0.00000000e+00 0.00000000e+00 0.00000000e+00 0.00000000e+00 0.00000000e+00 0.00000000e+00 0.00000000e+00 0.00000000e+00 0.00000000e+00 0.00000000e+00 0.00000000e+00 0.00000000e+00 0.00000000e+00 0.00000000e+00 0.00000000e+00 0.00000000e+00 0.000000…	[0.00000000e+00 0.00000000e+00 0.00000000e+00 0.00000000e+00 0.00000000e+00 0.00000000e+00 0.00000000e+00 0.00000000e+00 0.00000000e+00 0.00000000e+00 0.00000000e+00 0.00000000e+00 0.00000000e+00 0.00000000e+00 0.00000000e+00 0.00000000e+00 0.00000000e+00 0.00000000e+00 0.00000000e+00 0.00000000e+00 0.00000000e+00 0.00000000e+00 0.00000000e+00 0.00000000e+00 0.00000000e+00 0.00000000e+00 0.000000…
83	Ca2+	1.65	0	0.2	[ 0. 0.05008347 0.10016694 0.15025042 0.20033389 0.25041736 0.30050083 0.35058431 0.40066778 0.45075125 0.50083472 0.5509182 0.60100167 0.65108514 0.70116861 0.75125209 0.80133556 0.85141903 0.9015025 0.95158598 1.00166945 1.05175292 1.10183639 1.15191987 1.20200334 1.25208681 1.30217028 1.35225376 1.40233723 1.4524207 1.50250417 1.55258765 1.60267112 1.65275459 1.70283806 1.75292154 1.80300501 1…	[-2.45000000e+00 -2.16356255e+00 -1.98675551e+00 -1.87428676e+00 -1.79942307e+00 -1.74681257e+00 -1.70767992e+00 -1.67694685e+00 -1.65160550e+00 -1.62982207e+00 -1.61044396e+00 -1.59272516e+00 -1.57616988e+00 -1.56044107e+00 -1.54530517e+00 -1.53059787e+00 -1.51620213e+00 -1.50203382e+00 -1.48803199e+00 -1.47415229e+00 -1.46036224e+00 -1.44663805e+00 -1.43296222e+00 -1.41932184e+00 -1.40570741e+0…	6 THF - 2	[-1.69165609e+20 -4.08887420e+16 -3.14094250e+14 -9.93278352e+12 -6.81893196e+11 -7.64278753e+10 -1.20138844e+10 -2.41893917e+09 -5.88401830e+08 -1.66145123e+08 -5.29293297e+07 -1.86280687e+07 -7.12798572e+06 -2.92888810e+06 -1.27968328e+06 -5.89822231e+05 -2.84931857e+05 -1.43492067e+05 -7.49939532e+04 -4.05211052e+04 -2.25621229e+04 -1.29093885e+04 -7.57186479e+03 -4.54306537e+03 -2.78312135e+0…	[0.00000000e+00 0.00000000e+00 0.00000000e+00 0.00000000e+00 0.00000000e+00 0.00000000e+00 0.00000000e+00 0.00000000e+00 0.00000000e+00 0.00000000e+00 0.00000000e+00 0.00000000e+00 0.00000000e+00 0.00000000e+00 0.00000000e+00 0.00000000e+00 0.00000000e+00 0.00000000e+00 0.00000000e+00 0.00000000e+00 0.00000000e+00 0.00000000e+00 0.00000000e+00 0.00000000e+00 0.00000000e+00 0.00000000e+00 0.000000…	[0.00000000e+00 0.00000000e+00 0.00000000e+00 0.00000000e+00 0.00000000e+00 0.00000000e+00 0.00000000e+00 0.00000000e+00 0.00000000e+00 0.00000000e+00 0.00000000e+00 0.00000000e+00 0.00000000e+00 0.00000000e+00 0.00000000e+00 0.00000000e+00 0.00000000e+00 0.00000000e+00 0.00000000e+00 0.00000000e+00 0.00000000e+00 0.00000000e+00 0.00000000e+00 0.00000000e+00 0.00000000e+00 0.00000000e+00 0.000000…
84	Ca2+	1.65	0	0.2	[ 0. 0.05008347 0.10016694 0.15025042 0.20033389 0.25041736 0.30050083 0.35058431 0.40066778 0.45075125 0.50083472 0.5509182 0.60100167 0.65108514 0.70116861 0.75125209 0.80133556 0.85141903 0.9015025 0.95158598 1.00166945 1.05175292 1.10183639 1.15191987 1.20200334 1.25208681 1.30217028 1.35225376 1.40233723 1.4524207 1.50250417 1.55258765 1.60267112 1.65275459 1.70283806 1.75292154 1.80300501 1…	[-2.45000000e+00 -2.16356255e+00 -1.98675551e+00 -1.87428676e+00 -1.79942307e+00 -1.74681257e+00 -1.70767992e+00 -1.67694685e+00 -1.65160550e+00 -1.62982207e+00 -1.61044396e+00 -1.59272516e+00 -1.57616988e+00 -1.56044107e+00 -1.54530517e+00 -1.53059787e+00 -1.51620213e+00 -1.50203382e+00 -1.48803199e+00 -1.47415229e+00 -1.46036224e+00 -1.44663805e+00 -1.43296222e+00 -1.41932184e+00 -1.40570741e+0…	6 THF - 3	[-1.69165609e+20 -4.08887420e+16 -3.14094250e+14 -9.93278352e+12 -6.81893196e+11 -7.64278753e+10 -1.20138844e+10 -2.41893917e+09 -5.88401831e+08 -1.66145124e+08 -5.29293300e+07 -1.86280691e+07 -7.12798607e+06 -2.92888845e+06 -1.27968363e+06 -5.89822582e+05 -2.84932207e+05 -1.43492417e+05 -7.49943035e+04 -4.05214555e+04 -2.25624732e+04 -1.29097388e+04 -7.57221510e+03 -4.54341568e+03 -2.78347166e+0…	[0.00000000e+00 0.00000000e+00 0.00000000e+00 0.00000000e+00 0.00000000e+00 0.00000000e+00 0.00000000e+00 0.00000000e+00 0.00000000e+00 0.00000000e+00 0.00000000e+00 0.00000000e+00 0.00000000e+00 0.00000000e+00 0.00000000e+00 0.00000000e+00 0.00000000e+00 0.00000000e+00 0.00000000e+00 0.00000000e+00 0.00000000e+00 0.00000000e+00 0.00000000e+00 0.00000000e+00 0.00000000e+00 0.00000000e+00 0.000000…	[0.00000000e+00 0.00000000e+00 0.00000000e+00 0.00000000e+00 0.00000000e+00 0.00000000e+00 0.00000000e+00 0.00000000e+00 0.00000000e+00 0.00000000e+00 0.00000000e+00 0.00000000e+00 0.00000000e+00 0.00000000e+00 0.00000000e+00 0.00000000e+00 0.00000000e+00 0.00000000e+00 0.00000000e+00 0.00000000e+00 0.00000000e+00 0.00000000e+00 0.00000000e+00 0.00000000e+00 0.00000000e+00 0.00000000e+00 0.000000…
85	Ca2+	1.65	0	0.2	[ 0. 0.05008347 0.10016694 0.15025042 0.20033389 0.25041736 0.30050083 0.35058431 0.40066778 0.45075125 0.50083472 0.5509182 0.60100167 0.65108514 0.70116861 0.75125209 0.80133556 0.85141903 0.9015025 0.95158598 1.00166945 1.05175292 1.10183639 1.15191987 1.20200334 1.25208681 1.30217028 1.35225376 1.40233723 1.4524207 1.50250417 1.55258765 1.60267112 1.65275459 1.70283806 1.75292154 1.80300501 1…	[-2.45000000e+00 -2.16356255e+00 -1.98675551e+00 -1.87428676e+00 -1.79942307e+00 -1.74681257e+00 -1.70767992e+00 -1.67694685e+00 -1.65160550e+00 -1.62982207e+00 -1.61044396e+00 -1.59272516e+00 -1.57616988e+00 -1.56044107e+00 -1.54530517e+00 -1.53059787e+00 -1.51620213e+00 -1.50203382e+00 -1.48803199e+00 -1.47415229e+00 -1.46036224e+00 -1.44663805e+00 -1.43296222e+00 -1.41932184e+00 -1.40570741e+0…	6 THF - 4	[-1.69165609e+20 -4.08887420e+16 -3.14094250e+14 -9.93278352e+12 -6.81893196e+11 -7.64278753e+10 -1.20138844e+10 -2.41893917e+09 -5.88401831e+08 -1.66145124e+08 -5.29293300e+07 -1.86280690e+07 -7.12798604e+06 -2.92888842e+06 -1.27968361e+06 -5.89822558e+05 -2.84932184e+05 -1.43492393e+05 -7.49942798e+04 -4.05214318e+04 -2.25624495e+04 -1.29097151e+04 -7.57219140e+03 -4.54339198e+03 -2.78344796e+0…	[0.00000000e+00 0.00000000e+00 0.00000000e+00 0.00000000e+00 0.00000000e+00 0.00000000e+00 0.00000000e+00 0.00000000e+00 0.00000000e+00 0.00000000e+00 0.00000000e+00 0.00000000e+00 0.00000000e+00 0.00000000e+00 0.00000000e+00 0.00000000e+00 0.00000000e+00 0.00000000e+00 0.00000000e+00 0.00000000e+00 0.00000000e+00 0.00000000e+00 0.00000000e+00 0.00000000e+00 0.00000000e+00 0.00000000e+00 0.000000…	[0.00000000e+00 0.00000000e+00 0.00000000e+00 0.00000000e+00 0.00000000e+00 0.00000000e+00 0.00000000e+00 0.00000000e+00 0.00000000e+00 0.00000000e+00 0.00000000e+00 0.00000000e+00 0.00000000e+00 0.00000000e+00 0.00000000e+00 0.00000000e+00 0.00000000e+00 0.00000000e+00 0.00000000e+00 0.00000000e+00 0.00000000e+00 0.00000000e+00 0.00000000e+00 0.00000000e+00 0.00000000e+00 0.00000000e+00 0.000000…
86	Ca2+	1.65	0	0.2	[ 0. 0.05008347 0.10016694 0.15025042 0.20033389 0.25041736 0.30050083 0.35058431 0.40066778 0.45075125 0.50083472 0.5509182 0.60100167 0.65108514 0.70116861 0.75125209 0.80133556 0.85141903 0.9015025 0.95158598 1.00166945 1.05175292 1.10183639 1.15191987 1.20200334 1.25208681 1.30217028 1.35225376 1.40233723 1.4524207 1.50250417 1.55258765 1.60267112 1.65275459 1.70283806 1.75292154 1.80300501 1…	[-2.45000000e+00 -2.16356255e+00 -1.98675551e+00 -1.87428676e+00 -1.79942307e+00 -1.74681257e+00 -1.70767992e+00 -1.67694685e+00 -1.65160550e+00 -1.62982207e+00 -1.61044396e+00 -1.59272516e+00 -1.57616988e+00 -1.56044107e+00 -1.54530517e+00 -1.53059787e+00 -1.51620213e+00 -1.50203382e+00 -1.48803199e+00 -1.47415229e+00 -1.46036224e+00 -1.44663805e+00 -1.43296222e+00 -1.41932184e+00 -1.40570741e+0…	6 THF - 5	[-1.69165609e+20 -4.08887420e+16 -3.14094250e+14 -9.93278352e+12 -6.81893196e+11 -7.64278753e+10 -1.20138844e+10 -2.41893917e+09 -5.88401830e+08 -1.66145124e+08 -5.29293298e+07 -1.86280688e+07 -7.12798582e+06 -2.92888820e+06 -1.27968338e+06 -5.89822333e+05 -2.84931958e+05 -1.43492168e+05 -7.49940546e+04 -4.05212066e+04 -2.25622243e+04 -1.29094899e+04 -7.57196624e+03 -4.54316681e+03 -2.78322280e+0…	[0.00000000e+00 0.00000000e+00 0.00000000e+00 0.00000000e+00 0.00000000e+00 0.00000000e+00 0.00000000e+00 0.00000000e+00 0.00000000e+00 0.00000000e+00 0.00000000e+00 0.00000000e+00 0.00000000e+00 0.00000000e+00 0.00000000e+00 0.00000000e+00 0.00000000e+00 0.00000000e+00 0.00000000e+00 0.00000000e+00 0.00000000e+00 0.00000000e+00 0.00000000e+00 0.00000000e+00 0.00000000e+00 0.00000000e+00 0.000000…	[0.00000000e+00 0.00000000e+00 0.00000000e+00 0.00000000e+00 0.00000000e+00 0.00000000e+00 0.00000000e+00 0.00000000e+00 0.00000000e+00 0.00000000e+00 0.00000000e+00 0.00000000e+00 0.00000000e+00 0.00000000e+00 0.00000000e+00 0.00000000e+00 0.00000000e+00 0.00000000e+00 0.00000000e+00 0.00000000e+00 0.00000000e+00 0.00000000e+00 0.00000000e+00 0.00000000e+00 0.00000000e+00 0.00000000e+00 0.000000…
87	Ca2+	1.65	0	0.2	[ 0. 0.05008347 0.10016694 0.15025042 0.20033389 0.25041736 0.30050083 0.35058431 0.40066778 0.45075125 0.50083472 0.5509182 0.60100167 0.65108514 0.70116861 0.75125209 0.80133556 0.85141903 0.9015025 0.95158598 1.00166945 1.05175292 1.10183639 1.15191987 1.20200334 1.25208681 1.30217028 1.35225376 1.40233723 1.4524207 1.50250417 1.55258765 1.60267112 1.65275459 1.70283806 1.75292154 1.80300501 1…	[-2.45000000e+00 -2.16356255e+00 -1.98675551e+00 -1.87428676e+00 -1.79942307e+00 -1.74681257e+00 -1.70767992e+00 -1.67694685e+00 -1.65160550e+00 -1.62982207e+00 -1.61044396e+00 -1.59272516e+00 -1.57616988e+00 -1.56044107e+00 -1.54530517e+00 -1.53059787e+00 -1.51620213e+00 -1.50203382e+00 -1.48803199e+00 -1.47415229e+00 -1.46036224e+00 -1.44663805e+00 -1.43296222e+00 -1.41932184e+00 -1.40570741e+0…	6 THF - 6	[-1.69165609e+20 -4.08887420e+16 -3.14094250e+14 -9.93278352e+12 -6.81893196e+11 -7.64278753e+10 -1.20138844e+10 -2.41893917e+09 -5.88401831e+08 -1.66145124e+08 -5.29293301e+07 -1.86280691e+07 -7.12798611e+06 -2.92888849e+06 -1.27968367e+06 -5.89822625e+05 -2.84932251e+05 -1.43492461e+05 -7.49943472e+04 -4.05214992e+04 -2.25625169e+04 -1.29097825e+04 -7.57225883e+03 -4.54345940e+03 -2.78351539e+0…	[0.00000000e+00 0.00000000e+00 0.00000000e+00 0.00000000e+00 0.00000000e+00 0.00000000e+00 0.00000000e+00 0.00000000e+00 0.00000000e+00 0.00000000e+00 0.00000000e+00 0.00000000e+00 0.00000000e+00 0.00000000e+00 0.00000000e+00 0.00000000e+00 0.00000000e+00 0.00000000e+00 0.00000000e+00 0.00000000e+00 0.00000000e+00 0.00000000e+00 0.00000000e+00 0.00000000e+00 0.00000000e+00 0.00000000e+00 0.000000…	[0.00000000e+00 0.00000000e+00 0.00000000e+00 0.00000000e+00 0.00000000e+00 0.00000000e+00 0.00000000e+00 0.00000000e+00 0.00000000e+00 0.00000000e+00 0.00000000e+00 0.00000000e+00 0.00000000e+00 0.00000000e+00 0.00000000e+00 0.00000000e+00 0.00000000e+00 0.00000000e+00 0.00000000e+00 0.00000000e+00 0.00000000e+00 0.00000000e+00 0.00000000e+00 0.00000000e+00 0.00000000e+00 0.00000000e+00 0.000000…
88	Ca2+	1.65	0	0.2	[ 0. 0.05008347 0.10016694 0.15025042 0.20033389 0.25041736 0.30050083 0.35058431 0.40066778 0.45075125 0.50083472 0.5509182 0.60100167 0.65108514 0.70116861 0.75125209 0.80133556 0.85141903 0.9015025 0.95158598 1.00166945 1.05175292 1.10183639 1.15191987 1.20200334 1.25208681 1.30217028 1.35225376 1.40233723 1.4524207 1.50250417 1.55258765 1.60267112 1.65275459 1.70283806 1.75292154 1.80300501 1…	[-2.45000000e+00 -2.16356255e+00 -1.98675551e+00 -1.87428676e+00 -1.79942307e+00 -1.74681257e+00 -1.70767992e+00 -1.67694685e+00 -1.65160550e+00 -1.62982207e+00 -1.61044396e+00 -1.59272516e+00 -1.57616988e+00 -1.56044107e+00 -1.54530517e+00 -1.53059787e+00 -1.51620213e+00 -1.50203382e+00 -1.48803199e+00 -1.47415229e+00 -1.46036224e+00 -1.44663805e+00 -1.43296222e+00 -1.41932184e+00 -1.40570741e+0…	6 THF - 7	[-1.69165609e+20 -4.08887420e+16 -3.14094250e+14 -9.93278352e+12 -6.81893196e+11 -7.64278753e+10 -1.20138844e+10 -2.41893917e+09 -5.88401831e+08 -1.66145124e+08 -5.29293300e+07 -1.86280691e+07 -7.12798609e+06 -2.92888847e+06 -1.27968365e+06 -5.89822603e+05 -2.84932228e+05 -1.43492438e+05 -7.49943244e+04 -4.05214764e+04 -2.25624941e+04 -1.29097597e+04 -7.57223603e+03 -4.54343661e+03 -2.78349259e+0…	[0.00000000e+00 0.00000000e+00 0.00000000e+00 0.00000000e+00 0.00000000e+00 0.00000000e+00 0.00000000e+00 0.00000000e+00 0.00000000e+00 0.00000000e+00 0.00000000e+00 0.00000000e+00 0.00000000e+00 0.00000000e+00 0.00000000e+00 0.00000000e+00 0.00000000e+00 0.00000000e+00 0.00000000e+00 0.00000000e+00 0.00000000e+00 0.00000000e+00 0.00000000e+00 0.00000000e+00 0.00000000e+00 0.00000000e+00 0.000000…	[0.00000000e+00 0.00000000e+00 0.00000000e+00 0.00000000e+00 0.00000000e+00 0.00000000e+00 0.00000000e+00 0.00000000e+00 0.00000000e+00 0.00000000e+00 0.00000000e+00 0.00000000e+00 0.00000000e+00 0.00000000e+00 0.00000000e+00 0.00000000e+00 0.00000000e+00 0.00000000e+00 0.00000000e+00 0.00000000e+00 0.00000000e+00 0.00000000e+00 0.00000000e+00 0.00000000e+00 0.00000000e+00 0.00000000e+00 0.000000…
89	Ca2+	1.65	0	0.2	[ 0. 0.05008347 0.10016694 0.15025042 0.20033389 0.25041736 0.30050083 0.35058431 0.40066778 0.45075125 0.50083472 0.5509182 0.60100167 0.65108514 0.70116861 0.75125209 0.80133556 0.85141903 0.9015025 0.95158598 1.00166945 1.05175292 1.10183639 1.15191987 1.20200334 1.25208681 1.30217028 1.35225376 1.40233723 1.4524207 1.50250417 1.55258765 1.60267112 1.65275459 1.70283806 1.75292154 1.80300501 1…	[-2.45000000e+00 -2.16356255e+00 -1.98675551e+00 -1.87428676e+00 -1.79942307e+00 -1.74681257e+00 -1.70767992e+00 -1.67694685e+00 -1.65160550e+00 -1.62982207e+00 -1.61044396e+00 -1.59272516e+00 -1.57616988e+00 -1.56044107e+00 -1.54530517e+00 -1.53059787e+00 -1.51620213e+00 -1.50203382e+00 -1.48803199e+00 -1.47415229e+00 -1.46036224e+00 -1.44663805e+00 -1.43296222e+00 -1.41932184e+00 -1.40570741e+0…	6 THF - 8	[-1.69165609e+20 -4.08887420e+16 -3.14094250e+14 -9.93278352e+12 -6.81893196e+11 -7.64278753e+10 -1.20138844e+10 -2.41893917e+09 -5.88401831e+08 -1.66145124e+08 -5.29293299e+07 -1.86280690e+07 -7.12798599e+06 -2.92888836e+06 -1.27968355e+06 -5.89822499e+05 -2.84932124e+05 -1.43492334e+05 -7.49942204e+04 -4.05213724e+04 -2.25623901e+04 -1.29096557e+04 -7.57213199e+03 -4.54333257e+03 -2.78338855e+0…	[0.00000000e+00 0.00000000e+00 0.00000000e+00 0.00000000e+00 0.00000000e+00 0.00000000e+00 0.00000000e+00 0.00000000e+00 0.00000000e+00 0.00000000e+00 0.00000000e+00 0.00000000e+00 0.00000000e+00 0.00000000e+00 0.00000000e+00 0.00000000e+00 0.00000000e+00 0.00000000e+00 0.00000000e+00 0.00000000e+00 0.00000000e+00 0.00000000e+00 0.00000000e+00 0.00000000e+00 0.00000000e+00 0.00000000e+00 0.000000…	[0.00000000e+00 0.00000000e+00 0.00000000e+00 0.00000000e+00 0.00000000e+00 0.00000000e+00 0.00000000e+00 0.00000000e+00 0.00000000e+00 0.00000000e+00 0.00000000e+00 0.00000000e+00 0.00000000e+00 0.00000000e+00 0.00000000e+00 0.00000000e+00 0.00000000e+00 0.00000000e+00 0.00000000e+00 0.00000000e+00 0.00000000e+00 0.00000000e+00 0.00000000e+00 0.00000000e+00 0.00000000e+00 0.00000000e+00 0.000000…
90	Ca2+	1.65	0	0.2	[ 0. 0.05008347 0.10016694 0.15025042 0.20033389 0.25041736 0.30050083 0.35058431 0.40066778 0.45075125 0.50083472 0.5509182 0.60100167 0.65108514 0.70116861 0.75125209 0.80133556 0.85141903 0.9015025 0.95158598 1.00166945 1.05175292 1.10183639 1.15191987 1.20200334 1.25208681 1.30217028 1.35225376 1.40233723 1.4524207 1.50250417 1.55258765 1.60267112 1.65275459 1.70283806 1.75292154 1.80300501 1…	[-2.45000000e+00 -2.16356255e+00 -1.98675551e+00 -1.87428676e+00 -1.79942307e+00 -1.74681257e+00 -1.70767992e+00 -1.67694685e+00 -1.65160550e+00 -1.62982207e+00 -1.61044396e+00 -1.59272516e+00 -1.57616988e+00 -1.56044107e+00 -1.54530517e+00 -1.53059787e+00 -1.51620213e+00 -1.50203382e+00 -1.48803199e+00 -1.47415229e+00 -1.46036224e+00 -1.44663805e+00 -1.43296222e+00 -1.41932184e+00 -1.40570741e+0…	6 THF - 9	[-1.69165609e+20 -4.08887420e+16 -3.14094250e+14 -9.93278352e+12 -6.81893196e+11 -7.64278753e+10 -1.20138844e+10 -2.41893917e+09 -5.88401831e+08 -1.66145124e+08 -5.29293302e+07 -1.86280693e+07 -7.12798628e+06 -2.92888866e+06 -1.27968384e+06 -5.89822795e+05 -2.84932420e+05 -1.43492630e+05 -7.49945164e+04 -4.05216684e+04 -2.25626861e+04 -1.29099517e+04 -7.57242805e+03 -4.54362863e+03 -2.78368461e+0…	[0.00000000e+00 0.00000000e+00 0.00000000e+00 0.00000000e+00 0.00000000e+00 0.00000000e+00 0.00000000e+00 0.00000000e+00 0.00000000e+00 0.00000000e+00 0.00000000e+00 0.00000000e+00 0.00000000e+00 0.00000000e+00 0.00000000e+00 0.00000000e+00 0.00000000e+00 0.00000000e+00 0.00000000e+00 0.00000000e+00 0.00000000e+00 0.00000000e+00 0.00000000e+00 0.00000000e+00 0.00000000e+00 0.00000000e+00 0.000000…	[0.00000000e+00 0.00000000e+00 0.00000000e+00 0.00000000e+00 0.00000000e+00 0.00000000e+00 0.00000000e+00 0.00000000e+00 0.00000000e+00 0.00000000e+00 0.00000000e+00 0.00000000e+00 0.00000000e+00 0.00000000e+00 0.00000000e+00 0.00000000e+00 0.00000000e+00 0.00000000e+00 0.00000000e+00 0.00000000e+00 0.00000000e+00 0.00000000e+00 0.00000000e+00 0.00000000e+00 0.00000000e+00 0.00000000e+00 0.000000…
91	Ca2+	1.65	0	0.2	[ 0. 0.05008347 0.10016694 0.15025042 0.20033389 0.25041736 0.30050083 0.35058431 0.40066778 0.45075125 0.50083472 0.5509182 0.60100167 0.65108514 0.70116861 0.75125209 0.80133556 0.85141903 0.9015025 0.95158598 1.00166945 1.05175292 1.10183639 1.15191987 1.20200334 1.25208681 1.30217028 1.35225376 1.40233723 1.4524207 1.50250417 1.55258765 1.60267112 1.65275459 1.70283806 1.75292154 1.80300501 1…	[-2.45000000e+00 -2.16356255e+00 -1.98675551e+00 -1.87428676e+00 -1.79942307e+00 -1.74681257e+00 -1.70767992e+00 -1.67694685e+00 -1.65160550e+00 -1.62982207e+00 -1.61044396e+00 -1.59272516e+00 -1.57616988e+00 -1.56044107e+00 -1.54530517e+00 -1.53059787e+00 -1.51620213e+00 -1.50203382e+00 -1.48803199e+00 -1.47415229e+00 -1.46036224e+00 -1.44663805e+00 -1.43296222e+00 -1.41932184e+00 -1.40570741e+0…	6 THF - 10	[-1.69165609e+20 -4.08887420e+16 -3.14094250e+14 -9.93278352e+12 -6.81893196e+11 -7.64278753e+10 -1.20138844e+10 -2.41893917e+09 -5.88401830e+08 -1.66145124e+08 -5.29293298e+07 -1.86280688e+07 -7.12798581e+06 -2.92888819e+06 -1.27968338e+06 -5.89822327e+05 -2.84931953e+05 -1.43492163e+05 -7.49940492e+04 -4.05212012e+04 -2.25622189e+04 -1.29094845e+04 -7.57196081e+03 -4.54316139e+03 -2.78321737e+0…	[0.00000000e+00 0.00000000e+00 0.00000000e+00 0.00000000e+00 0.00000000e+00 0.00000000e+00 0.00000000e+00 0.00000000e+00 0.00000000e+00 0.00000000e+00 0.00000000e+00 0.00000000e+00 0.00000000e+00 0.00000000e+00 0.00000000e+00 0.00000000e+00 0.00000000e+00 0.00000000e+00 0.00000000e+00 0.00000000e+00 0.00000000e+00 0.00000000e+00 0.00000000e+00 0.00000000e+00 0.00000000e+00 0.00000000e+00 0.000000…	[0.00000000e+00 0.00000000e+00 0.00000000e+00 0.00000000e+00 0.00000000e+00 0.00000000e+00 0.00000000e+00 0.00000000e+00 0.00000000e+00 0.00000000e+00 0.00000000e+00 0.00000000e+00 0.00000000e+00 0.00000000e+00 0.00000000e+00 0.00000000e+00 0.00000000e+00 0.00000000e+00 0.00000000e+00 0.00000000e+00 0.00000000e+00 0.00000000e+00 0.00000000e+00 0.00000000e+00 0.00000000e+00 0.00000000e+00 0.000000…
92	Ca2+	1.65	0	0.2	[ 0. 0.05008347 0.10016694 0.15025042 0.20033389 0.25041736 0.30050083 0.35058431 0.40066778 0.45075125 0.50083472 0.5509182 0.60100167 0.65108514 0.70116861 0.75125209 0.80133556 0.85141903 0.9015025 0.95158598 1.00166945 1.05175292 1.10183639 1.15191987 1.20200334 1.25208681 1.30217028 1.35225376 1.40233723 1.4524207 1.50250417 1.55258765 1.60267112 1.65275459 1.70283806 1.75292154 1.80300501 1…	[-2.45000000e+00 -2.16356255e+00 -1.98675551e+00 -1.87428676e+00 -1.79942307e+00 -1.74681257e+00 -1.70767992e+00 -1.67694685e+00 -1.65160550e+00 -1.62982207e+00 -1.61044396e+00 -1.59272516e+00 -1.57616988e+00 -1.56044107e+00 -1.54530517e+00 -1.53059787e+00 -1.51620213e+00 -1.50203382e+00 -1.48803199e+00 -1.47415229e+00 -1.46036224e+00 -1.44663805e+00 -1.43296222e+00 -1.41932184e+00 -1.40570741e+0…	6 THF - 11	[-1.69165609e+20 -4.08887420e+16 -3.14094250e+14 -9.93278352e+12 -6.81893196e+11 -7.64278753e+10 -1.20138844e+10 -2.41893917e+09 -5.88401830e+08 -1.66145124e+08 -5.29293298e+07 -1.86280688e+07 -7.12798585e+06 -2.92888822e+06 -1.27968341e+06 -5.89822360e+05 -2.84931985e+05 -1.43492195e+05 -7.49940814e+04 -4.05212334e+04 -2.25622511e+04 -1.29095167e+04 -7.57199304e+03 -4.54319362e+03 -2.78324960e+0…	[0.00000000e+00 0.00000000e+00 0.00000000e+00 0.00000000e+00 0.00000000e+00 0.00000000e+00 0.00000000e+00 0.00000000e+00 0.00000000e+00 0.00000000e+00 0.00000000e+00 0.00000000e+00 0.00000000e+00 0.00000000e+00 0.00000000e+00 0.00000000e+00 0.00000000e+00 0.00000000e+00 0.00000000e+00 0.00000000e+00 0.00000000e+00 0.00000000e+00 0.00000000e+00 0.00000000e+00 0.00000000e+00 0.00000000e+00 0.000000…	[0.00000000e+00 0.00000000e+00 0.00000000e+00 0.00000000e+00 0.00000000e+00 0.00000000e+00 0.00000000e+00 0.00000000e+00 0.00000000e+00 0.00000000e+00 0.00000000e+00 0.00000000e+00 0.00000000e+00 0.00000000e+00 0.00000000e+00 0.00000000e+00 0.00000000e+00 0.00000000e+00 0.00000000e+00 0.00000000e+00 0.00000000e+00 0.00000000e+00 0.00000000e+00 0.00000000e+00 0.00000000e+00 0.00000000e+00 0.000000…
93	Ca2+	1.65	0	0.2	[ 0. 0.05008347 0.10016694 0.15025042 0.20033389 0.25041736 0.30050083 0.35058431 0.40066778 0.45075125 0.50083472 0.5509182 0.60100167 0.65108514 0.70116861 0.75125209 0.80133556 0.85141903 0.9015025 0.95158598 1.00166945 1.05175292 1.10183639 1.15191987 1.20200334 1.25208681 1.30217028 1.35225376 1.40233723 1.4524207 1.50250417 1.55258765 1.60267112 1.65275459 1.70283806 1.75292154 1.80300501 1…	[-2.45000000e+00 -2.16356255e+00 -1.98675551e+00 -1.87428676e+00 -1.79942307e+00 -1.74681257e+00 -1.70767992e+00 -1.67694685e+00 -1.65160550e+00 -1.62982207e+00 -1.61044396e+00 -1.59272516e+00 -1.57616988e+00 -1.56044107e+00 -1.54530517e+00 -1.53059787e+00 -1.51620213e+00 -1.50203382e+00 -1.48803199e+00 -1.47415229e+00 -1.46036224e+00 -1.44663805e+00 -1.43296222e+00 -1.41932184e+00 -1.40570741e+0…	6 THF - 12	[-1.69165609e+20 -4.08887420e+16 -3.14094250e+14 -9.93278352e+12 -6.81893196e+11 -7.64278753e+10 -1.20138844e+10 -2.41893917e+09 -5.88401830e+08 -1.66145123e+08 -5.29293297e+07 -1.86280688e+07 -7.12798576e+06 -2.92888813e+06 -1.27968332e+06 -5.89822271e+05 -2.84931896e+05 -1.43492106e+05 -7.49939924e+04 -4.05211443e+04 -2.25621620e+04 -1.29094277e+04 -7.57190397e+03 -4.54310455e+03 -2.78316053e+0…	[0.00000000e+00 0.00000000e+00 0.00000000e+00 0.00000000e+00 0.00000000e+00 0.00000000e+00 0.00000000e+00 0.00000000e+00 0.00000000e+00 0.00000000e+00 0.00000000e+00 0.00000000e+00 0.00000000e+00 0.00000000e+00 0.00000000e+00 0.00000000e+00 0.00000000e+00 0.00000000e+00 0.00000000e+00 0.00000000e+00 0.00000000e+00 0.00000000e+00 0.00000000e+00 0.00000000e+00 0.00000000e+00 0.00000000e+00 0.000000…	[0.00000000e+00 0.00000000e+00 0.00000000e+00 0.00000000e+00 0.00000000e+00 0.00000000e+00 0.00000000e+00 0.00000000e+00 0.00000000e+00 0.00000000e+00 0.00000000e+00 0.00000000e+00 0.00000000e+00 0.00000000e+00 0.00000000e+00 0.00000000e+00 0.00000000e+00 0.00000000e+00 0.00000000e+00 0.00000000e+00 0.00000000e+00 0.00000000e+00 0.00000000e+00 0.00000000e+00 0.00000000e+00 0.00000000e+00 0.000000…
94	Ca2+	1.65	0	0.2	[ 0. 0.05008347 0.10016694 0.15025042 0.20033389 0.25041736 0.30050083 0.35058431 0.40066778 0.45075125 0.50083472 0.5509182 0.60100167 0.65108514 0.70116861 0.75125209 0.80133556 0.85141903 0.9015025 0.95158598 1.00166945 1.05175292 1.10183639 1.15191987 1.20200334 1.25208681 1.30217028 1.35225376 1.40233723 1.4524207 1.50250417 1.55258765 1.60267112 1.65275459 1.70283806 1.75292154 1.80300501 1…	[-2.45000000e+00 -2.16356255e+00 -1.98675551e+00 -1.87428676e+00 -1.79942307e+00 -1.74681257e+00 -1.70767992e+00 -1.67694685e+00 -1.65160550e+00 -1.62982207e+00 -1.61044396e+00 -1.59272516e+00 -1.57616988e+00 -1.56044107e+00 -1.54530517e+00 -1.53059787e+00 -1.51620213e+00 -1.50203382e+00 -1.48803199e+00 -1.47415229e+00 -1.46036224e+00 -1.44663805e+00 -1.43296222e+00 -1.41932184e+00 -1.40570741e+0…	5 THF - 0	[-1.69165609e+20 -4.08887420e+16 -3.14094250e+14 -9.93278352e+12 -6.81893196e+11 -7.64278753e+10 -1.20138844e+10 -2.41893917e+09 -5.88401831e+08 -1.66145124e+08 -5.29293304e+07 -1.86280694e+07 -7.12798642e+06 -2.92888879e+06 -1.27968398e+06 -5.89822929e+05 -2.84932555e+05 -1.43492765e+05 -7.49946511e+04 -4.05218031e+04 -2.25628208e+04 -1.29100864e+04 -7.57256275e+03 -4.54376333e+03 -2.78381931e+0…	[0.00000000e+00 0.00000000e+00 0.00000000e+00 0.00000000e+00 0.00000000e+00 0.00000000e+00 0.00000000e+00 0.00000000e+00 0.00000000e+00 0.00000000e+00 0.00000000e+00 0.00000000e+00 0.00000000e+00 0.00000000e+00 0.00000000e+00 0.00000000e+00 0.00000000e+00 0.00000000e+00 0.00000000e+00 0.00000000e+00 0.00000000e+00 0.00000000e+00 0.00000000e+00 0.00000000e+00 0.00000000e+00 0.00000000e+00 0.000000…	[0.00000000e+00 0.00000000e+00 0.00000000e+00 0.00000000e+00 0.00000000e+00 0.00000000e+00 0.00000000e+00 0.00000000e+00 0.00000000e+00 0.00000000e+00 0.00000000e+00 0.00000000e+00 0.00000000e+00 0.00000000e+00 0.00000000e+00 0.00000000e+00 0.00000000e+00 0.00000000e+00 0.00000000e+00 0.00000000e+00 0.00000000e+00 0.00000000e+00 0.00000000e+00 0.00000000e+00 0.00000000e+00 0.00000000e+00 0.000000…
95	Ca2+	1.65	0	0.2	[ 0. 0.05008347 0.10016694 0.15025042 0.20033389 0.25041736 0.30050083 0.35058431 0.40066778 0.45075125 0.50083472 0.5509182 0.60100167 0.65108514 0.70116861 0.75125209 0.80133556 0.85141903 0.9015025 0.95158598 1.00166945 1.05175292 1.10183639 1.15191987 1.20200334 1.25208681 1.30217028 1.35225376 1.40233723 1.4524207 1.50250417 1.55258765 1.60267112 1.65275459 1.70283806 1.75292154 1.80300501 1…	[-2.45000000e+00 -2.16356255e+00 -1.98675551e+00 -1.87428676e+00 -1.79942307e+00 -1.74681257e+00 -1.70767992e+00 -1.67694685e+00 -1.65160550e+00 -1.62982207e+00 -1.61044396e+00 -1.59272516e+00 -1.57616988e+00 -1.56044107e+00 -1.54530517e+00 -1.53059787e+00 -1.51620213e+00 -1.50203382e+00 -1.48803199e+00 -1.47415229e+00 -1.46036224e+00 -1.44663805e+00 -1.43296222e+00 -1.41932184e+00 -1.40570741e+0…	5 THF - 1	[-1.69165609e+20 -4.08887420e+16 -3.14094250e+14 -9.93278352e+12 -6.81893196e+11 -7.64278753e+10 -1.20138844e+10 -2.41893917e+09 -5.88401831e+08 -1.66145124e+08 -5.29293306e+07 -1.86280696e+07 -7.12798665e+06 -2.92888903e+06 -1.27968421e+06 -5.89823163e+05 -2.84932789e+05 -1.43492998e+05 -7.49948849e+04 -4.05220369e+04 -2.25630546e+04 -1.29103202e+04 -7.57279650e+03 -4.54399708e+03 -2.78405306e+0…	[0.00000000e+00 0.00000000e+00 0.00000000e+00 0.00000000e+00 0.00000000e+00 0.00000000e+00 0.00000000e+00 0.00000000e+00 0.00000000e+00 0.00000000e+00 0.00000000e+00 0.00000000e+00 0.00000000e+00 0.00000000e+00 0.00000000e+00 0.00000000e+00 0.00000000e+00 0.00000000e+00 0.00000000e+00 0.00000000e+00 0.00000000e+00 0.00000000e+00 0.00000000e+00 0.00000000e+00 0.00000000e+00 0.00000000e+00 0.000000…	[0.00000000e+00 0.00000000e+00 0.00000000e+00 0.00000000e+00 0.00000000e+00 0.00000000e+00 0.00000000e+00 0.00000000e+00 0.00000000e+00 0.00000000e+00 0.00000000e+00 0.00000000e+00 0.00000000e+00 0.00000000e+00 0.00000000e+00 0.00000000e+00 0.00000000e+00 0.00000000e+00 0.00000000e+00 0.00000000e+00 0.00000000e+00 0.00000000e+00 0.00000000e+00 0.00000000e+00 0.00000000e+00 0.00000000e+00 0.000000…
96	CaBH4+	1.65	0	0.3	[ 0. 0.05008347 0.10016694 0.15025042 0.20033389 0.25041736 0.30050083 0.35058431 0.40066778 0.45075125 0.50083472 0.5509182 0.60100167 0.65108514 0.70116861 0.75125209 0.80133556 0.85141903 0.9015025 0.95158598 1.00166945 1.05175292 1.10183639 1.15191987 1.20200334 1.25208681 1.30217028 1.35225376 1.40233723 1.4524207 1.50250417 1.55258765 1.60267112 1.65275459 1.70283806 1.75292154 1.80300501 1…	[-2.55000000e+00 -2.24940941e+00 -2.06386617e+00 -1.94583223e+00 -1.86727246e+00 -1.81206453e+00 -1.77099987e+00 -1.73874948e+00 -1.71215700e+00 -1.68929810e+00 -1.66896328e+00 -1.65036968e+00 -1.63299705e+00 -1.61649169e+00 -1.60060852e+00 -1.58517511e+00 -1.57006864e+00 -1.55520082e+00 -1.54050772e+00 -1.52594276e+00 -1.51147189e+00 -1.49707012e+00 -1.48271910e+00 -1.46840528e+00 -1.45411870e+0…	4 THF - 0	[-1.69165609e+20 -4.08887420e+16 -3.14094250e+14 -9.93278352e+12 -6.81893196e+11 -7.64278753e+10 -1.20138845e+10 -2.41893919e+09 -5.88401852e+08 -1.66145145e+08 -5.29293516e+07 -1.86280906e+07 -7.12800757e+06 -2.92890994e+06 -1.27970511e+06 -5.89844044e+05 -2.84953656e+05 -1.43513852e+05 -7.50157137e+04 -4.05427812e+04 -2.25835784e+04 -1.29304210e+04 -7.59223974e+03 -4.56255240e+03 -2.80151732e+0…	[3.59955808e-10 3.59955808e-10 3.59955808e-10 3.59955808e-10 3.59955808e-10 3.59955808e-10 3.59955808e-10 3.59955808e-10 3.59955808e-10 3.59955808e-10 3.59955808e-10 3.59955808e-10 3.59955808e-10 3.59955808e-10 3.59955808e-10 3.59955808e-10 3.59955808e-10 3.59955808e-10 3.59955808e-10 3.59955808e-10 3.59955808e-10 3.59955808e-10 3.59955808e-10 3.59955808e-10 3.59955808e-10 3.59955808e-10 3.599558…	[3.59955808e-07 3.58157531e-07 3.56368238e-07 3.54587884e-07 3.52816425e-07 3.51053815e-07 3.49300011e-07 3.47554969e-07 3.45818645e-07 3.44090995e-07 3.42371976e-07 3.40661545e-07 3.38959659e-07 3.37266275e-07 3.35581352e-07 3.33904846e-07 3.32236715e-07 3.30576918e-07 3.28925413e-07 3.27282159e-07 3.25647114e-07 3.24020238e-07 3.22401489e-07 3.20790827e-07 3.19188212e-07 3.17593603e-07 3.160069…
97	CaBH4+	1.65	0	0.3	[ 0. 0.05008347 0.10016694 0.15025042 0.20033389 0.25041736 0.30050083 0.35058431 0.40066778 0.45075125 0.50083472 0.5509182 0.60100167 0.65108514 0.70116861 0.75125209 0.80133556 0.85141903 0.9015025 0.95158598 1.00166945 1.05175292 1.10183639 1.15191987 1.20200334 1.25208681 1.30217028 1.35225376 1.40233723 1.4524207 1.50250417 1.55258765 1.60267112 1.65275459 1.70283806 1.75292154 1.80300501 1…	[-2.55000000e+00 -2.24940941e+00 -2.06386617e+00 -1.94583223e+00 -1.86727246e+00 -1.81206453e+00 -1.77099987e+00 -1.73874948e+00 -1.71215700e+00 -1.68929810e+00 -1.66896328e+00 -1.65036968e+00 -1.63299705e+00 -1.61649169e+00 -1.60060852e+00 -1.58517511e+00 -1.57006864e+00 -1.55520082e+00 -1.54050772e+00 -1.52594276e+00 -1.51147189e+00 -1.49707012e+00 -1.48271910e+00 -1.46840528e+00 -1.45411870e+0…	4 THF - 1	[-1.69165609e+20 -4.08887420e+16 -3.14094250e+14 -9.93278352e+12 -6.81893196e+11 -7.64278753e+10 -1.20138845e+10 -2.41893919e+09 -5.88401852e+08 -1.66145145e+08 -5.29293513e+07 -1.86280903e+07 -7.12800731e+06 -2.92890968e+06 -1.27970485e+06 -5.89843784e+05 -2.84953396e+05 -1.43513592e+05 -7.50154538e+04 -4.05425213e+04 -2.25833185e+04 -1.29301611e+04 -7.59197980e+03 -4.56229246e+03 -2.80125738e+0…	[9.59882154e-10 9.59882154e-10 9.59882154e-10 9.59882154e-10 9.59882154e-10 9.59882154e-10 9.59882154e-10 9.59882154e-10 9.59882154e-10 9.59882154e-10 9.59882154e-10 9.59882154e-10 9.59882154e-10 9.59882154e-10 9.59882154e-10 9.59882154e-10 9.59882154e-10 9.59882154e-10 9.59882154e-10 9.59882154e-10 9.59882154e-10 9.59882154e-10 9.59882154e-10 9.59882154e-10 9.59882154e-10 9.59882154e-10 9.598821…	[9.59882154e-07 9.55086749e-07 9.50315302e-07 9.45567691e-07 9.40843799e-07 9.36143507e-07 9.31466697e-07 9.26813251e-07 9.22183053e-07 9.17575986e-07 9.12991936e-07 9.08430787e-07 9.03892424e-07 8.99376735e-07 8.94883605e-07 8.90412921e-07 8.85964573e-07 8.81538448e-07 8.77134435e-07 8.72752423e-07 8.68392304e-07 8.64053967e-07 8.59737303e-07 8.55442205e-07 8.51168564e-07 8.46916274e-07 8.426852…
98	CaBH4+	1.65	0	0.3	[ 0. 0.05008347 0.10016694 0.15025042 0.20033389 0.25041736 0.30050083 0.35058431 0.40066778 0.45075125 0.50083472 0.5509182 0.60100167 0.65108514 0.70116861 0.75125209 0.80133556 0.85141903 0.9015025 0.95158598 1.00166945 1.05175292 1.10183639 1.15191987 1.20200334 1.25208681 1.30217028 1.35225376 1.40233723 1.4524207 1.50250417 1.55258765 1.60267112 1.65275459 1.70283806 1.75292154 1.80300501 1…	[-2.55000000e+00 -2.24940941e+00 -2.06386617e+00 -1.94583223e+00 -1.86727246e+00 -1.81206453e+00 -1.77099987e+00 -1.73874948e+00 -1.71215700e+00 -1.68929810e+00 -1.66896328e+00 -1.65036968e+00 -1.63299705e+00 -1.61649169e+00 -1.60060852e+00 -1.58517511e+00 -1.57006864e+00 -1.55520082e+00 -1.54050772e+00 -1.52594276e+00 -1.51147189e+00 -1.49707012e+00 -1.48271910e+00 -1.46840528e+00 -1.45411870e+0…	4 THF - 2	[-1.69165609e+20 -4.08887420e+16 -3.14094250e+14 -9.93278352e+12 -6.81893196e+11 -7.64278753e+10 -1.20138845e+10 -2.41893919e+09 -5.88401852e+08 -1.66145145e+08 -5.29293516e+07 -1.86280906e+07 -7.12800758e+06 -2.92890994e+06 -1.27970511e+06 -5.89844051e+05 -2.84953663e+05 -1.43513859e+05 -7.50157203e+04 -4.05427878e+04 -2.25835850e+04 -1.29304276e+04 -7.59224634e+03 -4.56255900e+03 -2.80152392e+0…	[1.49981587e-09 1.49981587e-09 1.49981587e-09 1.49981587e-09 1.49981587e-09 1.49981587e-09 1.49981587e-09 1.49981587e-09 1.49981587e-09 1.49981587e-09 1.49981587e-09 1.49981587e-09 1.49981587e-09 1.49981587e-09 1.49981587e-09 1.49981587e-09 1.49981587e-09 1.49981587e-09 1.49981587e-09 1.49981587e-09 1.49981587e-09 1.49981587e-09 1.49981587e-09 1.49981587e-09 1.49981587e-09 1.49981587e-09 1.499815…	[1.49981587e-06 1.49232305e-06 1.48486766e-06 1.47744952e-06 1.47006844e-06 1.46272423e-06 1.45541671e-06 1.44814570e-06 1.44091102e-06 1.43371248e-06 1.42654990e-06 1.41942310e-06 1.41233191e-06 1.40527615e-06 1.39825563e-06 1.39127019e-06 1.38431965e-06 1.37740382e-06 1.37052255e-06 1.36367566e-06 1.35686297e-06 1.35008432e-06 1.34333954e-06 1.33662844e-06 1.32995088e-06 1.32330668e-06 1.316695…
99	CaBH4+	1.65	0	0.3	[ 0. 0.05008347 0.10016694 0.15025042 0.20033389 0.25041736 0.30050083 0.35058431 0.40066778 0.45075125 0.50083472 0.5509182 0.60100167 0.65108514 0.70116861 0.75125209 0.80133556 0.85141903 0.9015025 0.95158598 1.00166945 1.05175292 1.10183639 1.15191987 1.20200334 1.25208681 1.30217028 1.35225376 1.40233723 1.4524207 1.50250417 1.55258765 1.60267112 1.65275459 1.70283806 1.75292154 1.80300501 1…	[-2.55000000e+00 -2.24940941e+00 -2.06386617e+00 -1.94583223e+00 -1.86727246e+00 -1.81206453e+00 -1.77099987e+00 -1.73874948e+00 -1.71215700e+00 -1.68929810e+00 -1.66896328e+00 -1.65036968e+00 -1.63299705e+00 -1.61649169e+00 -1.60060852e+00 -1.58517511e+00 -1.57006864e+00 -1.55520082e+00 -1.54050772e+00 -1.52594276e+00 -1.51147189e+00 -1.49707012e+00 -1.48271910e+00 -1.46840528e+00 -1.45411870e+0…	5 THF - 0	[-1.69165609e+20 -4.08887420e+16 -3.14094250e+14 -9.93278352e+12 -6.81893196e+11 -7.64278753e+10 -1.20138845e+10 -2.41893919e+09 -5.88401852e+08 -1.66145145e+08 -5.29293511e+07 -1.86280901e+07 -7.12800708e+06 -2.92890944e+06 -1.27970461e+06 -5.89843553e+05 -2.84953165e+05 -1.43513361e+05 -7.50152222e+04 -4.05422897e+04 -2.25830869e+04 -1.29299295e+04 -7.59174824e+03 -4.56206089e+03 -2.80102581e+0…	[1.79977904e-10 1.79977904e-10 1.79977904e-10 1.79977904e-10 1.79977904e-10 1.79977904e-10 1.79977904e-10 1.79977904e-10 1.79977904e-10 1.79977904e-10 1.79977904e-10 1.79977904e-10 1.79977904e-10 1.79977904e-10 1.79977904e-10 1.79977904e-10 1.79977904e-10 1.79977904e-10 1.79977904e-10 1.79977904e-10 1.79977904e-10 1.79977904e-10 1.79977904e-10 1.79977904e-10 1.79977904e-10 1.79977904e-10 1.799779…	[1.79977904e-07 1.79078765e-07 1.78184119e-07 1.77293942e-07 1.76408212e-07 1.75526908e-07 1.74650006e-07 1.73777485e-07 1.72909322e-07 1.72045497e-07 1.71185988e-07 1.70330773e-07 1.69479830e-07 1.68633138e-07 1.67790676e-07 1.66952423e-07 1.66118357e-07 1.65288459e-07 1.64462707e-07 1.63641079e-07 1.62823557e-07 1.62010119e-07 1.61200744e-07 1.60395413e-07 1.59594106e-07 1.58796801e-07 1.580034…
100	CaBH4+	1.65	0	0.3	[ 0. 0.05008347 0.10016694 0.15025042 0.20033389 0.25041736 0.30050083 0.35058431 0.40066778 0.45075125 0.50083472 0.5509182 0.60100167 0.65108514 0.70116861 0.75125209 0.80133556 0.85141903 0.9015025 0.95158598 1.00166945 1.05175292 1.10183639 1.15191987 1.20200334 1.25208681 1.30217028 1.35225376 1.40233723 1.4524207 1.50250417 1.55258765 1.60267112 1.65275459 1.70283806 1.75292154 1.80300501 1…	[-2.55000000e+00 -2.24940941e+00 -2.06386617e+00 -1.94583223e+00 -1.86727246e+00 -1.81206453e+00 -1.77099987e+00 -1.73874948e+00 -1.71215700e+00 -1.68929810e+00 -1.66896328e+00 -1.65036968e+00 -1.63299705e+00 -1.61649169e+00 -1.60060852e+00 -1.58517511e+00 -1.57006864e+00 -1.55520082e+00 -1.54050772e+00 -1.52594276e+00 -1.51147189e+00 -1.49707012e+00 -1.48271910e+00 -1.46840528e+00 -1.45411870e+0…	5 THF - 1	[-1.69165609e+20 -4.08887420e+16 -3.14094250e+14 -9.93278352e+12 -6.81893196e+11 -7.64278753e+10 -1.20138845e+10 -2.41893919e+09 -5.88401852e+08 -1.66145145e+08 -5.29293511e+07 -1.86280901e+07 -7.12800712e+06 -2.92890949e+06 -1.27970466e+06 -5.89843594e+05 -2.84953206e+05 -1.43513402e+05 -7.50152633e+04 -4.05423308e+04 -2.25831280e+04 -1.29299706e+04 -7.59178933e+03 -4.56210199e+03 -2.80106691e+0…	[5.99926346e-11 5.99926346e-11 5.99926346e-11 5.99926346e-11 5.99926346e-11 5.99926346e-11 5.99926346e-11 5.99926346e-11 5.99926346e-11 5.99926346e-11 5.99926346e-11 5.99926346e-11 5.99926346e-11 5.99926346e-11 5.99926346e-11 5.99926346e-11 5.99926346e-11 5.99926346e-11 5.99926346e-11 5.99926346e-11 5.99926346e-11 5.99926346e-11 5.99926346e-11 5.99926346e-11 5.99926346e-11 5.99926346e-11 5.999263…	[5.99926346e-08 5.96929218e-08 5.93947064e-08 5.90979807e-08 5.88027375e-08 5.85089692e-08 5.82166685e-08 5.79258282e-08 5.76364408e-08 5.73484991e-08 5.70619960e-08 5.67769242e-08 5.64932765e-08 5.62110459e-08 5.59302253e-08 5.56508076e-08 5.53727858e-08 5.50961530e-08 5.48209022e-08 5.45470265e-08 5.42745190e-08 5.40033729e-08 5.37335814e-08 5.34651378e-08 5.31980353e-08 5.29322671e-08 5.266782…
101	CaBH4+	1.65	0	0.3	[ 0. 0.05008347 0.10016694 0.15025042 0.20033389 0.25041736 0.30050083 0.35058431 0.40066778 0.45075125 0.50083472 0.5509182 0.60100167 0.65108514 0.70116861 0.75125209 0.80133556 0.85141903 0.9015025 0.95158598 1.00166945 1.05175292 1.10183639 1.15191987 1.20200334 1.25208681 1.30217028 1.35225376 1.40233723 1.4524207 1.50250417 1.55258765 1.60267112 1.65275459 1.70283806 1.75292154 1.80300501 1…	[-2.55000000e+00 -2.24940941e+00 -2.06386617e+00 -1.94583223e+00 -1.86727246e+00 -1.81206453e+00 -1.77099987e+00 -1.73874948e+00 -1.71215700e+00 -1.68929810e+00 -1.66896328e+00 -1.65036968e+00 -1.63299705e+00 -1.61649169e+00 -1.60060852e+00 -1.58517511e+00 -1.57006864e+00 -1.55520082e+00 -1.54050772e+00 -1.52594276e+00 -1.51147189e+00 -1.49707012e+00 -1.48271910e+00 -1.46840528e+00 -1.45411870e+0…	5 THF - 2	[-1.69165609e+20 -4.08887420e+16 -3.14094250e+14 -9.93278352e+12 -6.81893196e+11 -7.64278753e+10 -1.20138845e+10 -2.41893919e+09 -5.88401852e+08 -1.66145145e+08 -5.29293510e+07 -1.86280900e+07 -7.12800697e+06 -2.92890933e+06 -1.27970450e+06 -5.89843440e+05 -2.84953052e+05 -1.43513248e+05 -7.50151092e+04 -4.05421767e+04 -2.25829739e+04 -1.29298165e+04 -7.59163527e+03 -4.56194792e+03 -2.80091284e+0…	[2.99963173e-10 2.99963173e-10 2.99963173e-10 2.99963173e-10 2.99963173e-10 2.99963173e-10 2.99963173e-10 2.99963173e-10 2.99963173e-10 2.99963173e-10 2.99963173e-10 2.99963173e-10 2.99963173e-10 2.99963173e-10 2.99963173e-10 2.99963173e-10 2.99963173e-10 2.99963173e-10 2.99963173e-10 2.99963173e-10 2.99963173e-10 2.99963173e-10 2.99963173e-10 2.99963173e-10 2.99963173e-10 2.99963173e-10 2.999631…	[2.99963173e-07 2.98464609e-07 2.96973532e-07 2.95489904e-07 2.94013687e-07 2.92544846e-07 2.91083343e-07 2.89629141e-07 2.88182204e-07 2.86742496e-07 2.85309980e-07 2.83884621e-07 2.82466383e-07 2.81055230e-07 2.79651126e-07 2.78254038e-07 2.76863929e-07 2.75480765e-07 2.74104511e-07 2.72735132e-07 2.71372595e-07 2.70016865e-07 2.68667907e-07 2.67325689e-07 2.65990176e-07 2.64661336e-07 2.633391…
102	CaBH4+	1.65	0	0.3	[ 0. 0.05008347 0.10016694 0.15025042 0.20033389 0.25041736 0.30050083 0.35058431 0.40066778 0.45075125 0.50083472 0.5509182 0.60100167 0.65108514 0.70116861 0.75125209 0.80133556 0.85141903 0.9015025 0.95158598 1.00166945 1.05175292 1.10183639 1.15191987 1.20200334 1.25208681 1.30217028 1.35225376 1.40233723 1.4524207 1.50250417 1.55258765 1.60267112 1.65275459 1.70283806 1.75292154 1.80300501 1…	[-2.55000000e+00 -2.24940941e+00 -2.06386617e+00 -1.94583223e+00 -1.86727246e+00 -1.81206453e+00 -1.77099987e+00 -1.73874948e+00 -1.71215700e+00 -1.68929810e+00 -1.66896328e+00 -1.65036968e+00 -1.63299705e+00 -1.61649169e+00 -1.60060852e+00 -1.58517511e+00 -1.57006864e+00 -1.55520082e+00 -1.54050772e+00 -1.52594276e+00 -1.51147189e+00 -1.49707012e+00 -1.48271910e+00 -1.46840528e+00 -1.45411870e+0…	5 THF - 3	[-1.69165609e+20 -4.08887420e+16 -3.14094250e+14 -9.93278352e+12 -6.81893196e+11 -7.64278753e+10 -1.20138845e+10 -2.41893919e+09 -5.88401852e+08 -1.66145145e+08 -5.29293513e+07 -1.86280903e+07 -7.12800726e+06 -2.92890963e+06 -1.27970480e+06 -5.89843734e+05 -2.84953346e+05 -1.43513542e+05 -7.50154034e+04 -4.05424709e+04 -2.25832681e+04 -1.29301107e+04 -7.59192948e+03 -4.56224213e+03 -2.80120705e+0…	[1.79977904e-10 1.79977904e-10 1.79977904e-10 1.79977904e-10 1.79977904e-10 1.79977904e-10 1.79977904e-10 1.79977904e-10 1.79977904e-10 1.79977904e-10 1.79977904e-10 1.79977904e-10 1.79977904e-10 1.79977904e-10 1.79977904e-10 1.79977904e-10 1.79977904e-10 1.79977904e-10 1.79977904e-10 1.79977904e-10 1.79977904e-10 1.79977904e-10 1.79977904e-10 1.79977904e-10 1.79977904e-10 1.79977904e-10 1.799779…	[1.79977904e-07 1.79078765e-07 1.78184119e-07 1.77293942e-07 1.76408212e-07 1.75526908e-07 1.74650006e-07 1.73777485e-07 1.72909322e-07 1.72045497e-07 1.71185988e-07 1.70330773e-07 1.69479830e-07 1.68633138e-07 1.67790676e-07 1.66952423e-07 1.66118357e-07 1.65288459e-07 1.64462707e-07 1.63641079e-07 1.62823557e-07 1.62010119e-07 1.61200744e-07 1.60395413e-07 1.59594106e-07 1.58796801e-07 1.580034…
103	CaBH4+	1.65	0	0.3	[ 0. 0.05008347 0.10016694 0.15025042 0.20033389 0.25041736 0.30050083 0.35058431 0.40066778 0.45075125 0.50083472 0.5509182 0.60100167 0.65108514 0.70116861 0.75125209 0.80133556 0.85141903 0.9015025 0.95158598 1.00166945 1.05175292 1.10183639 1.15191987 1.20200334 1.25208681 1.30217028 1.35225376 1.40233723 1.4524207 1.50250417 1.55258765 1.60267112 1.65275459 1.70283806 1.75292154 1.80300501 1…	[-2.55000000e+00 -2.24940941e+00 -2.06386617e+00 -1.94583223e+00 -1.86727246e+00 -1.81206453e+00 -1.77099987e+00 -1.73874948e+00 -1.71215700e+00 -1.68929810e+00 -1.66896328e+00 -1.65036968e+00 -1.63299705e+00 -1.61649169e+00 -1.60060852e+00 -1.58517511e+00 -1.57006864e+00 -1.55520082e+00 -1.54050772e+00 -1.52594276e+00 -1.51147189e+00 -1.49707012e+00 -1.48271910e+00 -1.46840528e+00 -1.45411870e+0…	5 THF - 4	[-1.69165609e+20 -4.08887420e+16 -3.14094250e+14 -9.93278352e+12 -6.81893196e+11 -7.64278753e+10 -1.20138845e+10 -2.41893919e+09 -5.88401852e+08 -1.66145145e+08 -5.29293509e+07 -1.86280899e+07 -7.12800692e+06 -2.92890928e+06 -1.27970445e+06 -5.89843393e+05 -2.84953005e+05 -1.43513201e+05 -7.50150622e+04 -4.05421297e+04 -2.25829269e+04 -1.29297695e+04 -7.59158822e+03 -4.56190087e+03 -2.80086579e+0…	[1.19985269e-10 1.19985269e-10 1.19985269e-10 1.19985269e-10 1.19985269e-10 1.19985269e-10 1.19985269e-10 1.19985269e-10 1.19985269e-10 1.19985269e-10 1.19985269e-10 1.19985269e-10 1.19985269e-10 1.19985269e-10 1.19985269e-10 1.19985269e-10 1.19985269e-10 1.19985269e-10 1.19985269e-10 1.19985269e-10 1.19985269e-10 1.19985269e-10 1.19985269e-10 1.19985269e-10 1.19985269e-10 1.19985269e-10 1.199852…	[1.19985269e-07 1.19385844e-07 1.18789413e-07 1.18195961e-07 1.17605475e-07 1.17017938e-07 1.16433337e-07 1.15851656e-07 1.15272882e-07 1.14696998e-07 1.14123992e-07 1.13553848e-07 1.12986553e-07 1.12422092e-07 1.11860451e-07 1.11301615e-07 1.10745572e-07 1.10192306e-07 1.09641804e-07 1.09094053e-07 1.08549038e-07 1.08006746e-07 1.07467163e-07 1.06930276e-07 1.06396071e-07 1.05864534e-07 1.053356…
104	CaBH4+	1.65	0	0.3	[ 0. 0.05008347 0.10016694 0.15025042 0.20033389 0.25041736 0.30050083 0.35058431 0.40066778 0.45075125 0.50083472 0.5509182 0.60100167 0.65108514 0.70116861 0.75125209 0.80133556 0.85141903 0.9015025 0.95158598 1.00166945 1.05175292 1.10183639 1.15191987 1.20200334 1.25208681 1.30217028 1.35225376 1.40233723 1.4524207 1.50250417 1.55258765 1.60267112 1.65275459 1.70283806 1.75292154 1.80300501 1…	[-2.55000000e+00 -2.24940941e+00 -2.06386617e+00 -1.94583223e+00 -1.86727246e+00 -1.81206453e+00 -1.77099987e+00 -1.73874948e+00 -1.71215700e+00 -1.68929810e+00 -1.66896328e+00 -1.65036968e+00 -1.63299705e+00 -1.61649169e+00 -1.60060852e+00 -1.58517511e+00 -1.57006864e+00 -1.55520082e+00 -1.54050772e+00 -1.52594276e+00 -1.51147189e+00 -1.49707012e+00 -1.48271910e+00 -1.46840528e+00 -1.45411870e+0…	5 THF - 5	[-1.69165609e+20 -4.08887420e+16 -3.14094250e+14 -9.93278352e+12 -6.81893196e+11 -7.64278753e+10 -1.20138845e+10 -2.41893919e+09 -5.88401852e+08 -1.66145145e+08 -5.29293512e+07 -1.86280902e+07 -7.12800723e+06 -2.92890959e+06 -1.27970476e+06 -5.89843698e+05 -2.84953310e+05 -1.43513506e+05 -7.50153677e+04 -4.05424352e+04 -2.25832324e+04 -1.29300750e+04 -7.59189373e+03 -4.56220639e+03 -2.80117131e+0…	[2.99963173e-10 2.99963173e-10 2.99963173e-10 2.99963173e-10 2.99963173e-10 2.99963173e-10 2.99963173e-10 2.99963173e-10 2.99963173e-10 2.99963173e-10 2.99963173e-10 2.99963173e-10 2.99963173e-10 2.99963173e-10 2.99963173e-10 2.99963173e-10 2.99963173e-10 2.99963173e-10 2.99963173e-10 2.99963173e-10 2.99963173e-10 2.99963173e-10 2.99963173e-10 2.99963173e-10 2.99963173e-10 2.99963173e-10 2.999631…	[2.99963173e-07 2.98464609e-07 2.96973532e-07 2.95489904e-07 2.94013687e-07 2.92544846e-07 2.91083343e-07 2.89629141e-07 2.88182204e-07 2.86742496e-07 2.85309980e-07 2.83884621e-07 2.82466383e-07 2.81055230e-07 2.79651126e-07 2.78254038e-07 2.76863929e-07 2.75480765e-07 2.74104511e-07 2.72735132e-07 2.71372595e-07 2.70016865e-07 2.68667907e-07 2.67325689e-07 2.65990176e-07 2.64661336e-07 2.633391…
105	CaBH4+	1.65	0	0.3	[ 0. 0.05008347 0.10016694 0.15025042 0.20033389 0.25041736 0.30050083 0.35058431 0.40066778 0.45075125 0.50083472 0.5509182 0.60100167 0.65108514 0.70116861 0.75125209 0.80133556 0.85141903 0.9015025 0.95158598 1.00166945 1.05175292 1.10183639 1.15191987 1.20200334 1.25208681 1.30217028 1.35225376 1.40233723 1.4524207 1.50250417 1.55258765 1.60267112 1.65275459 1.70283806 1.75292154 1.80300501 1…	[-2.55000000e+00 -2.24940941e+00 -2.06386617e+00 -1.94583223e+00 -1.86727246e+00 -1.81206453e+00 -1.77099987e+00 -1.73874948e+00 -1.71215700e+00 -1.68929810e+00 -1.66896328e+00 -1.65036968e+00 -1.63299705e+00 -1.61649169e+00 -1.60060852e+00 -1.58517511e+00 -1.57006864e+00 -1.55520082e+00 -1.54050772e+00 -1.52594276e+00 -1.51147189e+00 -1.49707012e+00 -1.48271910e+00 -1.46840528e+00 -1.45411870e+0…	5 THF - 6	[-1.69165609e+20 -4.08887420e+16 -3.14094250e+14 -9.93278352e+12 -6.81893196e+11 -7.64278753e+10 -1.20138845e+10 -2.41893919e+09 -5.88401852e+08 -1.66145145e+08 -5.29293513e+07 -1.86280903e+07 -7.12800734e+06 -2.92890970e+06 -1.27970487e+06 -5.89843807e+05 -2.84953419e+05 -1.43513615e+05 -7.50154760e+04 -4.05425436e+04 -2.25833408e+04 -1.29301833e+04 -7.59200210e+03 -4.56231475e+03 -2.80127967e+0…	[3.59955808e-10 3.59955808e-10 3.59955808e-10 3.59955808e-10 3.59955808e-10 3.59955808e-10 3.59955808e-10 3.59955808e-10 3.59955808e-10 3.59955808e-10 3.59955808e-10 3.59955808e-10 3.59955808e-10 3.59955808e-10 3.59955808e-10 3.59955808e-10 3.59955808e-10 3.59955808e-10 3.59955808e-10 3.59955808e-10 3.59955808e-10 3.59955808e-10 3.59955808e-10 3.59955808e-10 3.59955808e-10 3.59955808e-10 3.599558…	[3.59955808e-07 3.58157531e-07 3.56368238e-07 3.54587884e-07 3.52816425e-07 3.51053815e-07 3.49300011e-07 3.47554969e-07 3.45818645e-07 3.44090995e-07 3.42371976e-07 3.40661545e-07 3.38959659e-07 3.37266275e-07 3.35581352e-07 3.33904846e-07 3.32236715e-07 3.30576918e-07 3.28925413e-07 3.27282159e-07 3.25647114e-07 3.24020238e-07 3.22401489e-07 3.20790827e-07 3.19188212e-07 3.17593603e-07 3.160069…
106	CaBH4+	1.65	0	0.3	[ 0. 0.05008347 0.10016694 0.15025042 0.20033389 0.25041736 0.30050083 0.35058431 0.40066778 0.45075125 0.50083472 0.5509182 0.60100167 0.65108514 0.70116861 0.75125209 0.80133556 0.85141903 0.9015025 0.95158598 1.00166945 1.05175292 1.10183639 1.15191987 1.20200334 1.25208681 1.30217028 1.35225376 1.40233723 1.4524207 1.50250417 1.55258765 1.60267112 1.65275459 1.70283806 1.75292154 1.80300501 1…	[-2.55000000e+00 -2.24940941e+00 -2.06386617e+00 -1.94583223e+00 -1.86727246e+00 -1.81206453e+00 -1.77099987e+00 -1.73874948e+00 -1.71215700e+00 -1.68929810e+00 -1.66896328e+00 -1.65036968e+00 -1.63299705e+00 -1.61649169e+00 -1.60060852e+00 -1.58517511e+00 -1.57006864e+00 -1.55520082e+00 -1.54050772e+00 -1.52594276e+00 -1.51147189e+00 -1.49707012e+00 -1.48271910e+00 -1.46840528e+00 -1.45411870e+0…	5 THF - 7	[-1.69165609e+20 -4.08887420e+16 -3.14094250e+14 -9.93278352e+12 -6.81893196e+11 -7.64278753e+10 -1.20138845e+10 -2.41893919e+09 -5.88401852e+08 -1.66145145e+08 -5.29293509e+07 -1.86280900e+07 -7.12800694e+06 -2.92890931e+06 -1.27970448e+06 -5.89843416e+05 -2.84953028e+05 -1.43513224e+05 -7.50150851e+04 -4.05421526e+04 -2.25829498e+04 -1.29297924e+04 -7.59161114e+03 -4.56192379e+03 -2.80088871e+0…	[1.19985269e-10 1.19985269e-10 1.19985269e-10 1.19985269e-10 1.19985269e-10 1.19985269e-10 1.19985269e-10 1.19985269e-10 1.19985269e-10 1.19985269e-10 1.19985269e-10 1.19985269e-10 1.19985269e-10 1.19985269e-10 1.19985269e-10 1.19985269e-10 1.19985269e-10 1.19985269e-10 1.19985269e-10 1.19985269e-10 1.19985269e-10 1.19985269e-10 1.19985269e-10 1.19985269e-10 1.19985269e-10 1.19985269e-10 1.199852…	[1.19985269e-07 1.19385844e-07 1.18789413e-07 1.18195961e-07 1.17605475e-07 1.17017938e-07 1.16433337e-07 1.15851656e-07 1.15272882e-07 1.14696998e-07 1.14123992e-07 1.13553848e-07 1.12986553e-07 1.12422092e-07 1.11860451e-07 1.11301615e-07 1.10745572e-07 1.10192306e-07 1.09641804e-07 1.09094053e-07 1.08549038e-07 1.08006746e-07 1.07467163e-07 1.06930276e-07 1.06396071e-07 1.05864534e-07 1.053356…
107	CaBH4+	1.65	0	0.3	[ 0. 0.05008347 0.10016694 0.15025042 0.20033389 0.25041736 0.30050083 0.35058431 0.40066778 0.45075125 0.50083472 0.5509182 0.60100167 0.65108514 0.70116861 0.75125209 0.80133556 0.85141903 0.9015025 0.95158598 1.00166945 1.05175292 1.10183639 1.15191987 1.20200334 1.25208681 1.30217028 1.35225376 1.40233723 1.4524207 1.50250417 1.55258765 1.60267112 1.65275459 1.70283806 1.75292154 1.80300501 1…	[-2.55000000e+00 -2.24940941e+00 -2.06386617e+00 -1.94583223e+00 -1.86727246e+00 -1.81206453e+00 -1.77099987e+00 -1.73874948e+00 -1.71215700e+00 -1.68929810e+00 -1.66896328e+00 -1.65036968e+00 -1.63299705e+00 -1.61649169e+00 -1.60060852e+00 -1.58517511e+00 -1.57006864e+00 -1.55520082e+00 -1.54050772e+00 -1.52594276e+00 -1.51147189e+00 -1.49707012e+00 -1.48271910e+00 -1.46840528e+00 -1.45411870e+0…	5 THF - 8	[-1.69165609e+20 -4.08887420e+16 -3.14094250e+14 -9.93278352e+12 -6.81893196e+11 -7.64278753e+10 -1.20138845e+10 -2.41893919e+09 -5.88401852e+08 -1.66145145e+08 -5.29293509e+07 -1.86280900e+07 -7.12800694e+06 -2.92890931e+06 -1.27970448e+06 -5.89843413e+05 -2.84953025e+05 -1.43513222e+05 -7.50150828e+04 -4.05421503e+04 -2.25829475e+04 -1.29297901e+04 -7.59160889e+03 -4.56192154e+03 -2.80088646e+0…	[3.29959490e-10 3.29959490e-10 3.29959490e-10 3.29959490e-10 3.29959490e-10 3.29959490e-10 3.29959490e-10 3.29959490e-10 3.29959490e-10 3.29959490e-10 3.29959490e-10 3.29959490e-10 3.29959490e-10 3.29959490e-10 3.29959490e-10 3.29959490e-10 3.29959490e-10 3.29959490e-10 3.29959490e-10 3.29959490e-10 3.29959490e-10 3.29959490e-10 3.29959490e-10 3.29959490e-10 3.29959490e-10 3.29959490e-10 3.299594…	[3.29959490e-07 3.28311070e-07 3.26670885e-07 3.25038894e-07 3.23415056e-07 3.21799331e-07 3.20191677e-07 3.18592055e-07 3.17000424e-07 3.15416745e-07 3.13840978e-07 3.12273083e-07 3.10713021e-07 3.09160753e-07 3.07616239e-07 3.06079442e-07 3.04550322e-07 3.03028841e-07 3.01514962e-07 3.00008646e-07 2.98509854e-07 2.97018551e-07 2.95534698e-07 2.94058258e-07 2.92589194e-07 2.91127469e-07 2.896730…
108	CaBH4+	1.65	0	0.3	[ 0. 0.05008347 0.10016694 0.15025042 0.20033389 0.25041736 0.30050083 0.35058431 0.40066778 0.45075125 0.50083472 0.5509182 0.60100167 0.65108514 0.70116861 0.75125209 0.80133556 0.85141903 0.9015025 0.95158598 1.00166945 1.05175292 1.10183639 1.15191987 1.20200334 1.25208681 1.30217028 1.35225376 1.40233723 1.4524207 1.50250417 1.55258765 1.60267112 1.65275459 1.70283806 1.75292154 1.80300501 1…	[-2.55000000e+00 -2.24940941e+00 -2.06386617e+00 -1.94583223e+00 -1.86727246e+00 -1.81206453e+00 -1.77099987e+00 -1.73874948e+00 -1.71215700e+00 -1.68929810e+00 -1.66896328e+00 -1.65036968e+00 -1.63299705e+00 -1.61649169e+00 -1.60060852e+00 -1.58517511e+00 -1.57006864e+00 -1.55520082e+00 -1.54050772e+00 -1.52594276e+00 -1.51147189e+00 -1.49707012e+00 -1.48271910e+00 -1.46840528e+00 -1.45411870e+0…	5 THF - 9	[-1.69165609e+20 -4.08887420e+16 -3.14094250e+14 -9.93278352e+12 -6.81893196e+11 -7.64278753e+10 -1.20138845e+10 -2.41893919e+09 -5.88401852e+08 -1.66145145e+08 -5.29293510e+07 -1.86280901e+07 -7.12800705e+06 -2.92890942e+06 -1.27970459e+06 -5.89843524e+05 -2.84953136e+05 -1.43513332e+05 -7.50151938e+04 -4.05422613e+04 -2.25830585e+04 -1.29299011e+04 -7.59171983e+03 -4.56203249e+03 -2.80099741e+0…	[5.99926346e-11 5.99926346e-11 5.99926346e-11 5.99926346e-11 5.99926346e-11 5.99926346e-11 5.99926346e-11 5.99926346e-11 5.99926346e-11 5.99926346e-11 5.99926346e-11 5.99926346e-11 5.99926346e-11 5.99926346e-11 5.99926346e-11 5.99926346e-11 5.99926346e-11 5.99926346e-11 5.99926346e-11 5.99926346e-11 5.99926346e-11 5.99926346e-11 5.99926346e-11 5.99926346e-11 5.99926346e-11 5.99926346e-11 5.999263…	[5.99926346e-08 5.96929218e-08 5.93947064e-08 5.90979807e-08 5.88027375e-08 5.85089692e-08 5.82166685e-08 5.79258282e-08 5.76364408e-08 5.73484991e-08 5.70619960e-08 5.67769242e-08 5.64932765e-08 5.62110459e-08 5.59302253e-08 5.56508076e-08 5.53727858e-08 5.50961530e-08 5.48209022e-08 5.45470265e-08 5.42745190e-08 5.40033729e-08 5.37335814e-08 5.34651378e-08 5.31980353e-08 5.29322671e-08 5.266782…
109	CaBH4+	1.65	0	0.3	[ 0. 0.05008347 0.10016694 0.15025042 0.20033389 0.25041736 0.30050083 0.35058431 0.40066778 0.45075125 0.50083472 0.5509182 0.60100167 0.65108514 0.70116861 0.75125209 0.80133556 0.85141903 0.9015025 0.95158598 1.00166945 1.05175292 1.10183639 1.15191987 1.20200334 1.25208681 1.30217028 1.35225376 1.40233723 1.4524207 1.50250417 1.55258765 1.60267112 1.65275459 1.70283806 1.75292154 1.80300501 1…	[-2.55000000e+00 -2.24940941e+00 -2.06386617e+00 -1.94583223e+00 -1.86727246e+00 -1.81206453e+00 -1.77099987e+00 -1.73874948e+00 -1.71215700e+00 -1.68929810e+00 -1.66896328e+00 -1.65036968e+00 -1.63299705e+00 -1.61649169e+00 -1.60060852e+00 -1.58517511e+00 -1.57006864e+00 -1.55520082e+00 -1.54050772e+00 -1.52594276e+00 -1.51147189e+00 -1.49707012e+00 -1.48271910e+00 -1.46840528e+00 -1.45411870e+0…	5 THF - 10	[-1.69165609e+20 -4.08887420e+16 -3.14094250e+14 -9.93278352e+12 -6.81893196e+11 -7.64278753e+10 -1.20138845e+10 -2.41893919e+09 -5.88401852e+08 -1.66145145e+08 -5.29293509e+07 -1.86280899e+07 -7.12800690e+06 -2.92890927e+06 -1.27970444e+06 -5.89843373e+05 -2.84952985e+05 -1.43513181e+05 -7.50150424e+04 -4.05421099e+04 -2.25829071e+04 -1.29297497e+04 -7.59156845e+03 -4.56188110e+03 -2.80084602e+0…	[1.19985269e-10 1.19985269e-10 1.19985269e-10 1.19985269e-10 1.19985269e-10 1.19985269e-10 1.19985269e-10 1.19985269e-10 1.19985269e-10 1.19985269e-10 1.19985269e-10 1.19985269e-10 1.19985269e-10 1.19985269e-10 1.19985269e-10 1.19985269e-10 1.19985269e-10 1.19985269e-10 1.19985269e-10 1.19985269e-10 1.19985269e-10 1.19985269e-10 1.19985269e-10 1.19985269e-10 1.19985269e-10 1.19985269e-10 1.199852…	[1.19985269e-07 1.19385844e-07 1.18789413e-07 1.18195961e-07 1.17605475e-07 1.17017938e-07 1.16433337e-07 1.15851656e-07 1.15272882e-07 1.14696998e-07 1.14123992e-07 1.13553848e-07 1.12986553e-07 1.12422092e-07 1.11860451e-07 1.11301615e-07 1.10745572e-07 1.10192306e-07 1.09641804e-07 1.09094053e-07 1.08549038e-07 1.08006746e-07 1.07467163e-07 1.06930276e-07 1.06396071e-07 1.05864534e-07 1.053356…
110	CaBH4+	1.65	0	0.3	[ 0. 0.05008347 0.10016694 0.15025042 0.20033389 0.25041736 0.30050083 0.35058431 0.40066778 0.45075125 0.50083472 0.5509182 0.60100167 0.65108514 0.70116861 0.75125209 0.80133556 0.85141903 0.9015025 0.95158598 1.00166945 1.05175292 1.10183639 1.15191987 1.20200334 1.25208681 1.30217028 1.35225376 1.40233723 1.4524207 1.50250417 1.55258765 1.60267112 1.65275459 1.70283806 1.75292154 1.80300501 1…	[-2.55000000e+00 -2.24940941e+00 -2.06386617e+00 -1.94583223e+00 -1.86727246e+00 -1.81206453e+00 -1.77099987e+00 -1.73874948e+00 -1.71215700e+00 -1.68929810e+00 -1.66896328e+00 -1.65036968e+00 -1.63299705e+00 -1.61649169e+00 -1.60060852e+00 -1.58517511e+00 -1.57006864e+00 -1.55520082e+00 -1.54050772e+00 -1.52594276e+00 -1.51147189e+00 -1.49707012e+00 -1.48271910e+00 -1.46840528e+00 -1.45411870e+0…	5 THF - 11	[-1.69165609e+20 -4.08887420e+16 -3.14094250e+14 -9.93278352e+12 -6.81893196e+11 -7.64278753e+10 -1.20138845e+10 -2.41893919e+09 -5.88401852e+08 -1.66145145e+08 -5.29293510e+07 -1.86280900e+07 -7.12800701e+06 -2.92890937e+06 -1.27970454e+06 -5.89843481e+05 -2.84953093e+05 -1.43513289e+05 -7.50151501e+04 -4.05422177e+04 -2.25830149e+04 -1.29298574e+04 -7.59167620e+03 -4.56198885e+03 -2.80095377e+0…	[1.79977904e-10 1.79977904e-10 1.79977904e-10 1.79977904e-10 1.79977904e-10 1.79977904e-10 1.79977904e-10 1.79977904e-10 1.79977904e-10 1.79977904e-10 1.79977904e-10 1.79977904e-10 1.79977904e-10 1.79977904e-10 1.79977904e-10 1.79977904e-10 1.79977904e-10 1.79977904e-10 1.79977904e-10 1.79977904e-10 1.79977904e-10 1.79977904e-10 1.79977904e-10 1.79977904e-10 1.79977904e-10 1.79977904e-10 1.799779…	[1.79977904e-07 1.79078765e-07 1.78184119e-07 1.77293942e-07 1.76408212e-07 1.75526908e-07 1.74650006e-07 1.73777485e-07 1.72909322e-07 1.72045497e-07 1.71185988e-07 1.70330773e-07 1.69479830e-07 1.68633138e-07 1.67790676e-07 1.66952423e-07 1.66118357e-07 1.65288459e-07 1.64462707e-07 1.63641079e-07 1.62823557e-07 1.62010119e-07 1.61200744e-07 1.60395413e-07 1.59594106e-07 1.58796801e-07 1.580034…
111	CaBH4+	1.65	0	0.3	[ 0. 0.05008347 0.10016694 0.15025042 0.20033389 0.25041736 0.30050083 0.35058431 0.40066778 0.45075125 0.50083472 0.5509182 0.60100167 0.65108514 0.70116861 0.75125209 0.80133556 0.85141903 0.9015025 0.95158598 1.00166945 1.05175292 1.10183639 1.15191987 1.20200334 1.25208681 1.30217028 1.35225376 1.40233723 1.4524207 1.50250417 1.55258765 1.60267112 1.65275459 1.70283806 1.75292154 1.80300501 1…	[-2.55000000e+00 -2.24940941e+00 -2.06386617e+00 -1.94583223e+00 -1.86727246e+00 -1.81206453e+00 -1.77099987e+00 -1.73874948e+00 -1.71215700e+00 -1.68929810e+00 -1.66896328e+00 -1.65036968e+00 -1.63299705e+00 -1.61649169e+00 -1.60060852e+00 -1.58517511e+00 -1.57006864e+00 -1.55520082e+00 -1.54050772e+00 -1.52594276e+00 -1.51147189e+00 -1.49707012e+00 -1.48271910e+00 -1.46840528e+00 -1.45411870e+0…	5 THF - 12	[-1.69165609e+20 -4.08887420e+16 -3.14094250e+14 -9.93278352e+12 -6.81893196e+11 -7.64278753e+10 -1.20138845e+10 -2.41893919e+09 -5.88401852e+08 -1.66145145e+08 -5.29293509e+07 -1.86280899e+07 -7.12800691e+06 -2.92890927e+06 -1.27970444e+06 -5.89843377e+05 -2.84952989e+05 -1.43513185e+05 -7.50150461e+04 -4.05421136e+04 -2.25829108e+04 -1.29297534e+04 -7.59157215e+03 -4.56188481e+03 -2.80084973e+0…	[8.99889519e-10 8.99889519e-10 8.99889519e-10 8.99889519e-10 8.99889519e-10 8.99889519e-10 8.99889519e-10 8.99889519e-10 8.99889519e-10 8.99889519e-10 8.99889519e-10 8.99889519e-10 8.99889519e-10 8.99889519e-10 8.99889519e-10 8.99889519e-10 8.99889519e-10 8.99889519e-10 8.99889519e-10 8.99889519e-10 8.99889519e-10 8.99889519e-10 8.99889519e-10 8.99889519e-10 8.99889519e-10 8.99889519e-10 8.998895…	[8.99889519e-07 8.95393827e-07 8.90920595e-07 8.86469711e-07 8.82041062e-07 8.77634538e-07 8.73250028e-07 8.68887423e-07 8.64546612e-07 8.60227487e-07 8.55929940e-07 8.51653863e-07 8.47399148e-07 8.43165689e-07 8.38953379e-07 8.34762114e-07 8.30591787e-07 8.26442295e-07 8.22313533e-07 8.18205397e-07 8.14117785e-07 8.10050594e-07 8.06003722e-07 8.01977067e-07 7.97970529e-07 7.93984007e-07 7.900174…
112	CaBH4+	1.65	0	0.3	[ 0. 0.05008347 0.10016694 0.15025042 0.20033389 0.25041736 0.30050083 0.35058431 0.40066778 0.45075125 0.50083472 0.5509182 0.60100167 0.65108514 0.70116861 0.75125209 0.80133556 0.85141903 0.9015025 0.95158598 1.00166945 1.05175292 1.10183639 1.15191987 1.20200334 1.25208681 1.30217028 1.35225376 1.40233723 1.4524207 1.50250417 1.55258765 1.60267112 1.65275459 1.70283806 1.75292154 1.80300501 1…	[-2.55000000e+00 -2.24940941e+00 -2.06386617e+00 -1.94583223e+00 -1.86727246e+00 -1.81206453e+00 -1.77099987e+00 -1.73874948e+00 -1.71215700e+00 -1.68929810e+00 -1.66896328e+00 -1.65036968e+00 -1.63299705e+00 -1.61649169e+00 -1.60060852e+00 -1.58517511e+00 -1.57006864e+00 -1.55520082e+00 -1.54050772e+00 -1.52594276e+00 -1.51147189e+00 -1.49707012e+00 -1.48271910e+00 -1.46840528e+00 -1.45411870e+0…	5 THF - 13	[-1.69165609e+20 -4.08887420e+16 -3.14094250e+14 -9.93278352e+12 -6.81893196e+11 -7.64278753e+10 -1.20138845e+10 -2.41893919e+09 -5.88401852e+08 -1.66145145e+08 -5.29293510e+07 -1.86280900e+07 -7.12800703e+06 -2.92890939e+06 -1.27970456e+06 -5.89843498e+05 -2.84953110e+05 -1.43513306e+05 -7.50151672e+04 -4.05422348e+04 -2.25830319e+04 -1.29298745e+04 -7.59169329e+03 -4.56200595e+03 -2.80097087e+0…	[5.99926346e-11 5.99926346e-11 5.99926346e-11 5.99926346e-11 5.99926346e-11 5.99926346e-11 5.99926346e-11 5.99926346e-11 5.99926346e-11 5.99926346e-11 5.99926346e-11 5.99926346e-11 5.99926346e-11 5.99926346e-11 5.99926346e-11 5.99926346e-11 5.99926346e-11 5.99926346e-11 5.99926346e-11 5.99926346e-11 5.99926346e-11 5.99926346e-11 5.99926346e-11 5.99926346e-11 5.99926346e-11 5.99926346e-11 5.999263…	[5.99926346e-08 5.96929218e-08 5.93947064e-08 5.90979807e-08 5.88027375e-08 5.85089692e-08 5.82166685e-08 5.79258282e-08 5.76364408e-08 5.73484991e-08 5.70619960e-08 5.67769242e-08 5.64932765e-08 5.62110459e-08 5.59302253e-08 5.56508076e-08 5.53727858e-08 5.50961530e-08 5.48209022e-08 5.45470265e-08 5.42745190e-08 5.40033729e-08 5.37335814e-08 5.34651378e-08 5.31980353e-08 5.29322671e-08 5.266782…
113	Ca2+	1.65	0	0.3	[ 0. 0.05008347 0.10016694 0.15025042 0.20033389 0.25041736 0.30050083 0.35058431 0.40066778 0.45075125 0.50083472 0.5509182 0.60100167 0.65108514 0.70116861 0.75125209 0.80133556 0.85141903 0.9015025 0.95158598 1.00166945 1.05175292 1.10183639 1.15191987 1.20200334 1.25208681 1.30217028 1.35225376 1.40233723 1.4524207 1.50250417 1.55258765 1.60267112 1.65275459 1.70283806 1.75292154 1.80300501 1…	[-2.55000000e+00 -2.24940941e+00 -2.06386617e+00 -1.94583223e+00 -1.86727246e+00 -1.81206453e+00 -1.77099987e+00 -1.73874948e+00 -1.71215700e+00 -1.68929810e+00 -1.66896328e+00 -1.65036968e+00 -1.63299705e+00 -1.61649169e+00 -1.60060852e+00 -1.58517511e+00 -1.57006864e+00 -1.55520082e+00 -1.54050772e+00 -1.52594276e+00 -1.51147189e+00 -1.49707012e+00 -1.48271910e+00 -1.46840528e+00 -1.45411870e+0…	6 THF - 0	[-1.69165609e+20 -4.08887420e+16 -3.14094250e+14 -9.93278352e+12 -6.81893196e+11 -7.64278753e+10 -1.20138844e+10 -2.41893917e+09 -5.88401831e+08 -1.66145124e+08 -5.29293302e+07 -1.86280692e+07 -7.12798622e+06 -2.92888860e+06 -1.27968378e+06 -5.89822734e+05 -2.84932361e+05 -1.43492573e+05 -7.49944605e+04 -4.05216138e+04 -2.25626329e+04 -1.29098999e+04 -7.57237751e+03 -4.54357943e+03 -2.78363676e+0…	[0.00000000e+00 0.00000000e+00 0.00000000e+00 0.00000000e+00 0.00000000e+00 0.00000000e+00 0.00000000e+00 0.00000000e+00 0.00000000e+00 0.00000000e+00 0.00000000e+00 0.00000000e+00 0.00000000e+00 0.00000000e+00 0.00000000e+00 0.00000000e+00 0.00000000e+00 0.00000000e+00 0.00000000e+00 0.00000000e+00 0.00000000e+00 0.00000000e+00 0.00000000e+00 0.00000000e+00 0.00000000e+00 0.00000000e+00 0.000000…	[0.00000000e+00 0.00000000e+00 0.00000000e+00 0.00000000e+00 0.00000000e+00 0.00000000e+00 0.00000000e+00 0.00000000e+00 0.00000000e+00 0.00000000e+00 0.00000000e+00 0.00000000e+00 0.00000000e+00 0.00000000e+00 0.00000000e+00 0.00000000e+00 0.00000000e+00 0.00000000e+00 0.00000000e+00 0.00000000e+00 0.00000000e+00 0.00000000e+00 0.00000000e+00 0.00000000e+00 0.00000000e+00 0.00000000e+00 0.000000…
114	Ca2+	1.65	0	0.3	[ 0. 0.05008347 0.10016694 0.15025042 0.20033389 0.25041736 0.30050083 0.35058431 0.40066778 0.45075125 0.50083472 0.5509182 0.60100167 0.65108514 0.70116861 0.75125209 0.80133556 0.85141903 0.9015025 0.95158598 1.00166945 1.05175292 1.10183639 1.15191987 1.20200334 1.25208681 1.30217028 1.35225376 1.40233723 1.4524207 1.50250417 1.55258765 1.60267112 1.65275459 1.70283806 1.75292154 1.80300501 1…	[-2.55000000e+00 -2.24940941e+00 -2.06386617e+00 -1.94583223e+00 -1.86727246e+00 -1.81206453e+00 -1.77099987e+00 -1.73874948e+00 -1.71215700e+00 -1.68929810e+00 -1.66896328e+00 -1.65036968e+00 -1.63299705e+00 -1.61649169e+00 -1.60060852e+00 -1.58517511e+00 -1.57006864e+00 -1.55520082e+00 -1.54050772e+00 -1.52594276e+00 -1.51147189e+00 -1.49707012e+00 -1.48271910e+00 -1.46840528e+00 -1.45411870e+0…	6 THF - 1	[-1.69165609e+20 -4.08887420e+16 -3.14094250e+14 -9.93278352e+12 -6.81893196e+11 -7.64278753e+10 -1.20138844e+10 -2.41893917e+09 -5.88401831e+08 -1.66145124e+08 -5.29293303e+07 -1.86280694e+07 -7.12798637e+06 -2.92888875e+06 -1.27968393e+06 -5.89822885e+05 -2.84932512e+05 -1.43492723e+05 -7.49946110e+04 -4.05217643e+04 -2.25627834e+04 -1.29100504e+04 -7.57252803e+03 -4.54372995e+03 -2.78378728e+0…	[0.00000000e+00 0.00000000e+00 0.00000000e+00 0.00000000e+00 0.00000000e+00 0.00000000e+00 0.00000000e+00 0.00000000e+00 0.00000000e+00 0.00000000e+00 0.00000000e+00 0.00000000e+00 0.00000000e+00 0.00000000e+00 0.00000000e+00 0.00000000e+00 0.00000000e+00 0.00000000e+00 0.00000000e+00 0.00000000e+00 0.00000000e+00 0.00000000e+00 0.00000000e+00 0.00000000e+00 0.00000000e+00 0.00000000e+00 0.000000…	[0.00000000e+00 0.00000000e+00 0.00000000e+00 0.00000000e+00 0.00000000e+00 0.00000000e+00 0.00000000e+00 0.00000000e+00 0.00000000e+00 0.00000000e+00 0.00000000e+00 0.00000000e+00 0.00000000e+00 0.00000000e+00 0.00000000e+00 0.00000000e+00 0.00000000e+00 0.00000000e+00 0.00000000e+00 0.00000000e+00 0.00000000e+00 0.00000000e+00 0.00000000e+00 0.00000000e+00 0.00000000e+00 0.00000000e+00 0.000000…
115	Ca2+	1.65	0	0.3	[ 0. 0.05008347 0.10016694 0.15025042 0.20033389 0.25041736 0.30050083 0.35058431 0.40066778 0.45075125 0.50083472 0.5509182 0.60100167 0.65108514 0.70116861 0.75125209 0.80133556 0.85141903 0.9015025 0.95158598 1.00166945 1.05175292 1.10183639 1.15191987 1.20200334 1.25208681 1.30217028 1.35225376 1.40233723 1.4524207 1.50250417 1.55258765 1.60267112 1.65275459 1.70283806 1.75292154 1.80300501 1…	[-2.55000000e+00 -2.24940941e+00 -2.06386617e+00 -1.94583223e+00 -1.86727246e+00 -1.81206453e+00 -1.77099987e+00 -1.73874948e+00 -1.71215700e+00 -1.68929810e+00 -1.66896328e+00 -1.65036968e+00 -1.63299705e+00 -1.61649169e+00 -1.60060852e+00 -1.58517511e+00 -1.57006864e+00 -1.55520082e+00 -1.54050772e+00 -1.52594276e+00 -1.51147189e+00 -1.49707012e+00 -1.48271910e+00 -1.46840528e+00 -1.45411870e+0…	6 THF - 2	[-1.69165609e+20 -4.08887420e+16 -3.14094250e+14 -9.93278352e+12 -6.81893196e+11 -7.64278753e+10 -1.20138844e+10 -2.41893917e+09 -5.88401830e+08 -1.66145123e+08 -5.29293297e+07 -1.86280687e+07 -7.12798570e+06 -2.92888808e+06 -1.27968327e+06 -5.89822220e+05 -2.84931847e+05 -1.43492058e+05 -7.49939460e+04 -4.05210994e+04 -2.25621184e+04 -1.29093854e+04 -7.57186308e+03 -4.54306501e+03 -2.78312233e+0…	[0.00000000e+00 0.00000000e+00 0.00000000e+00 0.00000000e+00 0.00000000e+00 0.00000000e+00 0.00000000e+00 0.00000000e+00 0.00000000e+00 0.00000000e+00 0.00000000e+00 0.00000000e+00 0.00000000e+00 0.00000000e+00 0.00000000e+00 0.00000000e+00 0.00000000e+00 0.00000000e+00 0.00000000e+00 0.00000000e+00 0.00000000e+00 0.00000000e+00 0.00000000e+00 0.00000000e+00 0.00000000e+00 0.00000000e+00 0.000000…	[0.00000000e+00 0.00000000e+00 0.00000000e+00 0.00000000e+00 0.00000000e+00 0.00000000e+00 0.00000000e+00 0.00000000e+00 0.00000000e+00 0.00000000e+00 0.00000000e+00 0.00000000e+00 0.00000000e+00 0.00000000e+00 0.00000000e+00 0.00000000e+00 0.00000000e+00 0.00000000e+00 0.00000000e+00 0.00000000e+00 0.00000000e+00 0.00000000e+00 0.00000000e+00 0.00000000e+00 0.00000000e+00 0.00000000e+00 0.000000…
116	Ca2+	1.65	0	0.3	[ 0. 0.05008347 0.10016694 0.15025042 0.20033389 0.25041736 0.30050083 0.35058431 0.40066778 0.45075125 0.50083472 0.5509182 0.60100167 0.65108514 0.70116861 0.75125209 0.80133556 0.85141903 0.9015025 0.95158598 1.00166945 1.05175292 1.10183639 1.15191987 1.20200334 1.25208681 1.30217028 1.35225376 1.40233723 1.4524207 1.50250417 1.55258765 1.60267112 1.65275459 1.70283806 1.75292154 1.80300501 1…	[-2.55000000e+00 -2.24940941e+00 -2.06386617e+00 -1.94583223e+00 -1.86727246e+00 -1.81206453e+00 -1.77099987e+00 -1.73874948e+00 -1.71215700e+00 -1.68929810e+00 -1.66896328e+00 -1.65036968e+00 -1.63299705e+00 -1.61649169e+00 -1.60060852e+00 -1.58517511e+00 -1.57006864e+00 -1.55520082e+00 -1.54050772e+00 -1.52594276e+00 -1.51147189e+00 -1.49707012e+00 -1.48271910e+00 -1.46840528e+00 -1.45411870e+0…	6 THF - 3	[-1.69165609e+20 -4.08887420e+16 -3.14094250e+14 -9.93278352e+12 -6.81893196e+11 -7.64278753e+10 -1.20138844e+10 -2.41893917e+09 -5.88401831e+08 -1.66145124e+08 -5.29293300e+07 -1.86280690e+07 -7.12798605e+06 -2.92888843e+06 -1.27968362e+06 -5.89822570e+05 -2.84932197e+05 -1.43492408e+05 -7.49942964e+04 -4.05214497e+04 -2.25624687e+04 -1.29097357e+04 -7.57221339e+03 -4.54341532e+03 -2.78347264e+0…	[0.00000000e+00 0.00000000e+00 0.00000000e+00 0.00000000e+00 0.00000000e+00 0.00000000e+00 0.00000000e+00 0.00000000e+00 0.00000000e+00 0.00000000e+00 0.00000000e+00 0.00000000e+00 0.00000000e+00 0.00000000e+00 0.00000000e+00 0.00000000e+00 0.00000000e+00 0.00000000e+00 0.00000000e+00 0.00000000e+00 0.00000000e+00 0.00000000e+00 0.00000000e+00 0.00000000e+00 0.00000000e+00 0.00000000e+00 0.000000…	[0.00000000e+00 0.00000000e+00 0.00000000e+00 0.00000000e+00 0.00000000e+00 0.00000000e+00 0.00000000e+00 0.00000000e+00 0.00000000e+00 0.00000000e+00 0.00000000e+00 0.00000000e+00 0.00000000e+00 0.00000000e+00 0.00000000e+00 0.00000000e+00 0.00000000e+00 0.00000000e+00 0.00000000e+00 0.00000000e+00 0.00000000e+00 0.00000000e+00 0.00000000e+00 0.00000000e+00 0.00000000e+00 0.00000000e+00 0.000000…
117	Ca2+	1.65	0	0.3	[ 0. 0.05008347 0.10016694 0.15025042 0.20033389 0.25041736 0.30050083 0.35058431 0.40066778 0.45075125 0.50083472 0.5509182 0.60100167 0.65108514 0.70116861 0.75125209 0.80133556 0.85141903 0.9015025 0.95158598 1.00166945 1.05175292 1.10183639 1.15191987 1.20200334 1.25208681 1.30217028 1.35225376 1.40233723 1.4524207 1.50250417 1.55258765 1.60267112 1.65275459 1.70283806 1.75292154 1.80300501 1…	[-2.55000000e+00 -2.24940941e+00 -2.06386617e+00 -1.94583223e+00 -1.86727246e+00 -1.81206453e+00 -1.77099987e+00 -1.73874948e+00 -1.71215700e+00 -1.68929810e+00 -1.66896328e+00 -1.65036968e+00 -1.63299705e+00 -1.61649169e+00 -1.60060852e+00 -1.58517511e+00 -1.57006864e+00 -1.55520082e+00 -1.54050772e+00 -1.52594276e+00 -1.51147189e+00 -1.49707012e+00 -1.48271910e+00 -1.46840528e+00 -1.45411870e+0…	6 THF - 4	[-1.69165609e+20 -4.08887420e+16 -3.14094250e+14 -9.93278352e+12 -6.81893196e+11 -7.64278753e+10 -1.20138844e+10 -2.41893917e+09 -5.88401831e+08 -1.66145124e+08 -5.29293300e+07 -1.86280690e+07 -7.12798603e+06 -2.92888841e+06 -1.27968359e+06 -5.89822547e+05 -2.84932174e+05 -1.43492385e+05 -7.49942727e+04 -4.05214260e+04 -2.25624450e+04 -1.29097120e+04 -7.57218969e+03 -4.54339162e+03 -2.78344894e+0…	[0.00000000e+00 0.00000000e+00 0.00000000e+00 0.00000000e+00 0.00000000e+00 0.00000000e+00 0.00000000e+00 0.00000000e+00 0.00000000e+00 0.00000000e+00 0.00000000e+00 0.00000000e+00 0.00000000e+00 0.00000000e+00 0.00000000e+00 0.00000000e+00 0.00000000e+00 0.00000000e+00 0.00000000e+00 0.00000000e+00 0.00000000e+00 0.00000000e+00 0.00000000e+00 0.00000000e+00 0.00000000e+00 0.00000000e+00 0.000000…	[0.00000000e+00 0.00000000e+00 0.00000000e+00 0.00000000e+00 0.00000000e+00 0.00000000e+00 0.00000000e+00 0.00000000e+00 0.00000000e+00 0.00000000e+00 0.00000000e+00 0.00000000e+00 0.00000000e+00 0.00000000e+00 0.00000000e+00 0.00000000e+00 0.00000000e+00 0.00000000e+00 0.00000000e+00 0.00000000e+00 0.00000000e+00 0.00000000e+00 0.00000000e+00 0.00000000e+00 0.00000000e+00 0.00000000e+00 0.000000…
118	Ca2+	1.65	0	0.3	[ 0. 0.05008347 0.10016694 0.15025042 0.20033389 0.25041736 0.30050083 0.35058431 0.40066778 0.45075125 0.50083472 0.5509182 0.60100167 0.65108514 0.70116861 0.75125209 0.80133556 0.85141903 0.9015025 0.95158598 1.00166945 1.05175292 1.10183639 1.15191987 1.20200334 1.25208681 1.30217028 1.35225376 1.40233723 1.4524207 1.50250417 1.55258765 1.60267112 1.65275459 1.70283806 1.75292154 1.80300501 1…	[-2.55000000e+00 -2.24940941e+00 -2.06386617e+00 -1.94583223e+00 -1.86727246e+00 -1.81206453e+00 -1.77099987e+00 -1.73874948e+00 -1.71215700e+00 -1.68929810e+00 -1.66896328e+00 -1.65036968e+00 -1.63299705e+00 -1.61649169e+00 -1.60060852e+00 -1.58517511e+00 -1.57006864e+00 -1.55520082e+00 -1.54050772e+00 -1.52594276e+00 -1.51147189e+00 -1.49707012e+00 -1.48271910e+00 -1.46840528e+00 -1.45411870e+0…	6 THF - 5	[-1.69165609e+20 -4.08887420e+16 -3.14094250e+14 -9.93278352e+12 -6.81893196e+11 -7.64278753e+10 -1.20138844e+10 -2.41893917e+09 -5.88401830e+08 -1.66145124e+08 -5.29293298e+07 -1.86280688e+07 -7.12798580e+06 -2.92888818e+06 -1.27968337e+06 -5.89822321e+05 -2.84931948e+05 -1.43492160e+05 -7.49940475e+04 -4.05212008e+04 -2.25622199e+04 -1.29094869e+04 -7.57196453e+03 -4.54316645e+03 -2.78322378e+0…	[0.00000000e+00 0.00000000e+00 0.00000000e+00 0.00000000e+00 0.00000000e+00 0.00000000e+00 0.00000000e+00 0.00000000e+00 0.00000000e+00 0.00000000e+00 0.00000000e+00 0.00000000e+00 0.00000000e+00 0.00000000e+00 0.00000000e+00 0.00000000e+00 0.00000000e+00 0.00000000e+00 0.00000000e+00 0.00000000e+00 0.00000000e+00 0.00000000e+00 0.00000000e+00 0.00000000e+00 0.00000000e+00 0.00000000e+00 0.000000…	[0.00000000e+00 0.00000000e+00 0.00000000e+00 0.00000000e+00 0.00000000e+00 0.00000000e+00 0.00000000e+00 0.00000000e+00 0.00000000e+00 0.00000000e+00 0.00000000e+00 0.00000000e+00 0.00000000e+00 0.00000000e+00 0.00000000e+00 0.00000000e+00 0.00000000e+00 0.00000000e+00 0.00000000e+00 0.00000000e+00 0.00000000e+00 0.00000000e+00 0.00000000e+00 0.00000000e+00 0.00000000e+00 0.00000000e+00 0.000000…
119	Ca2+	1.65	0	0.3	[ 0. 0.05008347 0.10016694 0.15025042 0.20033389 0.25041736 0.30050083 0.35058431 0.40066778 0.45075125 0.50083472 0.5509182 0.60100167 0.65108514 0.70116861 0.75125209 0.80133556 0.85141903 0.9015025 0.95158598 1.00166945 1.05175292 1.10183639 1.15191987 1.20200334 1.25208681 1.30217028 1.35225376 1.40233723 1.4524207 1.50250417 1.55258765 1.60267112 1.65275459 1.70283806 1.75292154 1.80300501 1…	[-2.55000000e+00 -2.24940941e+00 -2.06386617e+00 -1.94583223e+00 -1.86727246e+00 -1.81206453e+00 -1.77099987e+00 -1.73874948e+00 -1.71215700e+00 -1.68929810e+00 -1.66896328e+00 -1.65036968e+00 -1.63299705e+00 -1.61649169e+00 -1.60060852e+00 -1.58517511e+00 -1.57006864e+00 -1.55520082e+00 -1.54050772e+00 -1.52594276e+00 -1.51147189e+00 -1.49707012e+00 -1.48271910e+00 -1.46840528e+00 -1.45411870e+0…	6 THF - 6	[-1.69165609e+20 -4.08887420e+16 -3.14094250e+14 -9.93278352e+12 -6.81893196e+11 -7.64278753e+10 -1.20138844e+10 -2.41893917e+09 -5.88401831e+08 -1.66145124e+08 -5.29293301e+07 -1.86280691e+07 -7.12798610e+06 -2.92888848e+06 -1.27968366e+06 -5.89822614e+05 -2.84932241e+05 -1.43492452e+05 -7.49943401e+04 -4.05214934e+04 -2.25625125e+04 -1.29097795e+04 -7.57225712e+03 -4.54345904e+03 -2.78351637e+0…	[0.00000000e+00 0.00000000e+00 0.00000000e+00 0.00000000e+00 0.00000000e+00 0.00000000e+00 0.00000000e+00 0.00000000e+00 0.00000000e+00 0.00000000e+00 0.00000000e+00 0.00000000e+00 0.00000000e+00 0.00000000e+00 0.00000000e+00 0.00000000e+00 0.00000000e+00 0.00000000e+00 0.00000000e+00 0.00000000e+00 0.00000000e+00 0.00000000e+00 0.00000000e+00 0.00000000e+00 0.00000000e+00 0.00000000e+00 0.000000…	[0.00000000e+00 0.00000000e+00 0.00000000e+00 0.00000000e+00 0.00000000e+00 0.00000000e+00 0.00000000e+00 0.00000000e+00 0.00000000e+00 0.00000000e+00 0.00000000e+00 0.00000000e+00 0.00000000e+00 0.00000000e+00 0.00000000e+00 0.00000000e+00 0.00000000e+00 0.00000000e+00 0.00000000e+00 0.00000000e+00 0.00000000e+00 0.00000000e+00 0.00000000e+00 0.00000000e+00 0.00000000e+00 0.00000000e+00 0.000000…
120	Ca2+	1.65	0	0.3	[ 0. 0.05008347 0.10016694 0.15025042 0.20033389 0.25041736 0.30050083 0.35058431 0.40066778 0.45075125 0.50083472 0.5509182 0.60100167 0.65108514 0.70116861 0.75125209 0.80133556 0.85141903 0.9015025 0.95158598 1.00166945 1.05175292 1.10183639 1.15191987 1.20200334 1.25208681 1.30217028 1.35225376 1.40233723 1.4524207 1.50250417 1.55258765 1.60267112 1.65275459 1.70283806 1.75292154 1.80300501 1…	[-2.55000000e+00 -2.24940941e+00 -2.06386617e+00 -1.94583223e+00 -1.86727246e+00 -1.81206453e+00 -1.77099987e+00 -1.73874948e+00 -1.71215700e+00 -1.68929810e+00 -1.66896328e+00 -1.65036968e+00 -1.63299705e+00 -1.61649169e+00 -1.60060852e+00 -1.58517511e+00 -1.57006864e+00 -1.55520082e+00 -1.54050772e+00 -1.52594276e+00 -1.51147189e+00 -1.49707012e+00 -1.48271910e+00 -1.46840528e+00 -1.45411870e+0…	6 THF - 7	[-1.69165609e+20 -4.08887420e+16 -3.14094250e+14 -9.93278352e+12 -6.81893196e+11 -7.64278753e+10 -1.20138844e+10 -2.41893917e+09 -5.88401831e+08 -1.66145124e+08 -5.29293300e+07 -1.86280691e+07 -7.12798607e+06 -2.92888845e+06 -1.27968364e+06 -5.89822591e+05 -2.84932218e+05 -1.43492429e+05 -7.49943173e+04 -4.05214706e+04 -2.25624897e+04 -1.29097567e+04 -7.57223432e+03 -4.54343624e+03 -2.78349357e+0…	[0.00000000e+00 0.00000000e+00 0.00000000e+00 0.00000000e+00 0.00000000e+00 0.00000000e+00 0.00000000e+00 0.00000000e+00 0.00000000e+00 0.00000000e+00 0.00000000e+00 0.00000000e+00 0.00000000e+00 0.00000000e+00 0.00000000e+00 0.00000000e+00 0.00000000e+00 0.00000000e+00 0.00000000e+00 0.00000000e+00 0.00000000e+00 0.00000000e+00 0.00000000e+00 0.00000000e+00 0.00000000e+00 0.00000000e+00 0.000000…	[0.00000000e+00 0.00000000e+00 0.00000000e+00 0.00000000e+00 0.00000000e+00 0.00000000e+00 0.00000000e+00 0.00000000e+00 0.00000000e+00 0.00000000e+00 0.00000000e+00 0.00000000e+00 0.00000000e+00 0.00000000e+00 0.00000000e+00 0.00000000e+00 0.00000000e+00 0.00000000e+00 0.00000000e+00 0.00000000e+00 0.00000000e+00 0.00000000e+00 0.00000000e+00 0.00000000e+00 0.00000000e+00 0.00000000e+00 0.000000…
121	Ca2+	1.65	0	0.3	[ 0. 0.05008347 0.10016694 0.15025042 0.20033389 0.25041736 0.30050083 0.35058431 0.40066778 0.45075125 0.50083472 0.5509182 0.60100167 0.65108514 0.70116861 0.75125209 0.80133556 0.85141903 0.9015025 0.95158598 1.00166945 1.05175292 1.10183639 1.15191987 1.20200334 1.25208681 1.30217028 1.35225376 1.40233723 1.4524207 1.50250417 1.55258765 1.60267112 1.65275459 1.70283806 1.75292154 1.80300501 1…	[-2.55000000e+00 -2.24940941e+00 -2.06386617e+00 -1.94583223e+00 -1.86727246e+00 -1.81206453e+00 -1.77099987e+00 -1.73874948e+00 -1.71215700e+00 -1.68929810e+00 -1.66896328e+00 -1.65036968e+00 -1.63299705e+00 -1.61649169e+00 -1.60060852e+00 -1.58517511e+00 -1.57006864e+00 -1.55520082e+00 -1.54050772e+00 -1.52594276e+00 -1.51147189e+00 -1.49707012e+00 -1.48271910e+00 -1.46840528e+00 -1.45411870e+0…	6 THF - 8	[-1.69165609e+20 -4.08887420e+16 -3.14094250e+14 -9.93278352e+12 -6.81893196e+11 -7.64278753e+10 -1.20138844e+10 -2.41893917e+09 -5.88401831e+08 -1.66145124e+08 -5.29293299e+07 -1.86280690e+07 -7.12798597e+06 -2.92888835e+06 -1.27968353e+06 -5.89822487e+05 -2.84932114e+05 -1.43492325e+05 -7.49942132e+04 -4.05213666e+04 -2.25623856e+04 -1.29096526e+04 -7.57213028e+03 -4.54333220e+03 -2.78338953e+0…	[0.00000000e+00 0.00000000e+00 0.00000000e+00 0.00000000e+00 0.00000000e+00 0.00000000e+00 0.00000000e+00 0.00000000e+00 0.00000000e+00 0.00000000e+00 0.00000000e+00 0.00000000e+00 0.00000000e+00 0.00000000e+00 0.00000000e+00 0.00000000e+00 0.00000000e+00 0.00000000e+00 0.00000000e+00 0.00000000e+00 0.00000000e+00 0.00000000e+00 0.00000000e+00 0.00000000e+00 0.00000000e+00 0.00000000e+00 0.000000…	[0.00000000e+00 0.00000000e+00 0.00000000e+00 0.00000000e+00 0.00000000e+00 0.00000000e+00 0.00000000e+00 0.00000000e+00 0.00000000e+00 0.00000000e+00 0.00000000e+00 0.00000000e+00 0.00000000e+00 0.00000000e+00 0.00000000e+00 0.00000000e+00 0.00000000e+00 0.00000000e+00 0.00000000e+00 0.00000000e+00 0.00000000e+00 0.00000000e+00 0.00000000e+00 0.00000000e+00 0.00000000e+00 0.00000000e+00 0.000000…
122	Ca2+	1.65	0	0.3	[ 0. 0.05008347 0.10016694 0.15025042 0.20033389 0.25041736 0.30050083 0.35058431 0.40066778 0.45075125 0.50083472 0.5509182 0.60100167 0.65108514 0.70116861 0.75125209 0.80133556 0.85141903 0.9015025 0.95158598 1.00166945 1.05175292 1.10183639 1.15191987 1.20200334 1.25208681 1.30217028 1.35225376 1.40233723 1.4524207 1.50250417 1.55258765 1.60267112 1.65275459 1.70283806 1.75292154 1.80300501 1…	[-2.55000000e+00 -2.24940941e+00 -2.06386617e+00 -1.94583223e+00 -1.86727246e+00 -1.81206453e+00 -1.77099987e+00 -1.73874948e+00 -1.71215700e+00 -1.68929810e+00 -1.66896328e+00 -1.65036968e+00 -1.63299705e+00 -1.61649169e+00 -1.60060852e+00 -1.58517511e+00 -1.57006864e+00 -1.55520082e+00 -1.54050772e+00 -1.52594276e+00 -1.51147189e+00 -1.49707012e+00 -1.48271910e+00 -1.46840528e+00 -1.45411870e+0…	6 THF - 9	[-1.69165609e+20 -4.08887420e+16 -3.14094250e+14 -9.93278352e+12 -6.81893196e+11 -7.64278753e+10 -1.20138844e+10 -2.41893917e+09 -5.88401831e+08 -1.66145124e+08 -5.29293302e+07 -1.86280693e+07 -7.12798627e+06 -2.92888864e+06 -1.27968383e+06 -5.89822783e+05 -2.84932410e+05 -1.43492621e+05 -7.49945093e+04 -4.05216626e+04 -2.25626817e+04 -1.29099487e+04 -7.57242634e+03 -4.54362826e+03 -2.78368559e+0…	[0.00000000e+00 0.00000000e+00 0.00000000e+00 0.00000000e+00 0.00000000e+00 0.00000000e+00 0.00000000e+00 0.00000000e+00 0.00000000e+00 0.00000000e+00 0.00000000e+00 0.00000000e+00 0.00000000e+00 0.00000000e+00 0.00000000e+00 0.00000000e+00 0.00000000e+00 0.00000000e+00 0.00000000e+00 0.00000000e+00 0.00000000e+00 0.00000000e+00 0.00000000e+00 0.00000000e+00 0.00000000e+00 0.00000000e+00 0.000000…	[0.00000000e+00 0.00000000e+00 0.00000000e+00 0.00000000e+00 0.00000000e+00 0.00000000e+00 0.00000000e+00 0.00000000e+00 0.00000000e+00 0.00000000e+00 0.00000000e+00 0.00000000e+00 0.00000000e+00 0.00000000e+00 0.00000000e+00 0.00000000e+00 0.00000000e+00 0.00000000e+00 0.00000000e+00 0.00000000e+00 0.00000000e+00 0.00000000e+00 0.00000000e+00 0.00000000e+00 0.00000000e+00 0.00000000e+00 0.000000…
123	Ca2+	1.65	0	0.3	[ 0. 0.05008347 0.10016694 0.15025042 0.20033389 0.25041736 0.30050083 0.35058431 0.40066778 0.45075125 0.50083472 0.5509182 0.60100167 0.65108514 0.70116861 0.75125209 0.80133556 0.85141903 0.9015025 0.95158598 1.00166945 1.05175292 1.10183639 1.15191987 1.20200334 1.25208681 1.30217028 1.35225376 1.40233723 1.4524207 1.50250417 1.55258765 1.60267112 1.65275459 1.70283806 1.75292154 1.80300501 1…	[-2.55000000e+00 -2.24940941e+00 -2.06386617e+00 -1.94583223e+00 -1.86727246e+00 -1.81206453e+00 -1.77099987e+00 -1.73874948e+00 -1.71215700e+00 -1.68929810e+00 -1.66896328e+00 -1.65036968e+00 -1.63299705e+00 -1.61649169e+00 -1.60060852e+00 -1.58517511e+00 -1.57006864e+00 -1.55520082e+00 -1.54050772e+00 -1.52594276e+00 -1.51147189e+00 -1.49707012e+00 -1.48271910e+00 -1.46840528e+00 -1.45411870e+0…	6 THF - 10	[-1.69165609e+20 -4.08887420e+16 -3.14094250e+14 -9.93278352e+12 -6.81893196e+11 -7.64278753e+10 -1.20138844e+10 -2.41893917e+09 -5.88401830e+08 -1.66145124e+08 -5.29293298e+07 -1.86280688e+07 -7.12798580e+06 -2.92888818e+06 -1.27968336e+06 -5.89822316e+05 -2.84931943e+05 -1.43492154e+05 -7.49940421e+04 -4.05211954e+04 -2.25622145e+04 -1.29094814e+04 -7.57195910e+03 -4.54316102e+03 -2.78321835e+0…	[0.00000000e+00 0.00000000e+00 0.00000000e+00 0.00000000e+00 0.00000000e+00 0.00000000e+00 0.00000000e+00 0.00000000e+00 0.00000000e+00 0.00000000e+00 0.00000000e+00 0.00000000e+00 0.00000000e+00 0.00000000e+00 0.00000000e+00 0.00000000e+00 0.00000000e+00 0.00000000e+00 0.00000000e+00 0.00000000e+00 0.00000000e+00 0.00000000e+00 0.00000000e+00 0.00000000e+00 0.00000000e+00 0.00000000e+00 0.000000…	[0.00000000e+00 0.00000000e+00 0.00000000e+00 0.00000000e+00 0.00000000e+00 0.00000000e+00 0.00000000e+00 0.00000000e+00 0.00000000e+00 0.00000000e+00 0.00000000e+00 0.00000000e+00 0.00000000e+00 0.00000000e+00 0.00000000e+00 0.00000000e+00 0.00000000e+00 0.00000000e+00 0.00000000e+00 0.00000000e+00 0.00000000e+00 0.00000000e+00 0.00000000e+00 0.00000000e+00 0.00000000e+00 0.00000000e+00 0.000000…
124	Ca2+	1.65	0	0.3	[ 0. 0.05008347 0.10016694 0.15025042 0.20033389 0.25041736 0.30050083 0.35058431 0.40066778 0.45075125 0.50083472 0.5509182 0.60100167 0.65108514 0.70116861 0.75125209 0.80133556 0.85141903 0.9015025 0.95158598 1.00166945 1.05175292 1.10183639 1.15191987 1.20200334 1.25208681 1.30217028 1.35225376 1.40233723 1.4524207 1.50250417 1.55258765 1.60267112 1.65275459 1.70283806 1.75292154 1.80300501 1…	[-2.55000000e+00 -2.24940941e+00 -2.06386617e+00 -1.94583223e+00 -1.86727246e+00 -1.81206453e+00 -1.77099987e+00 -1.73874948e+00 -1.71215700e+00 -1.68929810e+00 -1.66896328e+00 -1.65036968e+00 -1.63299705e+00 -1.61649169e+00 -1.60060852e+00 -1.58517511e+00 -1.57006864e+00 -1.55520082e+00 -1.54050772e+00 -1.52594276e+00 -1.51147189e+00 -1.49707012e+00 -1.48271910e+00 -1.46840528e+00 -1.45411870e+0…	6 THF - 11	[-1.69165609e+20 -4.08887420e+16 -3.14094250e+14 -9.93278352e+12 -6.81893196e+11 -7.64278753e+10 -1.20138844e+10 -2.41893917e+09 -5.88401830e+08 -1.66145124e+08 -5.29293298e+07 -1.86280688e+07 -7.12798583e+06 -2.92888821e+06 -1.27968340e+06 -5.89822348e+05 -2.84931975e+05 -1.43492186e+05 -7.49940743e+04 -4.05212276e+04 -2.25622467e+04 -1.29095137e+04 -7.57199133e+03 -4.54319326e+03 -2.78325058e+0…	[0.00000000e+00 0.00000000e+00 0.00000000e+00 0.00000000e+00 0.00000000e+00 0.00000000e+00 0.00000000e+00 0.00000000e+00 0.00000000e+00 0.00000000e+00 0.00000000e+00 0.00000000e+00 0.00000000e+00 0.00000000e+00 0.00000000e+00 0.00000000e+00 0.00000000e+00 0.00000000e+00 0.00000000e+00 0.00000000e+00 0.00000000e+00 0.00000000e+00 0.00000000e+00 0.00000000e+00 0.00000000e+00 0.00000000e+00 0.000000…	[0.00000000e+00 0.00000000e+00 0.00000000e+00 0.00000000e+00 0.00000000e+00 0.00000000e+00 0.00000000e+00 0.00000000e+00 0.00000000e+00 0.00000000e+00 0.00000000e+00 0.00000000e+00 0.00000000e+00 0.00000000e+00 0.00000000e+00 0.00000000e+00 0.00000000e+00 0.00000000e+00 0.00000000e+00 0.00000000e+00 0.00000000e+00 0.00000000e+00 0.00000000e+00 0.00000000e+00 0.00000000e+00 0.00000000e+00 0.000000…
125	Ca2+	1.65	0	0.3	[ 0. 0.05008347 0.10016694 0.15025042 0.20033389 0.25041736 0.30050083 0.35058431 0.40066778 0.45075125 0.50083472 0.5509182 0.60100167 0.65108514 0.70116861 0.75125209 0.80133556 0.85141903 0.9015025 0.95158598 1.00166945 1.05175292 1.10183639 1.15191987 1.20200334 1.25208681 1.30217028 1.35225376 1.40233723 1.4524207 1.50250417 1.55258765 1.60267112 1.65275459 1.70283806 1.75292154 1.80300501 1…	[-2.55000000e+00 -2.24940941e+00 -2.06386617e+00 -1.94583223e+00 -1.86727246e+00 -1.81206453e+00 -1.77099987e+00 -1.73874948e+00 -1.71215700e+00 -1.68929810e+00 -1.66896328e+00 -1.65036968e+00 -1.63299705e+00 -1.61649169e+00 -1.60060852e+00 -1.58517511e+00 -1.57006864e+00 -1.55520082e+00 -1.54050772e+00 -1.52594276e+00 -1.51147189e+00 -1.49707012e+00 -1.48271910e+00 -1.46840528e+00 -1.45411870e+0…	6 THF - 12	[-1.69165609e+20 -4.08887420e+16 -3.14094250e+14 -9.93278352e+12 -6.81893196e+11 -7.64278753e+10 -1.20138844e+10 -2.41893917e+09 -5.88401830e+08 -1.66145123e+08 -5.29293297e+07 -1.86280687e+07 -7.12798574e+06 -2.92888812e+06 -1.27968331e+06 -5.89822259e+05 -2.84931886e+05 -1.43492097e+05 -7.49939852e+04 -4.05211386e+04 -2.25621576e+04 -1.29094246e+04 -7.57190226e+03 -4.54310418e+03 -2.78316151e+0…	[0.00000000e+00 0.00000000e+00 0.00000000e+00 0.00000000e+00 0.00000000e+00 0.00000000e+00 0.00000000e+00 0.00000000e+00 0.00000000e+00 0.00000000e+00 0.00000000e+00 0.00000000e+00 0.00000000e+00 0.00000000e+00 0.00000000e+00 0.00000000e+00 0.00000000e+00 0.00000000e+00 0.00000000e+00 0.00000000e+00 0.00000000e+00 0.00000000e+00 0.00000000e+00 0.00000000e+00 0.00000000e+00 0.00000000e+00 0.000000…	[0.00000000e+00 0.00000000e+00 0.00000000e+00 0.00000000e+00 0.00000000e+00 0.00000000e+00 0.00000000e+00 0.00000000e+00 0.00000000e+00 0.00000000e+00 0.00000000e+00 0.00000000e+00 0.00000000e+00 0.00000000e+00 0.00000000e+00 0.00000000e+00 0.00000000e+00 0.00000000e+00 0.00000000e+00 0.00000000e+00 0.00000000e+00 0.00000000e+00 0.00000000e+00 0.00000000e+00 0.00000000e+00 0.00000000e+00 0.000000…
126	Ca2+	1.65	0	0.3	[ 0. 0.05008347 0.10016694 0.15025042 0.20033389 0.25041736 0.30050083 0.35058431 0.40066778 0.45075125 0.50083472 0.5509182 0.60100167 0.65108514 0.70116861 0.75125209 0.80133556 0.85141903 0.9015025 0.95158598 1.00166945 1.05175292 1.10183639 1.15191987 1.20200334 1.25208681 1.30217028 1.35225376 1.40233723 1.4524207 1.50250417 1.55258765 1.60267112 1.65275459 1.70283806 1.75292154 1.80300501 1…	[-2.55000000e+00 -2.24940941e+00 -2.06386617e+00 -1.94583223e+00 -1.86727246e+00 -1.81206453e+00 -1.77099987e+00 -1.73874948e+00 -1.71215700e+00 -1.68929810e+00 -1.66896328e+00 -1.65036968e+00 -1.63299705e+00 -1.61649169e+00 -1.60060852e+00 -1.58517511e+00 -1.57006864e+00 -1.55520082e+00 -1.54050772e+00 -1.52594276e+00 -1.51147189e+00 -1.49707012e+00 -1.48271910e+00 -1.46840528e+00 -1.45411870e+0…	5 THF - 0	[-1.69165609e+20 -4.08887420e+16 -3.14094250e+14 -9.93278352e+12 -6.81893196e+11 -7.64278753e+10 -1.20138844e+10 -2.41893917e+09 -5.88401831e+08 -1.66145124e+08 -5.29293304e+07 -1.86280694e+07 -7.12798640e+06 -2.92888878e+06 -1.27968396e+06 -5.89822918e+05 -2.84932545e+05 -1.43492756e+05 -7.49946440e+04 -4.05217973e+04 -2.25628164e+04 -1.29100834e+04 -7.57256104e+03 -4.54376296e+03 -2.78382029e+0…	[0.00000000e+00 0.00000000e+00 0.00000000e+00 0.00000000e+00 0.00000000e+00 0.00000000e+00 0.00000000e+00 0.00000000e+00 0.00000000e+00 0.00000000e+00 0.00000000e+00 0.00000000e+00 0.00000000e+00 0.00000000e+00 0.00000000e+00 0.00000000e+00 0.00000000e+00 0.00000000e+00 0.00000000e+00 0.00000000e+00 0.00000000e+00 0.00000000e+00 0.00000000e+00 0.00000000e+00 0.00000000e+00 0.00000000e+00 0.000000…	[0.00000000e+00 0.00000000e+00 0.00000000e+00 0.00000000e+00 0.00000000e+00 0.00000000e+00 0.00000000e+00 0.00000000e+00 0.00000000e+00 0.00000000e+00 0.00000000e+00 0.00000000e+00 0.00000000e+00 0.00000000e+00 0.00000000e+00 0.00000000e+00 0.00000000e+00 0.00000000e+00 0.00000000e+00 0.00000000e+00 0.00000000e+00 0.00000000e+00 0.00000000e+00 0.00000000e+00 0.00000000e+00 0.00000000e+00 0.000000…
127	Ca2+	1.65	0	0.3	[ 0. 0.05008347 0.10016694 0.15025042 0.20033389 0.25041736 0.30050083 0.35058431 0.40066778 0.45075125 0.50083472 0.5509182 0.60100167 0.65108514 0.70116861 0.75125209 0.80133556 0.85141903 0.9015025 0.95158598 1.00166945 1.05175292 1.10183639 1.15191987 1.20200334 1.25208681 1.30217028 1.35225376 1.40233723 1.4524207 1.50250417 1.55258765 1.60267112 1.65275459 1.70283806 1.75292154 1.80300501 1…	[-2.55000000e+00 -2.24940941e+00 -2.06386617e+00 -1.94583223e+00 -1.86727246e+00 -1.81206453e+00 -1.77099987e+00 -1.73874948e+00 -1.71215700e+00 -1.68929810e+00 -1.66896328e+00 -1.65036968e+00 -1.63299705e+00 -1.61649169e+00 -1.60060852e+00 -1.58517511e+00 -1.57006864e+00 -1.55520082e+00 -1.54050772e+00 -1.52594276e+00 -1.51147189e+00 -1.49707012e+00 -1.48271910e+00 -1.46840528e+00 -1.45411870e+0…	5 THF - 1	[-1.69165609e+20 -4.08887420e+16 -3.14094250e+14 -9.93278352e+12 -6.81893196e+11 -7.64278753e+10 -1.20138844e+10 -2.41893917e+09 -5.88401831e+08 -1.66145124e+08 -5.29293306e+07 -1.86280696e+07 -7.12798663e+06 -2.92888901e+06 -1.27968420e+06 -5.89823152e+05 -2.84932779e+05 -1.43492990e+05 -7.49948778e+04 -4.05220311e+04 -2.25630501e+04 -1.29103171e+04 -7.57279479e+03 -4.54399671e+03 -2.78405404e+0…	[0.00000000e+00 0.00000000e+00 0.00000000e+00 0.00000000e+00 0.00000000e+00 0.00000000e+00 0.00000000e+00 0.00000000e+00 0.00000000e+00 0.00000000e+00 0.00000000e+00 0.00000000e+00 0.00000000e+00 0.00000000e+00 0.00000000e+00 0.00000000e+00 0.00000000e+00 0.00000000e+00 0.00000000e+00 0.00000000e+00 0.00000000e+00 0.00000000e+00 0.00000000e+00 0.00000000e+00 0.00000000e+00 0.00000000e+00 0.000000…	[0.00000000e+00 0.00000000e+00 0.00000000e+00 0.00000000e+00 0.00000000e+00 0.00000000e+00 0.00000000e+00 0.00000000e+00 0.00000000e+00 0.00000000e+00 0.00000000e+00 0.00000000e+00 0.00000000e+00 0.00000000e+00 0.00000000e+00 0.00000000e+00 0.00000000e+00 0.00000000e+00 0.00000000e+00 0.00000000e+00 0.00000000e+00 0.00000000e+00 0.00000000e+00 0.00000000e+00 0.00000000e+00 0.00000000e+00 0.000000…
0	CaBH4+	1.65	0	0.05	[ 0. 0.06681514 0.13363029 0.20044543 0.26726058 0.33407572 0.40089087 0.46770601 0.53452116 0.6013363 0.66815145 0.73496659 0.80178174 0.86859688 0.93541203 1.00222717 1.06904232 1.13585746 1.20267261 1.26948775 1.3363029 1.40311804 1.46993318 1.53674833 1.60356347 1.67037862 1.73719376 1.80400891 1.87082405 1.9376392 2.00445434 2.07126949 2.13808463 2.20489978 2.27171492 2.33853007 2.40534521 2…	[-2.30000000e+00 -1.97139700e+00 -1.79681287e+00 -1.69764743e+00 -1.63579086e+00 -1.59312875e+00 -1.56086372e+00 -1.53451891e+00 -1.51169668e+00 -1.49104298e+00 -1.47175842e+00 -1.45335399e+00 -1.43552245e+00 -1.41806694e+00 -1.40085954e+00 -1.38381633e+00 -1.36688190e+00 -1.35001947e+00 -1.33320460e+00 -1.31642099e+00 -1.29965780e+00 -1.28290779e+00 -1.26616619e+00 -1.24942985e+00 -1.23269672e+0…	4 THF - 0	[-5.35854939e+18 -1.29088344e+15 -9.90512440e+12 -3.13061290e+11 -2.14847283e+10 -2.40751343e+09 -3.78382834e+08 -7.61765476e+07 -1.85280830e+07 -5.23134193e+06 -1.66647657e+06 -5.86487219e+05 -2.24421007e+05 -9.22232789e+04 -4.03042444e+04 -1.85870431e+04 -8.98873609e+03 -4.53540954e+03 -2.37784772e+03 -1.29104652e+03 -7.23783952e+02 -4.17769541e+02 -2.47517508e+02 -1.50086410e+02 -9.28870616e+0…	[2.57097494e-10 2.57097494e-10 2.57097494e-10 2.57097494e-10 2.57097494e-10 2.57097494e-10 2.57097494e-10 2.57097494e-10 2.57097494e-10 2.57097494e-10 2.57097494e-10 2.57097494e-10 2.57097494e-10 2.57097494e-10 2.57097494e-10 2.57097494e-10 2.57097494e-10 2.57097494e-10 2.57097494e-10 2.57097494e-10 2.57097494e-10 2.57097494e-10 2.57097494e-10 2.57097494e-10 2.57097494e-10 2.57097494e-10 2.570974…	[2.57097494e-07 2.55385419e-07 2.53684746e-07 2.51995398e-07 2.50317299e-07 2.48650375e-07 2.46994552e-07 2.45349755e-07 2.43715912e-07 2.42092948e-07 2.40480793e-07 2.38879373e-07 2.37288617e-07 2.35708454e-07 2.34138815e-07 2.32579627e-07 2.31030823e-07 2.29492333e-07 2.27964088e-07 2.26446019e-07 2.24938060e-07 2.23440143e-07 2.21952201e-07 2.20474168e-07 2.19005977e-07 2.17547563e-07 2.160988…
1	CaBH4+	1.65	0	0.05	[ 0. 0.06681514 0.13363029 0.20044543 0.26726058 0.33407572 0.40089087 0.46770601 0.53452116 0.6013363 0.66815145 0.73496659 0.80178174 0.86859688 0.93541203 1.00222717 1.06904232 1.13585746 1.20267261 1.26948775 1.3363029 1.40311804 1.46993318 1.53674833 1.60356347 1.67037862 1.73719376 1.80400891 1.87082405 1.9376392 2.00445434 2.07126949 2.13808463 2.20489978 2.27171492 2.33853007 2.40534521 2…	[-2.30000000e+00 -1.97139700e+00 -1.79681287e+00 -1.69764743e+00 -1.63579086e+00 -1.59312875e+00 -1.56086372e+00 -1.53451891e+00 -1.51169668e+00 -1.49104298e+00 -1.47175842e+00 -1.45335399e+00 -1.43552245e+00 -1.41806694e+00 -1.40085954e+00 -1.38381633e+00 -1.36688190e+00 -1.35001947e+00 -1.33320460e+00 -1.31642099e+00 -1.29965780e+00 -1.28290779e+00 -1.26616619e+00 -1.24942985e+00 -1.23269672e+0…	4 THF - 1	[-5.35854939e+18 -1.29088344e+15 -9.90512440e+12 -3.13061290e+11 -2.14847283e+10 -2.40751343e+09 -3.78382834e+08 -7.61765473e+07 -1.85280827e+07 -5.23134167e+06 -1.66647631e+06 -5.86486959e+05 -2.24420747e+05 -9.22230189e+04 -4.03039844e+04 -1.85867832e+04 -8.98847615e+03 -4.53514960e+03 -2.37758777e+03 -1.29078658e+03 -7.23524010e+02 -4.17509599e+02 -2.47257566e+02 -1.49826468e+02 -9.26271197e+0…	[6.85593317e-10 6.85593317e-10 6.85593317e-10 6.85593317e-10 6.85593317e-10 6.85593317e-10 6.85593317e-10 6.85593317e-10 6.85593317e-10 6.85593317e-10 6.85593317e-10 6.85593317e-10 6.85593317e-10 6.85593317e-10 6.85593317e-10 6.85593317e-10 6.85593317e-10 6.85593317e-10 6.85593317e-10 6.85593317e-10 6.85593317e-10 6.85593317e-10 6.85593317e-10 6.85593317e-10 6.85593317e-10 6.85593317e-10 6.855933…	[6.85593317e-07 6.81027785e-07 6.76492656e-07 6.71987727e-07 6.67512797e-07 6.63067668e-07 6.58652139e-07 6.54266014e-07 6.49909098e-07 6.45581196e-07 6.41282114e-07 6.37011661e-07 6.32769645e-07 6.28555879e-07 6.24370172e-07 6.20212340e-07 6.16082195e-07 6.11979554e-07 6.07904234e-07 6.03856052e-07 5.99834828e-07 5.95840382e-07 5.91872536e-07 5.87931113e-07 5.84015937e-07 5.80126834e-07 5.762636…
2	CaBH4+	1.65	0	0.05	[ 0. 0.06681514 0.13363029 0.20044543 0.26726058 0.33407572 0.40089087 0.46770601 0.53452116 0.6013363 0.66815145 0.73496659 0.80178174 0.86859688 0.93541203 1.00222717 1.06904232 1.13585746 1.20267261 1.26948775 1.3363029 1.40311804 1.46993318 1.53674833 1.60356347 1.67037862 1.73719376 1.80400891 1.87082405 1.9376392 2.00445434 2.07126949 2.13808463 2.20489978 2.27171492 2.33853007 2.40534521 2…	[-2.30000000e+00 -1.97139700e+00 -1.79681287e+00 -1.69764743e+00 -1.63579086e+00 -1.59312875e+00 -1.56086372e+00 -1.53451891e+00 -1.51169668e+00 -1.49104298e+00 -1.47175842e+00 -1.45335399e+00 -1.43552245e+00 -1.41806694e+00 -1.40085954e+00 -1.38381633e+00 -1.36688190e+00 -1.35001947e+00 -1.33320460e+00 -1.31642099e+00 -1.29965780e+00 -1.28290779e+00 -1.26616619e+00 -1.24942985e+00 -1.23269672e+0…	4 THF - 2	[-5.35854939e+18 -1.29088344e+15 -9.90512440e+12 -3.13061290e+11 -2.14847283e+10 -2.40751343e+09 -3.78382834e+08 -7.61765476e+07 -1.85280830e+07 -5.23134194e+06 -1.66647658e+06 -5.86487226e+05 -2.24421014e+05 -9.22232855e+04 -4.03042510e+04 -1.85870497e+04 -8.98874268e+03 -4.53541613e+03 -2.37785431e+03 -1.29105312e+03 -7.23790546e+02 -4.17776135e+02 -2.47524102e+02 -1.50093004e+02 -9.28936559e+0…	[1.07123956e-09 1.07123956e-09 1.07123956e-09 1.07123956e-09 1.07123956e-09 1.07123956e-09 1.07123956e-09 1.07123956e-09 1.07123956e-09 1.07123956e-09 1.07123956e-09 1.07123956e-09 1.07123956e-09 1.07123956e-09 1.07123956e-09 1.07123956e-09 1.07123956e-09 1.07123956e-09 1.07123956e-09 1.07123956e-09 1.07123956e-09 1.07123956e-09 1.07123956e-09 1.07123956e-09 1.07123956e-09 1.07123956e-09 1.071239…	[1.07123956e-06 1.06410591e-06 1.05701977e-06 1.04998082e-06 1.04298875e-06 1.03604323e-06 1.02914397e-06 1.02229065e-06 1.01548297e-06 1.00872062e-06 1.00200330e-06 9.95330720e-07 9.88702571e-07 9.82118560e-07 9.75578394e-07 9.69081781e-07 9.62628430e-07 9.56218054e-07 9.49850365e-07 9.43525081e-07 9.37241919e-07 9.31000597e-07 9.24800838e-07 9.18642365e-07 9.12524902e-07 9.06448177e-07 9.004119…
3	CaBH4+	1.65	0	0.05	[ 0. 0.06681514 0.13363029 0.20044543 0.26726058 0.33407572 0.40089087 0.46770601 0.53452116 0.6013363 0.66815145 0.73496659 0.80178174 0.86859688 0.93541203 1.00222717 1.06904232 1.13585746 1.20267261 1.26948775 1.3363029 1.40311804 1.46993318 1.53674833 1.60356347 1.67037862 1.73719376 1.80400891 1.87082405 1.9376392 2.00445434 2.07126949 2.13808463 2.20489978 2.27171492 2.33853007 2.40534521 2…	[-2.30000000e+00 -1.97139700e+00 -1.79681287e+00 -1.69764743e+00 -1.63579086e+00 -1.59312875e+00 -1.56086372e+00 -1.53451891e+00 -1.51169668e+00 -1.49104298e+00 -1.47175842e+00 -1.45335399e+00 -1.43552245e+00 -1.41806694e+00 -1.40085954e+00 -1.38381633e+00 -1.36688190e+00 -1.35001947e+00 -1.33320460e+00 -1.31642099e+00 -1.29965780e+00 -1.28290779e+00 -1.26616619e+00 -1.24942985e+00 -1.23269672e+0…	5 THF - 0	[-5.35854939e+18 -1.29088344e+15 -9.90512440e+12 -3.13061290e+11 -2.14847283e+10 -2.40751343e+09 -3.78382833e+08 -7.61765471e+07 -1.85280825e+07 -5.23134144e+06 -1.66647608e+06 -5.86486728e+05 -2.24420516e+05 -9.22227874e+04 -4.03037529e+04 -1.85865516e+04 -8.98824458e+03 -4.53491803e+03 -2.37735621e+03 -1.29055501e+03 -7.23292442e+02 -4.17278031e+02 -2.47025998e+02 -1.49594900e+02 -9.23955517e+0…	[1.28548747e-10 1.28548747e-10 1.28548747e-10 1.28548747e-10 1.28548747e-10 1.28548747e-10 1.28548747e-10 1.28548747e-10 1.28548747e-10 1.28548747e-10 1.28548747e-10 1.28548747e-10 1.28548747e-10 1.28548747e-10 1.28548747e-10 1.28548747e-10 1.28548747e-10 1.28548747e-10 1.28548747e-10 1.28548747e-10 1.28548747e-10 1.28548747e-10 1.28548747e-10 1.28548747e-10 1.28548747e-10 1.28548747e-10 1.285487…	[1.28548747e-07 1.27692710e-07 1.26842373e-07 1.25997699e-07 1.25158650e-07 1.24325188e-07 1.23497276e-07 1.22674878e-07 1.21857956e-07 1.21046474e-07 1.20240396e-07 1.19439686e-07 1.18644308e-07 1.17854227e-07 1.17069407e-07 1.16289814e-07 1.15515412e-07 1.14746166e-07 1.13982044e-07 1.13223010e-07 1.12469030e-07 1.11720072e-07 1.10976101e-07 1.10237084e-07 1.09502988e-07 1.08773781e-07 1.080494…
4	CaBH4+	1.65	0	0.05	[ 0. 0.06681514 0.13363029 0.20044543 0.26726058 0.33407572 0.40089087 0.46770601 0.53452116 0.6013363 0.66815145 0.73496659 0.80178174 0.86859688 0.93541203 1.00222717 1.06904232 1.13585746 1.20267261 1.26948775 1.3363029 1.40311804 1.46993318 1.53674833 1.60356347 1.67037862 1.73719376 1.80400891 1.87082405 1.9376392 2.00445434 2.07126949 2.13808463 2.20489978 2.27171492 2.33853007 2.40534521 2…	[-2.30000000e+00 -1.97139700e+00 -1.79681287e+00 -1.69764743e+00 -1.63579086e+00 -1.59312875e+00 -1.56086372e+00 -1.53451891e+00 -1.51169668e+00 -1.49104298e+00 -1.47175842e+00 -1.45335399e+00 -1.43552245e+00 -1.41806694e+00 -1.40085954e+00 -1.38381633e+00 -1.36688190e+00 -1.35001947e+00 -1.33320460e+00 -1.31642099e+00 -1.29965780e+00 -1.28290779e+00 -1.26616619e+00 -1.24942985e+00 -1.23269672e+0…	5 THF - 1	[-5.35854939e+18 -1.29088344e+15 -9.90512440e+12 -3.13061290e+11 -2.14847283e+10 -2.40751343e+09 -3.78382833e+08 -7.61765472e+07 -1.85280825e+07 -5.23134148e+06 -1.66647612e+06 -5.86486769e+05 -2.24420557e+05 -9.22228285e+04 -4.03037940e+04 -1.85865927e+04 -8.98828567e+03 -4.53495912e+03 -2.37739730e+03 -1.29059611e+03 -7.23333537e+02 -4.17319127e+02 -2.47067093e+02 -1.49635996e+02 -9.24366470e+0…	[4.28495823e-11 4.28495823e-11 4.28495823e-11 4.28495823e-11 4.28495823e-11 4.28495823e-11 4.28495823e-11 4.28495823e-11 4.28495823e-11 4.28495823e-11 4.28495823e-11 4.28495823e-11 4.28495823e-11 4.28495823e-11 4.28495823e-11 4.28495823e-11 4.28495823e-11 4.28495823e-11 4.28495823e-11 4.28495823e-11 4.28495823e-11 4.28495823e-11 4.28495823e-11 4.28495823e-11 4.28495823e-11 4.28495823e-11 4.284958…	[4.28495823e-08 4.25642366e-08 4.22807910e-08 4.19992329e-08 4.17195498e-08 4.14417292e-08 4.11657587e-08 4.08916259e-08 4.06193186e-08 4.03488247e-08 4.00801321e-08 3.98132288e-08 3.95481028e-08 3.92847424e-08 3.90231358e-08 3.87632712e-08 3.85051372e-08 3.82487221e-08 3.79940146e-08 3.77410032e-08 3.74896767e-08 3.72400239e-08 3.69920335e-08 3.67456946e-08 3.65009961e-08 3.62579271e-08 3.601647…
5	CaBH4+	1.65	0	0.05	[ 0. 0.06681514 0.13363029 0.20044543 0.26726058 0.33407572 0.40089087 0.46770601 0.53452116 0.6013363 0.66815145 0.73496659 0.80178174 0.86859688 0.93541203 1.00222717 1.06904232 1.13585746 1.20267261 1.26948775 1.3363029 1.40311804 1.46993318 1.53674833 1.60356347 1.67037862 1.73719376 1.80400891 1.87082405 1.9376392 2.00445434 2.07126949 2.13808463 2.20489978 2.27171492 2.33853007 2.40534521 2…	[-2.30000000e+00 -1.97139700e+00 -1.79681287e+00 -1.69764743e+00 -1.63579086e+00 -1.59312875e+00 -1.56086372e+00 -1.53451891e+00 -1.51169668e+00 -1.49104298e+00 -1.47175842e+00 -1.45335399e+00 -1.43552245e+00 -1.41806694e+00 -1.40085954e+00 -1.38381633e+00 -1.36688190e+00 -1.35001947e+00 -1.33320460e+00 -1.31642099e+00 -1.29965780e+00 -1.28290779e+00 -1.26616619e+00 -1.24942985e+00 -1.23269672e+0…	5 THF - 2	[-5.35854939e+18 -1.29088344e+15 -9.90512440e+12 -3.13061290e+11 -2.14847283e+10 -2.40751343e+09 -3.78382833e+08 -7.61765470e+07 -1.85280824e+07 -5.23134133e+06 -1.66647596e+06 -5.86486615e+05 -2.24420403e+05 -9.22226744e+04 -4.03036399e+04 -1.85864387e+04 -8.98813161e+03 -4.53480506e+03 -2.37724324e+03 -1.29044204e+03 -7.23179472e+02 -4.17165061e+02 -2.46913028e+02 -1.49481931e+02 -9.22825819e+0…	[2.14247912e-10 2.14247912e-10 2.14247912e-10 2.14247912e-10 2.14247912e-10 2.14247912e-10 2.14247912e-10 2.14247912e-10 2.14247912e-10 2.14247912e-10 2.14247912e-10 2.14247912e-10 2.14247912e-10 2.14247912e-10 2.14247912e-10 2.14247912e-10 2.14247912e-10 2.14247912e-10 2.14247912e-10 2.14247912e-10 2.14247912e-10 2.14247912e-10 2.14247912e-10 2.14247912e-10 2.14247912e-10 2.14247912e-10 2.142479…	[2.14247912e-07 2.12821183e-07 2.11403955e-07 2.09996165e-07 2.08597749e-07 2.07208646e-07 2.05828793e-07 2.04458130e-07 2.03096593e-07 2.01744124e-07 2.00400661e-07 1.99066144e-07 1.97740514e-07 1.96423712e-07 1.95115679e-07 1.93816356e-07 1.92525686e-07 1.91243611e-07 1.89970073e-07 1.88705016e-07 1.87448384e-07 1.86200119e-07 1.84960168e-07 1.83728473e-07 1.82504980e-07 1.81289635e-07 1.800823…
6	CaBH4+	1.65	0	0.05	[ 0. 0.06681514 0.13363029 0.20044543 0.26726058 0.33407572 0.40089087 0.46770601 0.53452116 0.6013363 0.66815145 0.73496659 0.80178174 0.86859688 0.93541203 1.00222717 1.06904232 1.13585746 1.20267261 1.26948775 1.3363029 1.40311804 1.46993318 1.53674833 1.60356347 1.67037862 1.73719376 1.80400891 1.87082405 1.9376392 2.00445434 2.07126949 2.13808463 2.20489978 2.27171492 2.33853007 2.40534521 2…	[-2.30000000e+00 -1.97139700e+00 -1.79681287e+00 -1.69764743e+00 -1.63579086e+00 -1.59312875e+00 -1.56086372e+00 -1.53451891e+00 -1.51169668e+00 -1.49104298e+00 -1.47175842e+00 -1.45335399e+00 -1.43552245e+00 -1.41806694e+00 -1.40085954e+00 -1.38381633e+00 -1.36688190e+00 -1.35001947e+00 -1.33320460e+00 -1.31642099e+00 -1.29965780e+00 -1.28290779e+00 -1.26616619e+00 -1.24942985e+00 -1.23269672e+0…	5 THF - 3	[-5.35854939e+18 -1.29088344e+15 -9.90512440e+12 -3.13061290e+11 -2.14847283e+10 -2.40751343e+09 -3.78382834e+08 -7.61765473e+07 -1.85280827e+07 -5.23134162e+06 -1.66647626e+06 -5.86486909e+05 -2.24420697e+05 -9.22229686e+04 -4.03039341e+04 -1.85867329e+04 -8.98842582e+03 -4.53509927e+03 -2.37753745e+03 -1.29073625e+03 -7.23473682e+02 -4.17459272e+02 -2.47207238e+02 -1.49776141e+02 -9.25767920e+0…	[1.28548747e-10 1.28548747e-10 1.28548747e-10 1.28548747e-10 1.28548747e-10 1.28548747e-10 1.28548747e-10 1.28548747e-10 1.28548747e-10 1.28548747e-10 1.28548747e-10 1.28548747e-10 1.28548747e-10 1.28548747e-10 1.28548747e-10 1.28548747e-10 1.28548747e-10 1.28548747e-10 1.28548747e-10 1.28548747e-10 1.28548747e-10 1.28548747e-10 1.28548747e-10 1.28548747e-10 1.28548747e-10 1.28548747e-10 1.285487…	[1.28548747e-07 1.27692710e-07 1.26842373e-07 1.25997699e-07 1.25158650e-07 1.24325188e-07 1.23497276e-07 1.22674878e-07 1.21857956e-07 1.21046474e-07 1.20240396e-07 1.19439686e-07 1.18644308e-07 1.17854227e-07 1.17069407e-07 1.16289814e-07 1.15515412e-07 1.14746166e-07 1.13982044e-07 1.13223010e-07 1.12469030e-07 1.11720072e-07 1.10976101e-07 1.10237084e-07 1.09502988e-07 1.08773781e-07 1.080494…
7	CaBH4+	1.65	0	0.05	[ 0. 0.06681514 0.13363029 0.20044543 0.26726058 0.33407572 0.40089087 0.46770601 0.53452116 0.6013363 0.66815145 0.73496659 0.80178174 0.86859688 0.93541203 1.00222717 1.06904232 1.13585746 1.20267261 1.26948775 1.3363029 1.40311804 1.46993318 1.53674833 1.60356347 1.67037862 1.73719376 1.80400891 1.87082405 1.9376392 2.00445434 2.07126949 2.13808463 2.20489978 2.27171492 2.33853007 2.40534521 2…	[-2.30000000e+00 -1.97139700e+00 -1.79681287e+00 -1.69764743e+00 -1.63579086e+00 -1.59312875e+00 -1.56086372e+00 -1.53451891e+00 -1.51169668e+00 -1.49104298e+00 -1.47175842e+00 -1.45335399e+00 -1.43552245e+00 -1.41806694e+00 -1.40085954e+00 -1.38381633e+00 -1.36688190e+00 -1.35001947e+00 -1.33320460e+00 -1.31642099e+00 -1.29965780e+00 -1.28290779e+00 -1.26616619e+00 -1.24942985e+00 -1.23269672e+0…	5 THF - 4	[-5.35854939e+18 -1.29088344e+15 -9.90512440e+12 -3.13061290e+11 -2.14847283e+10 -2.40751343e+09 -3.78382833e+08 -7.61765470e+07 -1.85280823e+07 -5.23134128e+06 -1.66647592e+06 -5.86486568e+05 -2.24420356e+05 -9.22226274e+04 -4.03035928e+04 -1.85863916e+04 -8.98808456e+03 -4.53475801e+03 -2.37719619e+03 -1.29039499e+03 -7.23132425e+02 -4.17118014e+02 -2.46865981e+02 -1.49434883e+02 -9.22355345e+0…	[8.56991647e-11 8.56991647e-11 8.56991647e-11 8.56991647e-11 8.56991647e-11 8.56991647e-11 8.56991647e-11 8.56991647e-11 8.56991647e-11 8.56991647e-11 8.56991647e-11 8.56991647e-11 8.56991647e-11 8.56991647e-11 8.56991647e-11 8.56991647e-11 8.56991647e-11 8.56991647e-11 8.56991647e-11 8.56991647e-11 8.56991647e-11 8.56991647e-11 8.56991647e-11 8.56991647e-11 8.56991647e-11 8.56991647e-11 8.569916…	[8.56991647e-08 8.51284731e-08 8.45615820e-08 8.39984658e-08 8.34390997e-08 8.28834584e-08 8.23315174e-08 8.17832518e-08 8.12386373e-08 8.06976495e-08 8.01602642e-08 7.96264576e-08 7.90962057e-08 7.85694848e-08 7.80462715e-08 7.75265425e-08 7.70102744e-08 7.64974443e-08 7.59880292e-08 7.54820065e-08 7.49793535e-08 7.44800478e-08 7.39840671e-08 7.34913892e-08 7.30019922e-08 7.25158542e-08 7.203295…
8	CaBH4+	1.65	0	0.05	[ 0. 0.06681514 0.13363029 0.20044543 0.26726058 0.33407572 0.40089087 0.46770601 0.53452116 0.6013363 0.66815145 0.73496659 0.80178174 0.86859688 0.93541203 1.00222717 1.06904232 1.13585746 1.20267261 1.26948775 1.3363029 1.40311804 1.46993318 1.53674833 1.60356347 1.67037862 1.73719376 1.80400891 1.87082405 1.9376392 2.00445434 2.07126949 2.13808463 2.20489978 2.27171492 2.33853007 2.40534521 2…	[-2.30000000e+00 -1.97139700e+00 -1.79681287e+00 -1.69764743e+00 -1.63579086e+00 -1.59312875e+00 -1.56086372e+00 -1.53451891e+00 -1.51169668e+00 -1.49104298e+00 -1.47175842e+00 -1.45335399e+00 -1.43552245e+00 -1.41806694e+00 -1.40085954e+00 -1.38381633e+00 -1.36688190e+00 -1.35001947e+00 -1.33320460e+00 -1.31642099e+00 -1.29965780e+00 -1.28290779e+00 -1.26616619e+00 -1.24942985e+00 -1.23269672e+0…	5 THF - 5	[-5.35854939e+18 -1.29088344e+15 -9.90512440e+12 -3.13061290e+11 -2.14847283e+10 -2.40751343e+09 -3.78382834e+08 -7.61765473e+07 -1.85280826e+07 -5.23134158e+06 -1.66647622e+06 -5.86486873e+05 -2.24420661e+05 -9.22229329e+04 -4.03038983e+04 -1.85866971e+04 -8.98839007e+03 -4.53506352e+03 -2.37750170e+03 -1.29070051e+03 -7.23437937e+02 -4.17423526e+02 -2.47171493e+02 -1.49740395e+02 -9.25410464e+0…	[2.14247912e-10 2.14247912e-10 2.14247912e-10 2.14247912e-10 2.14247912e-10 2.14247912e-10 2.14247912e-10 2.14247912e-10 2.14247912e-10 2.14247912e-10 2.14247912e-10 2.14247912e-10 2.14247912e-10 2.14247912e-10 2.14247912e-10 2.14247912e-10 2.14247912e-10 2.14247912e-10 2.14247912e-10 2.14247912e-10 2.14247912e-10 2.14247912e-10 2.14247912e-10 2.14247912e-10 2.14247912e-10 2.14247912e-10 2.142479…	[2.14247912e-07 2.12821183e-07 2.11403955e-07 2.09996165e-07 2.08597749e-07 2.07208646e-07 2.05828793e-07 2.04458130e-07 2.03096593e-07 2.01744124e-07 2.00400661e-07 1.99066144e-07 1.97740514e-07 1.96423712e-07 1.95115679e-07 1.93816356e-07 1.92525686e-07 1.91243611e-07 1.89970073e-07 1.88705016e-07 1.87448384e-07 1.86200119e-07 1.84960168e-07 1.83728473e-07 1.82504980e-07 1.81289635e-07 1.800823…
9	CaBH4+	1.65	0	0.05	[ 0. 0.06681514 0.13363029 0.20044543 0.26726058 0.33407572 0.40089087 0.46770601 0.53452116 0.6013363 0.66815145 0.73496659 0.80178174 0.86859688 0.93541203 1.00222717 1.06904232 1.13585746 1.20267261 1.26948775 1.3363029 1.40311804 1.46993318 1.53674833 1.60356347 1.67037862 1.73719376 1.80400891 1.87082405 1.9376392 2.00445434 2.07126949 2.13808463 2.20489978 2.27171492 2.33853007 2.40534521 2…	[-2.30000000e+00 -1.97139700e+00 -1.79681287e+00 -1.69764743e+00 -1.63579086e+00 -1.59312875e+00 -1.56086372e+00 -1.53451891e+00 -1.51169668e+00 -1.49104298e+00 -1.47175842e+00 -1.45335399e+00 -1.43552245e+00 -1.41806694e+00 -1.40085954e+00 -1.38381633e+00 -1.36688190e+00 -1.35001947e+00 -1.33320460e+00 -1.31642099e+00 -1.29965780e+00 -1.28290779e+00 -1.26616619e+00 -1.24942985e+00 -1.23269672e+0…	5 THF - 6	[-5.35854939e+18 -1.29088344e+15 -9.90512440e+12 -3.13061290e+11 -2.14847283e+10 -2.40751343e+09 -3.78382834e+08 -7.61765474e+07 -1.85280827e+07 -5.23134169e+06 -1.66647633e+06 -5.86486982e+05 -2.24420769e+05 -9.22230412e+04 -4.03040067e+04 -1.85868055e+04 -8.98849844e+03 -4.53517189e+03 -2.37761007e+03 -1.29080887e+03 -7.23546303e+02 -4.17531892e+02 -2.47279859e+02 -1.49848761e+02 -9.26494125e+0…	[2.57097494e-10 2.57097494e-10 2.57097494e-10 2.57097494e-10 2.57097494e-10 2.57097494e-10 2.57097494e-10 2.57097494e-10 2.57097494e-10 2.57097494e-10 2.57097494e-10 2.57097494e-10 2.57097494e-10 2.57097494e-10 2.57097494e-10 2.57097494e-10 2.57097494e-10 2.57097494e-10 2.57097494e-10 2.57097494e-10 2.57097494e-10 2.57097494e-10 2.57097494e-10 2.57097494e-10 2.57097494e-10 2.57097494e-10 2.570974…	[2.57097494e-07 2.55385419e-07 2.53684746e-07 2.51995398e-07 2.50317299e-07 2.48650375e-07 2.46994552e-07 2.45349755e-07 2.43715912e-07 2.42092948e-07 2.40480793e-07 2.38879373e-07 2.37288617e-07 2.35708454e-07 2.34138815e-07 2.32579627e-07 2.31030823e-07 2.29492333e-07 2.27964088e-07 2.26446019e-07 2.24938060e-07 2.23440143e-07 2.21952201e-07 2.20474168e-07 2.19005977e-07 2.17547563e-07 2.160988…
10	CaBH4+	1.65	0	0.05	[ 0. 0.06681514 0.13363029 0.20044543 0.26726058 0.33407572 0.40089087 0.46770601 0.53452116 0.6013363 0.66815145 0.73496659 0.80178174 0.86859688 0.93541203 1.00222717 1.06904232 1.13585746 1.20267261 1.26948775 1.3363029 1.40311804 1.46993318 1.53674833 1.60356347 1.67037862 1.73719376 1.80400891 1.87082405 1.9376392 2.00445434 2.07126949 2.13808463 2.20489978 2.27171492 2.33853007 2.40534521 2…	[-2.30000000e+00 -1.97139700e+00 -1.79681287e+00 -1.69764743e+00 -1.63579086e+00 -1.59312875e+00 -1.56086372e+00 -1.53451891e+00 -1.51169668e+00 -1.49104298e+00 -1.47175842e+00 -1.45335399e+00 -1.43552245e+00 -1.41806694e+00 -1.40085954e+00 -1.38381633e+00 -1.36688190e+00 -1.35001947e+00 -1.33320460e+00 -1.31642099e+00 -1.29965780e+00 -1.28290779e+00 -1.26616619e+00 -1.24942985e+00 -1.23269672e+0…	5 THF - 7	[-5.35854939e+18 -1.29088344e+15 -9.90512440e+12 -3.13061290e+11 -2.14847283e+10 -2.40751343e+09 -3.78382833e+08 -7.61765470e+07 -1.85280823e+07 -5.23134130e+06 -1.66647594e+06 -5.86486591e+05 -2.24420378e+05 -9.22226503e+04 -4.03036158e+04 -1.85864145e+04 -8.98810748e+03 -4.53478093e+03 -2.37721911e+03 -1.29041791e+03 -7.23155343e+02 -4.17140932e+02 -2.46888899e+02 -1.49457801e+02 -9.22584524e+0…	[8.56991647e-11 8.56991647e-11 8.56991647e-11 8.56991647e-11 8.56991647e-11 8.56991647e-11 8.56991647e-11 8.56991647e-11 8.56991647e-11 8.56991647e-11 8.56991647e-11 8.56991647e-11 8.56991647e-11 8.56991647e-11 8.56991647e-11 8.56991647e-11 8.56991647e-11 8.56991647e-11 8.56991647e-11 8.56991647e-11 8.56991647e-11 8.56991647e-11 8.56991647e-11 8.56991647e-11 8.56991647e-11 8.56991647e-11 8.569916…	[8.56991647e-08 8.51284731e-08 8.45615820e-08 8.39984658e-08 8.34390997e-08 8.28834584e-08 8.23315174e-08 8.17832518e-08 8.12386373e-08 8.06976495e-08 8.01602642e-08 7.96264576e-08 7.90962057e-08 7.85694848e-08 7.80462715e-08 7.75265425e-08 7.70102744e-08 7.64974443e-08 7.59880292e-08 7.54820065e-08 7.49793535e-08 7.44800478e-08 7.39840671e-08 7.34913892e-08 7.30019922e-08 7.25158542e-08 7.203295…
11	CaBH4+	1.65	0	0.05	[ 0. 0.06681514 0.13363029 0.20044543 0.26726058 0.33407572 0.40089087 0.46770601 0.53452116 0.6013363 0.66815145 0.73496659 0.80178174 0.86859688 0.93541203 1.00222717 1.06904232 1.13585746 1.20267261 1.26948775 1.3363029 1.40311804 1.46993318 1.53674833 1.60356347 1.67037862 1.73719376 1.80400891 1.87082405 1.9376392 2.00445434 2.07126949 2.13808463 2.20489978 2.27171492 2.33853007 2.40534521 2…	[-2.30000000e+00 -1.97139700e+00 -1.79681287e+00 -1.69764743e+00 -1.63579086e+00 -1.59312875e+00 -1.56086372e+00 -1.53451891e+00 -1.51169668e+00 -1.49104298e+00 -1.47175842e+00 -1.45335399e+00 -1.43552245e+00 -1.41806694e+00 -1.40085954e+00 -1.38381633e+00 -1.36688190e+00 -1.35001947e+00 -1.33320460e+00 -1.31642099e+00 -1.29965780e+00 -1.28290779e+00 -1.26616619e+00 -1.24942985e+00 -1.23269672e+0…	5 THF - 8	[-5.35854939e+18 -1.29088344e+15 -9.90512440e+12 -3.13061290e+11 -2.14847283e+10 -2.40751343e+09 -3.78382833e+08 -7.61765470e+07 -1.85280823e+07 -5.23134130e+06 -1.66647594e+06 -5.86486588e+05 -2.24420376e+05 -9.22226480e+04 -4.03036135e+04 -1.85864123e+04 -8.98810523e+03 -4.53477868e+03 -2.37721686e+03 -1.29041566e+03 -7.23153095e+02 -4.17138684e+02 -2.46886651e+02 -1.49455553e+02 -9.22562049e+0…	[2.35672703e-10 2.35672703e-10 2.35672703e-10 2.35672703e-10 2.35672703e-10 2.35672703e-10 2.35672703e-10 2.35672703e-10 2.35672703e-10 2.35672703e-10 2.35672703e-10 2.35672703e-10 2.35672703e-10 2.35672703e-10 2.35672703e-10 2.35672703e-10 2.35672703e-10 2.35672703e-10 2.35672703e-10 2.35672703e-10 2.35672703e-10 2.35672703e-10 2.35672703e-10 2.35672703e-10 2.35672703e-10 2.35672703e-10 2.356727…	[2.35672703e-07 2.34103301e-07 2.32544350e-07 2.30995781e-07 2.29457524e-07 2.27929511e-07 2.26411673e-07 2.24903942e-07 2.23406253e-07 2.21918536e-07 2.20440727e-07 2.18972758e-07 2.17514566e-07 2.16066083e-07 2.14627247e-07 2.13197992e-07 2.11778255e-07 2.10367972e-07 2.08967080e-07 2.07575518e-07 2.06193222e-07 2.04820131e-07 2.03456184e-07 2.02101320e-07 2.00755479e-07 1.99418599e-07 1.980906…
12	CaBH4+	1.65	0	0.05	[ 0. 0.06681514 0.13363029 0.20044543 0.26726058 0.33407572 0.40089087 0.46770601 0.53452116 0.6013363 0.66815145 0.73496659 0.80178174 0.86859688 0.93541203 1.00222717 1.06904232 1.13585746 1.20267261 1.26948775 1.3363029 1.40311804 1.46993318 1.53674833 1.60356347 1.67037862 1.73719376 1.80400891 1.87082405 1.9376392 2.00445434 2.07126949 2.13808463 2.20489978 2.27171492 2.33853007 2.40534521 2…	[-2.30000000e+00 -1.97139700e+00 -1.79681287e+00 -1.69764743e+00 -1.63579086e+00 -1.59312875e+00 -1.56086372e+00 -1.53451891e+00 -1.51169668e+00 -1.49104298e+00 -1.47175842e+00 -1.45335399e+00 -1.43552245e+00 -1.41806694e+00 -1.40085954e+00 -1.38381633e+00 -1.36688190e+00 -1.35001947e+00 -1.33320460e+00 -1.31642099e+00 -1.29965780e+00 -1.28290779e+00 -1.26616619e+00 -1.24942985e+00 -1.23269672e+0…	5 THF - 9	[-5.35854939e+18 -1.29088344e+15 -9.90512440e+12 -3.13061290e+11 -2.14847283e+10 -2.40751343e+09 -3.78382833e+08 -7.61765471e+07 -1.85280824e+07 -5.23134141e+06 -1.66647605e+06 -5.86486699e+05 -2.24420487e+05 -9.22227590e+04 -4.03037244e+04 -1.85865232e+04 -8.98821617e+03 -4.53488962e+03 -2.37732780e+03 -1.29052661e+03 -7.23264037e+02 -4.17249626e+02 -2.46997593e+02 -1.49566495e+02 -9.23671463e+0…	[4.28495823e-11 4.28495823e-11 4.28495823e-11 4.28495823e-11 4.28495823e-11 4.28495823e-11 4.28495823e-11 4.28495823e-11 4.28495823e-11 4.28495823e-11 4.28495823e-11 4.28495823e-11 4.28495823e-11 4.28495823e-11 4.28495823e-11 4.28495823e-11 4.28495823e-11 4.28495823e-11 4.28495823e-11 4.28495823e-11 4.28495823e-11 4.28495823e-11 4.28495823e-11 4.28495823e-11 4.28495823e-11 4.28495823e-11 4.284958…	[4.28495823e-08 4.25642366e-08 4.22807910e-08 4.19992329e-08 4.17195498e-08 4.14417292e-08 4.11657587e-08 4.08916259e-08 4.06193186e-08 4.03488247e-08 4.00801321e-08 3.98132288e-08 3.95481028e-08 3.92847424e-08 3.90231358e-08 3.87632712e-08 3.85051372e-08 3.82487221e-08 3.79940146e-08 3.77410032e-08 3.74896767e-08 3.72400239e-08 3.69920335e-08 3.67456946e-08 3.65009961e-08 3.62579271e-08 3.601647…
13	CaBH4+	1.65	0	0.05	[ 0. 0.06681514 0.13363029 0.20044543 0.26726058 0.33407572 0.40089087 0.46770601 0.53452116 0.6013363 0.66815145 0.73496659 0.80178174 0.86859688 0.93541203 1.00222717 1.06904232 1.13585746 1.20267261 1.26948775 1.3363029 1.40311804 1.46993318 1.53674833 1.60356347 1.67037862 1.73719376 1.80400891 1.87082405 1.9376392 2.00445434 2.07126949 2.13808463 2.20489978 2.27171492 2.33853007 2.40534521 2…	[-2.30000000e+00 -1.97139700e+00 -1.79681287e+00 -1.69764743e+00 -1.63579086e+00 -1.59312875e+00 -1.56086372e+00 -1.53451891e+00 -1.51169668e+00 -1.49104298e+00 -1.47175842e+00 -1.45335399e+00 -1.43552245e+00 -1.41806694e+00 -1.40085954e+00 -1.38381633e+00 -1.36688190e+00 -1.35001947e+00 -1.33320460e+00 -1.31642099e+00 -1.29965780e+00 -1.28290779e+00 -1.26616619e+00 -1.24942985e+00 -1.23269672e+0…	5 THF - 10	[-5.35854939e+18 -1.29088344e+15 -9.90512440e+12 -3.13061290e+11 -2.14847283e+10 -2.40751343e+09 -3.78382833e+08 -7.61765469e+07 -1.85280823e+07 -5.23134126e+06 -1.66647590e+06 -5.86486548e+05 -2.24420336e+05 -9.22226076e+04 -4.03035731e+04 -1.85863718e+04 -8.98806479e+03 -4.53473824e+03 -2.37717642e+03 -1.29037522e+03 -7.23112655e+02 -4.17098245e+02 -2.46846211e+02 -1.49415114e+02 -9.22157650e+0…	[8.56991647e-11 8.56991647e-11 8.56991647e-11 8.56991647e-11 8.56991647e-11 8.56991647e-11 8.56991647e-11 8.56991647e-11 8.56991647e-11 8.56991647e-11 8.56991647e-11 8.56991647e-11 8.56991647e-11 8.56991647e-11 8.56991647e-11 8.56991647e-11 8.56991647e-11 8.56991647e-11 8.56991647e-11 8.56991647e-11 8.56991647e-11 8.56991647e-11 8.56991647e-11 8.56991647e-11 8.56991647e-11 8.56991647e-11 8.569916…	[8.56991647e-08 8.51284731e-08 8.45615820e-08 8.39984658e-08 8.34390997e-08 8.28834584e-08 8.23315174e-08 8.17832518e-08 8.12386373e-08 8.06976495e-08 8.01602642e-08 7.96264576e-08 7.90962057e-08 7.85694848e-08 7.80462715e-08 7.75265425e-08 7.70102744e-08 7.64974443e-08 7.59880292e-08 7.54820065e-08 7.49793535e-08 7.44800478e-08 7.39840671e-08 7.34913892e-08 7.30019922e-08 7.25158542e-08 7.203295…
14	CaBH4+	1.65	0	0.05	[ 0. 0.06681514 0.13363029 0.20044543 0.26726058 0.33407572 0.40089087 0.46770601 0.53452116 0.6013363 0.66815145 0.73496659 0.80178174 0.86859688 0.93541203 1.00222717 1.06904232 1.13585746 1.20267261 1.26948775 1.3363029 1.40311804 1.46993318 1.53674833 1.60356347 1.67037862 1.73719376 1.80400891 1.87082405 1.9376392 2.00445434 2.07126949 2.13808463 2.20489978 2.27171492 2.33853007 2.40534521 2…	[-2.30000000e+00 -1.97139700e+00 -1.79681287e+00 -1.69764743e+00 -1.63579086e+00 -1.59312875e+00 -1.56086372e+00 -1.53451891e+00 -1.51169668e+00 -1.49104298e+00 -1.47175842e+00 -1.45335399e+00 -1.43552245e+00 -1.41806694e+00 -1.40085954e+00 -1.38381633e+00 -1.36688190e+00 -1.35001947e+00 -1.33320460e+00 -1.31642099e+00 -1.29965780e+00 -1.28290779e+00 -1.26616619e+00 -1.24942985e+00 -1.23269672e+0…	5 THF - 11	[-5.35854939e+18 -1.29088344e+15 -9.90512440e+12 -3.13061290e+11 -2.14847283e+10 -2.40751343e+09 -3.78382833e+08 -7.61765470e+07 -1.85280824e+07 -5.23134137e+06 -1.66647601e+06 -5.86486656e+05 -2.24420443e+05 -9.22227153e+04 -4.03036808e+04 -1.85864796e+04 -8.98817254e+03 -4.53484599e+03 -2.37728417e+03 -1.29048297e+03 -7.23220403e+02 -4.17205992e+02 -2.46953959e+02 -1.49522861e+02 -9.23235125e+0…	[1.28548747e-10 1.28548747e-10 1.28548747e-10 1.28548747e-10 1.28548747e-10 1.28548747e-10 1.28548747e-10 1.28548747e-10 1.28548747e-10 1.28548747e-10 1.28548747e-10 1.28548747e-10 1.28548747e-10 1.28548747e-10 1.28548747e-10 1.28548747e-10 1.28548747e-10 1.28548747e-10 1.28548747e-10 1.28548747e-10 1.28548747e-10 1.28548747e-10 1.28548747e-10 1.28548747e-10 1.28548747e-10 1.28548747e-10 1.285487…	[1.28548747e-07 1.27692710e-07 1.26842373e-07 1.25997699e-07 1.25158650e-07 1.24325188e-07 1.23497276e-07 1.22674878e-07 1.21857956e-07 1.21046474e-07 1.20240396e-07 1.19439686e-07 1.18644308e-07 1.17854227e-07 1.17069407e-07 1.16289814e-07 1.15515412e-07 1.14746166e-07 1.13982044e-07 1.13223010e-07 1.12469030e-07 1.11720072e-07 1.10976101e-07 1.10237084e-07 1.09502988e-07 1.08773781e-07 1.080494…
15	CaBH4+	1.65	0	0.05	[ 0. 0.06681514 0.13363029 0.20044543 0.26726058 0.33407572 0.40089087 0.46770601 0.53452116 0.6013363 0.66815145 0.73496659 0.80178174 0.86859688 0.93541203 1.00222717 1.06904232 1.13585746 1.20267261 1.26948775 1.3363029 1.40311804 1.46993318 1.53674833 1.60356347 1.67037862 1.73719376 1.80400891 1.87082405 1.9376392 2.00445434 2.07126949 2.13808463 2.20489978 2.27171492 2.33853007 2.40534521 2…	[-2.30000000e+00 -1.97139700e+00 -1.79681287e+00 -1.69764743e+00 -1.63579086e+00 -1.59312875e+00 -1.56086372e+00 -1.53451891e+00 -1.51169668e+00 -1.49104298e+00 -1.47175842e+00 -1.45335399e+00 -1.43552245e+00 -1.41806694e+00 -1.40085954e+00 -1.38381633e+00 -1.36688190e+00 -1.35001947e+00 -1.33320460e+00 -1.31642099e+00 -1.29965780e+00 -1.28290779e+00 -1.26616619e+00 -1.24942985e+00 -1.23269672e+0…	5 THF - 12	[-5.35854939e+18 -1.29088344e+15 -9.90512440e+12 -3.13061290e+11 -2.14847283e+10 -2.40751343e+09 -3.78382833e+08 -7.61765469e+07 -1.85280823e+07 -5.23134126e+06 -1.66647590e+06 -5.86486552e+05 -2.24420339e+05 -9.22226113e+04 -4.03035768e+04 -1.85863755e+04 -8.98806849e+03 -4.53474195e+03 -2.37718012e+03 -1.29037893e+03 -7.23116359e+02 -4.17101948e+02 -2.46849915e+02 -1.49418817e+02 -9.22194687e+0…	[6.42743735e-10 6.42743735e-10 6.42743735e-10 6.42743735e-10 6.42743735e-10 6.42743735e-10 6.42743735e-10 6.42743735e-10 6.42743735e-10 6.42743735e-10 6.42743735e-10 6.42743735e-10 6.42743735e-10 6.42743735e-10 6.42743735e-10 6.42743735e-10 6.42743735e-10 6.42743735e-10 6.42743735e-10 6.42743735e-10 6.42743735e-10 6.42743735e-10 6.42743735e-10 6.42743735e-10 6.42743735e-10 6.42743735e-10 6.427437…	[6.42743735e-07 6.38463548e-07 6.34211865e-07 6.29988494e-07 6.25793248e-07 6.21625938e-07 6.17486380e-07 6.13374389e-07 6.09289780e-07 6.05232371e-07 6.01201982e-07 5.97198432e-07 5.93221542e-07 5.89271136e-07 5.85347037e-07 5.81449069e-07 5.77577058e-07 5.73730832e-07 5.69910219e-07 5.66115049e-07 5.62345151e-07 5.58600358e-07 5.54880503e-07 5.51185419e-07 5.47514941e-07 5.43868906e-07 5.402471…
16	CaBH4+	1.65	0	0.05	[ 0. 0.06681514 0.13363029 0.20044543 0.26726058 0.33407572 0.40089087 0.46770601 0.53452116 0.6013363 0.66815145 0.73496659 0.80178174 0.86859688 0.93541203 1.00222717 1.06904232 1.13585746 1.20267261 1.26948775 1.3363029 1.40311804 1.46993318 1.53674833 1.60356347 1.67037862 1.73719376 1.80400891 1.87082405 1.9376392 2.00445434 2.07126949 2.13808463 2.20489978 2.27171492 2.33853007 2.40534521 2…	[-2.30000000e+00 -1.97139700e+00 -1.79681287e+00 -1.69764743e+00 -1.63579086e+00 -1.59312875e+00 -1.56086372e+00 -1.53451891e+00 -1.51169668e+00 -1.49104298e+00 -1.47175842e+00 -1.45335399e+00 -1.43552245e+00 -1.41806694e+00 -1.40085954e+00 -1.38381633e+00 -1.36688190e+00 -1.35001947e+00 -1.33320460e+00 -1.31642099e+00 -1.29965780e+00 -1.28290779e+00 -1.26616619e+00 -1.24942985e+00 -1.23269672e+0…	5 THF - 13	[-5.35854939e+18 -1.29088344e+15 -9.90512440e+12 -3.13061290e+11 -2.14847283e+10 -2.40751343e+09 -3.78382833e+08 -7.61765471e+07 -1.85280824e+07 -5.23134138e+06 -1.66647602e+06 -5.86486673e+05 -2.24420461e+05 -9.22227324e+04 -4.03036979e+04 -1.85864967e+04 -8.98818963e+03 -4.53486309e+03 -2.37730126e+03 -1.29050007e+03 -7.23237499e+02 -4.17223088e+02 -2.46971055e+02 -1.49539957e+02 -9.23406087e+0…	[4.28495823e-11 4.28495823e-11 4.28495823e-11 4.28495823e-11 4.28495823e-11 4.28495823e-11 4.28495823e-11 4.28495823e-11 4.28495823e-11 4.28495823e-11 4.28495823e-11 4.28495823e-11 4.28495823e-11 4.28495823e-11 4.28495823e-11 4.28495823e-11 4.28495823e-11 4.28495823e-11 4.28495823e-11 4.28495823e-11 4.28495823e-11 4.28495823e-11 4.28495823e-11 4.28495823e-11 4.28495823e-11 4.28495823e-11 4.284958…	[4.28495823e-08 4.25642366e-08 4.22807910e-08 4.19992329e-08 4.17195498e-08 4.14417292e-08 4.11657587e-08 4.08916259e-08 4.06193186e-08 4.03488247e-08 4.00801321e-08 3.98132288e-08 3.95481028e-08 3.92847424e-08 3.90231358e-08 3.87632712e-08 3.85051372e-08 3.82487221e-08 3.79940146e-08 3.77410032e-08 3.74896767e-08 3.72400239e-08 3.69920335e-08 3.67456946e-08 3.65009961e-08 3.62579271e-08 3.601647…
17	Ca2+	1.65	0	0.05	[ 0. 0.06681514 0.13363029 0.20044543 0.26726058 0.33407572 0.40089087 0.46770601 0.53452116 0.6013363 0.66815145 0.73496659 0.80178174 0.86859688 0.93541203 1.00222717 1.06904232 1.13585746 1.20267261 1.26948775 1.3363029 1.40311804 1.46993318 1.53674833 1.60356347 1.67037862 1.73719376 1.80400891 1.87082405 1.9376392 2.00445434 2.07126949 2.13808463 2.20489978 2.27171492 2.33853007 2.40534521 2…	[-2.30000000e+00 -1.97139700e+00 -1.79681287e+00 -1.69764743e+00 -1.63579086e+00 -1.59312875e+00 -1.56086372e+00 -1.53451891e+00 -1.51169668e+00 -1.49104298e+00 -1.47175842e+00 -1.45335399e+00 -1.43552245e+00 -1.41806694e+00 -1.40085954e+00 -1.38381633e+00 -1.36688190e+00 -1.35001947e+00 -1.33320460e+00 -1.31642099e+00 -1.29965780e+00 -1.28290779e+00 -1.26616619e+00 -1.24942985e+00 -1.23269672e+0…	6 THF - 0	[-5.35854939e+18 -1.29088344e+15 -9.90512440e+12 -3.13061290e+11 -2.14847282e+10 -2.40751341e+09 -3.78382813e+08 -7.61765263e+07 -1.85280617e+07 -5.23132072e+06 -1.66645537e+06 -5.86466041e+05 -2.24399846e+05 -9.22021359e+04 -4.02831645e+04 -1.85662280e+04 -8.96852273e+03 -4.51624104e+03 -2.36010314e+03 -1.27502759e+03 -7.09771953e+02 -4.05973664e+02 -2.38003756e+02 -1.42702861e+02 -8.73235312e+0…	[1.30786903e-23 1.30786903e-23 1.30786903e-23 1.30786903e-23 1.30786903e-23 1.30786903e-23 1.30786903e-23 1.30786903e-23 1.30786903e-23 1.30786903e-23 1.30786903e-23 1.30786903e-23 1.30786903e-23 1.30786903e-23 1.30786903e-23 1.30786903e-23 1.30786903e-23 1.30786903e-23 1.30786903e-23 1.30786903e-23 1.30786903e-23 1.30786903e-23 1.30786903e-23 1.30786903e-23 1.30786903e-23 1.30786903e-23 1.307869…	[1.30786903e-20 1.29915961e-20 1.29050819e-20 1.28191438e-20 1.27337780e-20 1.26489807e-20 1.25647481e-20 1.24810764e-20 1.23979619e-20 1.23154008e-20 1.22333896e-20 1.21519245e-20 1.20710018e-20 1.19906181e-20 1.19107697e-20 1.18314530e-20 1.17526645e-20 1.16744006e-20 1.15966579e-20 1.15194330e-20 1.14427223e-20 1.13665224e-20 1.12908300e-20 1.12156416e-20 1.11409539e-20 1.10667636e-20 1.099306…
18	Ca2+	1.65	0	0.05	[ 0. 0.06681514 0.13363029 0.20044543 0.26726058 0.33407572 0.40089087 0.46770601 0.53452116 0.6013363 0.66815145 0.73496659 0.80178174 0.86859688 0.93541203 1.00222717 1.06904232 1.13585746 1.20267261 1.26948775 1.3363029 1.40311804 1.46993318 1.53674833 1.60356347 1.67037862 1.73719376 1.80400891 1.87082405 1.9376392 2.00445434 2.07126949 2.13808463 2.20489978 2.27171492 2.33853007 2.40534521 2…	[-2.30000000e+00 -1.97139700e+00 -1.79681287e+00 -1.69764743e+00 -1.63579086e+00 -1.59312875e+00 -1.56086372e+00 -1.53451891e+00 -1.51169668e+00 -1.49104298e+00 -1.47175842e+00 -1.45335399e+00 -1.43552245e+00 -1.41806694e+00 -1.40085954e+00 -1.38381633e+00 -1.36688190e+00 -1.35001947e+00 -1.33320460e+00 -1.31642099e+00 -1.29965780e+00 -1.28290779e+00 -1.26616619e+00 -1.24942985e+00 -1.23269672e+0…	6 THF - 1	[-5.35854939e+18 -1.29088344e+15 -9.90512440e+12 -3.13061290e+11 -2.14847282e+10 -2.40751341e+09 -3.78382813e+08 -7.61765265e+07 -1.85280619e+07 -5.23132087e+06 -1.66645552e+06 -5.86466191e+05 -2.24399997e+05 -9.22022864e+04 -4.02833150e+04 -1.85663785e+04 -8.96867325e+03 -4.51639156e+03 -2.36025366e+03 -1.27517811e+03 -7.09922472e+02 -4.06124183e+02 -2.38154276e+02 -1.42853380e+02 -8.74740506e+0…	[3.01815929e-24 3.01815929e-24 3.01815929e-24 3.01815929e-24 3.01815929e-24 3.01815929e-24 3.01815929e-24 3.01815929e-24 3.01815929e-24 3.01815929e-24 3.01815929e-24 3.01815929e-24 3.01815929e-24 3.01815929e-24 3.01815929e-24 3.01815929e-24 3.01815929e-24 3.01815929e-24 3.01815929e-24 3.01815929e-24 3.01815929e-24 3.01815929e-24 3.01815929e-24 3.01815929e-24 3.01815929e-24 3.01815929e-24 3.018159…	[3.01815929e-21 2.99806064e-21 2.97809582e-21 2.95826396e-21 2.93856416e-21 2.91899555e-21 2.89955725e-21 2.88024839e-21 2.86106812e-21 2.84201557e-21 2.82308990e-21 2.80429026e-21 2.78561581e-21 2.76706572e-21 2.74863916e-21 2.73033530e-21 2.71215334e-21 2.69409245e-21 2.67615183e-21 2.65833069e-21 2.64062822e-21 2.62304363e-21 2.60557615e-21 2.58822498e-21 2.57098937e-21 2.55386852e-21 2.536861…
19	Ca2+	1.65	0	0.05	[ 0. 0.06681514 0.13363029 0.20044543 0.26726058 0.33407572 0.40089087 0.46770601 0.53452116 0.6013363 0.66815145 0.73496659 0.80178174 0.86859688 0.93541203 1.00222717 1.06904232 1.13585746 1.20267261 1.26948775 1.3363029 1.40311804 1.46993318 1.53674833 1.60356347 1.67037862 1.73719376 1.80400891 1.87082405 1.9376392 2.00445434 2.07126949 2.13808463 2.20489978 2.27171492 2.33853007 2.40534521 2…	[-2.30000000e+00 -1.97139700e+00 -1.79681287e+00 -1.69764743e+00 -1.63579086e+00 -1.59312875e+00 -1.56086372e+00 -1.53451891e+00 -1.51169668e+00 -1.49104298e+00 -1.47175842e+00 -1.45335399e+00 -1.43552245e+00 -1.41806694e+00 -1.40085954e+00 -1.38381633e+00 -1.36688190e+00 -1.35001947e+00 -1.33320460e+00 -1.31642099e+00 -1.29965780e+00 -1.28290779e+00 -1.26616619e+00 -1.24942985e+00 -1.23269672e+0…	6 THF - 2	[-5.35854939e+18 -1.29088344e+15 -9.90512440e+12 -3.13061290e+11 -2.14847282e+10 -2.40751341e+09 -3.78382812e+08 -7.61765258e+07 -1.85280612e+07 -5.23132020e+06 -1.66645486e+06 -5.86465527e+05 -2.24399332e+05 -9.22016215e+04 -4.02826500e+04 -1.85657136e+04 -8.96800830e+03 -4.51572662e+03 -2.35958871e+03 -1.27451317e+03 -7.09257527e+02 -4.05459237e+02 -2.37489330e+02 -1.42188434e+02 -8.68091050e+0…	[2.01210619e-24 2.01210619e-24 2.01210619e-24 2.01210619e-24 2.01210619e-24 2.01210619e-24 2.01210619e-24 2.01210619e-24 2.01210619e-24 2.01210619e-24 2.01210619e-24 2.01210619e-24 2.01210619e-24 2.01210619e-24 2.01210619e-24 2.01210619e-24 2.01210619e-24 2.01210619e-24 2.01210619e-24 2.01210619e-24 2.01210619e-24 2.01210619e-24 2.01210619e-24 2.01210619e-24 2.01210619e-24 2.01210619e-24 2.012106…	[2.01210619e-21 1.99870709e-21 1.98539722e-21 1.97217597e-21 1.95904277e-21 1.94599703e-21 1.93303817e-21 1.92016560e-21 1.90737875e-21 1.89467705e-21 1.88205993e-21 1.86952684e-21 1.85707721e-21 1.84471048e-21 1.83242610e-21 1.82022353e-21 1.80810222e-21 1.79606163e-21 1.78410122e-21 1.77222046e-21 1.76041881e-21 1.74869576e-21 1.73705077e-21 1.72548332e-21 1.71399291e-21 1.70257902e-21 1.691241…
20	Ca2+	1.65	0	0.05	[ 0. 0.06681514 0.13363029 0.20044543 0.26726058 0.33407572 0.40089087 0.46770601 0.53452116 0.6013363 0.66815145 0.73496659 0.80178174 0.86859688 0.93541203 1.00222717 1.06904232 1.13585746 1.20267261 1.26948775 1.3363029 1.40311804 1.46993318 1.53674833 1.60356347 1.67037862 1.73719376 1.80400891 1.87082405 1.9376392 2.00445434 2.07126949 2.13808463 2.20489978 2.27171492 2.33853007 2.40534521 2…	[-2.30000000e+00 -1.97139700e+00 -1.79681287e+00 -1.69764743e+00 -1.63579086e+00 -1.59312875e+00 -1.56086372e+00 -1.53451891e+00 -1.51169668e+00 -1.49104298e+00 -1.47175842e+00 -1.45335399e+00 -1.43552245e+00 -1.41806694e+00 -1.40085954e+00 -1.38381633e+00 -1.36688190e+00 -1.35001947e+00 -1.33320460e+00 -1.31642099e+00 -1.29965780e+00 -1.28290779e+00 -1.26616619e+00 -1.24942985e+00 -1.23269672e+0…	6 THF - 3	[-5.35854939e+18 -1.29088344e+15 -9.90512440e+12 -3.13061290e+11 -2.14847282e+10 -2.40751341e+09 -3.78382812e+08 -7.61765262e+07 -1.85280616e+07 -5.23132055e+06 -1.66645521e+06 -5.86465877e+05 -2.24399682e+05 -9.22019718e+04 -4.02830004e+04 -1.85660639e+04 -8.96835861e+03 -4.51607693e+03 -2.35993902e+03 -1.27486348e+03 -7.09607836e+02 -4.05809547e+02 -2.37839640e+02 -1.42538744e+02 -8.71594144e+0…	[4.02421239e-24 4.02421239e-24 4.02421239e-24 4.02421239e-24 4.02421239e-24 4.02421239e-24 4.02421239e-24 4.02421239e-24 4.02421239e-24 4.02421239e-24 4.02421239e-24 4.02421239e-24 4.02421239e-24 4.02421239e-24 4.02421239e-24 4.02421239e-24 4.02421239e-24 4.02421239e-24 4.02421239e-24 4.02421239e-24 4.02421239e-24 4.02421239e-24 4.02421239e-24 4.02421239e-24 4.02421239e-24 4.02421239e-24 4.024212…	[4.02421239e-21 3.99741418e-21 3.97079443e-21 3.94435195e-21 3.91808555e-21 3.89199407e-21 3.86607633e-21 3.84033119e-21 3.81475749e-21 3.78935410e-21 3.76411987e-21 3.73905368e-21 3.71415441e-21 3.68942096e-21 3.66485221e-21 3.64044707e-21 3.61620445e-21 3.59212326e-21 3.56820244e-21 3.54444092e-21 3.52083762e-21 3.49739151e-21 3.47410153e-21 3.45096665e-21 3.42798582e-21 3.40515803e-21 3.382482…
21	Ca2+	1.65	0	0.05	[ 0. 0.06681514 0.13363029 0.20044543 0.26726058 0.33407572 0.40089087 0.46770601 0.53452116 0.6013363 0.66815145 0.73496659 0.80178174 0.86859688 0.93541203 1.00222717 1.06904232 1.13585746 1.20267261 1.26948775 1.3363029 1.40311804 1.46993318 1.53674833 1.60356347 1.67037862 1.73719376 1.80400891 1.87082405 1.9376392 2.00445434 2.07126949 2.13808463 2.20489978 2.27171492 2.33853007 2.40534521 2…	[-2.30000000e+00 -1.97139700e+00 -1.79681287e+00 -1.69764743e+00 -1.63579086e+00 -1.59312875e+00 -1.56086372e+00 -1.53451891e+00 -1.51169668e+00 -1.49104298e+00 -1.47175842e+00 -1.45335399e+00 -1.43552245e+00 -1.41806694e+00 -1.40085954e+00 -1.38381633e+00 -1.36688190e+00 -1.35001947e+00 -1.33320460e+00 -1.31642099e+00 -1.29965780e+00 -1.28290779e+00 -1.26616619e+00 -1.24942985e+00 -1.23269672e+0…	6 THF - 4	[-5.35854939e+18 -1.29088344e+15 -9.90512440e+12 -3.13061290e+11 -2.14847282e+10 -2.40751341e+09 -3.78382812e+08 -7.61765262e+07 -1.85280615e+07 -5.23132053e+06 -1.66645518e+06 -5.86465853e+05 -2.24399658e+05 -9.22019481e+04 -4.02829767e+04 -1.85660402e+04 -8.96833491e+03 -4.51605323e+03 -2.35991532e+03 -1.27483977e+03 -7.09584135e+02 -4.05785846e+02 -2.37815939e+02 -1.42515043e+02 -8.71357140e+0…	[1.10665841e-23 1.10665841e-23 1.10665841e-23 1.10665841e-23 1.10665841e-23 1.10665841e-23 1.10665841e-23 1.10665841e-23 1.10665841e-23 1.10665841e-23 1.10665841e-23 1.10665841e-23 1.10665841e-23 1.10665841e-23 1.10665841e-23 1.10665841e-23 1.10665841e-23 1.10665841e-23 1.10665841e-23 1.10665841e-23 1.10665841e-23 1.10665841e-23 1.10665841e-23 1.10665841e-23 1.10665841e-23 1.10665841e-23 1.106658…	[1.10665841e-20 1.09928890e-20 1.09196847e-20 1.08469679e-20 1.07747353e-20 1.07029837e-20 1.06317099e-20 1.05609108e-20 1.04905831e-20 1.04207238e-20 1.03513296e-20 1.02823976e-20 1.02139246e-20 1.01459076e-20 1.00783436e-20 1.00112294e-20 9.94456223e-21 9.87833897e-21 9.81255672e-21 9.74721252e-21 9.68230346e-21 9.61782666e-21 9.55377921e-21 9.49015828e-21 9.42696101e-21 9.36418459e-21 9.301826…
22	Ca2+	1.65	0	0.05	[ 0. 0.06681514 0.13363029 0.20044543 0.26726058 0.33407572 0.40089087 0.46770601 0.53452116 0.6013363 0.66815145 0.73496659 0.80178174 0.86859688 0.93541203 1.00222717 1.06904232 1.13585746 1.20267261 1.26948775 1.3363029 1.40311804 1.46993318 1.53674833 1.60356347 1.67037862 1.73719376 1.80400891 1.87082405 1.9376392 2.00445434 2.07126949 2.13808463 2.20489978 2.27171492 2.33853007 2.40534521 2…	[-2.30000000e+00 -1.97139700e+00 -1.79681287e+00 -1.69764743e+00 -1.63579086e+00 -1.59312875e+00 -1.56086372e+00 -1.53451891e+00 -1.51169668e+00 -1.49104298e+00 -1.47175842e+00 -1.45335399e+00 -1.43552245e+00 -1.41806694e+00 -1.40085954e+00 -1.38381633e+00 -1.36688190e+00 -1.35001947e+00 -1.33320460e+00 -1.31642099e+00 -1.29965780e+00 -1.28290779e+00 -1.26616619e+00 -1.24942985e+00 -1.23269672e+0…	6 THF - 5	[-5.35854939e+18 -1.29088344e+15 -9.90512440e+12 -3.13061290e+11 -2.14847282e+10 -2.40751341e+09 -3.78382812e+08 -7.61765259e+07 -1.85280613e+07 -5.23132030e+06 -1.66645496e+06 -5.86465628e+05 -2.24399433e+05 -9.22017229e+04 -4.02827515e+04 -1.85658150e+04 -8.96810974e+03 -4.51582806e+03 -2.35969016e+03 -1.27461461e+03 -7.09358970e+02 -4.05560681e+02 -2.37590774e+02 -1.42289878e+02 -8.69105486e+0…	[2.01210619e-24 2.01210619e-24 2.01210619e-24 2.01210619e-24 2.01210619e-24 2.01210619e-24 2.01210619e-24 2.01210619e-24 2.01210619e-24 2.01210619e-24 2.01210619e-24 2.01210619e-24 2.01210619e-24 2.01210619e-24 2.01210619e-24 2.01210619e-24 2.01210619e-24 2.01210619e-24 2.01210619e-24 2.01210619e-24 2.01210619e-24 2.01210619e-24 2.01210619e-24 2.01210619e-24 2.01210619e-24 2.01210619e-24 2.012106…	[2.01210619e-21 1.99870709e-21 1.98539722e-21 1.97217597e-21 1.95904277e-21 1.94599703e-21 1.93303817e-21 1.92016560e-21 1.90737875e-21 1.89467705e-21 1.88205993e-21 1.86952684e-21 1.85707721e-21 1.84471048e-21 1.83242610e-21 1.82022353e-21 1.80810222e-21 1.79606163e-21 1.78410122e-21 1.77222046e-21 1.76041881e-21 1.74869576e-21 1.73705077e-21 1.72548332e-21 1.71399291e-21 1.70257902e-21 1.691241…
23	Ca2+	1.65	0	0.05	[ 0. 0.06681514 0.13363029 0.20044543 0.26726058 0.33407572 0.40089087 0.46770601 0.53452116 0.6013363 0.66815145 0.73496659 0.80178174 0.86859688 0.93541203 1.00222717 1.06904232 1.13585746 1.20267261 1.26948775 1.3363029 1.40311804 1.46993318 1.53674833 1.60356347 1.67037862 1.73719376 1.80400891 1.87082405 1.9376392 2.00445434 2.07126949 2.13808463 2.20489978 2.27171492 2.33853007 2.40534521 2…	[-2.30000000e+00 -1.97139700e+00 -1.79681287e+00 -1.69764743e+00 -1.63579086e+00 -1.59312875e+00 -1.56086372e+00 -1.53451891e+00 -1.51169668e+00 -1.49104298e+00 -1.47175842e+00 -1.45335399e+00 -1.43552245e+00 -1.41806694e+00 -1.40085954e+00 -1.38381633e+00 -1.36688190e+00 -1.35001947e+00 -1.33320460e+00 -1.31642099e+00 -1.29965780e+00 -1.28290779e+00 -1.26616619e+00 -1.24942985e+00 -1.23269672e+0…	6 THF - 6	[-5.35854939e+18 -1.29088344e+15 -9.90512440e+12 -3.13061290e+11 -2.14847282e+10 -2.40751341e+09 -3.78382813e+08 -7.61765262e+07 -1.85280616e+07 -5.23132059e+06 -1.66645525e+06 -5.86465921e+05 -2.24399726e+05 -9.22020155e+04 -4.02830441e+04 -1.85661076e+04 -8.96840233e+03 -4.51612065e+03 -2.35998275e+03 -1.27490720e+03 -7.09651560e+02 -4.05853271e+02 -2.37883363e+02 -1.42582468e+02 -8.72031382e+0…	[8.04842478e-24 8.04842478e-24 8.04842478e-24 8.04842478e-24 8.04842478e-24 8.04842478e-24 8.04842478e-24 8.04842478e-24 8.04842478e-24 8.04842478e-24 8.04842478e-24 8.04842478e-24 8.04842478e-24 8.04842478e-24 8.04842478e-24 8.04842478e-24 8.04842478e-24 8.04842478e-24 8.04842478e-24 8.04842478e-24 8.04842478e-24 8.04842478e-24 8.04842478e-24 8.04842478e-24 8.04842478e-24 8.04842478e-24 8.048424…	[8.04842478e-21 7.99482836e-21 7.94158886e-21 7.88870389e-21 7.83617110e-21 7.78398813e-21 7.73215267e-21 7.68066238e-21 7.62951499e-21 7.57870820e-21 7.52823974e-21 7.47810736e-21 7.42830883e-21 7.37884192e-21 7.32970442e-21 7.28089414e-21 7.23240889e-21 7.18424653e-21 7.13640488e-21 7.08888183e-21 7.04167525e-21 6.99478302e-21 6.94820306e-21 6.90193329e-21 6.85597164e-21 6.81031606e-21 6.764964…
24	Ca2+	1.65	0	0.05	[ 0. 0.06681514 0.13363029 0.20044543 0.26726058 0.33407572 0.40089087 0.46770601 0.53452116 0.6013363 0.66815145 0.73496659 0.80178174 0.86859688 0.93541203 1.00222717 1.06904232 1.13585746 1.20267261 1.26948775 1.3363029 1.40311804 1.46993318 1.53674833 1.60356347 1.67037862 1.73719376 1.80400891 1.87082405 1.9376392 2.00445434 2.07126949 2.13808463 2.20489978 2.27171492 2.33853007 2.40534521 2…	[-2.30000000e+00 -1.97139700e+00 -1.79681287e+00 -1.69764743e+00 -1.63579086e+00 -1.59312875e+00 -1.56086372e+00 -1.53451891e+00 -1.51169668e+00 -1.49104298e+00 -1.47175842e+00 -1.45335399e+00 -1.43552245e+00 -1.41806694e+00 -1.40085954e+00 -1.38381633e+00 -1.36688190e+00 -1.35001947e+00 -1.33320460e+00 -1.31642099e+00 -1.29965780e+00 -1.28290779e+00 -1.26616619e+00 -1.24942985e+00 -1.23269672e+0…	6 THF - 7	[-5.35854939e+18 -1.29088344e+15 -9.90512440e+12 -3.13061290e+11 -2.14847282e+10 -2.40751341e+09 -3.78382813e+08 -7.61765262e+07 -1.85280616e+07 -5.23132057e+06 -1.66645523e+06 -5.86465898e+05 -2.24399703e+05 -9.22019927e+04 -4.02830213e+04 -1.85660848e+04 -8.96837954e+03 -4.51609785e+03 -2.35995995e+03 -1.27488440e+03 -7.09628762e+02 -4.05830473e+02 -2.37860566e+02 -1.42559670e+02 -8.71803408e+0…	[4.02421239e-24 4.02421239e-24 4.02421239e-24 4.02421239e-24 4.02421239e-24 4.02421239e-24 4.02421239e-24 4.02421239e-24 4.02421239e-24 4.02421239e-24 4.02421239e-24 4.02421239e-24 4.02421239e-24 4.02421239e-24 4.02421239e-24 4.02421239e-24 4.02421239e-24 4.02421239e-24 4.02421239e-24 4.02421239e-24 4.02421239e-24 4.02421239e-24 4.02421239e-24 4.02421239e-24 4.02421239e-24 4.02421239e-24 4.024212…	[4.02421239e-21 3.99741418e-21 3.97079443e-21 3.94435195e-21 3.91808555e-21 3.89199407e-21 3.86607633e-21 3.84033119e-21 3.81475749e-21 3.78935410e-21 3.76411987e-21 3.73905368e-21 3.71415441e-21 3.68942096e-21 3.66485221e-21 3.64044707e-21 3.61620445e-21 3.59212326e-21 3.56820244e-21 3.54444092e-21 3.52083762e-21 3.49739151e-21 3.47410153e-21 3.45096665e-21 3.42798582e-21 3.40515803e-21 3.382482…
25	Ca2+	1.65	0	0.05	[ 0. 0.06681514 0.13363029 0.20044543 0.26726058 0.33407572 0.40089087 0.46770601 0.53452116 0.6013363 0.66815145 0.73496659 0.80178174 0.86859688 0.93541203 1.00222717 1.06904232 1.13585746 1.20267261 1.26948775 1.3363029 1.40311804 1.46993318 1.53674833 1.60356347 1.67037862 1.73719376 1.80400891 1.87082405 1.9376392 2.00445434 2.07126949 2.13808463 2.20489978 2.27171492 2.33853007 2.40534521 2…	[-2.30000000e+00 -1.97139700e+00 -1.79681287e+00 -1.69764743e+00 -1.63579086e+00 -1.59312875e+00 -1.56086372e+00 -1.53451891e+00 -1.51169668e+00 -1.49104298e+00 -1.47175842e+00 -1.45335399e+00 -1.43552245e+00 -1.41806694e+00 -1.40085954e+00 -1.38381633e+00 -1.36688190e+00 -1.35001947e+00 -1.33320460e+00 -1.31642099e+00 -1.29965780e+00 -1.28290779e+00 -1.26616619e+00 -1.24942985e+00 -1.23269672e+0…	6 THF - 8	[-5.35854939e+18 -1.29088344e+15 -9.90512440e+12 -3.13061290e+11 -2.14847282e+10 -2.40751341e+09 -3.78382812e+08 -7.61765261e+07 -1.85280615e+07 -5.23132047e+06 -1.66645513e+06 -5.86465794e+05 -2.24399599e+05 -9.22018887e+04 -4.02829172e+04 -1.85659808e+04 -8.96827550e+03 -4.51599381e+03 -2.35985591e+03 -1.27478036e+03 -7.09524725e+02 -4.05726436e+02 -2.37756528e+02 -1.42455633e+02 -8.70763032e+0…	[1.30786903e-23 1.30786903e-23 1.30786903e-23 1.30786903e-23 1.30786903e-23 1.30786903e-23 1.30786903e-23 1.30786903e-23 1.30786903e-23 1.30786903e-23 1.30786903e-23 1.30786903e-23 1.30786903e-23 1.30786903e-23 1.30786903e-23 1.30786903e-23 1.30786903e-23 1.30786903e-23 1.30786903e-23 1.30786903e-23 1.30786903e-23 1.30786903e-23 1.30786903e-23 1.30786903e-23 1.30786903e-23 1.30786903e-23 1.307869…	[1.30786903e-20 1.29915961e-20 1.29050819e-20 1.28191438e-20 1.27337780e-20 1.26489807e-20 1.25647481e-20 1.24810764e-20 1.23979619e-20 1.23154008e-20 1.22333896e-20 1.21519245e-20 1.20710018e-20 1.19906181e-20 1.19107697e-20 1.18314530e-20 1.17526645e-20 1.16744006e-20 1.15966579e-20 1.15194330e-20 1.14427223e-20 1.13665224e-20 1.12908300e-20 1.12156416e-20 1.11409539e-20 1.10667636e-20 1.099306…
26	Ca2+	1.65	0	0.05	[ 0. 0.06681514 0.13363029 0.20044543 0.26726058 0.33407572 0.40089087 0.46770601 0.53452116 0.6013363 0.66815145 0.73496659 0.80178174 0.86859688 0.93541203 1.00222717 1.06904232 1.13585746 1.20267261 1.26948775 1.3363029 1.40311804 1.46993318 1.53674833 1.60356347 1.67037862 1.73719376 1.80400891 1.87082405 1.9376392 2.00445434 2.07126949 2.13808463 2.20489978 2.27171492 2.33853007 2.40534521 2…	[-2.30000000e+00 -1.97139700e+00 -1.79681287e+00 -1.69764743e+00 -1.63579086e+00 -1.59312875e+00 -1.56086372e+00 -1.53451891e+00 -1.51169668e+00 -1.49104298e+00 -1.47175842e+00 -1.45335399e+00 -1.43552245e+00 -1.41806694e+00 -1.40085954e+00 -1.38381633e+00 -1.36688190e+00 -1.35001947e+00 -1.33320460e+00 -1.31642099e+00 -1.29965780e+00 -1.28290779e+00 -1.26616619e+00 -1.24942985e+00 -1.23269672e+0…	6 THF - 9	[-5.35854939e+18 -1.29088344e+15 -9.90512440e+12 -3.13061290e+11 -2.14847282e+10 -2.40751341e+09 -3.78382813e+08 -7.61765264e+07 -1.85280618e+07 -5.23132076e+06 -1.66645542e+06 -5.86466090e+05 -2.24399895e+05 -9.22021848e+04 -4.02832133e+04 -1.85662768e+04 -8.96857156e+03 -4.51628987e+03 -2.36015197e+03 -1.27507642e+03 -7.09820781e+02 -4.06022492e+02 -2.38052585e+02 -1.42751689e+02 -8.73723599e+0…	[3.01815929e-24 3.01815929e-24 3.01815929e-24 3.01815929e-24 3.01815929e-24 3.01815929e-24 3.01815929e-24 3.01815929e-24 3.01815929e-24 3.01815929e-24 3.01815929e-24 3.01815929e-24 3.01815929e-24 3.01815929e-24 3.01815929e-24 3.01815929e-24 3.01815929e-24 3.01815929e-24 3.01815929e-24 3.01815929e-24 3.01815929e-24 3.01815929e-24 3.01815929e-24 3.01815929e-24 3.01815929e-24 3.01815929e-24 3.018159…	[3.01815929e-21 2.99806064e-21 2.97809582e-21 2.95826396e-21 2.93856416e-21 2.91899555e-21 2.89955725e-21 2.88024839e-21 2.86106812e-21 2.84201557e-21 2.82308990e-21 2.80429026e-21 2.78561581e-21 2.76706572e-21 2.74863916e-21 2.73033530e-21 2.71215334e-21 2.69409245e-21 2.67615183e-21 2.65833069e-21 2.64062822e-21 2.62304363e-21 2.60557615e-21 2.58822498e-21 2.57098937e-21 2.55386852e-21 2.536861…
27	Ca2+	1.65	0	0.05	[ 0. 0.06681514 0.13363029 0.20044543 0.26726058 0.33407572 0.40089087 0.46770601 0.53452116 0.6013363 0.66815145 0.73496659 0.80178174 0.86859688 0.93541203 1.00222717 1.06904232 1.13585746 1.20267261 1.26948775 1.3363029 1.40311804 1.46993318 1.53674833 1.60356347 1.67037862 1.73719376 1.80400891 1.87082405 1.9376392 2.00445434 2.07126949 2.13808463 2.20489978 2.27171492 2.33853007 2.40534521 2…	[-2.30000000e+00 -1.97139700e+00 -1.79681287e+00 -1.69764743e+00 -1.63579086e+00 -1.59312875e+00 -1.56086372e+00 -1.53451891e+00 -1.51169668e+00 -1.49104298e+00 -1.47175842e+00 -1.45335399e+00 -1.43552245e+00 -1.41806694e+00 -1.40085954e+00 -1.38381633e+00 -1.36688190e+00 -1.35001947e+00 -1.33320460e+00 -1.31642099e+00 -1.29965780e+00 -1.28290779e+00 -1.26616619e+00 -1.24942985e+00 -1.23269672e+0…	6 THF - 10	[-5.35854939e+18 -1.29088344e+15 -9.90512440e+12 -3.13061290e+11 -2.14847282e+10 -2.40751341e+09 -3.78382812e+08 -7.61765259e+07 -1.85280613e+07 -5.23132030e+06 -1.66645495e+06 -5.86465623e+05 -2.24399428e+05 -9.22017175e+04 -4.02827461e+04 -1.85658096e+04 -8.96810431e+03 -4.51582263e+03 -2.35968473e+03 -1.27460918e+03 -7.09353540e+02 -4.05555251e+02 -2.37585344e+02 -1.42284448e+02 -8.69051186e+0…	[2.01210619e-24 2.01210619e-24 2.01210619e-24 2.01210619e-24 2.01210619e-24 2.01210619e-24 2.01210619e-24 2.01210619e-24 2.01210619e-24 2.01210619e-24 2.01210619e-24 2.01210619e-24 2.01210619e-24 2.01210619e-24 2.01210619e-24 2.01210619e-24 2.01210619e-24 2.01210619e-24 2.01210619e-24 2.01210619e-24 2.01210619e-24 2.01210619e-24 2.01210619e-24 2.01210619e-24 2.01210619e-24 2.01210619e-24 2.012106…	[2.01210619e-21 1.99870709e-21 1.98539722e-21 1.97217597e-21 1.95904277e-21 1.94599703e-21 1.93303817e-21 1.92016560e-21 1.90737875e-21 1.89467705e-21 1.88205993e-21 1.86952684e-21 1.85707721e-21 1.84471048e-21 1.83242610e-21 1.82022353e-21 1.80810222e-21 1.79606163e-21 1.78410122e-21 1.77222046e-21 1.76041881e-21 1.74869576e-21 1.73705077e-21 1.72548332e-21 1.71399291e-21 1.70257902e-21 1.691241…
28	Ca2+	1.65	0	0.05	[ 0. 0.06681514 0.13363029 0.20044543 0.26726058 0.33407572 0.40089087 0.46770601 0.53452116 0.6013363 0.66815145 0.73496659 0.80178174 0.86859688 0.93541203 1.00222717 1.06904232 1.13585746 1.20267261 1.26948775 1.3363029 1.40311804 1.46993318 1.53674833 1.60356347 1.67037862 1.73719376 1.80400891 1.87082405 1.9376392 2.00445434 2.07126949 2.13808463 2.20489978 2.27171492 2.33853007 2.40534521 2…	[-2.30000000e+00 -1.97139700e+00 -1.79681287e+00 -1.69764743e+00 -1.63579086e+00 -1.59312875e+00 -1.56086372e+00 -1.53451891e+00 -1.51169668e+00 -1.49104298e+00 -1.47175842e+00 -1.45335399e+00 -1.43552245e+00 -1.41806694e+00 -1.40085954e+00 -1.38381633e+00 -1.36688190e+00 -1.35001947e+00 -1.33320460e+00 -1.31642099e+00 -1.29965780e+00 -1.28290779e+00 -1.26616619e+00 -1.24942985e+00 -1.23269672e+0…	6 THF - 11	[-5.35854939e+18 -1.29088344e+15 -9.90512440e+12 -3.13061290e+11 -2.14847282e+10 -2.40751341e+09 -3.78382812e+08 -7.61765260e+07 -1.85280613e+07 -5.23132033e+06 -1.66645499e+06 -5.86465655e+05 -2.24399460e+05 -9.22017497e+04 -4.02827783e+04 -1.85658418e+04 -8.96813655e+03 -4.51585487e+03 -2.35971696e+03 -1.27464141e+03 -7.09385776e+02 -4.05587487e+02 -2.37617579e+02 -1.42316684e+02 -8.69373542e+0…	[7.04237168e-24 7.04237168e-24 7.04237168e-24 7.04237168e-24 7.04237168e-24 7.04237168e-24 7.04237168e-24 7.04237168e-24 7.04237168e-24 7.04237168e-24 7.04237168e-24 7.04237168e-24 7.04237168e-24 7.04237168e-24 7.04237168e-24 7.04237168e-24 7.04237168e-24 7.04237168e-24 7.04237168e-24 7.04237168e-24 7.04237168e-24 7.04237168e-24 7.04237168e-24 7.04237168e-24 7.04237168e-24 7.04237168e-24 7.042371…	[7.04237168e-21 6.99547482e-21 6.94889025e-21 6.90261591e-21 6.85664971e-21 6.81098962e-21 6.76563358e-21 6.72057959e-21 6.67582561e-21 6.63136967e-21 6.58720977e-21 6.54334394e-21 6.49977022e-21 6.45648668e-21 6.41349136e-21 6.37078237e-21 6.32835778e-21 6.28621571e-21 6.24435427e-21 6.20277160e-21 6.16146584e-21 6.12043514e-21 6.07967768e-21 6.03919163e-21 5.99897519e-21 5.95902656e-21 5.919343…
29	Ca2+	1.65	0	0.05	[ 0. 0.06681514 0.13363029 0.20044543 0.26726058 0.33407572 0.40089087 0.46770601 0.53452116 0.6013363 0.66815145 0.73496659 0.80178174 0.86859688 0.93541203 1.00222717 1.06904232 1.13585746 1.20267261 1.26948775 1.3363029 1.40311804 1.46993318 1.53674833 1.60356347 1.67037862 1.73719376 1.80400891 1.87082405 1.9376392 2.00445434 2.07126949 2.13808463 2.20489978 2.27171492 2.33853007 2.40534521 2…	[-2.30000000e+00 -1.97139700e+00 -1.79681287e+00 -1.69764743e+00 -1.63579086e+00 -1.59312875e+00 -1.56086372e+00 -1.53451891e+00 -1.51169668e+00 -1.49104298e+00 -1.47175842e+00 -1.45335399e+00 -1.43552245e+00 -1.41806694e+00 -1.40085954e+00 -1.38381633e+00 -1.36688190e+00 -1.35001947e+00 -1.33320460e+00 -1.31642099e+00 -1.29965780e+00 -1.28290779e+00 -1.26616619e+00 -1.24942985e+00 -1.23269672e+0…	6 THF - 12	[-5.35854939e+18 -1.29088344e+15 -9.90512440e+12 -3.13061290e+11 -2.14847282e+10 -2.40751341e+09 -3.78382812e+08 -7.61765259e+07 -1.85280613e+07 -5.23132024e+06 -1.66645490e+06 -5.86465566e+05 -2.24399371e+05 -9.22016607e+04 -4.02826892e+04 -1.85657527e+04 -8.96804747e+03 -4.51576579e+03 -2.35962789e+03 -1.27455234e+03 -7.09296701e+02 -4.05498411e+02 -2.37528504e+02 -1.42227608e+02 -8.68482790e+0…	[1.00605310e-24 1.00605310e-24 1.00605310e-24 1.00605310e-24 1.00605310e-24 1.00605310e-24 1.00605310e-24 1.00605310e-24 1.00605310e-24 1.00605310e-24 1.00605310e-24 1.00605310e-24 1.00605310e-24 1.00605310e-24 1.00605310e-24 1.00605310e-24 1.00605310e-24 1.00605310e-24 1.00605310e-24 1.00605310e-24 1.00605310e-24 1.00605310e-24 1.00605310e-24 1.00605310e-24 1.00605310e-24 1.00605310e-24 1.006053…	[1.00605310e-21 9.99353545e-22 9.92698608e-22 9.86087987e-22 9.79521387e-22 9.72998517e-22 9.66519083e-22 9.60082798e-22 9.53689373e-22 9.47338524e-22 9.41029967e-22 9.34763420e-22 9.28538604e-22 9.22355240e-22 9.16213052e-22 9.10111767e-22 9.04051112e-22 8.98030816e-22 8.92050611e-22 8.86110229e-22 8.80209406e-22 8.74347878e-22 8.68525383e-22 8.62741662e-22 8.56996455e-22 8.51289508e-22 8.456205…
30	Ca2+	1.65	0	0.05	[ 0. 0.06681514 0.13363029 0.20044543 0.26726058 0.33407572 0.40089087 0.46770601 0.53452116 0.6013363 0.66815145 0.73496659 0.80178174 0.86859688 0.93541203 1.00222717 1.06904232 1.13585746 1.20267261 1.26948775 1.3363029 1.40311804 1.46993318 1.53674833 1.60356347 1.67037862 1.73719376 1.80400891 1.87082405 1.9376392 2.00445434 2.07126949 2.13808463 2.20489978 2.27171492 2.33853007 2.40534521 2…	[-2.30000000e+00 -1.97139700e+00 -1.79681287e+00 -1.69764743e+00 -1.63579086e+00 -1.59312875e+00 -1.56086372e+00 -1.53451891e+00 -1.51169668e+00 -1.49104298e+00 -1.47175842e+00 -1.45335399e+00 -1.43552245e+00 -1.41806694e+00 -1.40085954e+00 -1.38381633e+00 -1.36688190e+00 -1.35001947e+00 -1.33320460e+00 -1.31642099e+00 -1.29965780e+00 -1.28290779e+00 -1.26616619e+00 -1.24942985e+00 -1.23269672e+0…	5 THF - 0	[-5.35854939e+18 -1.29088344e+15 -9.90512440e+12 -3.13061290e+11 -2.14847282e+10 -2.40751341e+09 -3.78382813e+08 -7.61765265e+07 -1.85280619e+07 -5.23132090e+06 -1.66645556e+06 -5.86466224e+05 -2.24400030e+05 -9.22023195e+04 -4.02833480e+04 -1.85664115e+04 -8.96870626e+03 -4.51642457e+03 -2.36028667e+03 -1.27521112e+03 -7.09955482e+02 -4.06157192e+02 -2.38187285e+02 -1.42886389e+02 -8.75070600e+0…	[1.20726372e-23 1.20726372e-23 1.20726372e-23 1.20726372e-23 1.20726372e-23 1.20726372e-23 1.20726372e-23 1.20726372e-23 1.20726372e-23 1.20726372e-23 1.20726372e-23 1.20726372e-23 1.20726372e-23 1.20726372e-23 1.20726372e-23 1.20726372e-23 1.20726372e-23 1.20726372e-23 1.20726372e-23 1.20726372e-23 1.20726372e-23 1.20726372e-23 1.20726372e-23 1.20726372e-23 1.20726372e-23 1.20726372e-23 1.207263…	[1.20726372e-20 1.19922425e-20 1.19123833e-20 1.18330558e-20 1.17542566e-20 1.16759822e-20 1.15982290e-20 1.15209936e-20 1.14442725e-20 1.13680623e-20 1.12923596e-20 1.12171610e-20 1.11424632e-20 1.10682629e-20 1.09945566e-20 1.09213412e-20 1.08486133e-20 1.07763698e-20 1.07046073e-20 1.06333227e-20 1.05625129e-20 1.04921745e-20 1.04223046e-20 1.03528999e-20 1.02839575e-20 1.02154741e-20 1.014744…
31	Ca2+	1.65	0	0.05	[ 0. 0.06681514 0.13363029 0.20044543 0.26726058 0.33407572 0.40089087 0.46770601 0.53452116 0.6013363 0.66815145 0.73496659 0.80178174 0.86859688 0.93541203 1.00222717 1.06904232 1.13585746 1.20267261 1.26948775 1.3363029 1.40311804 1.46993318 1.53674833 1.60356347 1.67037862 1.73719376 1.80400891 1.87082405 1.9376392 2.00445434 2.07126949 2.13808463 2.20489978 2.27171492 2.33853007 2.40534521 2…	[-2.30000000e+00 -1.97139700e+00 -1.79681287e+00 -1.69764743e+00 -1.63579086e+00 -1.59312875e+00 -1.56086372e+00 -1.53451891e+00 -1.51169668e+00 -1.49104298e+00 -1.47175842e+00 -1.45335399e+00 -1.43552245e+00 -1.41806694e+00 -1.40085954e+00 -1.38381633e+00 -1.36688190e+00 -1.35001947e+00 -1.33320460e+00 -1.31642099e+00 -1.29965780e+00 -1.28290779e+00 -1.26616619e+00 -1.24942985e+00 -1.23269672e+0…	5 THF - 1	[-5.35854939e+18 -1.29088344e+15 -9.90512440e+12 -3.13061290e+11 -2.14847282e+10 -2.40751341e+09 -3.78382813e+08 -7.61765268e+07 -1.85280621e+07 -5.23132113e+06 -1.66645579e+06 -5.86466458e+05 -2.24400263e+05 -9.22025532e+04 -4.02835818e+04 -1.85666453e+04 -8.96894001e+03 -4.51665833e+03 -2.36052042e+03 -1.27544487e+03 -7.10189235e+02 -4.06390946e+02 -2.38421039e+02 -1.43120143e+02 -8.77408139e+0…	[1.40847434e-23 1.40847434e-23 1.40847434e-23 1.40847434e-23 1.40847434e-23 1.40847434e-23 1.40847434e-23 1.40847434e-23 1.40847434e-23 1.40847434e-23 1.40847434e-23 1.40847434e-23 1.40847434e-23 1.40847434e-23 1.40847434e-23 1.40847434e-23 1.40847434e-23 1.40847434e-23 1.40847434e-23 1.40847434e-23 1.40847434e-23 1.40847434e-23 1.40847434e-23 1.40847434e-23 1.40847434e-23 1.40847434e-23 1.408474…	[1.40847434e-20 1.39909496e-20 1.38977805e-20 1.38052318e-20 1.37132994e-20 1.36219792e-20 1.35312672e-20 1.34411592e-20 1.33516512e-20 1.32627393e-20 1.31744195e-20 1.30866879e-20 1.29995404e-20 1.29129734e-20 1.28269827e-20 1.27415647e-20 1.26567156e-20 1.25724314e-20 1.24887085e-20 1.24055432e-20 1.23229317e-20 1.22408703e-20 1.21593554e-20 1.20783833e-20 1.19979504e-20 1.19180531e-20 1.183868…
32	CaBH4+	1.65	0	0.15	[ 0. 0.06681514 0.13363029 0.20044543 0.26726058 0.33407572 0.40089087 0.46770601 0.53452116 0.6013363 0.66815145 0.73496659 0.80178174 0.86859688 0.93541203 1.00222717 1.06904232 1.13585746 1.20267261 1.26948775 1.3363029 1.40311804 1.46993318 1.53674833 1.60356347 1.67037862 1.73719376 1.80400891 1.87082405 1.9376392 2.00445434 2.07126949 2.13808463 2.20489978 2.27171492 2.33853007 2.40534521 2…	[-2.40000000e+00 -2.05380027e+00 -1.86986713e+00 -1.76539137e+00 -1.70022237e+00 -1.65527569e+00 -1.62128286e+00 -1.59352729e+00 -1.56948293e+00 -1.54772322e+00 -1.52740596e+00 -1.50801597e+00 -1.48922956e+00 -1.47083930e+00 -1.45271044e+00 -1.43475457e+00 -1.41691329e+00 -1.39914787e+00 -1.38143257e+00 -1.36375020e+00 -1.34608933e+00 -1.32844236e+00 -1.31080425e+00 -1.29317167e+00 -1.27554248e+0…	4 THF - 0	[-5.35854939e+18 -1.29088344e+15 -9.90512440e+12 -3.13061290e+11 -2.14847283e+10 -2.40751343e+09 -3.78382834e+08 -7.61765476e+07 -1.85280830e+07 -5.23134197e+06 -1.66647661e+06 -5.86487265e+05 -2.24421053e+05 -9.22233261e+04 -4.03042925e+04 -1.85870922e+04 -8.98878605e+03 -4.53546040e+03 -2.37789948e+03 -1.29109918e+03 -7.23837511e+02 -4.17823997e+02 -2.47572860e+02 -1.50142659e+02 -9.29442060e+0…	[2.57097494e-10 2.57097494e-10 2.57097494e-10 2.57097494e-10 2.57097494e-10 2.57097494e-10 2.57097494e-10 2.57097494e-10 2.57097494e-10 2.57097494e-10 2.57097494e-10 2.57097494e-10 2.57097494e-10 2.57097494e-10 2.57097494e-10 2.57097494e-10 2.57097494e-10 2.57097494e-10 2.57097494e-10 2.57097494e-10 2.57097494e-10 2.57097494e-10 2.57097494e-10 2.57097494e-10 2.57097494e-10 2.57097494e-10 2.570974…	[2.57097494e-07 2.55385419e-07 2.53684746e-07 2.51995398e-07 2.50317299e-07 2.48650375e-07 2.46994552e-07 2.45349755e-07 2.43715912e-07 2.42092948e-07 2.40480793e-07 2.38879373e-07 2.37288617e-07 2.35708454e-07 2.34138815e-07 2.32579627e-07 2.31030823e-07 2.29492333e-07 2.27964088e-07 2.26446019e-07 2.24938060e-07 2.23440143e-07 2.21952201e-07 2.20474168e-07 2.19005977e-07 2.17547563e-07 2.160988…
33	CaBH4+	1.65	0	0.15	[ 0. 0.06681514 0.13363029 0.20044543 0.26726058 0.33407572 0.40089087 0.46770601 0.53452116 0.6013363 0.66815145 0.73496659 0.80178174 0.86859688 0.93541203 1.00222717 1.06904232 1.13585746 1.20267261 1.26948775 1.3363029 1.40311804 1.46993318 1.53674833 1.60356347 1.67037862 1.73719376 1.80400891 1.87082405 1.9376392 2.00445434 2.07126949 2.13808463 2.20489978 2.27171492 2.33853007 2.40534521 2…	[-2.40000000e+00 -2.05380027e+00 -1.86986713e+00 -1.76539137e+00 -1.70022237e+00 -1.65527569e+00 -1.62128286e+00 -1.59352729e+00 -1.56948293e+00 -1.54772322e+00 -1.52740596e+00 -1.50801597e+00 -1.48922956e+00 -1.47083930e+00 -1.45271044e+00 -1.43475457e+00 -1.41691329e+00 -1.39914787e+00 -1.38143257e+00 -1.36375020e+00 -1.34608933e+00 -1.32844236e+00 -1.31080425e+00 -1.29317167e+00 -1.27554248e+0…	4 THF - 1	[-5.35854939e+18 -1.29088344e+15 -9.90512440e+12 -3.13061290e+11 -2.14847283e+10 -2.40751343e+09 -3.78382834e+08 -7.61765474e+07 -1.85280827e+07 -5.23134171e+06 -1.66647635e+06 -5.86487005e+05 -2.24420793e+05 -9.22230662e+04 -4.03040326e+04 -1.85868322e+04 -8.98852611e+03 -4.53520046e+03 -2.37763954e+03 -1.29083924e+03 -7.23577569e+02 -4.17564055e+02 -2.47312919e+02 -1.49882717e+02 -9.26842640e+0…	[6.85593317e-10 6.85593317e-10 6.85593317e-10 6.85593317e-10 6.85593317e-10 6.85593317e-10 6.85593317e-10 6.85593317e-10 6.85593317e-10 6.85593317e-10 6.85593317e-10 6.85593317e-10 6.85593317e-10 6.85593317e-10 6.85593317e-10 6.85593317e-10 6.85593317e-10 6.85593317e-10 6.85593317e-10 6.85593317e-10 6.85593317e-10 6.85593317e-10 6.85593317e-10 6.85593317e-10 6.85593317e-10 6.85593317e-10 6.855933…	[6.85593317e-07 6.81027785e-07 6.76492656e-07 6.71987727e-07 6.67512797e-07 6.63067668e-07 6.58652139e-07 6.54266014e-07 6.49909098e-07 6.45581196e-07 6.41282114e-07 6.37011661e-07 6.32769645e-07 6.28555879e-07 6.24370172e-07 6.20212340e-07 6.16082195e-07 6.11979554e-07 6.07904234e-07 6.03856052e-07 5.99834828e-07 5.95840382e-07 5.91872536e-07 5.87931113e-07 5.84015937e-07 5.80126834e-07 5.762636…
34	CaBH4+	1.65	0	0.15	[ 0. 0.06681514 0.13363029 0.20044543 0.26726058 0.33407572 0.40089087 0.46770601 0.53452116 0.6013363 0.66815145 0.73496659 0.80178174 0.86859688 0.93541203 1.00222717 1.06904232 1.13585746 1.20267261 1.26948775 1.3363029 1.40311804 1.46993318 1.53674833 1.60356347 1.67037862 1.73719376 1.80400891 1.87082405 1.9376392 2.00445434 2.07126949 2.13808463 2.20489978 2.27171492 2.33853007 2.40534521 2…	[-2.40000000e+00 -2.05380027e+00 -1.86986713e+00 -1.76539137e+00 -1.70022237e+00 -1.65527569e+00 -1.62128286e+00 -1.59352729e+00 -1.56948293e+00 -1.54772322e+00 -1.52740596e+00 -1.50801597e+00 -1.48922956e+00 -1.47083930e+00 -1.45271044e+00 -1.43475457e+00 -1.41691329e+00 -1.39914787e+00 -1.38143257e+00 -1.36375020e+00 -1.34608933e+00 -1.32844236e+00 -1.31080425e+00 -1.29317167e+00 -1.27554248e+0…	4 THF - 2	[-5.35854939e+18 -1.29088344e+15 -9.90512440e+12 -3.13061290e+11 -2.14847283e+10 -2.40751343e+09 -3.78382834e+08 -7.61765477e+07 -1.85280830e+07 -5.23134198e+06 -1.66647662e+06 -5.86487271e+05 -2.24421060e+05 -9.22233327e+04 -4.03042991e+04 -1.85870988e+04 -8.98879264e+03 -4.53546700e+03 -2.37790607e+03 -1.29110578e+03 -7.23844105e+02 -4.17830591e+02 -2.47579455e+02 -1.50149253e+02 -9.29508002e+0…	[1.07123956e-09 1.07123956e-09 1.07123956e-09 1.07123956e-09 1.07123956e-09 1.07123956e-09 1.07123956e-09 1.07123956e-09 1.07123956e-09 1.07123956e-09 1.07123956e-09 1.07123956e-09 1.07123956e-09 1.07123956e-09 1.07123956e-09 1.07123956e-09 1.07123956e-09 1.07123956e-09 1.07123956e-09 1.07123956e-09 1.07123956e-09 1.07123956e-09 1.07123956e-09 1.07123956e-09 1.07123956e-09 1.07123956e-09 1.071239…	[1.07123956e-06 1.06410591e-06 1.05701977e-06 1.04998082e-06 1.04298875e-06 1.03604323e-06 1.02914397e-06 1.02229065e-06 1.01548297e-06 1.00872062e-06 1.00200330e-06 9.95330720e-07 9.88702571e-07 9.82118560e-07 9.75578394e-07 9.69081781e-07 9.62628430e-07 9.56218054e-07 9.49850365e-07 9.43525081e-07 9.37241919e-07 9.31000597e-07 9.24800838e-07 9.18642365e-07 9.12524902e-07 9.06448177e-07 9.004119…
35	CaBH4+	1.65	0	0.15	[ 0. 0.06681514 0.13363029 0.20044543 0.26726058 0.33407572 0.40089087 0.46770601 0.53452116 0.6013363 0.66815145 0.73496659 0.80178174 0.86859688 0.93541203 1.00222717 1.06904232 1.13585746 1.20267261 1.26948775 1.3363029 1.40311804 1.46993318 1.53674833 1.60356347 1.67037862 1.73719376 1.80400891 1.87082405 1.9376392 2.00445434 2.07126949 2.13808463 2.20489978 2.27171492 2.33853007 2.40534521 2…	[-2.40000000e+00 -2.05380027e+00 -1.86986713e+00 -1.76539137e+00 -1.70022237e+00 -1.65527569e+00 -1.62128286e+00 -1.59352729e+00 -1.56948293e+00 -1.54772322e+00 -1.52740596e+00 -1.50801597e+00 -1.48922956e+00 -1.47083930e+00 -1.45271044e+00 -1.43475457e+00 -1.41691329e+00 -1.39914787e+00 -1.38143257e+00 -1.36375020e+00 -1.34608933e+00 -1.32844236e+00 -1.31080425e+00 -1.29317167e+00 -1.27554248e+0…	5 THF - 0	[-5.35854939e+18 -1.29088344e+15 -9.90512440e+12 -3.13061290e+11 -2.14847283e+10 -2.40751343e+09 -3.78382833e+08 -7.61765472e+07 -1.85280825e+07 -5.23134148e+06 -1.66647612e+06 -5.86486773e+05 -2.24420562e+05 -9.22228346e+04 -4.03038010e+04 -1.85866007e+04 -8.98829454e+03 -4.53496889e+03 -2.37740797e+03 -1.29060767e+03 -7.23346001e+02 -4.17332487e+02 -2.47081351e+02 -1.49651149e+02 -9.24526960e+0…	[1.28548747e-10 1.28548747e-10 1.28548747e-10 1.28548747e-10 1.28548747e-10 1.28548747e-10 1.28548747e-10 1.28548747e-10 1.28548747e-10 1.28548747e-10 1.28548747e-10 1.28548747e-10 1.28548747e-10 1.28548747e-10 1.28548747e-10 1.28548747e-10 1.28548747e-10 1.28548747e-10 1.28548747e-10 1.28548747e-10 1.28548747e-10 1.28548747e-10 1.28548747e-10 1.28548747e-10 1.28548747e-10 1.28548747e-10 1.285487…	[1.28548747e-07 1.27692710e-07 1.26842373e-07 1.25997699e-07 1.25158650e-07 1.24325188e-07 1.23497276e-07 1.22674878e-07 1.21857956e-07 1.21046474e-07 1.20240396e-07 1.19439686e-07 1.18644308e-07 1.17854227e-07 1.17069407e-07 1.16289814e-07 1.15515412e-07 1.14746166e-07 1.13982044e-07 1.13223010e-07 1.12469030e-07 1.11720072e-07 1.10976101e-07 1.10237084e-07 1.09502988e-07 1.08773781e-07 1.080494…
36	CaBH4+	1.65	0	0.15	[ 0. 0.06681514 0.13363029 0.20044543 0.26726058 0.33407572 0.40089087 0.46770601 0.53452116 0.6013363 0.66815145 0.73496659 0.80178174 0.86859688 0.93541203 1.00222717 1.06904232 1.13585746 1.20267261 1.26948775 1.3363029 1.40311804 1.46993318 1.53674833 1.60356347 1.67037862 1.73719376 1.80400891 1.87082405 1.9376392 2.00445434 2.07126949 2.13808463 2.20489978 2.27171492 2.33853007 2.40534521 2…	[-2.40000000e+00 -2.05380027e+00 -1.86986713e+00 -1.76539137e+00 -1.70022237e+00 -1.65527569e+00 -1.62128286e+00 -1.59352729e+00 -1.56948293e+00 -1.54772322e+00 -1.52740596e+00 -1.50801597e+00 -1.48922956e+00 -1.47083930e+00 -1.45271044e+00 -1.43475457e+00 -1.41691329e+00 -1.39914787e+00 -1.38143257e+00 -1.36375020e+00 -1.34608933e+00 -1.32844236e+00 -1.31080425e+00 -1.29317167e+00 -1.27554248e+0…	5 THF - 1	[-5.35854939e+18 -1.29088344e+15 -9.90512440e+12 -3.13061290e+11 -2.14847283e+10 -2.40751343e+09 -3.78382834e+08 -7.61765472e+07 -1.85280826e+07 -5.23134152e+06 -1.66647616e+06 -5.86486814e+05 -2.24420603e+05 -9.22228757e+04 -4.03038421e+04 -1.85866418e+04 -8.98833563e+03 -4.53500999e+03 -2.37744906e+03 -1.29064877e+03 -7.23387096e+02 -4.17373582e+02 -2.47122446e+02 -1.49692244e+02 -9.24937913e+0…	[4.28495823e-11 4.28495823e-11 4.28495823e-11 4.28495823e-11 4.28495823e-11 4.28495823e-11 4.28495823e-11 4.28495823e-11 4.28495823e-11 4.28495823e-11 4.28495823e-11 4.28495823e-11 4.28495823e-11 4.28495823e-11 4.28495823e-11 4.28495823e-11 4.28495823e-11 4.28495823e-11 4.28495823e-11 4.28495823e-11 4.28495823e-11 4.28495823e-11 4.28495823e-11 4.28495823e-11 4.28495823e-11 4.28495823e-11 4.284958…	[4.28495823e-08 4.25642366e-08 4.22807910e-08 4.19992329e-08 4.17195498e-08 4.14417292e-08 4.11657587e-08 4.08916259e-08 4.06193186e-08 4.03488247e-08 4.00801321e-08 3.98132288e-08 3.95481028e-08 3.92847424e-08 3.90231358e-08 3.87632712e-08 3.85051372e-08 3.82487221e-08 3.79940146e-08 3.77410032e-08 3.74896767e-08 3.72400239e-08 3.69920335e-08 3.67456946e-08 3.65009961e-08 3.62579271e-08 3.601647…
37	CaBH4+	1.65	0	0.15	[ 0. 0.06681514 0.13363029 0.20044543 0.26726058 0.33407572 0.40089087 0.46770601 0.53452116 0.6013363 0.66815145 0.73496659 0.80178174 0.86859688 0.93541203 1.00222717 1.06904232 1.13585746 1.20267261 1.26948775 1.3363029 1.40311804 1.46993318 1.53674833 1.60356347 1.67037862 1.73719376 1.80400891 1.87082405 1.9376392 2.00445434 2.07126949 2.13808463 2.20489978 2.27171492 2.33853007 2.40534521 2…	[-2.40000000e+00 -2.05380027e+00 -1.86986713e+00 -1.76539137e+00 -1.70022237e+00 -1.65527569e+00 -1.62128286e+00 -1.59352729e+00 -1.56948293e+00 -1.54772322e+00 -1.52740596e+00 -1.50801597e+00 -1.48922956e+00 -1.47083930e+00 -1.45271044e+00 -1.43475457e+00 -1.41691329e+00 -1.39914787e+00 -1.38143257e+00 -1.36375020e+00 -1.34608933e+00 -1.32844236e+00 -1.31080425e+00 -1.29317167e+00 -1.27554248e+0…	5 THF - 2	[-5.35854939e+18 -1.29088344e+15 -9.90512440e+12 -3.13061290e+11 -2.14847283e+10 -2.40751343e+09 -3.78382833e+08 -7.61765470e+07 -1.85280824e+07 -5.23134137e+06 -1.66647601e+06 -5.86486660e+05 -2.24420449e+05 -9.22227216e+04 -4.03036880e+04 -1.85864877e+04 -8.98818157e+03 -4.53485592e+03 -2.37729500e+03 -1.29049470e+03 -7.23233031e+02 -4.17219517e+02 -2.46968381e+02 -1.49538179e+02 -9.23397263e+0…	[2.14247912e-10 2.14247912e-10 2.14247912e-10 2.14247912e-10 2.14247912e-10 2.14247912e-10 2.14247912e-10 2.14247912e-10 2.14247912e-10 2.14247912e-10 2.14247912e-10 2.14247912e-10 2.14247912e-10 2.14247912e-10 2.14247912e-10 2.14247912e-10 2.14247912e-10 2.14247912e-10 2.14247912e-10 2.14247912e-10 2.14247912e-10 2.14247912e-10 2.14247912e-10 2.14247912e-10 2.14247912e-10 2.14247912e-10 2.142479…	[2.14247912e-07 2.12821183e-07 2.11403955e-07 2.09996165e-07 2.08597749e-07 2.07208646e-07 2.05828793e-07 2.04458130e-07 2.03096593e-07 2.01744124e-07 2.00400661e-07 1.99066144e-07 1.97740514e-07 1.96423712e-07 1.95115679e-07 1.93816356e-07 1.92525686e-07 1.91243611e-07 1.89970073e-07 1.88705016e-07 1.87448384e-07 1.86200119e-07 1.84960168e-07 1.83728473e-07 1.82504980e-07 1.81289635e-07 1.800823…
38	CaBH4+	1.65	0	0.15	[ 0. 0.06681514 0.13363029 0.20044543 0.26726058 0.33407572 0.40089087 0.46770601 0.53452116 0.6013363 0.66815145 0.73496659 0.80178174 0.86859688 0.93541203 1.00222717 1.06904232 1.13585746 1.20267261 1.26948775 1.3363029 1.40311804 1.46993318 1.53674833 1.60356347 1.67037862 1.73719376 1.80400891 1.87082405 1.9376392 2.00445434 2.07126949 2.13808463 2.20489978 2.27171492 2.33853007 2.40534521 2…	[-2.40000000e+00 -2.05380027e+00 -1.86986713e+00 -1.76539137e+00 -1.70022237e+00 -1.65527569e+00 -1.62128286e+00 -1.59352729e+00 -1.56948293e+00 -1.54772322e+00 -1.52740596e+00 -1.50801597e+00 -1.48922956e+00 -1.47083930e+00 -1.45271044e+00 -1.43475457e+00 -1.41691329e+00 -1.39914787e+00 -1.38143257e+00 -1.36375020e+00 -1.34608933e+00 -1.32844236e+00 -1.31080425e+00 -1.29317167e+00 -1.27554248e+0…	5 THF - 3	[-5.35854939e+18 -1.29088344e+15 -9.90512440e+12 -3.13061290e+11 -2.14847283e+10 -2.40751343e+09 -3.78382834e+08 -7.61765473e+07 -1.85280827e+07 -5.23134166e+06 -1.66647630e+06 -5.86486954e+05 -2.24420743e+05 -9.22230158e+04 -4.03039822e+04 -1.85867819e+04 -8.98847578e+03 -4.53515013e+03 -2.37758921e+03 -1.29078891e+03 -7.23527241e+02 -4.17513728e+02 -2.47262591e+02 -1.49832389e+02 -9.26339363e+0…	[1.28548747e-10 1.28548747e-10 1.28548747e-10 1.28548747e-10 1.28548747e-10 1.28548747e-10 1.28548747e-10 1.28548747e-10 1.28548747e-10 1.28548747e-10 1.28548747e-10 1.28548747e-10 1.28548747e-10 1.28548747e-10 1.28548747e-10 1.28548747e-10 1.28548747e-10 1.28548747e-10 1.28548747e-10 1.28548747e-10 1.28548747e-10 1.28548747e-10 1.28548747e-10 1.28548747e-10 1.28548747e-10 1.28548747e-10 1.285487…	[1.28548747e-07 1.27692710e-07 1.26842373e-07 1.25997699e-07 1.25158650e-07 1.24325188e-07 1.23497276e-07 1.22674878e-07 1.21857956e-07 1.21046474e-07 1.20240396e-07 1.19439686e-07 1.18644308e-07 1.17854227e-07 1.17069407e-07 1.16289814e-07 1.15515412e-07 1.14746166e-07 1.13982044e-07 1.13223010e-07 1.12469030e-07 1.11720072e-07 1.10976101e-07 1.10237084e-07 1.09502988e-07 1.08773781e-07 1.080494…
39	CaBH4+	1.65	0	0.15	[ 0. 0.06681514 0.13363029 0.20044543 0.26726058 0.33407572 0.40089087 0.46770601 0.53452116 0.6013363 0.66815145 0.73496659 0.80178174 0.86859688 0.93541203 1.00222717 1.06904232 1.13585746 1.20267261 1.26948775 1.3363029 1.40311804 1.46993318 1.53674833 1.60356347 1.67037862 1.73719376 1.80400891 1.87082405 1.9376392 2.00445434 2.07126949 2.13808463 2.20489978 2.27171492 2.33853007 2.40534521 2…	[-2.40000000e+00 -2.05380027e+00 -1.86986713e+00 -1.76539137e+00 -1.70022237e+00 -1.65527569e+00 -1.62128286e+00 -1.59352729e+00 -1.56948293e+00 -1.54772322e+00 -1.52740596e+00 -1.50801597e+00 -1.48922956e+00 -1.47083930e+00 -1.45271044e+00 -1.43475457e+00 -1.41691329e+00 -1.39914787e+00 -1.38143257e+00 -1.36375020e+00 -1.34608933e+00 -1.32844236e+00 -1.31080425e+00 -1.29317167e+00 -1.27554248e+0…	5 THF - 4	[-5.35854939e+18 -1.29088344e+15 -9.90512440e+12 -3.13061290e+11 -2.14847283e+10 -2.40751343e+09 -3.78382833e+08 -7.61765470e+07 -1.85280824e+07 -5.23134132e+06 -1.66647596e+06 -5.86486613e+05 -2.24420402e+05 -9.22226746e+04 -4.03036410e+04 -1.85864407e+04 -8.98813452e+03 -4.53480887e+03 -2.37724795e+03 -1.29044766e+03 -7.23185984e+02 -4.17172470e+02 -2.46921333e+02 -1.49491131e+02 -9.22926788e+0…	[8.56991647e-11 8.56991647e-11 8.56991647e-11 8.56991647e-11 8.56991647e-11 8.56991647e-11 8.56991647e-11 8.56991647e-11 8.56991647e-11 8.56991647e-11 8.56991647e-11 8.56991647e-11 8.56991647e-11 8.56991647e-11 8.56991647e-11 8.56991647e-11 8.56991647e-11 8.56991647e-11 8.56991647e-11 8.56991647e-11 8.56991647e-11 8.56991647e-11 8.56991647e-11 8.56991647e-11 8.56991647e-11 8.56991647e-11 8.569916…	[8.56991647e-08 8.51284731e-08 8.45615820e-08 8.39984658e-08 8.34390997e-08 8.28834584e-08 8.23315174e-08 8.17832518e-08 8.12386373e-08 8.06976495e-08 8.01602642e-08 7.96264576e-08 7.90962057e-08 7.85694848e-08 7.80462715e-08 7.75265425e-08 7.70102744e-08 7.64974443e-08 7.59880292e-08 7.54820065e-08 7.49793535e-08 7.44800478e-08 7.39840671e-08 7.34913892e-08 7.30019922e-08 7.25158542e-08 7.203295…
40	CaBH4+	1.65	0	0.15	[ 0. 0.06681514 0.13363029 0.20044543 0.26726058 0.33407572 0.40089087 0.46770601 0.53452116 0.6013363 0.66815145 0.73496659 0.80178174 0.86859688 0.93541203 1.00222717 1.06904232 1.13585746 1.20267261 1.26948775 1.3363029 1.40311804 1.46993318 1.53674833 1.60356347 1.67037862 1.73719376 1.80400891 1.87082405 1.9376392 2.00445434 2.07126949 2.13808463 2.20489978 2.27171492 2.33853007 2.40534521 2…	[-2.40000000e+00 -2.05380027e+00 -1.86986713e+00 -1.76539137e+00 -1.70022237e+00 -1.65527569e+00 -1.62128286e+00 -1.59352729e+00 -1.56948293e+00 -1.54772322e+00 -1.52740596e+00 -1.50801597e+00 -1.48922956e+00 -1.47083930e+00 -1.45271044e+00 -1.43475457e+00 -1.41691329e+00 -1.39914787e+00 -1.38143257e+00 -1.36375020e+00 -1.34608933e+00 -1.32844236e+00 -1.31080425e+00 -1.29317167e+00 -1.27554248e+0…	5 THF - 5	[-5.35854939e+18 -1.29088344e+15 -9.90512440e+12 -3.13061290e+11 -2.14847283e+10 -2.40751343e+09 -3.78382834e+08 -7.61765473e+07 -1.85280827e+07 -5.23134163e+06 -1.66647627e+06 -5.86486919e+05 -2.24420707e+05 -9.22229801e+04 -4.03039465e+04 -1.85867462e+04 -8.98844003e+03 -4.53511439e+03 -2.37755346e+03 -1.29075317e+03 -7.23491496e+02 -4.17477982e+02 -2.47226845e+02 -1.49796643e+02 -9.25981908e+0…	[2.14247912e-10 2.14247912e-10 2.14247912e-10 2.14247912e-10 2.14247912e-10 2.14247912e-10 2.14247912e-10 2.14247912e-10 2.14247912e-10 2.14247912e-10 2.14247912e-10 2.14247912e-10 2.14247912e-10 2.14247912e-10 2.14247912e-10 2.14247912e-10 2.14247912e-10 2.14247912e-10 2.14247912e-10 2.14247912e-10 2.14247912e-10 2.14247912e-10 2.14247912e-10 2.14247912e-10 2.14247912e-10 2.14247912e-10 2.142479…	[2.14247912e-07 2.12821183e-07 2.11403955e-07 2.09996165e-07 2.08597749e-07 2.07208646e-07 2.05828793e-07 2.04458130e-07 2.03096593e-07 2.01744124e-07 2.00400661e-07 1.99066144e-07 1.97740514e-07 1.96423712e-07 1.95115679e-07 1.93816356e-07 1.92525686e-07 1.91243611e-07 1.89970073e-07 1.88705016e-07 1.87448384e-07 1.86200119e-07 1.84960168e-07 1.83728473e-07 1.82504980e-07 1.81289635e-07 1.800823…
41	CaBH4+	1.65	0	0.15	[ 0. 0.06681514 0.13363029 0.20044543 0.26726058 0.33407572 0.40089087 0.46770601 0.53452116 0.6013363 0.66815145 0.73496659 0.80178174 0.86859688 0.93541203 1.00222717 1.06904232 1.13585746 1.20267261 1.26948775 1.3363029 1.40311804 1.46993318 1.53674833 1.60356347 1.67037862 1.73719376 1.80400891 1.87082405 1.9376392 2.00445434 2.07126949 2.13808463 2.20489978 2.27171492 2.33853007 2.40534521 2…	[-2.40000000e+00 -2.05380027e+00 -1.86986713e+00 -1.76539137e+00 -1.70022237e+00 -1.65527569e+00 -1.62128286e+00 -1.59352729e+00 -1.56948293e+00 -1.54772322e+00 -1.52740596e+00 -1.50801597e+00 -1.48922956e+00 -1.47083930e+00 -1.45271044e+00 -1.43475457e+00 -1.41691329e+00 -1.39914787e+00 -1.38143257e+00 -1.36375020e+00 -1.34608933e+00 -1.32844236e+00 -1.31080425e+00 -1.29317167e+00 -1.27554248e+0…	5 THF - 6	[-5.35854939e+18 -1.29088344e+15 -9.90512440e+12 -3.13061290e+11 -2.14847283e+10 -2.40751343e+09 -3.78382834e+08 -7.61765474e+07 -1.85280828e+07 -5.23134174e+06 -1.66647638e+06 -5.86487027e+05 -2.24420816e+05 -9.22230885e+04 -4.03040549e+04 -1.85868545e+04 -8.98854840e+03 -4.53522275e+03 -2.37766183e+03 -1.29086153e+03 -7.23599862e+02 -4.17586348e+02 -2.47335211e+02 -1.49905009e+02 -9.27065568e+0…	[2.57097494e-10 2.57097494e-10 2.57097494e-10 2.57097494e-10 2.57097494e-10 2.57097494e-10 2.57097494e-10 2.57097494e-10 2.57097494e-10 2.57097494e-10 2.57097494e-10 2.57097494e-10 2.57097494e-10 2.57097494e-10 2.57097494e-10 2.57097494e-10 2.57097494e-10 2.57097494e-10 2.57097494e-10 2.57097494e-10 2.57097494e-10 2.57097494e-10 2.57097494e-10 2.57097494e-10 2.57097494e-10 2.57097494e-10 2.570974…	[2.57097494e-07 2.55385419e-07 2.53684746e-07 2.51995398e-07 2.50317299e-07 2.48650375e-07 2.46994552e-07 2.45349755e-07 2.43715912e-07 2.42092948e-07 2.40480793e-07 2.38879373e-07 2.37288617e-07 2.35708454e-07 2.34138815e-07 2.32579627e-07 2.31030823e-07 2.29492333e-07 2.27964088e-07 2.26446019e-07 2.24938060e-07 2.23440143e-07 2.21952201e-07 2.20474168e-07 2.19005977e-07 2.17547563e-07 2.160988…
42	CaBH4+	1.65	0	0.15	[ 0. 0.06681514 0.13363029 0.20044543 0.26726058 0.33407572 0.40089087 0.46770601 0.53452116 0.6013363 0.66815145 0.73496659 0.80178174 0.86859688 0.93541203 1.00222717 1.06904232 1.13585746 1.20267261 1.26948775 1.3363029 1.40311804 1.46993318 1.53674833 1.60356347 1.67037862 1.73719376 1.80400891 1.87082405 1.9376392 2.00445434 2.07126949 2.13808463 2.20489978 2.27171492 2.33853007 2.40534521 2…	[-2.40000000e+00 -2.05380027e+00 -1.86986713e+00 -1.76539137e+00 -1.70022237e+00 -1.65527569e+00 -1.62128286e+00 -1.59352729e+00 -1.56948293e+00 -1.54772322e+00 -1.52740596e+00 -1.50801597e+00 -1.48922956e+00 -1.47083930e+00 -1.45271044e+00 -1.43475457e+00 -1.41691329e+00 -1.39914787e+00 -1.38143257e+00 -1.36375020e+00 -1.34608933e+00 -1.32844236e+00 -1.31080425e+00 -1.29317167e+00 -1.27554248e+0…	5 THF - 7	[-5.35854939e+18 -1.29088344e+15 -9.90512440e+12 -3.13061290e+11 -2.14847283e+10 -2.40751343e+09 -3.78382833e+08 -7.61765470e+07 -1.85280824e+07 -5.23134135e+06 -1.66647598e+06 -5.86486636e+05 -2.24420425e+05 -9.22226975e+04 -4.03036639e+04 -1.85864636e+04 -8.98815744e+03 -4.53483179e+03 -2.37727087e+03 -1.29047057e+03 -7.23208902e+02 -4.17195388e+02 -2.46944251e+02 -1.49514049e+02 -9.23155967e+0…	[8.56991647e-11 8.56991647e-11 8.56991647e-11 8.56991647e-11 8.56991647e-11 8.56991647e-11 8.56991647e-11 8.56991647e-11 8.56991647e-11 8.56991647e-11 8.56991647e-11 8.56991647e-11 8.56991647e-11 8.56991647e-11 8.56991647e-11 8.56991647e-11 8.56991647e-11 8.56991647e-11 8.56991647e-11 8.56991647e-11 8.56991647e-11 8.56991647e-11 8.56991647e-11 8.56991647e-11 8.56991647e-11 8.56991647e-11 8.569916…	[8.56991647e-08 8.51284731e-08 8.45615820e-08 8.39984658e-08 8.34390997e-08 8.28834584e-08 8.23315174e-08 8.17832518e-08 8.12386373e-08 8.06976495e-08 8.01602642e-08 7.96264576e-08 7.90962057e-08 7.85694848e-08 7.80462715e-08 7.75265425e-08 7.70102744e-08 7.64974443e-08 7.59880292e-08 7.54820065e-08 7.49793535e-08 7.44800478e-08 7.39840671e-08 7.34913892e-08 7.30019922e-08 7.25158542e-08 7.203295…
43	CaBH4+	1.65	0	0.15	[ 0. 0.06681514 0.13363029 0.20044543 0.26726058 0.33407572 0.40089087 0.46770601 0.53452116 0.6013363 0.66815145 0.73496659 0.80178174 0.86859688 0.93541203 1.00222717 1.06904232 1.13585746 1.20267261 1.26948775 1.3363029 1.40311804 1.46993318 1.53674833 1.60356347 1.67037862 1.73719376 1.80400891 1.87082405 1.9376392 2.00445434 2.07126949 2.13808463 2.20489978 2.27171492 2.33853007 2.40534521 2…	[-2.40000000e+00 -2.05380027e+00 -1.86986713e+00 -1.76539137e+00 -1.70022237e+00 -1.65527569e+00 -1.62128286e+00 -1.59352729e+00 -1.56948293e+00 -1.54772322e+00 -1.52740596e+00 -1.50801597e+00 -1.48922956e+00 -1.47083930e+00 -1.45271044e+00 -1.43475457e+00 -1.41691329e+00 -1.39914787e+00 -1.38143257e+00 -1.36375020e+00 -1.34608933e+00 -1.32844236e+00 -1.31080425e+00 -1.29317167e+00 -1.27554248e+0…	5 THF - 8	[-5.35854939e+18 -1.29088344e+15 -9.90512440e+12 -3.13061290e+11 -2.14847283e+10 -2.40751343e+09 -3.78382833e+08 -7.61765470e+07 -1.85280824e+07 -5.23134134e+06 -1.66647598e+06 -5.86486634e+05 -2.24420422e+05 -9.22226953e+04 -4.03036616e+04 -1.85864613e+04 -8.98815519e+03 -4.53482954e+03 -2.37726862e+03 -1.29046833e+03 -7.23206654e+02 -4.17193140e+02 -2.46942004e+02 -1.49511802e+02 -9.23133493e+0…	[2.35672703e-10 2.35672703e-10 2.35672703e-10 2.35672703e-10 2.35672703e-10 2.35672703e-10 2.35672703e-10 2.35672703e-10 2.35672703e-10 2.35672703e-10 2.35672703e-10 2.35672703e-10 2.35672703e-10 2.35672703e-10 2.35672703e-10 2.35672703e-10 2.35672703e-10 2.35672703e-10 2.35672703e-10 2.35672703e-10 2.35672703e-10 2.35672703e-10 2.35672703e-10 2.35672703e-10 2.35672703e-10 2.35672703e-10 2.356727…	[2.35672703e-07 2.34103301e-07 2.32544350e-07 2.30995781e-07 2.29457524e-07 2.27929511e-07 2.26411673e-07 2.24903942e-07 2.23406253e-07 2.21918536e-07 2.20440727e-07 2.18972758e-07 2.17514566e-07 2.16066083e-07 2.14627247e-07 2.13197992e-07 2.11778255e-07 2.10367972e-07 2.08967080e-07 2.07575518e-07 2.06193222e-07 2.04820131e-07 2.03456184e-07 2.02101320e-07 2.00755479e-07 1.99418599e-07 1.980906…
44	CaBH4+	1.65	0	0.15	[ 0. 0.06681514 0.13363029 0.20044543 0.26726058 0.33407572 0.40089087 0.46770601 0.53452116 0.6013363 0.66815145 0.73496659 0.80178174 0.86859688 0.93541203 1.00222717 1.06904232 1.13585746 1.20267261 1.26948775 1.3363029 1.40311804 1.46993318 1.53674833 1.60356347 1.67037862 1.73719376 1.80400891 1.87082405 1.9376392 2.00445434 2.07126949 2.13808463 2.20489978 2.27171492 2.33853007 2.40534521 2…	[-2.40000000e+00 -2.05380027e+00 -1.86986713e+00 -1.76539137e+00 -1.70022237e+00 -1.65527569e+00 -1.62128286e+00 -1.59352729e+00 -1.56948293e+00 -1.54772322e+00 -1.52740596e+00 -1.50801597e+00 -1.48922956e+00 -1.47083930e+00 -1.45271044e+00 -1.43475457e+00 -1.41691329e+00 -1.39914787e+00 -1.38143257e+00 -1.36375020e+00 -1.34608933e+00 -1.32844236e+00 -1.31080425e+00 -1.29317167e+00 -1.27554248e+0…	5 THF - 9	[-5.35854939e+18 -1.29088344e+15 -9.90512440e+12 -3.13061290e+11 -2.14847283e+10 -2.40751343e+09 -3.78382833e+08 -7.61765471e+07 -1.85280825e+07 -5.23134145e+06 -1.66647609e+06 -5.86486745e+05 -2.24420533e+05 -9.22228062e+04 -4.03037726e+04 -1.85865723e+04 -8.98826613e+03 -4.53494049e+03 -2.37737956e+03 -1.29057927e+03 -7.23317596e+02 -4.17304082e+02 -2.47052945e+02 -1.49622743e+02 -9.24242906e+0…	[4.28495823e-11 4.28495823e-11 4.28495823e-11 4.28495823e-11 4.28495823e-11 4.28495823e-11 4.28495823e-11 4.28495823e-11 4.28495823e-11 4.28495823e-11 4.28495823e-11 4.28495823e-11 4.28495823e-11 4.28495823e-11 4.28495823e-11 4.28495823e-11 4.28495823e-11 4.28495823e-11 4.28495823e-11 4.28495823e-11 4.28495823e-11 4.28495823e-11 4.28495823e-11 4.28495823e-11 4.28495823e-11 4.28495823e-11 4.284958…	[4.28495823e-08 4.25642366e-08 4.22807910e-08 4.19992329e-08 4.17195498e-08 4.14417292e-08 4.11657587e-08 4.08916259e-08 4.06193186e-08 4.03488247e-08 4.00801321e-08 3.98132288e-08 3.95481028e-08 3.92847424e-08 3.90231358e-08 3.87632712e-08 3.85051372e-08 3.82487221e-08 3.79940146e-08 3.77410032e-08 3.74896767e-08 3.72400239e-08 3.69920335e-08 3.67456946e-08 3.65009961e-08 3.62579271e-08 3.601647…
45	CaBH4+	1.65	0	0.15	[ 0. 0.06681514 0.13363029 0.20044543 0.26726058 0.33407572 0.40089087 0.46770601 0.53452116 0.6013363 0.66815145 0.73496659 0.80178174 0.86859688 0.93541203 1.00222717 1.06904232 1.13585746 1.20267261 1.26948775 1.3363029 1.40311804 1.46993318 1.53674833 1.60356347 1.67037862 1.73719376 1.80400891 1.87082405 1.9376392 2.00445434 2.07126949 2.13808463 2.20489978 2.27171492 2.33853007 2.40534521 2…	[-2.40000000e+00 -2.05380027e+00 -1.86986713e+00 -1.76539137e+00 -1.70022237e+00 -1.65527569e+00 -1.62128286e+00 -1.59352729e+00 -1.56948293e+00 -1.54772322e+00 -1.52740596e+00 -1.50801597e+00 -1.48922956e+00 -1.47083930e+00 -1.45271044e+00 -1.43475457e+00 -1.41691329e+00 -1.39914787e+00 -1.38143257e+00 -1.36375020e+00 -1.34608933e+00 -1.32844236e+00 -1.31080425e+00 -1.29317167e+00 -1.27554248e+0…	5 THF - 10	[-5.35854939e+18 -1.29088344e+15 -9.90512440e+12 -3.13061290e+11 -2.14847283e+10 -2.40751343e+09 -3.78382833e+08 -7.61765470e+07 -1.85280823e+07 -5.23134130e+06 -1.66647594e+06 -5.86486593e+05 -2.24420382e+05 -9.22226548e+04 -4.03036212e+04 -1.85864209e+04 -8.98811475e+03 -4.53478911e+03 -2.37722818e+03 -1.29042789e+03 -7.23166214e+02 -4.17152701e+02 -2.46901564e+02 -1.49471362e+02 -9.22729094e+0…	[8.56991647e-11 8.56991647e-11 8.56991647e-11 8.56991647e-11 8.56991647e-11 8.56991647e-11 8.56991647e-11 8.56991647e-11 8.56991647e-11 8.56991647e-11 8.56991647e-11 8.56991647e-11 8.56991647e-11 8.56991647e-11 8.56991647e-11 8.56991647e-11 8.56991647e-11 8.56991647e-11 8.56991647e-11 8.56991647e-11 8.56991647e-11 8.56991647e-11 8.56991647e-11 8.56991647e-11 8.56991647e-11 8.56991647e-11 8.569916…	[8.56991647e-08 8.51284731e-08 8.45615820e-08 8.39984658e-08 8.34390997e-08 8.28834584e-08 8.23315174e-08 8.17832518e-08 8.12386373e-08 8.06976495e-08 8.01602642e-08 7.96264576e-08 7.90962057e-08 7.85694848e-08 7.80462715e-08 7.75265425e-08 7.70102744e-08 7.64974443e-08 7.59880292e-08 7.54820065e-08 7.49793535e-08 7.44800478e-08 7.39840671e-08 7.34913892e-08 7.30019922e-08 7.25158542e-08 7.203295…
46	CaBH4+	1.65	0	0.15	[ 0. 0.06681514 0.13363029 0.20044543 0.26726058 0.33407572 0.40089087 0.46770601 0.53452116 0.6013363 0.66815145 0.73496659 0.80178174 0.86859688 0.93541203 1.00222717 1.06904232 1.13585746 1.20267261 1.26948775 1.3363029 1.40311804 1.46993318 1.53674833 1.60356347 1.67037862 1.73719376 1.80400891 1.87082405 1.9376392 2.00445434 2.07126949 2.13808463 2.20489978 2.27171492 2.33853007 2.40534521 2…	[-2.40000000e+00 -2.05380027e+00 -1.86986713e+00 -1.76539137e+00 -1.70022237e+00 -1.65527569e+00 -1.62128286e+00 -1.59352729e+00 -1.56948293e+00 -1.54772322e+00 -1.52740596e+00 -1.50801597e+00 -1.48922956e+00 -1.47083930e+00 -1.45271044e+00 -1.43475457e+00 -1.41691329e+00 -1.39914787e+00 -1.38143257e+00 -1.36375020e+00 -1.34608933e+00 -1.32844236e+00 -1.31080425e+00 -1.29317167e+00 -1.27554248e+0…	5 THF - 11	[-5.35854939e+18 -1.29088344e+15 -9.90512440e+12 -3.13061290e+11 -2.14847283e+10 -2.40751343e+09 -3.78382833e+08 -7.61765471e+07 -1.85280824e+07 -5.23134141e+06 -1.66647605e+06 -5.86486701e+05 -2.24420490e+05 -9.22227626e+04 -4.03037290e+04 -1.85865286e+04 -8.98822250e+03 -4.53489685e+03 -2.37733593e+03 -1.29053563e+03 -7.23273962e+02 -4.17260448e+02 -2.47009311e+02 -1.49579109e+02 -9.23806568e+0…	[1.28548747e-10 1.28548747e-10 1.28548747e-10 1.28548747e-10 1.28548747e-10 1.28548747e-10 1.28548747e-10 1.28548747e-10 1.28548747e-10 1.28548747e-10 1.28548747e-10 1.28548747e-10 1.28548747e-10 1.28548747e-10 1.28548747e-10 1.28548747e-10 1.28548747e-10 1.28548747e-10 1.28548747e-10 1.28548747e-10 1.28548747e-10 1.28548747e-10 1.28548747e-10 1.28548747e-10 1.28548747e-10 1.28548747e-10 1.285487…	[1.28548747e-07 1.27692710e-07 1.26842373e-07 1.25997699e-07 1.25158650e-07 1.24325188e-07 1.23497276e-07 1.22674878e-07 1.21857956e-07 1.21046474e-07 1.20240396e-07 1.19439686e-07 1.18644308e-07 1.17854227e-07 1.17069407e-07 1.16289814e-07 1.15515412e-07 1.14746166e-07 1.13982044e-07 1.13223010e-07 1.12469030e-07 1.11720072e-07 1.10976101e-07 1.10237084e-07 1.09502988e-07 1.08773781e-07 1.080494…
47	CaBH4+	1.65	0	0.15	[ 0. 0.06681514 0.13363029 0.20044543 0.26726058 0.33407572 0.40089087 0.46770601 0.53452116 0.6013363 0.66815145 0.73496659 0.80178174 0.86859688 0.93541203 1.00222717 1.06904232 1.13585746 1.20267261 1.26948775 1.3363029 1.40311804 1.46993318 1.53674833 1.60356347 1.67037862 1.73719376 1.80400891 1.87082405 1.9376392 2.00445434 2.07126949 2.13808463 2.20489978 2.27171492 2.33853007 2.40534521 2…	[-2.40000000e+00 -2.05380027e+00 -1.86986713e+00 -1.76539137e+00 -1.70022237e+00 -1.65527569e+00 -1.62128286e+00 -1.59352729e+00 -1.56948293e+00 -1.54772322e+00 -1.52740596e+00 -1.50801597e+00 -1.48922956e+00 -1.47083930e+00 -1.45271044e+00 -1.43475457e+00 -1.41691329e+00 -1.39914787e+00 -1.38143257e+00 -1.36375020e+00 -1.34608933e+00 -1.32844236e+00 -1.31080425e+00 -1.29317167e+00 -1.27554248e+0…	5 THF - 12	[-5.35854939e+18 -1.29088344e+15 -9.90512440e+12 -3.13061290e+11 -2.14847283e+10 -2.40751343e+09 -3.78382833e+08 -7.61765470e+07 -1.85280823e+07 -5.23134131e+06 -1.66647595e+06 -5.86486597e+05 -2.24420386e+05 -9.22226585e+04 -4.03036249e+04 -1.85864246e+04 -8.98811845e+03 -4.53479281e+03 -2.37723189e+03 -1.29043159e+03 -7.23169918e+02 -4.17156404e+02 -2.46905267e+02 -1.49475066e+02 -9.22766130e+0…	[6.42743735e-10 6.42743735e-10 6.42743735e-10 6.42743735e-10 6.42743735e-10 6.42743735e-10 6.42743735e-10 6.42743735e-10 6.42743735e-10 6.42743735e-10 6.42743735e-10 6.42743735e-10 6.42743735e-10 6.42743735e-10 6.42743735e-10 6.42743735e-10 6.42743735e-10 6.42743735e-10 6.42743735e-10 6.42743735e-10 6.42743735e-10 6.42743735e-10 6.42743735e-10 6.42743735e-10 6.42743735e-10 6.42743735e-10 6.427437…	[6.42743735e-07 6.38463548e-07 6.34211865e-07 6.29988494e-07 6.25793248e-07 6.21625938e-07 6.17486380e-07 6.13374389e-07 6.09289780e-07 6.05232371e-07 6.01201982e-07 5.97198432e-07 5.93221542e-07 5.89271136e-07 5.85347037e-07 5.81449069e-07 5.77577058e-07 5.73730832e-07 5.69910219e-07 5.66115049e-07 5.62345151e-07 5.58600358e-07 5.54880503e-07 5.51185419e-07 5.47514941e-07 5.43868906e-07 5.402471…
48	CaBH4+	1.65	0	0.15	[ 0. 0.06681514 0.13363029 0.20044543 0.26726058 0.33407572 0.40089087 0.46770601 0.53452116 0.6013363 0.66815145 0.73496659 0.80178174 0.86859688 0.93541203 1.00222717 1.06904232 1.13585746 1.20267261 1.26948775 1.3363029 1.40311804 1.46993318 1.53674833 1.60356347 1.67037862 1.73719376 1.80400891 1.87082405 1.9376392 2.00445434 2.07126949 2.13808463 2.20489978 2.27171492 2.33853007 2.40534521 2…	[-2.40000000e+00 -2.05380027e+00 -1.86986713e+00 -1.76539137e+00 -1.70022237e+00 -1.65527569e+00 -1.62128286e+00 -1.59352729e+00 -1.56948293e+00 -1.54772322e+00 -1.52740596e+00 -1.50801597e+00 -1.48922956e+00 -1.47083930e+00 -1.45271044e+00 -1.43475457e+00 -1.41691329e+00 -1.39914787e+00 -1.38143257e+00 -1.36375020e+00 -1.34608933e+00 -1.32844236e+00 -1.31080425e+00 -1.29317167e+00 -1.27554248e+0…	5 THF - 13	[-5.35854939e+18 -1.29088344e+15 -9.90512440e+12 -3.13061290e+11 -2.14847283e+10 -2.40751343e+09 -3.78382833e+08 -7.61765471e+07 -1.85280825e+07 -5.23134143e+06 -1.66647607e+06 -5.86486718e+05 -2.24420507e+05 -9.22227797e+04 -4.03037461e+04 -1.85865457e+04 -8.98823959e+03 -4.53491395e+03 -2.37735303e+03 -1.29055273e+03 -7.23291058e+02 -4.17277544e+02 -2.47026407e+02 -1.49596206e+02 -9.23977530e+0…	[4.28495823e-11 4.28495823e-11 4.28495823e-11 4.28495823e-11 4.28495823e-11 4.28495823e-11 4.28495823e-11 4.28495823e-11 4.28495823e-11 4.28495823e-11 4.28495823e-11 4.28495823e-11 4.28495823e-11 4.28495823e-11 4.28495823e-11 4.28495823e-11 4.28495823e-11 4.28495823e-11 4.28495823e-11 4.28495823e-11 4.28495823e-11 4.28495823e-11 4.28495823e-11 4.28495823e-11 4.28495823e-11 4.28495823e-11 4.284958…	[4.28495823e-08 4.25642366e-08 4.22807910e-08 4.19992329e-08 4.17195498e-08 4.14417292e-08 4.11657587e-08 4.08916259e-08 4.06193186e-08 4.03488247e-08 4.00801321e-08 3.98132288e-08 3.95481028e-08 3.92847424e-08 3.90231358e-08 3.87632712e-08 3.85051372e-08 3.82487221e-08 3.79940146e-08 3.77410032e-08 3.74896767e-08 3.72400239e-08 3.69920335e-08 3.67456946e-08 3.65009961e-08 3.62579271e-08 3.601647…
49	Ca2+	1.65	0	0.15	[ 0. 0.06681514 0.13363029 0.20044543 0.26726058 0.33407572 0.40089087 0.46770601 0.53452116 0.6013363 0.66815145 0.73496659 0.80178174 0.86859688 0.93541203 1.00222717 1.06904232 1.13585746 1.20267261 1.26948775 1.3363029 1.40311804 1.46993318 1.53674833 1.60356347 1.67037862 1.73719376 1.80400891 1.87082405 1.9376392 2.00445434 2.07126949 2.13808463 2.20489978 2.27171492 2.33853007 2.40534521 2…	[-2.40000000e+00 -2.05380027e+00 -1.86986713e+00 -1.76539137e+00 -1.70022237e+00 -1.65527569e+00 -1.62128286e+00 -1.59352729e+00 -1.56948293e+00 -1.54772322e+00 -1.52740596e+00 -1.50801597e+00 -1.48922956e+00 -1.47083930e+00 -1.45271044e+00 -1.43475457e+00 -1.41691329e+00 -1.39914787e+00 -1.38143257e+00 -1.36375020e+00 -1.34608933e+00 -1.32844236e+00 -1.31080425e+00 -1.29317167e+00 -1.27554248e+0…	6 THF - 0	[-5.35854939e+18 -1.29088344e+15 -9.90512440e+12 -3.13061290e+11 -2.14847282e+10 -2.40751341e+09 -3.78382813e+08 -7.61765263e+07 -1.85280617e+07 -5.23132070e+06 -1.66645536e+06 -5.86466032e+05 -2.24399839e+05 -9.22021304e+04 -4.02831608e+04 -1.85662261e+04 -8.96852265e+03 -4.51624277e+03 -2.36010667e+03 -1.27503292e+03 -7.09779071e+02 -4.05982576e+02 -2.38014461e+02 -1.42715358e+02 -8.73378199e+0…	[1.30786903e-23 1.30786903e-23 1.30786903e-23 1.30786903e-23 1.30786903e-23 1.30786903e-23 1.30786903e-23 1.30786903e-23 1.30786903e-23 1.30786903e-23 1.30786903e-23 1.30786903e-23 1.30786903e-23 1.30786903e-23 1.30786903e-23 1.30786903e-23 1.30786903e-23 1.30786903e-23 1.30786903e-23 1.30786903e-23 1.30786903e-23 1.30786903e-23 1.30786903e-23 1.30786903e-23 1.30786903e-23 1.30786903e-23 1.307869…	[1.30786903e-20 1.29915961e-20 1.29050819e-20 1.28191438e-20 1.27337780e-20 1.26489807e-20 1.25647481e-20 1.24810764e-20 1.23979619e-20 1.23154008e-20 1.22333896e-20 1.21519245e-20 1.20710018e-20 1.19906181e-20 1.19107697e-20 1.18314530e-20 1.17526645e-20 1.16744006e-20 1.15966579e-20 1.15194330e-20 1.14427223e-20 1.13665224e-20 1.12908300e-20 1.12156416e-20 1.11409539e-20 1.10667636e-20 1.099306…
50	Ca2+	1.65	0	0.15	[ 0. 0.06681514 0.13363029 0.20044543 0.26726058 0.33407572 0.40089087 0.46770601 0.53452116 0.6013363 0.66815145 0.73496659 0.80178174 0.86859688 0.93541203 1.00222717 1.06904232 1.13585746 1.20267261 1.26948775 1.3363029 1.40311804 1.46993318 1.53674833 1.60356347 1.67037862 1.73719376 1.80400891 1.87082405 1.9376392 2.00445434 2.07126949 2.13808463 2.20489978 2.27171492 2.33853007 2.40534521 2…	[-2.40000000e+00 -2.05380027e+00 -1.86986713e+00 -1.76539137e+00 -1.70022237e+00 -1.65527569e+00 -1.62128286e+00 -1.59352729e+00 -1.56948293e+00 -1.54772322e+00 -1.52740596e+00 -1.50801597e+00 -1.48922956e+00 -1.47083930e+00 -1.45271044e+00 -1.43475457e+00 -1.41691329e+00 -1.39914787e+00 -1.38143257e+00 -1.36375020e+00 -1.34608933e+00 -1.32844236e+00 -1.31080425e+00 -1.29317167e+00 -1.27554248e+0…	6 THF - 1	[-5.35854939e+18 -1.29088344e+15 -9.90512440e+12 -3.13061290e+11 -2.14847282e+10 -2.40751341e+09 -3.78382813e+08 -7.61765265e+07 -1.85280619e+07 -5.23132085e+06 -1.66645551e+06 -5.86466182e+05 -2.24399989e+05 -9.22022809e+04 -4.02833113e+04 -1.85663766e+04 -8.96867317e+03 -4.51639329e+03 -2.36025718e+03 -1.27518343e+03 -7.09929590e+02 -4.06133095e+02 -2.38164980e+02 -1.42865877e+02 -8.74883392e+0…	[3.01815929e-24 3.01815929e-24 3.01815929e-24 3.01815929e-24 3.01815929e-24 3.01815929e-24 3.01815929e-24 3.01815929e-24 3.01815929e-24 3.01815929e-24 3.01815929e-24 3.01815929e-24 3.01815929e-24 3.01815929e-24 3.01815929e-24 3.01815929e-24 3.01815929e-24 3.01815929e-24 3.01815929e-24 3.01815929e-24 3.01815929e-24 3.01815929e-24 3.01815929e-24 3.01815929e-24 3.01815929e-24 3.01815929e-24 3.018159…	[3.01815929e-21 2.99806064e-21 2.97809582e-21 2.95826396e-21 2.93856416e-21 2.91899555e-21 2.89955725e-21 2.88024839e-21 2.86106812e-21 2.84201557e-21 2.82308990e-21 2.80429026e-21 2.78561581e-21 2.76706572e-21 2.74863916e-21 2.73033530e-21 2.71215334e-21 2.69409245e-21 2.67615183e-21 2.65833069e-21 2.64062822e-21 2.62304363e-21 2.60557615e-21 2.58822498e-21 2.57098937e-21 2.55386852e-21 2.536861…
51	Ca2+	1.65	0	0.15	[ 0. 0.06681514 0.13363029 0.20044543 0.26726058 0.33407572 0.40089087 0.46770601 0.53452116 0.6013363 0.66815145 0.73496659 0.80178174 0.86859688 0.93541203 1.00222717 1.06904232 1.13585746 1.20267261 1.26948775 1.3363029 1.40311804 1.46993318 1.53674833 1.60356347 1.67037862 1.73719376 1.80400891 1.87082405 1.9376392 2.00445434 2.07126949 2.13808463 2.20489978 2.27171492 2.33853007 2.40534521 2…	[-2.40000000e+00 -2.05380027e+00 -1.86986713e+00 -1.76539137e+00 -1.70022237e+00 -1.65527569e+00 -1.62128286e+00 -1.59352729e+00 -1.56948293e+00 -1.54772322e+00 -1.52740596e+00 -1.50801597e+00 -1.48922956e+00 -1.47083930e+00 -1.45271044e+00 -1.43475457e+00 -1.41691329e+00 -1.39914787e+00 -1.38143257e+00 -1.36375020e+00 -1.34608933e+00 -1.32844236e+00 -1.31080425e+00 -1.29317167e+00 -1.27554248e+0…	6 THF - 2	[-5.35854939e+18 -1.29088344e+15 -9.90512440e+12 -3.13061290e+11 -2.14847282e+10 -2.40751341e+09 -3.78382812e+08 -7.61765258e+07 -1.85280612e+07 -5.23132019e+06 -1.66645485e+06 -5.86465517e+05 -2.24399324e+05 -9.22016159e+04 -4.02826463e+04 -1.85657117e+04 -8.96800822e+03 -4.51572834e+03 -2.35959224e+03 -1.27451849e+03 -7.09264645e+02 -4.05468149e+02 -2.37500035e+02 -1.42200931e+02 -8.68233937e+0…	[2.01210619e-24 2.01210619e-24 2.01210619e-24 2.01210619e-24 2.01210619e-24 2.01210619e-24 2.01210619e-24 2.01210619e-24 2.01210619e-24 2.01210619e-24 2.01210619e-24 2.01210619e-24 2.01210619e-24 2.01210619e-24 2.01210619e-24 2.01210619e-24 2.01210619e-24 2.01210619e-24 2.01210619e-24 2.01210619e-24 2.01210619e-24 2.01210619e-24 2.01210619e-24 2.01210619e-24 2.01210619e-24 2.01210619e-24 2.012106…	[2.01210619e-21 1.99870709e-21 1.98539722e-21 1.97217597e-21 1.95904277e-21 1.94599703e-21 1.93303817e-21 1.92016560e-21 1.90737875e-21 1.89467705e-21 1.88205993e-21 1.86952684e-21 1.85707721e-21 1.84471048e-21 1.83242610e-21 1.82022353e-21 1.80810222e-21 1.79606163e-21 1.78410122e-21 1.77222046e-21 1.76041881e-21 1.74869576e-21 1.73705077e-21 1.72548332e-21 1.71399291e-21 1.70257902e-21 1.691241…
52	Ca2+	1.65	0	0.15	[ 0. 0.06681514 0.13363029 0.20044543 0.26726058 0.33407572 0.40089087 0.46770601 0.53452116 0.6013363 0.66815145 0.73496659 0.80178174 0.86859688 0.93541203 1.00222717 1.06904232 1.13585746 1.20267261 1.26948775 1.3363029 1.40311804 1.46993318 1.53674833 1.60356347 1.67037862 1.73719376 1.80400891 1.87082405 1.9376392 2.00445434 2.07126949 2.13808463 2.20489978 2.27171492 2.33853007 2.40534521 2…	[-2.40000000e+00 -2.05380027e+00 -1.86986713e+00 -1.76539137e+00 -1.70022237e+00 -1.65527569e+00 -1.62128286e+00 -1.59352729e+00 -1.56948293e+00 -1.54772322e+00 -1.52740596e+00 -1.50801597e+00 -1.48922956e+00 -1.47083930e+00 -1.45271044e+00 -1.43475457e+00 -1.41691329e+00 -1.39914787e+00 -1.38143257e+00 -1.36375020e+00 -1.34608933e+00 -1.32844236e+00 -1.31080425e+00 -1.29317167e+00 -1.27554248e+0…	6 THF - 3	[-5.35854939e+18 -1.29088344e+15 -9.90512440e+12 -3.13061290e+11 -2.14847282e+10 -2.40751341e+09 -3.78382812e+08 -7.61765262e+07 -1.85280615e+07 -5.23132054e+06 -1.66645520e+06 -5.86465868e+05 -2.24399675e+05 -9.22019662e+04 -4.02829966e+04 -1.85660620e+04 -8.96835853e+03 -4.51607865e+03 -2.35994255e+03 -1.27486880e+03 -7.09614954e+02 -4.05818459e+02 -2.37850344e+02 -1.42551241e+02 -8.71737031e+0…	[4.02421239e-24 4.02421239e-24 4.02421239e-24 4.02421239e-24 4.02421239e-24 4.02421239e-24 4.02421239e-24 4.02421239e-24 4.02421239e-24 4.02421239e-24 4.02421239e-24 4.02421239e-24 4.02421239e-24 4.02421239e-24 4.02421239e-24 4.02421239e-24 4.02421239e-24 4.02421239e-24 4.02421239e-24 4.02421239e-24 4.02421239e-24 4.02421239e-24 4.02421239e-24 4.02421239e-24 4.02421239e-24 4.02421239e-24 4.024212…	[4.02421239e-21 3.99741418e-21 3.97079443e-21 3.94435195e-21 3.91808555e-21 3.89199407e-21 3.86607633e-21 3.84033119e-21 3.81475749e-21 3.78935410e-21 3.76411987e-21 3.73905368e-21 3.71415441e-21 3.68942096e-21 3.66485221e-21 3.64044707e-21 3.61620445e-21 3.59212326e-21 3.56820244e-21 3.54444092e-21 3.52083762e-21 3.49739151e-21 3.47410153e-21 3.45096665e-21 3.42798582e-21 3.40515803e-21 3.382482…
53	Ca2+	1.65	0	0.15	[ 0. 0.06681514 0.13363029 0.20044543 0.26726058 0.33407572 0.40089087 0.46770601 0.53452116 0.6013363 0.66815145 0.73496659 0.80178174 0.86859688 0.93541203 1.00222717 1.06904232 1.13585746 1.20267261 1.26948775 1.3363029 1.40311804 1.46993318 1.53674833 1.60356347 1.67037862 1.73719376 1.80400891 1.87082405 1.9376392 2.00445434 2.07126949 2.13808463 2.20489978 2.27171492 2.33853007 2.40534521 2…	[-2.40000000e+00 -2.05380027e+00 -1.86986713e+00 -1.76539137e+00 -1.70022237e+00 -1.65527569e+00 -1.62128286e+00 -1.59352729e+00 -1.56948293e+00 -1.54772322e+00 -1.52740596e+00 -1.50801597e+00 -1.48922956e+00 -1.47083930e+00 -1.45271044e+00 -1.43475457e+00 -1.41691329e+00 -1.39914787e+00 -1.38143257e+00 -1.36375020e+00 -1.34608933e+00 -1.32844236e+00 -1.31080425e+00 -1.29317167e+00 -1.27554248e+0…	6 THF - 4	[-5.35854939e+18 -1.29088344e+15 -9.90512440e+12 -3.13061290e+11 -2.14847282e+10 -2.40751341e+09 -3.78382812e+08 -7.61765261e+07 -1.85280615e+07 -5.23132051e+06 -1.66645517e+06 -5.86465844e+05 -2.24399651e+05 -9.22019425e+04 -4.02829729e+04 -1.85660383e+04 -8.96833483e+03 -4.51605495e+03 -2.35991885e+03 -1.27484510e+03 -7.09591254e+02 -4.05794758e+02 -2.37826644e+02 -1.42527540e+02 -8.71500026e+0…	[1.10665841e-23 1.10665841e-23 1.10665841e-23 1.10665841e-23 1.10665841e-23 1.10665841e-23 1.10665841e-23 1.10665841e-23 1.10665841e-23 1.10665841e-23 1.10665841e-23 1.10665841e-23 1.10665841e-23 1.10665841e-23 1.10665841e-23 1.10665841e-23 1.10665841e-23 1.10665841e-23 1.10665841e-23 1.10665841e-23 1.10665841e-23 1.10665841e-23 1.10665841e-23 1.10665841e-23 1.10665841e-23 1.10665841e-23 1.106658…	[1.10665841e-20 1.09928890e-20 1.09196847e-20 1.08469679e-20 1.07747353e-20 1.07029837e-20 1.06317099e-20 1.05609108e-20 1.04905831e-20 1.04207238e-20 1.03513296e-20 1.02823976e-20 1.02139246e-20 1.01459076e-20 1.00783436e-20 1.00112294e-20 9.94456223e-21 9.87833897e-21 9.81255672e-21 9.74721252e-21 9.68230346e-21 9.61782666e-21 9.55377921e-21 9.49015828e-21 9.42696101e-21 9.36418459e-21 9.301826…
54	Ca2+	1.65	0	0.15	[ 0. 0.06681514 0.13363029 0.20044543 0.26726058 0.33407572 0.40089087 0.46770601 0.53452116 0.6013363 0.66815145 0.73496659 0.80178174 0.86859688 0.93541203 1.00222717 1.06904232 1.13585746 1.20267261 1.26948775 1.3363029 1.40311804 1.46993318 1.53674833 1.60356347 1.67037862 1.73719376 1.80400891 1.87082405 1.9376392 2.00445434 2.07126949 2.13808463 2.20489978 2.27171492 2.33853007 2.40534521 2…	[-2.40000000e+00 -2.05380027e+00 -1.86986713e+00 -1.76539137e+00 -1.70022237e+00 -1.65527569e+00 -1.62128286e+00 -1.59352729e+00 -1.56948293e+00 -1.54772322e+00 -1.52740596e+00 -1.50801597e+00 -1.48922956e+00 -1.47083930e+00 -1.45271044e+00 -1.43475457e+00 -1.41691329e+00 -1.39914787e+00 -1.38143257e+00 -1.36375020e+00 -1.34608933e+00 -1.32844236e+00 -1.31080425e+00 -1.29317167e+00 -1.27554248e+0…	6 THF - 5	[-5.35854939e+18 -1.29088344e+15 -9.90512440e+12 -3.13061290e+11 -2.14847282e+10 -2.40751341e+09 -3.78382812e+08 -7.61765259e+07 -1.85280613e+07 -5.23132029e+06 -1.66645495e+06 -5.86465619e+05 -2.24399426e+05 -9.22017174e+04 -4.02827478e+04 -1.85658131e+04 -8.96810966e+03 -4.51582979e+03 -2.35969368e+03 -1.27461993e+03 -7.09366088e+02 -4.05569593e+02 -2.37601478e+02 -1.42302375e+02 -8.69248372e+0…	[2.01210619e-24 2.01210619e-24 2.01210619e-24 2.01210619e-24 2.01210619e-24 2.01210619e-24 2.01210619e-24 2.01210619e-24 2.01210619e-24 2.01210619e-24 2.01210619e-24 2.01210619e-24 2.01210619e-24 2.01210619e-24 2.01210619e-24 2.01210619e-24 2.01210619e-24 2.01210619e-24 2.01210619e-24 2.01210619e-24 2.01210619e-24 2.01210619e-24 2.01210619e-24 2.01210619e-24 2.01210619e-24 2.01210619e-24 2.012106…	[2.01210619e-21 1.99870709e-21 1.98539722e-21 1.97217597e-21 1.95904277e-21 1.94599703e-21 1.93303817e-21 1.92016560e-21 1.90737875e-21 1.89467705e-21 1.88205993e-21 1.86952684e-21 1.85707721e-21 1.84471048e-21 1.83242610e-21 1.82022353e-21 1.80810222e-21 1.79606163e-21 1.78410122e-21 1.77222046e-21 1.76041881e-21 1.74869576e-21 1.73705077e-21 1.72548332e-21 1.71399291e-21 1.70257902e-21 1.691241…
55	Ca2+	1.65	0	0.15	[ 0. 0.06681514 0.13363029 0.20044543 0.26726058 0.33407572 0.40089087 0.46770601 0.53452116 0.6013363 0.66815145 0.73496659 0.80178174 0.86859688 0.93541203 1.00222717 1.06904232 1.13585746 1.20267261 1.26948775 1.3363029 1.40311804 1.46993318 1.53674833 1.60356347 1.67037862 1.73719376 1.80400891 1.87082405 1.9376392 2.00445434 2.07126949 2.13808463 2.20489978 2.27171492 2.33853007 2.40534521 2…	[-2.40000000e+00 -2.05380027e+00 -1.86986713e+00 -1.76539137e+00 -1.70022237e+00 -1.65527569e+00 -1.62128286e+00 -1.59352729e+00 -1.56948293e+00 -1.54772322e+00 -1.52740596e+00 -1.50801597e+00 -1.48922956e+00 -1.47083930e+00 -1.45271044e+00 -1.43475457e+00 -1.41691329e+00 -1.39914787e+00 -1.38143257e+00 -1.36375020e+00 -1.34608933e+00 -1.32844236e+00 -1.31080425e+00 -1.29317167e+00 -1.27554248e+0…	6 THF - 6	[-5.35854939e+18 -1.29088344e+15 -9.90512440e+12 -3.13061290e+11 -2.14847282e+10 -2.40751341e+09 -3.78382813e+08 -7.61765262e+07 -1.85280616e+07 -5.23132058e+06 -1.66645524e+06 -5.86465911e+05 -2.24399718e+05 -9.22020100e+04 -4.02830404e+04 -1.85661057e+04 -8.96840225e+03 -4.51612238e+03 -2.35998627e+03 -1.27491252e+03 -7.09658678e+02 -4.05862183e+02 -2.37894068e+02 -1.42594965e+02 -8.72174269e+0…	[8.04842478e-24 8.04842478e-24 8.04842478e-24 8.04842478e-24 8.04842478e-24 8.04842478e-24 8.04842478e-24 8.04842478e-24 8.04842478e-24 8.04842478e-24 8.04842478e-24 8.04842478e-24 8.04842478e-24 8.04842478e-24 8.04842478e-24 8.04842478e-24 8.04842478e-24 8.04842478e-24 8.04842478e-24 8.04842478e-24 8.04842478e-24 8.04842478e-24 8.04842478e-24 8.04842478e-24 8.04842478e-24 8.04842478e-24 8.048424…	[8.04842478e-21 7.99482836e-21 7.94158886e-21 7.88870389e-21 7.83617110e-21 7.78398813e-21 7.73215267e-21 7.68066238e-21 7.62951499e-21 7.57870820e-21 7.52823974e-21 7.47810736e-21 7.42830883e-21 7.37884192e-21 7.32970442e-21 7.28089414e-21 7.23240889e-21 7.18424653e-21 7.13640488e-21 7.08888183e-21 7.04167525e-21 6.99478302e-21 6.94820306e-21 6.90193329e-21 6.85597164e-21 6.81031606e-21 6.764964…
56	Ca2+	1.65	0	0.15	[ 0. 0.06681514 0.13363029 0.20044543 0.26726058 0.33407572 0.40089087 0.46770601 0.53452116 0.6013363 0.66815145 0.73496659 0.80178174 0.86859688 0.93541203 1.00222717 1.06904232 1.13585746 1.20267261 1.26948775 1.3363029 1.40311804 1.46993318 1.53674833 1.60356347 1.67037862 1.73719376 1.80400891 1.87082405 1.9376392 2.00445434 2.07126949 2.13808463 2.20489978 2.27171492 2.33853007 2.40534521 2…	[-2.40000000e+00 -2.05380027e+00 -1.86986713e+00 -1.76539137e+00 -1.70022237e+00 -1.65527569e+00 -1.62128286e+00 -1.59352729e+00 -1.56948293e+00 -1.54772322e+00 -1.52740596e+00 -1.50801597e+00 -1.48922956e+00 -1.47083930e+00 -1.45271044e+00 -1.43475457e+00 -1.41691329e+00 -1.39914787e+00 -1.38143257e+00 -1.36375020e+00 -1.34608933e+00 -1.32844236e+00 -1.31080425e+00 -1.29317167e+00 -1.27554248e+0…	6 THF - 7	[-5.35854939e+18 -1.29088344e+15 -9.90512440e+12 -3.13061290e+11 -2.14847282e+10 -2.40751341e+09 -3.78382812e+08 -7.61765262e+07 -1.85280616e+07 -5.23132056e+06 -1.66645522e+06 -5.86465888e+05 -2.24399696e+05 -9.22019872e+04 -4.02830176e+04 -1.85660829e+04 -8.96837946e+03 -4.51609958e+03 -2.35996347e+03 -1.27488972e+03 -7.09635881e+02 -4.05839385e+02 -2.37871271e+02 -1.42572167e+02 -8.71946295e+0…	[4.02421239e-24 4.02421239e-24 4.02421239e-24 4.02421239e-24 4.02421239e-24 4.02421239e-24 4.02421239e-24 4.02421239e-24 4.02421239e-24 4.02421239e-24 4.02421239e-24 4.02421239e-24 4.02421239e-24 4.02421239e-24 4.02421239e-24 4.02421239e-24 4.02421239e-24 4.02421239e-24 4.02421239e-24 4.02421239e-24 4.02421239e-24 4.02421239e-24 4.02421239e-24 4.02421239e-24 4.02421239e-24 4.02421239e-24 4.024212…	[4.02421239e-21 3.99741418e-21 3.97079443e-21 3.94435195e-21 3.91808555e-21 3.89199407e-21 3.86607633e-21 3.84033119e-21 3.81475749e-21 3.78935410e-21 3.76411987e-21 3.73905368e-21 3.71415441e-21 3.68942096e-21 3.66485221e-21 3.64044707e-21 3.61620445e-21 3.59212326e-21 3.56820244e-21 3.54444092e-21 3.52083762e-21 3.49739151e-21 3.47410153e-21 3.45096665e-21 3.42798582e-21 3.40515803e-21 3.382482…
57	Ca2+	1.65	0	0.15	[ 0. 0.06681514 0.13363029 0.20044543 0.26726058 0.33407572 0.40089087 0.46770601 0.53452116 0.6013363 0.66815145 0.73496659 0.80178174 0.86859688 0.93541203 1.00222717 1.06904232 1.13585746 1.20267261 1.26948775 1.3363029 1.40311804 1.46993318 1.53674833 1.60356347 1.67037862 1.73719376 1.80400891 1.87082405 1.9376392 2.00445434 2.07126949 2.13808463 2.20489978 2.27171492 2.33853007 2.40534521 2…	[-2.40000000e+00 -2.05380027e+00 -1.86986713e+00 -1.76539137e+00 -1.70022237e+00 -1.65527569e+00 -1.62128286e+00 -1.59352729e+00 -1.56948293e+00 -1.54772322e+00 -1.52740596e+00 -1.50801597e+00 -1.48922956e+00 -1.47083930e+00 -1.45271044e+00 -1.43475457e+00 -1.41691329e+00 -1.39914787e+00 -1.38143257e+00 -1.36375020e+00 -1.34608933e+00 -1.32844236e+00 -1.31080425e+00 -1.29317167e+00 -1.27554248e+0…	6 THF - 8	[-5.35854939e+18 -1.29088344e+15 -9.90512440e+12 -3.13061290e+11 -2.14847282e+10 -2.40751341e+09 -3.78382812e+08 -7.61765261e+07 -1.85280615e+07 -5.23132045e+06 -1.66645511e+06 -5.86465784e+05 -2.24399592e+05 -9.22018831e+04 -4.02829135e+04 -1.85659789e+04 -8.96827542e+03 -4.51599554e+03 -2.35985944e+03 -1.27478569e+03 -7.09531843e+02 -4.05735348e+02 -2.37767233e+02 -1.42468129e+02 -8.70905918e+0…	[1.30786903e-23 1.30786903e-23 1.30786903e-23 1.30786903e-23 1.30786903e-23 1.30786903e-23 1.30786903e-23 1.30786903e-23 1.30786903e-23 1.30786903e-23 1.30786903e-23 1.30786903e-23 1.30786903e-23 1.30786903e-23 1.30786903e-23 1.30786903e-23 1.30786903e-23 1.30786903e-23 1.30786903e-23 1.30786903e-23 1.30786903e-23 1.30786903e-23 1.30786903e-23 1.30786903e-23 1.30786903e-23 1.30786903e-23 1.307869…	[1.30786903e-20 1.29915961e-20 1.29050819e-20 1.28191438e-20 1.27337780e-20 1.26489807e-20 1.25647481e-20 1.24810764e-20 1.23979619e-20 1.23154008e-20 1.22333896e-20 1.21519245e-20 1.20710018e-20 1.19906181e-20 1.19107697e-20 1.18314530e-20 1.17526645e-20 1.16744006e-20 1.15966579e-20 1.15194330e-20 1.14427223e-20 1.13665224e-20 1.12908300e-20 1.12156416e-20 1.11409539e-20 1.10667636e-20 1.099306…
58	Ca2+	1.65	0	0.15	[ 0. 0.06681514 0.13363029 0.20044543 0.26726058 0.33407572 0.40089087 0.46770601 0.53452116 0.6013363 0.66815145 0.73496659 0.80178174 0.86859688 0.93541203 1.00222717 1.06904232 1.13585746 1.20267261 1.26948775 1.3363029 1.40311804 1.46993318 1.53674833 1.60356347 1.67037862 1.73719376 1.80400891 1.87082405 1.9376392 2.00445434 2.07126949 2.13808463 2.20489978 2.27171492 2.33853007 2.40534521 2…	[-2.40000000e+00 -2.05380027e+00 -1.86986713e+00 -1.76539137e+00 -1.70022237e+00 -1.65527569e+00 -1.62128286e+00 -1.59352729e+00 -1.56948293e+00 -1.54772322e+00 -1.52740596e+00 -1.50801597e+00 -1.48922956e+00 -1.47083930e+00 -1.45271044e+00 -1.43475457e+00 -1.41691329e+00 -1.39914787e+00 -1.38143257e+00 -1.36375020e+00 -1.34608933e+00 -1.32844236e+00 -1.31080425e+00 -1.29317167e+00 -1.27554248e+0…	6 THF - 9	[-5.35854939e+18 -1.29088344e+15 -9.90512440e+12 -3.13061290e+11 -2.14847282e+10 -2.40751341e+09 -3.78382813e+08 -7.61765264e+07 -1.85280618e+07 -5.23132075e+06 -1.66645541e+06 -5.86466080e+05 -2.24399888e+05 -9.22021792e+04 -4.02832096e+04 -1.85662749e+04 -8.96857148e+03 -4.51629160e+03 -2.36015549e+03 -1.27508174e+03 -7.09827900e+02 -4.06031404e+02 -2.38063290e+02 -1.42764186e+02 -8.73866485e+0…	[3.01815929e-24 3.01815929e-24 3.01815929e-24 3.01815929e-24 3.01815929e-24 3.01815929e-24 3.01815929e-24 3.01815929e-24 3.01815929e-24 3.01815929e-24 3.01815929e-24 3.01815929e-24 3.01815929e-24 3.01815929e-24 3.01815929e-24 3.01815929e-24 3.01815929e-24 3.01815929e-24 3.01815929e-24 3.01815929e-24 3.01815929e-24 3.01815929e-24 3.01815929e-24 3.01815929e-24 3.01815929e-24 3.01815929e-24 3.018159…	[3.01815929e-21 2.99806064e-21 2.97809582e-21 2.95826396e-21 2.93856416e-21 2.91899555e-21 2.89955725e-21 2.88024839e-21 2.86106812e-21 2.84201557e-21 2.82308990e-21 2.80429026e-21 2.78561581e-21 2.76706572e-21 2.74863916e-21 2.73033530e-21 2.71215334e-21 2.69409245e-21 2.67615183e-21 2.65833069e-21 2.64062822e-21 2.62304363e-21 2.60557615e-21 2.58822498e-21 2.57098937e-21 2.55386852e-21 2.536861…
59	Ca2+	1.65	0	0.15	[ 0. 0.06681514 0.13363029 0.20044543 0.26726058 0.33407572 0.40089087 0.46770601 0.53452116 0.6013363 0.66815145 0.73496659 0.80178174 0.86859688 0.93541203 1.00222717 1.06904232 1.13585746 1.20267261 1.26948775 1.3363029 1.40311804 1.46993318 1.53674833 1.60356347 1.67037862 1.73719376 1.80400891 1.87082405 1.9376392 2.00445434 2.07126949 2.13808463 2.20489978 2.27171492 2.33853007 2.40534521 2…	[-2.40000000e+00 -2.05380027e+00 -1.86986713e+00 -1.76539137e+00 -1.70022237e+00 -1.65527569e+00 -1.62128286e+00 -1.59352729e+00 -1.56948293e+00 -1.54772322e+00 -1.52740596e+00 -1.50801597e+00 -1.48922956e+00 -1.47083930e+00 -1.45271044e+00 -1.43475457e+00 -1.41691329e+00 -1.39914787e+00 -1.38143257e+00 -1.36375020e+00 -1.34608933e+00 -1.32844236e+00 -1.31080425e+00 -1.29317167e+00 -1.27554248e+0…	6 THF - 10	[-5.35854939e+18 -1.29088344e+15 -9.90512440e+12 -3.13061290e+11 -2.14847282e+10 -2.40751341e+09 -3.78382812e+08 -7.61765259e+07 -1.85280613e+07 -5.23132028e+06 -1.66645494e+06 -5.86465613e+05 -2.24399420e+05 -9.22017120e+04 -4.02827423e+04 -1.85658077e+04 -8.96810423e+03 -4.51582436e+03 -2.35968825e+03 -1.27461450e+03 -7.09360658e+02 -4.05564163e+02 -2.37596049e+02 -1.42296945e+02 -8.69194073e+0…	[2.01210619e-24 2.01210619e-24 2.01210619e-24 2.01210619e-24 2.01210619e-24 2.01210619e-24 2.01210619e-24 2.01210619e-24 2.01210619e-24 2.01210619e-24 2.01210619e-24 2.01210619e-24 2.01210619e-24 2.01210619e-24 2.01210619e-24 2.01210619e-24 2.01210619e-24 2.01210619e-24 2.01210619e-24 2.01210619e-24 2.01210619e-24 2.01210619e-24 2.01210619e-24 2.01210619e-24 2.01210619e-24 2.01210619e-24 2.012106…	[2.01210619e-21 1.99870709e-21 1.98539722e-21 1.97217597e-21 1.95904277e-21 1.94599703e-21 1.93303817e-21 1.92016560e-21 1.90737875e-21 1.89467705e-21 1.88205993e-21 1.86952684e-21 1.85707721e-21 1.84471048e-21 1.83242610e-21 1.82022353e-21 1.80810222e-21 1.79606163e-21 1.78410122e-21 1.77222046e-21 1.76041881e-21 1.74869576e-21 1.73705077e-21 1.72548332e-21 1.71399291e-21 1.70257902e-21 1.691241…
60	Ca2+	1.65	0	0.15	[ 0. 0.06681514 0.13363029 0.20044543 0.26726058 0.33407572 0.40089087 0.46770601 0.53452116 0.6013363 0.66815145 0.73496659 0.80178174 0.86859688 0.93541203 1.00222717 1.06904232 1.13585746 1.20267261 1.26948775 1.3363029 1.40311804 1.46993318 1.53674833 1.60356347 1.67037862 1.73719376 1.80400891 1.87082405 1.9376392 2.00445434 2.07126949 2.13808463 2.20489978 2.27171492 2.33853007 2.40534521 2…	[-2.40000000e+00 -2.05380027e+00 -1.86986713e+00 -1.76539137e+00 -1.70022237e+00 -1.65527569e+00 -1.62128286e+00 -1.59352729e+00 -1.56948293e+00 -1.54772322e+00 -1.52740596e+00 -1.50801597e+00 -1.48922956e+00 -1.47083930e+00 -1.45271044e+00 -1.43475457e+00 -1.41691329e+00 -1.39914787e+00 -1.38143257e+00 -1.36375020e+00 -1.34608933e+00 -1.32844236e+00 -1.31080425e+00 -1.29317167e+00 -1.27554248e+0…	6 THF - 11	[-5.35854939e+18 -1.29088344e+15 -9.90512440e+12 -3.13061290e+11 -2.14847282e+10 -2.40751341e+09 -3.78382812e+08 -7.61765259e+07 -1.85280613e+07 -5.23132032e+06 -1.66645497e+06 -5.86465645e+05 -2.24399453e+05 -9.22017442e+04 -4.02827746e+04 -1.85658399e+04 -8.96813647e+03 -4.51585659e+03 -2.35972049e+03 -1.27464674e+03 -7.09392894e+02 -4.05596399e+02 -2.37628284e+02 -1.42329180e+02 -8.69516428e+0…	[7.04237168e-24 7.04237168e-24 7.04237168e-24 7.04237168e-24 7.04237168e-24 7.04237168e-24 7.04237168e-24 7.04237168e-24 7.04237168e-24 7.04237168e-24 7.04237168e-24 7.04237168e-24 7.04237168e-24 7.04237168e-24 7.04237168e-24 7.04237168e-24 7.04237168e-24 7.04237168e-24 7.04237168e-24 7.04237168e-24 7.04237168e-24 7.04237168e-24 7.04237168e-24 7.04237168e-24 7.04237168e-24 7.04237168e-24 7.042371…	[7.04237168e-21 6.99547482e-21 6.94889025e-21 6.90261591e-21 6.85664971e-21 6.81098962e-21 6.76563358e-21 6.72057959e-21 6.67582561e-21 6.63136967e-21 6.58720977e-21 6.54334394e-21 6.49977022e-21 6.45648668e-21 6.41349136e-21 6.37078237e-21 6.32835778e-21 6.28621571e-21 6.24435427e-21 6.20277160e-21 6.16146584e-21 6.12043514e-21 6.07967768e-21 6.03919163e-21 5.99897519e-21 5.95902656e-21 5.919343…
61	Ca2+	1.65	0	0.15	[ 0. 0.06681514 0.13363029 0.20044543 0.26726058 0.33407572 0.40089087 0.46770601 0.53452116 0.6013363 0.66815145 0.73496659 0.80178174 0.86859688 0.93541203 1.00222717 1.06904232 1.13585746 1.20267261 1.26948775 1.3363029 1.40311804 1.46993318 1.53674833 1.60356347 1.67037862 1.73719376 1.80400891 1.87082405 1.9376392 2.00445434 2.07126949 2.13808463 2.20489978 2.27171492 2.33853007 2.40534521 2…	[-2.40000000e+00 -2.05380027e+00 -1.86986713e+00 -1.76539137e+00 -1.70022237e+00 -1.65527569e+00 -1.62128286e+00 -1.59352729e+00 -1.56948293e+00 -1.54772322e+00 -1.52740596e+00 -1.50801597e+00 -1.48922956e+00 -1.47083930e+00 -1.45271044e+00 -1.43475457e+00 -1.41691329e+00 -1.39914787e+00 -1.38143257e+00 -1.36375020e+00 -1.34608933e+00 -1.32844236e+00 -1.31080425e+00 -1.29317167e+00 -1.27554248e+0…	6 THF - 12	[-5.35854939e+18 -1.29088344e+15 -9.90512440e+12 -3.13061290e+11 -2.14847282e+10 -2.40751341e+09 -3.78382812e+08 -7.61765259e+07 -1.85280612e+07 -5.23132023e+06 -1.66645489e+06 -5.86465556e+05 -2.24399363e+05 -9.22016551e+04 -4.02826855e+04 -1.85657508e+04 -8.96804739e+03 -4.51576752e+03 -2.35963141e+03 -1.27455766e+03 -7.09303819e+02 -4.05507323e+02 -2.37539209e+02 -1.42240105e+02 -8.68625677e+0…	[1.00605310e-24 1.00605310e-24 1.00605310e-24 1.00605310e-24 1.00605310e-24 1.00605310e-24 1.00605310e-24 1.00605310e-24 1.00605310e-24 1.00605310e-24 1.00605310e-24 1.00605310e-24 1.00605310e-24 1.00605310e-24 1.00605310e-24 1.00605310e-24 1.00605310e-24 1.00605310e-24 1.00605310e-24 1.00605310e-24 1.00605310e-24 1.00605310e-24 1.00605310e-24 1.00605310e-24 1.00605310e-24 1.00605310e-24 1.006053…	[1.00605310e-21 9.99353545e-22 9.92698608e-22 9.86087987e-22 9.79521387e-22 9.72998517e-22 9.66519083e-22 9.60082798e-22 9.53689373e-22 9.47338524e-22 9.41029967e-22 9.34763420e-22 9.28538604e-22 9.22355240e-22 9.16213052e-22 9.10111767e-22 9.04051112e-22 8.98030816e-22 8.92050611e-22 8.86110229e-22 8.80209406e-22 8.74347878e-22 8.68525383e-22 8.62741662e-22 8.56996455e-22 8.51289508e-22 8.456205…
62	Ca2+	1.65	0	0.15	[ 0. 0.06681514 0.13363029 0.20044543 0.26726058 0.33407572 0.40089087 0.46770601 0.53452116 0.6013363 0.66815145 0.73496659 0.80178174 0.86859688 0.93541203 1.00222717 1.06904232 1.13585746 1.20267261 1.26948775 1.3363029 1.40311804 1.46993318 1.53674833 1.60356347 1.67037862 1.73719376 1.80400891 1.87082405 1.9376392 2.00445434 2.07126949 2.13808463 2.20489978 2.27171492 2.33853007 2.40534521 2…	[-2.40000000e+00 -2.05380027e+00 -1.86986713e+00 -1.76539137e+00 -1.70022237e+00 -1.65527569e+00 -1.62128286e+00 -1.59352729e+00 -1.56948293e+00 -1.54772322e+00 -1.52740596e+00 -1.50801597e+00 -1.48922956e+00 -1.47083930e+00 -1.45271044e+00 -1.43475457e+00 -1.41691329e+00 -1.39914787e+00 -1.38143257e+00 -1.36375020e+00 -1.34608933e+00 -1.32844236e+00 -1.31080425e+00 -1.29317167e+00 -1.27554248e+0…	5 THF - 0	[-5.35854939e+18 -1.29088344e+15 -9.90512440e+12 -3.13061290e+11 -2.14847282e+10 -2.40751341e+09 -3.78382813e+08 -7.61765265e+07 -1.85280619e+07 -5.23132089e+06 -1.66645554e+06 -5.86466215e+05 -2.24400022e+05 -9.22023139e+04 -4.02833443e+04 -1.85664096e+04 -8.96870618e+03 -4.51642630e+03 -2.36029019e+03 -1.27521644e+03 -7.09962600e+02 -4.06166104e+02 -2.38197990e+02 -1.42898886e+02 -8.75213487e+0…	[1.20726372e-23 1.20726372e-23 1.20726372e-23 1.20726372e-23 1.20726372e-23 1.20726372e-23 1.20726372e-23 1.20726372e-23 1.20726372e-23 1.20726372e-23 1.20726372e-23 1.20726372e-23 1.20726372e-23 1.20726372e-23 1.20726372e-23 1.20726372e-23 1.20726372e-23 1.20726372e-23 1.20726372e-23 1.20726372e-23 1.20726372e-23 1.20726372e-23 1.20726372e-23 1.20726372e-23 1.20726372e-23 1.20726372e-23 1.207263…	[1.20726372e-20 1.19922425e-20 1.19123833e-20 1.18330558e-20 1.17542566e-20 1.16759822e-20 1.15982290e-20 1.15209936e-20 1.14442725e-20 1.13680623e-20 1.12923596e-20 1.12171610e-20 1.11424632e-20 1.10682629e-20 1.09945566e-20 1.09213412e-20 1.08486133e-20 1.07763698e-20 1.07046073e-20 1.06333227e-20 1.05625129e-20 1.04921745e-20 1.04223046e-20 1.03528999e-20 1.02839575e-20 1.02154741e-20 1.014744…
63	Ca2+	1.65	0	0.15	[ 0. 0.06681514 0.13363029 0.20044543 0.26726058 0.33407572 0.40089087 0.46770601 0.53452116 0.6013363 0.66815145 0.73496659 0.80178174 0.86859688 0.93541203 1.00222717 1.06904232 1.13585746 1.20267261 1.26948775 1.3363029 1.40311804 1.46993318 1.53674833 1.60356347 1.67037862 1.73719376 1.80400891 1.87082405 1.9376392 2.00445434 2.07126949 2.13808463 2.20489978 2.27171492 2.33853007 2.40534521 2…	[-2.40000000e+00 -2.05380027e+00 -1.86986713e+00 -1.76539137e+00 -1.70022237e+00 -1.65527569e+00 -1.62128286e+00 -1.59352729e+00 -1.56948293e+00 -1.54772322e+00 -1.52740596e+00 -1.50801597e+00 -1.48922956e+00 -1.47083930e+00 -1.45271044e+00 -1.43475457e+00 -1.41691329e+00 -1.39914787e+00 -1.38143257e+00 -1.36375020e+00 -1.34608933e+00 -1.32844236e+00 -1.31080425e+00 -1.29317167e+00 -1.27554248e+0…	5 THF - 1	[-5.35854939e+18 -1.29088344e+15 -9.90512440e+12 -3.13061290e+11 -2.14847282e+10 -2.40751341e+09 -3.78382813e+08 -7.61765267e+07 -1.85280621e+07 -5.23132112e+06 -1.66645578e+06 -5.86466449e+05 -2.24400256e+05 -9.22025476e+04 -4.02835780e+04 -1.85666434e+04 -8.96893993e+03 -4.51666005e+03 -2.36052395e+03 -1.27545020e+03 -7.10196354e+02 -4.06399858e+02 -2.38431744e+02 -1.43132640e+02 -8.77551025e+0…	[1.40847434e-23 1.40847434e-23 1.40847434e-23 1.40847434e-23 1.40847434e-23 1.40847434e-23 1.40847434e-23 1.40847434e-23 1.40847434e-23 1.40847434e-23 1.40847434e-23 1.40847434e-23 1.40847434e-23 1.40847434e-23 1.40847434e-23 1.40847434e-23 1.40847434e-23 1.40847434e-23 1.40847434e-23 1.40847434e-23 1.40847434e-23 1.40847434e-23 1.40847434e-23 1.40847434e-23 1.40847434e-23 1.40847434e-23 1.408474…	[1.40847434e-20 1.39909496e-20 1.38977805e-20 1.38052318e-20 1.37132994e-20 1.36219792e-20 1.35312672e-20 1.34411592e-20 1.33516512e-20 1.32627393e-20 1.31744195e-20 1.30866879e-20 1.29995404e-20 1.29129734e-20 1.28269827e-20 1.27415647e-20 1.26567156e-20 1.25724314e-20 1.24887085e-20 1.24055432e-20 1.23229317e-20 1.22408703e-20 1.21593554e-20 1.20783833e-20 1.19979504e-20 1.19180531e-20 1.183868…
64	CaBH4+	1.65	0	0.25	[ 0. 0.06681514 0.13363029 0.20044543 0.26726058 0.33407572 0.40089087 0.46770601 0.53452116 0.6013363 0.66815145 0.73496659 0.80178174 0.86859688 0.93541203 1.00222717 1.06904232 1.13585746 1.20267261 1.26948775 1.3363029 1.40311804 1.46993318 1.53674833 1.60356347 1.67037862 1.73719376 1.80400891 1.87082405 1.9376392 2.00445434 2.07126949 2.13808463 2.20489978 2.27171492 2.33853007 2.40534521 2…	[-2.50000000e+00 -2.13609160e+00 -1.94274998e+00 -1.83293012e+00 -1.76442762e+00 -1.71718185e+00 -1.68144750e+00 -1.65227241e+00 -1.62699834e+00 -1.60412577e+00 -1.58276941e+00 -1.56238775e+00 -1.54264054e+00 -1.52330974e+00 -1.50425371e+00 -1.48537951e+00 -1.46662577e+00 -1.44795178e+00 -1.42933045e+00 -1.41074374e+00 -1.39217964e+00 -1.37363014e+00 -1.35508996e+00 -1.33655559e+00 -1.31802478e+0…	4 THF - 0	[-5.35854939e+18 -1.29088344e+15 -9.90512440e+12 -3.13061290e+11 -2.14847283e+10 -2.40751343e+09 -3.78382834e+08 -7.61765477e+07 -1.85280830e+07 -5.23134202e+06 -1.66647666e+06 -5.86487310e+05 -2.24421100e+05 -9.22233736e+04 -4.03043410e+04 -1.85871416e+04 -8.98883633e+03 -4.53551159e+03 -2.37795157e+03 -1.29115218e+03 -7.23891410e+02 -4.17878799e+02 -2.47628564e+02 -1.50199264e+02 -9.30017126e+0…	[2.57099536e-10 2.57099536e-10 2.57099536e-10 2.57099536e-10 2.57099536e-10 2.57099536e-10 2.57099536e-10 2.57099536e-10 2.57099536e-10 2.57099536e-10 2.57099536e-10 2.57099536e-10 2.57099536e-10 2.57099536e-10 2.57099536e-10 2.57099536e-10 2.57099536e-10 2.57099536e-10 2.57099536e-10 2.57099536e-10 2.57099536e-10 2.57099536e-10 2.57099536e-10 2.57099536e-10 2.57099536e-10 2.57099536e-10 2.570995…	[2.57099536e-07 2.55387448e-07 2.53686761e-07 2.51997399e-07 2.50319287e-07 2.48652351e-07 2.46996514e-07 2.45351704e-07 2.43717848e-07 2.42094872e-07 2.40482703e-07 2.38881270e-07 2.37290502e-07 2.35710327e-07 2.34140675e-07 2.32581475e-07 2.31032658e-07 2.29494156e-07 2.27965899e-07 2.26447818e-07 2.24939847e-07 2.23441918e-07 2.21953964e-07 2.20475919e-07 2.19007716e-07 2.17549291e-07 2.161005…
65	CaBH4+	1.65	0	0.25	[ 0. 0.06681514 0.13363029 0.20044543 0.26726058 0.33407572 0.40089087 0.46770601 0.53452116 0.6013363 0.66815145 0.73496659 0.80178174 0.86859688 0.93541203 1.00222717 1.06904232 1.13585746 1.20267261 1.26948775 1.3363029 1.40311804 1.46993318 1.53674833 1.60356347 1.67037862 1.73719376 1.80400891 1.87082405 1.9376392 2.00445434 2.07126949 2.13808463 2.20489978 2.27171492 2.33853007 2.40534521 2…	[-2.50000000e+00 -2.13609160e+00 -1.94274998e+00 -1.83293012e+00 -1.76442762e+00 -1.71718185e+00 -1.68144750e+00 -1.65227241e+00 -1.62699834e+00 -1.60412577e+00 -1.58276941e+00 -1.56238775e+00 -1.54264054e+00 -1.52330974e+00 -1.50425371e+00 -1.48537951e+00 -1.46662577e+00 -1.44795178e+00 -1.42933045e+00 -1.41074374e+00 -1.39217964e+00 -1.37363014e+00 -1.35508996e+00 -1.33655559e+00 -1.31802478e+0…	4 THF - 1	[-5.35854939e+18 -1.29088344e+15 -9.90512440e+12 -3.13061290e+11 -2.14847283e+10 -2.40751343e+09 -3.78382834e+08 -7.61765474e+07 -1.85280828e+07 -5.23134176e+06 -1.66647640e+06 -5.86487050e+05 -2.24420840e+05 -9.22231137e+04 -4.03040810e+04 -1.85868816e+04 -8.98857638e+03 -4.53525165e+03 -2.37769163e+03 -1.29089224e+03 -7.23631468e+02 -4.17618857e+02 -2.47368622e+02 -1.49939322e+02 -9.27417707e+0…	[6.85598764e-10 6.85598764e-10 6.85598764e-10 6.85598764e-10 6.85598764e-10 6.85598764e-10 6.85598764e-10 6.85598764e-10 6.85598764e-10 6.85598764e-10 6.85598764e-10 6.85598764e-10 6.85598764e-10 6.85598764e-10 6.85598764e-10 6.85598764e-10 6.85598764e-10 6.85598764e-10 6.85598764e-10 6.85598764e-10 6.85598764e-10 6.85598764e-10 6.85598764e-10 6.85598764e-10 6.85598764e-10 6.85598764e-10 6.855987…	[6.85598764e-07 6.81033195e-07 6.76498030e-07 6.71993065e-07 6.67518100e-07 6.63072935e-07 6.58657371e-07 6.54271212e-07 6.49914261e-07 6.45586324e-07 6.41287208e-07 6.37016721e-07 6.32774672e-07 6.28560872e-07 6.24375132e-07 6.20217267e-07 6.16087089e-07 6.11984416e-07 6.07909063e-07 6.03860849e-07 5.99839593e-07 5.95845115e-07 5.91877238e-07 5.87935784e-07 5.84020577e-07 5.80131442e-07 5.762682…
[truncated: 574 more rows]
