# Supplementary material for: Ca-dimers, solvent layering, and dominant electrochemically active species in Ca(BH4)2 in THF
Source: Nat Commun. 2024 Feb 15;15:1397. doi: 10.1038/s41467-024-45672-7 (PMC11258298; doi:10.1038/s41467-024-45672-7)
Supplement: Supplementary file 3 — Source Data [file 41467_2024_45672_MOESM3_ESM.zip › source_data_figures/Figure_3/Figure_3.xlsx]

## Sheet: 3 a LAMMPS snapshot
ITEM:	TIMESTEP
9196000
ITEM:	NUMBER	OF	ATOMS
5222
ITEM:	BOX	BOUNDS	pp	pp	pp
0	33.9303
0	31.8333
0	49.7804
ITEM:	ATOMS	id	type	xu	yu	zu	vx	vy	vz
190	3	-101.061	67.8422	0.349147	0.0158791	-0.000942272	-0.0153473
1284	7	139.587	100.645	2.1814	-0.00148524	0.00378089	0.00639399
195	3	-99.3916	66.028	0.538124	0.0101932	0.0262253	-0.00526732
4329	3	102.057	-90.6577	5.4526	0.0160598	0.00716597	-0.000994894
619	3	72.926	-25.2857	5.90294	-0.0157127	-0.0020098	0.0170591
191	6	-100.754	64.8749	1.47744	-0.00206883	-0.00202515	-0.00115756
2154	6	108.425	128.866	1.65488	-0.00182282	-0.00598499	2.75371e-05
1446	7	-29.5836	35.4015	5.57074	0.00297945	0.00460708	0.00921016
1281	3	138.394	101.046	0.418058	-0.0270143	-0.00871444	0.0039199
1457	3	-29.5803	35.3178	7.71158	0.0185956	-0.0251132	0.0271851
1285	7	140.714	102.696	1.78314	0.00141461	0.00559408	0.00542423
3327	3	35.4546	132.218	7.92187	-0.00425314	0.000533402	0.00161363
1454	7	-29.3381	34.6839	6.8865	-0.0021515	-0.00468299	0.00169753
2160	3	106.48	129.195	2.46557	0.0253866	-0.00724817	0.0191157
192	7	-100.114	66.0973	1.37849	-0.00522565	0.00320246	-0.0070916
1452	6	-27.9101	34.348	6.94632	-0.00319707	0.00400948	0.000248747
4326	7	102.128	-89.8436	4.73942	0.010276	0.00812707	-0.00543962
1283	6	140.76	101.432	2.48571	0.000329226	-0.00255618	-0.000464411
4327	7	103.868	-88.3097	4.86031	0.00231261	0.00147957	-0.00247881
1447	7	-28.2893	35.4166	4.76323	-0.00248219	-0.0014713	0.00101726
194	3	-99.5346	66.2444	2.34455	-0.0295967	-0.00804643	-0.00255438
1451	3	-28.3411	34.9257	3.80616	-0.0251007	-0.00451784	0.00327158
1449	3	-29.9662	36.3712	5.72001	0.0169536	-0.00966358	0.0177933
4330	3	104.385	-87.7563	4.13457	0.0114567	-0.0193004	0.0283918
1448	3	-30.333	34.9353	4.95407	0.032292	0.0279104	-0.00354972
615	7	73.6077	-24.6245	6.30152	0.00221247	0.000669645	0.00169556
4325	6	103.446	-89.5955	4.37131	0.00152522	0.000349877	0.00797309
189	3	-101.006	67.9219	2.07361	-0.0185978	-0.01475	0.0156917
1287	3	139.213	100.3	3.0466	-0.0288594	-0.00281154	0.00351496
1450	3	-28.0157	36.458	4.63154	0.0414886	0.0055601	-0.0246763
1458	3	-29.8845	33.7416	7.01399	0.0291417	-0.0101834	0.00868574
2156	7	106.991	128.782	1.5827	-0.000119085	0.000189441	0.000680591
1288	3	141.503	102.75	1.04379	0.000587842	0.00818425	0.00367792
186	7	-101.189	67.2257	1.24306	-0.00455355	0.00172185	0.000328376
4266	3	101.947	66.4121	7.19949	-0.0110782	0.00185284	0.00831876
1286	3	139.875	99.8529	1.42402	-0.0126434	-0.0127905	-0.024043
4319	7	102.693	-87.5373	5.40372	-0.0011574	-0.000142148	-1.40499e-05
614	7	74.1803	-25.3712	7.53536	-0.00200476	0.00200322	-0.00381549
1278	7	138.625	101.539	1.33203	-0.00160873	-0.00437402	-0.0106389
1282	3	137.599	101.63	1.74236	0.018744	0.0120194	0.0322333
616	3	73.6728	-26.2043	7.67219	-0.000811944	-0.0275479	0.0059011
1453	7	-27.3186	34.6573	5.69407	0.00117758	0.00364661	-0.00389399
1277	7	139.421	102.771	0.983401	-0.0104342	-0.00770029	-0.00401491
2159	3	106.631	129.223	0.631116	0.00962566	-0.0205711	-0.0120597
4331	3	104.565	-88.5563	5.61946	0.00366581	0.0149275	0.0216821
42	7	6.07695	33.4737	14.697	0.0102632	0.00788863	0.00723685
2613	3	73.1707	-121.613	10.6909	0.0121092	0.0115621	-0.00552905
2603	7	73.4072	-124.66	10.8547	0.00156073	-0.00565358	-0.00236523
1675	7	35.3757	65.8222	13.707	-0.00650385	0.000746465	0.00509005
4018	3	139.119	64.8384	9.49835	-0.00509018	-0.0115874	-0.0175584
1667	7	34.2737	66.6847	14.0844	-0.00115778	0.000728788	-0.000684124
3194	6	103.625	38.6977	16.4278	0.00322525	-0.000949904	0.00678283
43	7	5.68915	33.5381	16.1527	-0.0074907	0.00568001	0.00659266
617	3	73.8838	-24.7456	8.43086	-0.0294194	0.00873039	-0.0245904
3330	3	37.4564	134.575	10.3636	0.00710648	0.0104999	0.0168827
1678	3	35.0661	64.8359	13.9859	-0.0138106	-0.0128631	0.00733866
44	3	5.25605	33.6485	13.9743	-0.000178925	0.00096151	0.00357948
3325	7	35.6667	132.504	8.97314	-0.00118647	0.00504644	-0.00727771
3324	6	36.9274	133.165	8.938	0.00527906	-0.000519668	0.00273807
4013	6	137.208	64.6666	10.6073	-0.00348962	-0.00344977	-0.000596163
3319	7	34.5817	133.51	9.57028	-0.00271085	-0.0122098	0.0089702
1679	3	35.5151	65.693	12.6701	-0.00534291	-0.000738666	-0.00911698
2604	7	72.5056	-123.52	11.2322	0.00347055	0.0063044	0.000805756
2605	3	73.1874	-125.139	9.89908	0.0193093	0.0140302	-0.0392281
1671	3	34.375	67.6995	16.0118	0.00342408	-0.0177825	0.00580059
1668	7	34.797	67.7135	15.0413	0.00423192	0.00507327	0.00305667
4019	3	137.658	65.0781	8.61509	0.00411917	-0.0309068	0.00938014
3200	3	105.513	37.9364	15.7365	-0.0086956	-0.0332153	-0.00182249
2612	3	73.3362	-121.973	12.5452	0.0375678	0.0120211	-0.0174897
2607	3	71.966	-123.631	12.1239	-0.0057259	-0.0110738	0.00811246
3328	3	35.5912	131.503	9.3761	0.0403547	-0.0187442	-0.010582
1672	3	34.5963	68.6613	14.7252	-0.00038058	0.00908582	-0.0199488
2610	7	73.4169	-122.308	11.4937	0.00777084	0.00596955	-0.00526458
1674	7	36.2635	67.3731	15.0903	-0.0010839	0.000513338	0.00342374
4015	7	138.045	64.4886	9.42706	0.00412395	0.000463018	0.000636485
47	3	4.58379	33.4377	16.1262	0.0173056	0.0247867	-0.00672796
2606	3	73.2843	-125.471	11.6353	0.00160556	-0.00995392	-0.0023471
1677	3	36.784	68.2279	14.5916	-0.0122489	0.013957	-0.0103252
3329	3	37.0917	135.194	8.79323	0.00178571	0.0192317	-0.0148225
1673	6	36.511	66.1482	14.421	-0.00412559	-0.00199622	-0.00485883
3196	7	105.006	38.8089	16.1692	0.00240702	-0.000164768	0.000790484
3326	7	36.7757	134.48	9.48846	0.0035003	-0.00104563	0.00165334
45	3	6.68477	32.5826	14.417	-0.000511953	0.0149456	-0.0162619
1676	3	36.6104	67.2	16.1133	-0.00209471	0.0138605	0.00110639
600	3	238.607	134.999	13.8238	-0.00653352	-0.00706719	0.00206634
2608	3	71.8771	-123.47	10.3924	0.0158014	0.0134743	0.0163935
3318	7	35.3144	134.801	9.74149	0.00501524	0.00309118	0.00228214
54	3	6.34815	35.3639	13.7616	0.0167812	-0.0219366	-0.00820113
3320	3	35.1951	135.174	10.7628	-0.00149332	-0.0301976	0.0142991
46	3	6.01908	32.6519	16.751	-0.0271071	-0.024414	0.0229941
3323	3	34.3364	133.099	10.5393	-0.00321002	-0.0383815	0.0371572
3199	3	104.989	39.5624	15.4612	-0.0251813	-0.0425969	-0.0156638
4005	3	73.1148	33.7447	21.1672	0.0101722	0.00949132	0.0200634
538	3	0.270846	-187.671	23.4173	-0.00191906	-0.000152122	-0.0276022
2511	3	104.27	-87.9197	22.6119	0.0266329	-0.00408652	0.00162691
539	3	0.22814	-189.376	23.4064	0.0295973	-0.0305636	0.00755505
3994	7	71.893	34.9191	19.6763	0.0051695	0.00620257	-0.00490408
3193	3	104.883	38.4345	19.3796	0.00584558	0.00343795	0.00582359
52	3	5.54054	35.5752	16.903	0.00851673	-0.0124399	-0.0188506
4000	6	70.9777	33.843	21.576	-3.09635e-05	-0.00353935	0.00134977
2556	3	5.96873	-93.2761	23.6533	0.0453088	0.0178002	0.0144049
4001	7	69.8567	34.0828	20.6781	-0.00289058	0.00160752	-0.00489273
2558	7	5.77606	-95.2293	24.3205	0.00244102	-0.00482291	0.00201287
3197	3	102.545	39.7252	17.943	0.0211952	-0.00847525	0.0136462
3195	7	103.304	38.9107	17.8186	-0.00911061	0.000603361	-0.0008133
3995	7	70.3857	34.8711	19.4911	0.000536435	-0.00235101	0.000520072
2510	3	103.581	-89.1831	23.316	0.015769	0.00735819	-0.00279444
3998	3	70.1699	34.3373	18.526	-0.00980301	-0.00617497	0.00175329
3996	3	72.2005	35.9078	19.3698	-0.0194922	0.0144139	0.0136567
2509	3	107.504	-89.4374	22.9724	-0.0198304	-0.0030183	-0.0086206
4004	3	69.052	34.6359	21.1987	0.0241605	-0.0477549	-0.022808
331	3	74.0044	70.0626	20.3478	-0.0384917	-0.000693066	0.00419029
2500	7	106.325	-89.001	24.7859	-0.000271623	-0.0052868	0.00477417
2506	7	106.576	-89.7679	23.459	0.00102804	0.00354556	-0.00408416
3198	3	102.819	38.0098	18.2706	0.00266729	0.0135357	0.00423105
4003	3	69.5701	33.045	20.3921	-0.00238283	-0.0129471	-0.00889733
4006	3	72.5345	35.0828	21.7895	0.0268217	-0.00571204	-0.00814234
2507	7	104.544	-88.7648	23.2847	-0.000904354	-0.00324798	-0.00302395
4002	7	72.2403	34.3624	21.0949	0.00305838	-0.00610216	-0.00588414
2499	7	104.991	-88.3406	24.6554	-0.00229125	-0.00133446	0.00287619
1561	3	34.1457	134.986	21.9726	-0.0168961	-0.00829361	-0.0042652
2508	3	106.545	-90.7755	23.8315	0.00898912	0.0176874	0.0480004
3999	3	69.8049	35.7665	19.3664	0.000288977	-0.00685484	0.00826973
49	7	6.2876	34.7914	16.6939	0.00502702	-0.00772598	-0.00854278
3190	3	106.574	38.58	17.6248	0.0092533	0.0306004	0.00757499
1558	7	34.0768	134.701	20.9566	-0.00371219	0.00857908	0.00382802
1552	3	34.7379	132.572	20.5689	-0.00239364	-0.002646	-0.0130016
2505	6	105.442	-89.5636	22.65	0.00324713	0.00619786	0.00610023
2555	3	6.71601	-94.287	22.4917	0.0276831	0.0126948	-0.0147312
3189	7	104.569	39.1445	18.5292	0.000386304	-0.00245692	-0.00150608
3997	3	72.3716	34.3334	18.9116	-0.0159897	0.0260901	-0.00564206
2561	3	4.92728	-94.8231	24.8228	0.00360121	0.00904337	0.0106504
536	7	0.554261	-188.581	24.0383	0.00385883	0.000608939	-0.0117814
548	3	2.37452	-187.569	23.9607	0.0143142	-0.0124792	0.00426478
547	3	2.67116	-189.348	24.0888	-0.000156108	0.0044718	0.00352081
2552	7	6.53232	-94.1766	23.5354	0.00417759	-0.0122736	0.0023791
544	7	2.01955	-188.506	24.4197	-0.00444177	-0.00382941	0.000232506
3188	7	105.718	39.2433	17.5202	0.00278447	-0.00149006	0.00040376
1562	3	35.0191	134.906	20.4635	-0.00546922	-0.012888	-0.0159022
4056	3	170.214	32.8688	32.1341	-0.00223468	-0.0205147	-0.00526105
4052	6	171.443	33.7577	30.8124	0.00163633	-0.00104489	-0.00459599
3730	3	107.165	35.3005	26.1991	0.0245493	0.00644885	-0.0165066
2312	7	72.5597	166.161	28.698	-0.0017629	-0.00770154	0.00073033
546	3	0.744693	-187.406	27.1501	0.00828354	0.0196929	-0.0316315
3728	7	107.557	34.5987	27.0007	-0.00557178	0.0012604	0.000160688
4057	3	171.602	35.3361	29.6264	0.0154766	0.0247969	-0.0067831
3724	3	107.692	36.1213	29.6489	-0.00630879	-0.00862668	-0.00282809
722	3	0.435154	7.68997	25.883	-0.0151677	0.0236241	0.0247984
3722	7	106.799	34.8636	28.2649	-0.000909071	0.00482286	0.0047336
3723	3	107.852	34.4076	29.9442	-0.0115205	-0.0168314	0.0132051
727	3	0.583482	5.75218	27.18	0.0377262	-0.00685375	0.0122597
4053	7	170.18	33.5867	31.3013	-0.00361832	0.00108645	-0.000727777
2315	3	72.6206	165.545	27.7847	-0.0309972	-0.0102825	0.00568628
545	3	0.756133	-189.24	27.1881	0.00499266	-0.00826218	-0.0332567
3726	3	106.316	33.9424	28.6601	0.00911972	-0.0078729	-0.000655321
2310	6	71.6368	165.566	29.612	-0.00267489	0.000344249	0.00345407
3725	3	106.171	35.7622	28.2049	0.000201127	-0.00368507	-0.0187643
4046	7	170.555	35.9325	31.3779	0.00371238	0.00446306	0.00503105
2503	3	106.155	-89.7228	25.5603	-0.0206583	-0.0151684	0.00626346
543	7	0.847323	-188.353	26.5594	-0.00370793	0.00175929	-0.00289237
1630	3	105.606	224.326	32.9562	-0.00190662	-0.00113636	0.00421945
542	6	2.09424	-188.386	25.8206	0.000881046	0.00231081	0.00402654
3731	3	107.494	33.5655	26.7651	0.013037	-0.00448084	0.0148431
4058	3	172.708	35.4235	31.0965	-0.004536	-0.00222073	-0.0115566
4054	7	171.682	35.1625	30.6936	-0.00545615	-0.00294259	0.00053529
4051	3	169.613	34.7014	32.9852	-0.025501	-0.0108646	-0.0216203
3721	7	107.899	35.1917	29.2495	0.00600966	-0.00233365	0.00411858
2311	7	70.6338	166.425	30.0451	-0.000444549	0.00639288	0.0032141
2313	3	69.6638	165.969	29.8562	0.00189889	0.0128501	0.000653502
2502	3	104.285	-88.6644	25.3708	0.00780303	0.017674	-0.023047
4048	3	170.995	36.6367	32.1182	0.00665171	0.00249021	0.0106833
1631	3	106.784	225.559	32.8432	-0.000176559	-0.0152045	0.00575014
2314	3	70.8375	166.471	31.1038	0.00175664	0.0264048	-0.00121208
4049	3	170.061	36.5303	30.653	0.0152002	-0.0146832	0.0109978
3718	3	139.914	197.604	32.7207	0.00971848	-0.00304201	0.00862237
410	3	34.7507	-56.3341	31.9245	-0.0100783	-0.00295824	-0.0159453
813	3	-233.64	-95.364	27.1975	0.00128709	0.0242103	-0.0124069
2316	3	73.5545	166.085	29.17	0.00927207	-0.0100596	-0.00026518
2504	3	107.21	-88.3405	25.0534	0.01595	0.00197976	0.0149742
3785	3	73.5766	3.89544	40.7685	-0.0118084	0.00415018	-0.0206146
409	3	35.0229	-57.0822	33.9352	0.00418089	-0.0108459	0.0331602
1433	7	137.449	-123.35	37.6465	-0.00624091	0.00299516	-0.00181687
1437	3	139.44	-123.33	38.5123	-0.0153975	-0.00801294	0.0105588
1639	3	105.974	226.67	34.6837	-0.0146183	-0.00559389	-0.0304091
1636	7	105.707	225.619	34.7733	-0.00260346	-0.0114249	0.00122962
1640	3	104.58	225.633	34.7959	-0.00526156	0.00795343	0.0292562
3717	3	140.504	197.675	34.2504	0.0226173	-0.00578845	-0.0240704
1442	3	138.668	-121.69	39.914	-0.00565703	0.00492349	-0.0148308
1638	3	106.965	223.301	36.2299	0.00916416	0.0140907	0.000602538
1436	3	137.954	-123.24	36.6606	0.0217921	0.00497704	0.00653874
2833	3	36.3869	-31.6505	39.2706	-0.00472647	0.00288091	0.00355478
1634	6	106.253	225.118	35.9795	0.00878694	-0.00852179	0.000779701
1438	3	138.464	-124.489	39.2399	-0.0176262	-0.0215945	0.0210256
1632	3	108.264	223.769	33.8298	0.0101921	0.00988996	0.00902409
1434	7	138.411	-123.513	38.8096	0.0042628	-0.00127291	-0.00794638
1637	3	108.118	224.611	35.9998	0.0151802	0.00647791	-0.014967
1440	7	137.95	-122.432	39.7033	0.00113246	-0.00137467	0.000400308
3781	7	73.8998	2.9908	40.1936	-0.00811687	-0.00139342	-0.00595593
1435	3	136.846	-124.237	37.5635	0.0328511	-0.0126172	0.0114875
1443	3	137.822	-122.924	40.6345	0.0221882	0.00396397	0.0122143
1072	3	67.8056	-222.597	40.6457	0.00986939	-0.00411281	0.00706516
3440	3	-27.3094	5.94971	41.0343	0.0255997	-0.00626286	-0.00182185
3439	3	-27.0043	5.74863	39.4163	0.0177699	0.022289	0.0116602
1635	7	107.194	224.174	35.6675	0.00509062	-4.8227e-05	-0.00156135
3436	7	-27.2385	6.53993	40.1521	0.00348126	0.000671817	0.000279856
1444	3	136.625	-121.352	37.1464	-0.0029136	0.00274485	0.0184941
1441	7	136.546	-122.17	37.9806	-0.00343665	-0.00342929	0.0051258
2747	7	-32.4916	31.9135	35.5601	0.00158476	-0.00514515	0.00222561
406	7	34.0229	-56.7373	33.8978	-0.000666929	-0.00383755	-0.00511912
1439	6	136.698	-121.753	39.3102	-0.00226199	0.00286374	0.00689401
2541	3	239.675	103.279	37.9759	0.0152971	0.00404436	0.00437667
2751	3	-31.9676	32.847	35.8745	-0.0147835	-0.000609034	0.00860528
408	3	34.0214	-56.2293	34.8629	-0.0330365	-0.0092532	-0.00196713
1628	7	106.303	224.859	33.567	0.000839223	-0.0101391	-0.000934528
3435	7	-28.5511	7.27637	40.0807	-0.000977938	-0.00982002	0.000513201
3784	3	73.1016	2.22679	40.3046	-0.00222165	0.0130993	0.0127177
1629	7	107.233	223.8	34.2222	0.00473283	-0.00132892	0.0036491
3437	3	-29.2637	7.14552	40.9058	0.0206163	0.00841803	0.0222172
1633	3	106.934	222.768	33.9211	0.0190209	0.00686253	0.00258869
2750	3	-32.3247	31.8755	34.4773	-0.0168336	-0.00837289	0.00100412
3715	7	140.254	198.341	33.4667	0.00927418	0.00622361	0.00253541
3438	3	-29.0149	6.9928	39.1501	0.00892238	-0.010459	-0.00394
3779	6	74.0514	3.17022	38.7601	0.000313179	0.00173746	0.00657917
5083	4	-201.72	98.5545	-5.98394	-0.00296923	-0.00428181	-0.000951247
4392	4	-98.745	2.78224	-2.44841	0.00303404	-0.00134247	-0.0111622
5116	4	-200.332	96.1067	-6.03909	0.00535922	-0.00337752	-0.00142153
4761	4	-96.6528	-25.403	-2.60241	-0.000212759	0.00223924	0.00209239
4745	4	-97.3925	-24.1914	-2.53233	-0.000103472	-0.00189991	-0.00655668
4777	4	-97.3321	-26.6657	-2.57737	-0.00336758	0.00383162	0.00754604
5035	4	-202.469	102.2	-6.15201	0.00396978	0.000563542	-0.00364076
5052	4	-200.364	101.036	-5.99376	-0.00273978	0.00248316	-0.0124306
5100	4	-199.586	97.3559	-5.9974	0.000775887	-0.00132559	-0.00823388
4793	4	-96.6398	-27.8699	-2.53302	0.00684907	0.00672601	0.00649187
4410	4	-95.2236	1.48427	-2.53729	-0.00626947	0.00405336	-0.00125163
5068	4	-199.648	99.8428	-5.8794	-7.63161e-05	-0.00251759	0.0136993
4762	4	-95.225	-25.3943	-2.60291	-0.0015137	-0.00797278	-0.00795293
5084	4	-200.328	98.6048	-5.89566	0.00145772	0.00111516	-0.00121257
5115	4	-201.733	96.0748	-6.08002	-0.0017656	-0.0049801	0.00297302
4760	4	-99.506	-25.4491	-2.48365	0.00195339	0.00504682	-0.00539779
5036	4	-199.613	102.266	-6.03009	0.00623505	-0.00245637	0.0015536
4792	4	-99.4646	-27.8405	-2.50674	-0.000469622	-3.33208e-05	0.00457331
4407	4	-100.854	1.4724	-2.5432	-0.00471086	0.0132489	-0.00586376
5053	4	-197.494	101.044	-5.82376	-0.00476637	-0.00231108	-0.00331804
5069	4	-198.194	99.814	-5.80959	-0.00241047	0.00761325	0.00572045
5101	4	-198.151	97.3716	-5.86787	-0.00299278	-0.0124367	-0.00354465
5085	4	-197.472	98.6158	-5.81401	-0.00749184	-0.00270419	0.00535058
4409	4	-96.6193	1.54815	-2.47557	0.00353102	-0.00780585	-0.00741795
5099	4	-202.413	97.3008	-6.07671	0.00144113	0.013725	0.00276743
4393	4	-97.3324	2.7441	-2.53986	-0.0013746	0.00151073	0.000886453
4744	4	-98.8055	-24.2397	-2.5311	0.000641302	0.00557898	-0.00400532
5067	4	-202.472	99.768	-6.05102	0.000285281	-0.00421178	-0.00724491
5051	4	-201.769	100.997	-6.04598	0.0050961	-0.00225368	0.00338888
4775	4	-101.602	-26.6457	-2.61234	0.00264235	-0.0035591	0.00590861
4776	4	-98.768	-26.6488	-2.54689	0.00759159	0.00184466	-0.00315154
4791	4	-100.911	-27.8301	-2.52891	0.00314285	-0.00449344	0.00410417
5037	4	-198.205	102.294	-5.90665	0.000773846	-0.00327103	-0.00407538
4794	4	-95.2009	-27.8741	-2.48691	-0.00353678	-0.00422148	0.00129942
4408	4	-99.4575	1.49895	-2.45806	0.0033689	0.00807241	-0.00542856
4759	4	-100.874	-25.4194	-2.57672	-0.00690275	0.00615096	-0.0019244
5117	4	-197.503	96.1305	-5.95577	0.00109157	0.00167114	-0.00154134
4391	4	-101.57	2.73379	-2.56554	-0.00750739	-0.00208148	-0.00441022
4743	4	-101.54	-24.218	-2.46428	-0.00701398	0.00131782	0.00216241
4424	4	-98.6956	0.259785	-2.38815	0.00529558	-0.00600959	0.0024745
4423	4	-101.542	0.267238	-2.53077	0.0115055	0.000376012	0.00188049
4425	4	-97.3133	0.299272	-2.45799	0.00766905	-0.00490685	0.00410294
5021	4	-197.474	103.468	-5.95737	-7.33265e-05	0.00497817	-0.00310427
5020	4	-200.324	103.456	-6.04983	-0.00186046	0.00678713	-0.00543097
5019	4	-201.708	103.434	-6.20032	0.0080604	0.00506043	0.00424944
1280	3	139.739	102.672	-0.0272051	-0.0253002	-0.0110634	0.000244909
866	3	244.256	109.379	0.716192	0.00812212	0.0227112	0.0126859
872	3	243.57	107.323	4.07861	-0.0237075	-0.00291019	0.00404167
971	6	136.486	-83.7704	0.252922	0.000699768	0.00413349	-0.0044422
3143	7	308.924	-21.3174	5.5031	-0.00416414	-0.000490607	-0.00923287
870	3	242.701	106.65	0.732029	-0.0323711	0.00261388	0.00324692
871	3	242.285	108.322	0.42973	-0.0342685	-0.0212293	0.0047682
3141	3	307.43	-19.776	5.53039	-0.00252774	0.0118363	-0.0159741
969	3	137.077	-85.5979	2.75219	-0.00294987	-0.00155812	-0.000912482
868	7	242.84	107.689	1.07073	-0.00606965	0.00182319	-0.00548131
1314	3	101.988	110.972	5.94801	0.0303279	-0.010837	0.0208431
972	7	137.291	-84.7655	0.84315	-0.00414309	0.00782682	-0.00263912
4322	3	102.402	-86.6191	4.91768	0.0176298	0.00563482	0.0130257
3147	3	311.068	-19.9094	7.15658	0.0119067	0.0141783	-0.00824176
110	3	105.159	-17.3187	0.3477	0.00696155	-0.0190546	-0.0184182
3139	3	309.701	-18.2544	6.35117	0.000747884	0.0352166	-0.00398279
109	3	104.922	-17.146	2.15212	0.00750201	0.0135426	-0.0155423
967	3	136.019	-83.0457	3.36836	-0.0196421	0.00498082	0.0124943
869	7	243.319	108.098	3.41532	-0.000132139	-0.00197027	0.00238208
107	7	104.832	-16.6295	1.1741	-0.00206274	-0.00211201	-0.000859331
975	3	138.349	-84.9071	0.608172	-0.0180792	-0.0226893	0.00609355
618	3	73.0041	-23.8466	6.58327	-0.0467563	-0.0211427	-0.00450372
974	3	136.822	-85.6523	0.54522	0.0346367	0.0302153	-0.00956823
3144	7	309.995	-20.1392	7.25335	0.00566966	-0.00514685	-0.00363299
3136	7	309.05	-19.0664	6.62829	-0.00545895	0.00818277	0.00293877
3137	7	308.501	-19.8247	5.43967	-0.00919797	0.00285681	-0.000137354
966	7	137.2	-84.6056	2.34709	-0.0044588	-0.00164068	-0.00390943
867	6	242.334	107.85	2.42737	0.00252779	-0.00207824	0.00685405
862	7	244.279	108.388	1.11426	0.00362948	-0.00825847	0.00686185
119	3	102.66	-16.3735	1.60653	0.0123141	-0.0144589	-0.00735904
3145	3	309.51	-21.4824	4.63968	0.00911602	-0.00336337	0.0148771
3146	3	308.196	-22.1319	5.71806	0.00694594	0.0268198	0.020048
965	7	135.918	-83.77	2.51284	0.000697275	-0.00724061	0.00643847
3140	3	308.756	-19.3416	4.42399	0.00456376	0.00471509	-0.0111822
970	3	138.119	-84.1761	2.77355	0.0112375	0.00126065	-0.0063581
4095	3	68.4734	-52.4394	6.84584	0.00280278	-0.00951729	-0.00891687
3138	3	308.182	-18.7096	7.23769	-0.0110548	-0.00316637	0.0115589
873	3	242.98	108.9	3.99264	-0.00659209	-0.00258127	0.020801
3142	6	309.821	-21.4196	6.62814	-0.00122581	0.000323064	0.00351491
1279	3	138.814	103.702	1.13085	-0.0119767	0.0160967	0.00965986
115	7	103.438	-16.0905	0.781231	-0.00423843	-0.00507632	0.00419259
2380	3	6.27352	47.1709	6.3275	-0.000342838	0.0136231	-0.0177524
4321	3	102.894	-87.2554	6.39828	-0.00771405	0.00179908	-0.000615722
1289	3	140.578	103.399	2.56224	0.00105356	-0.0177808	0.0229467
977	3	135.873	-82.0805	1.20299	-0.0099082	-0.00157865	0.0150257
3926	3	103.482	-113.404	15.5464	-0.0402746	-0.0149354	-0.0202026
2069	3	34.439	14.7473	13.0707	0.000396804	0.00722421	-0.0131304
2355	3	139.814	-150.945	13.3709	-0.0123078	0.00575069	0.000560578
3148	3	309.783	-20.2571	8.31469	0.00294875	-0.0115605	0.015904
3921	3	105.216	-114.772	14.9638	0.0114742	-0.021243	-0.00393042
3033	7	175.111	-81.413	11.4943	0.00148014	0.00251358	-0.00484997
2343	7	139.713	-149.199	12.0709	0.00152112	0.000643733	-0.00665067
2065	7	34.4648	14.6449	12.0347	-0.00993183	-0.000291229	0.000207814
2067	3	34.8627	11.7211	11.2257	0.00936886	-0.0170775	-0.0169497
2354	3	140.663	-149.451	13.9521	0.0124761	-0.00261477	0.0184885
3035	3	173.53	-80.5555	12.6212	-0.00200005	0.0162048	0.010032
3039	7	175.353	-80.8566	10.1303	-0.000688618	0.000623977	-0.00697503
2351	7	140.426	-150.082	13.1099	0.00335467	-0.00639609	0.00485752
3916	7	104.389	-116.613	15.7776	0.00120376	-0.00760508	-0.0040477
3925	3	102.434	-114.563	14.6529	0.0316909	-0.0123594	-0.0298094
2344	7	140.664	-149.099	10.8963	-0.000226715	-0.000539821	-0.00297803
594	6	238.217	136.897	13.3758	-0.00139945	-0.00039413	-0.00172285
3917	7	104.343	-115.335	14.9407	-0.00410224	0.000627425	0.00878848
2345	3	138.719	-149.487	11.9268	0.0152724	-0.026378	-0.00970369
1348	6	108.154	12.6393	14.6057	0.000916187	0.00519041	0.002948
2064	7	34.7418	12.7009	10.7655	0.00915288	0.00803379	-0.00318916
2066	3	35.2571	12.8091	9.82332	-0.00962695	0.0212491	0.0168528
2353	3	142.003	-150.773	10.4871	-0.0182841	-0.0136352	0.0173105
3920	3	104.261	-115.654	13.9448	0.0156351	-0.0191206	0.00149525
3042	3	176.401	-80.5797	9.97902	-0.00640756	0.0263207	0.0212609
3036	3	174.446	-82.2851	11.4186	0.00412778	0.0113123	0.0125935
1354	3	108.167	10.7053	15.2871	0.0218271	0.0127844	0.022373
2063	6	35.3721	13.6583	11.5951	0.00353925	-0.00597044	0.000631937
3037	3	175.986	-81.6776	12.0469	0.0117432	0.00291508	0.0127648
2349	6	141.567	-150.67	12.5151	-0.00463699	-0.00776024	-0.00463286
3923	7	103.194	-114.508	15.4527	0.00868035	0.00297632	-0.0020267
3032	7	174.526	-80.2504	12.2431	0.0042329	0.00651868	0.00562488
2346	3	139.546	-148.144	12.376	-0.013074	0.022936	-0.0190129
2348	3	140.225	-149.412	9.91791	-0.0157465	-0.00715523	-0.0170213
596	7	237.839	135.716	14.1545	0.00338708	0.00441746	-1.04479e-05
598	3	237.632	137.075	11.4362	0.021203	-0.0123926	-0.00639238
3919	3	104.18	-117.634	15.3496	-0.0196516	-0.00746739	0.0123662
2068	3	34.8682	15.6661	11.7876	-0.0131066	0.0119756	0.0179631
3041	3	174.987	-81.4739	9.32545	-0.000149012	0.00309859	0.0233181
2350	7	141.815	-150.016	11.2561	0.0021489	-0.000319769	-0.00818619
1352	3	108.062	14.3521	15.8378	-0.0129687	-0.00887798	-0.000936016
599	3	237.924	135.731	15.2397	-0.00996914	0.00556313	-0.00666273
2347	3	140.861	-148.036	10.8047	-0.0182833	0.0172288	0.00504311
3918	3	105.489	-116.595	16.0484	0.0127758	0.020321	-0.01605
3034	3	175.168	-79.9058	13.1112	-0.00864352	-0.00858556	-0.00313935
3321	3	34.7692	135.505	9.09781	0.00143696	-0.0200782	-0.0228034
3412	3	73.541	77.8576	18.5091	-0.0119852	0.0240837	-0.0122524
4197	7	106.799	14.2054	24.5927	-0.00474469	0.00336537	0.00580181
3529	3	141.685	-48.4253	20.6666	0.0110883	-0.000387121	-0.00705505
4190	7	104.625	15.1449	23.9156	0.00118345	-0.00482383	-0.010296
3414	3	73.8899	75.0287	17.7895	-0.00179498	-0.0116787	0.00828043
3163	7	136.151	75.6807	22.5776	-0.00415746	-0.00285235	0.0024142
3411	3	72.7555	76.8856	17.0189	-0.00787925	-0.017277	-0.00446914
3166	3	136.381	76.725	22.3924	0.0106781	0.025498	-0.00457955
3169	7	137.324	74.7307	22.1426	-0.00674303	0.00662028	-0.00636555
4191	3	105.78	13.6661	22.7799	-0.00232284	-0.00336294	0.00916769
3420	3	71.3571	78.0766	19.3297	-0.00137026	0.0116017	0.0138818
3417	7	71.4473	77.1046	18.7033	0.00200025	-0.00301784	-0.00050314
4192	3	104.994	13.0799	24.2708	-0.00780073	-0.0061301	0.019552
3192	3	104.501	40.1558	19.0534	-0.0100468	-0.0306995	0.006642
3924	7	103.385	-116.365	16.8837	0.00377539	0.00314705	-0.000842187
3568	3	68.6483	-49.6564	19.0898	-0.0194753	-0.00386406	0.00481583
3927	3	102.545	-117.039	16.763	-0.00219386	0.0044831	-0.0044333
2501	3	105.04	-87.2078	24.7167	-0.0217511	0.00514013	0.00574644
3421	3	70.5817	77.1183	17.987	-0.0159663	-0.0204835	-0.0152415
3171	3	138.237	75.3227	21.9306	-0.0150713	0.0221656	0.0264605
3418	3	73.0715	75.1549	20.5043	0.00484619	0.0127815	0.00359828
3409	7	72.8874	76.9635	18.0691	0.00275832	-0.00416163	0.00138343
3419	3	72.0929	74.1705	19.3131	-0.0141282	0.0116164	-0.0353646
3410	7	73.5484	75.7252	18.5574	0.00547327	-0.000530745	-0.00574238
3415	6	71.342	75.9937	19.5848	-0.00456949	0.000146179	-0.00221932
3191	3	106.083	40.299	17.4412	0.0249625	0.00534833	0.0224715
3416	7	72.4952	75.1523	19.5385	0.00172939	-0.00126442	0.00476671
3928	3	103.767	-116.351	17.9304	-0.0207911	-0.00863764	-0.00857354
3172	3	137.007	74.2605	21.2269	0.0217893	0.00835543	-0.00470597
3165	3	136.016	76.2188	24.6831	-0.0255775	-0.0262879	0.0139845
3168	6	137.554	73.8452	23.2484	-0.00559703	0.00395545	-0.00837698
336	7	74.3289	72.1183	20.6565	0.00497343	-0.00263405	-0.00309168
3162	7	135.86	75.4326	24.0468	-0.00132257	-0.00263459	0.00620883
3413	3	74.4258	75.8999	19.0978	0.00436253	0.0285832	0.0181315
3922	6	102.853	-114.953	16.7621	-0.00536019	-0.000575077	-0.00157079
340	3	74.5982	72.484	21.6584	0.0229103	-0.0128014	-0.0117361
4194	3	104.436	15.5309	22.8868	-0.0135299	0.00521734	-0.00392322
4189	7	105.515	13.9142	23.8091	-0.00427347	0.00152924	-0.00825916
4201	3	107.707	14.1947	23.9556	0.0291495	-0.00378219	0.00631905
3170	7	136.713	74.1918	24.4146	0.0048352	0.00406861	0.00467662
339	3	73.2816	72.1789	20.5461	-0.0123473	0.00818959	0.010729
3174	3	136.106	73.3821	24.6965	-0.00791378	0.000342295	-0.0078892
4193	3	103.636	14.831	24.2845	-0.00248826	0.0240644	0.00136962
2006	7	-64.0562	-81.8923	28.8753	-0.000754195	-0.00647439	0.00712587
2309	3	71.1014	168.543	30.0563	0.00968084	0.0157574	0.00533591
3710	3	140.492	201.087	31.8556	-0.0190705	-0.00356057	0.0123443
3708	7	140.57	200.756	32.9171	0.00671371	-0.00473452	-0.00787633
4195	6	106.712	15.5478	25.116	0.00180086	0.00570841	0.000818786
476	3	68.331	110.731	27.7881	0.0255811	-0.0057433	0.0335717
2005	7	-63.0087	-81.5292	29.8863	0.001585	-0.00619682	-0.0100299
2007	3	-63.4245	-80.6346	30.4185	-0.0172197	0.0254912	-0.00184759
2015	3	-65.7759	-82.87	29.6368	0.0087235	-0.0269762	0.0135783
2010	3	-64.7929	-81.1047	28.8565	-0.027903	-0.00849774	-0.0093354
2008	3	-61.9689	-81.2932	29.4731	0.00806852	0.0110668	-0.0172533
2012	7	-64.7328	-83.196	29.4235	0.00235268	-0.0148056	-0.00160929
2013	7	-63.0213	-82.6811	30.8737	-0.00019744	-0.00181063	-0.00311602
3173	3	137.399	74.5358	25.2155	-0.00141444	0.0238864	0.00538372
2304	7	72.1412	167.49	28.438	-0.00418503	0.00663729	-0.00426285
2016	3	-62.0626	-83.1622	30.7342	0.00478574	-0.0150518	-0.0189963
2011	6	-64.1145	-83.5151	30.6495	0.00413517	0.00364741	0.00204897
2306	3	72.9405	168.176	28.5806	0.015424	-0.00893482	-0.0169154
2439	3	35.4521	46.1365	32.883	0.00764407	-0.0104435	0.00936355
2009	3	-63.4898	-82.1533	27.9955	-0.00515329	-0.02978	0.0167702
2017	3	-63.1335	-82.2488	31.9533	0.00264788	0.0170744	-0.0128991
3709	7	141.186	199.345	32.8551	0.00879262	0.00421858	-0.00250947
3720	3	138.49	200.922	32.8303	-0.00205621	-0.00358354	0.010868
2308	3	70.0461	168.14	28.6918	-0.00462296	0.022748	-0.015608
2438	3	34.4582	44.5993	32.745	-0.00803339	-0.0127308	-0.000796663
4200	3	106.899	13.5538	25.3597	-0.00341717	0.00908112	0.0112535
2014	3	-64.7384	-84.0715	28.8019	-0.0264926	0.00247548	-0.0153237
2307	3	72.0269	167.61	27.3322	0.00742733	0.0057764	0.0308122
2305	7	70.9089	167.725	29.2646	0.00528704	0.000904032	0.00136382
3713	3	141.445	199.016	31.8403	-0.0123234	-0.000922524	-0.0017751
2368	3	6.74581	16.2244	31.5691	-0.00120152	0.00758802	0.00836137
729	3	-0.140567	8.75397	29.1967	-0.0164321	0.0315474	-0.00184699
472	7	68.0364	111.329	28.6279	0.00776597	-0.00440604	-0.0014062
475	3	68.9729	111.609	29.2656	-0.0108689	0.011595	-0.0137945
411	3	34.0594	-54.9726	32.8333	-0.00602909	-0.00163035	0.000890269
2923	7	206.868	-50.0791	39.3508	-0.00679065	0.00174339	0.00574512
2921	6	207.305	-48.7213	39.5199	0.00275583	-0.00108301	0.00822488
3714	6	139.04	199.075	33.7906	8.71606e-05	0.000162591	-0.0017178
2540	3	237.946	103.654	38.3158	-0.000114988	0.000601128	0.00575225
2539	7	239.3	104.319	39.9119	-0.00251951	0.000356916	-0.00167934
2545	7	239.818	105.741	39.965	-0.00415058	0.00166531	0.00964872
2538	7	238.969	103.933	38.4523	-0.00369654	0.00313747	-0.00648064
2919	3	209.797	-50.0711	38.2386	-0.0062669	0.00226571	-0.0308739
2920	3	209.84	-50.131	40.0877	0.0191846	0.000107755	0.00528161
2918	3	208.192	-51.4544	38.2074	0.00406743	-0.0219205	-0.000666283
2927	3	206.345	-50.4222	40.2645	0.00830441	-0.0131088	-0.00830576
3716	7	139.224	200.504	33.4814	-0.0070194	0.00465383	0.0036852
2483	3	102.678	-16.3133	40.3572	0.00598181	0.00731892	-0.0264547
2546	7	239.035	105.259	37.7072	-0.00518627	0.00139029	-0.00249676
2547	3	240.895	105.747	40.203	0.00515088	-0.00805519	-0.0185821
2915	7	208.073	-50.8971	39.1746	0.009662	0.00491701	-0.000183084
3446	3	-28.6086	9.14367	39.1246	-0.00339304	0.0162158	-0.0118785
2550	3	238.114	105.535	37.3726	0.0168911	-0.00212284	-0.00813654
2442	7	35.1934	45.1862	35.9075	-0.00848506	-0.00522089	-0.000950597
3719	3	139.263	201.027	34.3755	0.0282982	-0.0215694	0.00292796
2917	3	208.102	-51.6315	40.0166	0.0163117	0.0102145	0.0135332
2446	3	35.9449	45.7388	36.4982	0.00414044	-0.0033351	-0.00535224
2478	3	102.79	-16.3989	37.9991	-0.0057474	-0.0146736	-0.0128289
2440	6	33.9928	45.8687	35.6664	-0.0034964	-0.0055788	0.00268083
2549	3	239.85	105.249	36.9794	-0.012075	-0.0271777	0.00488573
2916	7	209.215	-49.9111	39.1863	0.00625509	-0.00174491	0.000879642
2922	7	208.641	-48.4671	39.4034	0.00181687	-0.00149177	0.000938947
2436	3	36.7482	45.1033	34.3783	-0.00640871	-0.00753062	-0.0121764
2548	3	239.373	106.34	40.8049	0.0138929	0.0150982	-0.0190867
2926	3	206.171	-50.2076	38.5518	0.000225536	-0.0086307	-0.000249164
3443	7	-28.2554	8.7498	40.1128	0.00570896	0.00747037	-0.000839542
2544	6	239.558	106.264	38.6449	-0.00487938	0.00473209	0.00451303
2434	7	35.7395	44.7275	34.5256	-0.00801969	-0.00708784	-0.00137429
3447	3	-28.5154	9.47855	40.8854	-0.00233015	-0.0254537	0.013218
2924	3	208.931	-47.7296	38.6594	-0.0194367	0.024637	0.000591393
2445	3	35.0316	44.2708	36.5224	0.0347037	-0.00902438	-0.00744017
2437	3	35.8662	43.6487	34.3919	0.00335859	0.00260615	-0.0109471
3711	3	141.096	201.577	33.4779	0.016213	0.0136598	-0.0107087
2366	3	6.11822	13.5861	33.7741	-0.0135207	-0.00276347	-0.0263753
3083	3	37.5012	47.456	33.5327	0.00818983	0.00273055	0.0154985
2435	7	34.8592	45.3362	33.4417	-0.000662127	-0.00270763	-0.00135331
2543	3	238.367	104.195	40.401	0.0150039	0.0170575	-0.0164019
2925	3	209.078	-48.2029	40.3131	-0.00893287	0.0064619	-0.0168655
2542	3	239.937	103.582	40.3877	0.00785453	-0.0159535	0.00544622
3712	3	142.129	199.478	33.4293	0.000544813	0.0199591	-0.00827152
4695	4	-100.917	-20.5454	-2.67509	-0.00760054	0.00220429	0.00453485
4988	4	-200.322	105.907	-6.14086	-0.00131247	0.00301099	-0.000122689
4712	4	-98.7839	-21.8306	-2.59877	-0.00165597	-0.00228309	0.000440433
4666	4	-95.2688	-18.0952	-2.71745	0.0022544	-0.00750213	-0.00952498
4939	4	-202.433	109.545	-6.35099	-2.44658e-05	0.00589021	0.00502425
4989	4	-197.478	105.868	-6.05151	0.00090896	6.90928e-05	0.00922288
5004	4	-199.603	104.653	-6.06241	-0.00344655	0.0008086	-0.00444635
4698	4	-95.2399	-20.5012	-2.57268	-0.00312189	0.00605931	0.00350836
4971	4	-202.401	107.122	-6.2567	0.00210806	0.00217535	0.00120193
4973	4	-198.192	107.128	-6.11138	0.0110133	0.00126676	0.00462516
4680	4	-98.822	-19.3366	-2.68447	-0.00466326	0.0088691	-0.00420962
4665	4	-96.6688	-18.0873	-2.69423	-0.000854739	0.00259741	-0.00799673
4923	4	-201.735	110.784	-6.38887	-0.00290483	0.00288748	0.00206175
4713	4	-97.3836	-21.7367	-2.59372	0.00339925	0.00069622	0.000809469
4681	4	-97.3905	-19.2921	-2.65567	0.00467314	0.00526192	0.0065149
5005	4	-198.205	104.701	-6.00607	-0.00275978	0.00467234	0.00223535
4647	4	-101.604	-16.8371	-2.79001	-0.00519142	0.00319296	0.00141726
4925	4	-197.504	110.807	-6.102	-0.00630622	-0.00354023	0.00232495
4955	4	-201.691	108.359	-6.29367	0.00285175	0.00321117	0.0010941
4696	4	-99.5333	-20.5985	-2.62838	-0.00235502	-0.00106427	0.0044536
4941	4	-198.219	109.572	-6.15036	0.00451754	0.00633209	-0.000564337
4730	4	-95.2159	-22.9269	-2.45965	0.0046837	0.00420314	-0.00397164
4987	4	-201.697	105.914	-6.22971	-0.00684142	0.00281829	-0.00248459
4649	4	-97.338	-16.8751	-2.73271	-0.00159662	-0.000728465	0.0106445
4679	4	-101.603	-19.3117	-2.68769	0.00449605	-0.00237893	-0.00171799
4940	4	-199.628	109.588	-6.22291	-0.000103237	-0.00190538	-0.00396714
4663	4	-100.903	-18.0713	-2.74111	-0.000128634	-0.000380387	0.00325671
4924	4	-200.35	110.814	-6.24821	0.00490672	-0.00471318	-0.00117983
4648	4	-98.7307	-16.8652	-2.73486	-0.00508559	0.00431045	0.00322331
4957	4	-197.454	108.344	-6.10857	0.00244019	-0.00335855	0.00360609
4697	4	-96.673	-20.5152	-2.63884	-0.00526641	-0.00776185	-0.00358518
118	3	103.108	-16.5182	-0.183177	-0.00672419	0.018081	0.00341528
4972	4	-199.581	107.111	-6.18046	0.00258568	0.00180896	0.00116784
4956	4	-200.277	108.329	-6.28259	0.00192511	0.00434035	-0.00306671
4664	4	-99.503	-18.0682	-2.67616	0.00135657	0.00552277	0.00103424
5003	4	-202.379	104.705	-6.19524	-0.0010258	-0.00502413	0.000732721
4711	4	-101.544	-21.784	-2.5754	-0.00437236	0.00193996	-0.00175998
4727	4	-100.889	-22.9853	-2.5148	-0.0070417	-0.000913925	0.000755118
4728	4	-99.5029	-23.0231	-2.54781	0.00112334	-0.00579979	0.00173925
4729	4	-96.6698	-22.957	-2.55235	0.00316927	-0.00883449	0.000725148
1084	3	-66.3045	-9.94308	6.21877	0.0153011	0.00321203	-0.0296924
505	7	-62.9856	20.9048	5.02449	-0.0100978	0.00192663	-0.00811465
652	3	39.408	148.874	0.0454449	0.00842242	-0.00773978	0.0108872
113	6	103.475	-14.686	0.677755	0.002347	-0.00227403	-0.00184912
497	7	-63.8385	19.8643	4.36442	-0.00232432	0.0122705	0.0058913
1402	7	274.461	-8.79503	0.925897	0.000701879	0.000611142	0.0037772
503	6	-62.9909	20.604	6.42947	0.0020462	0.00702781	0.00137989
1397	3	274.024	-10.7284	1.91995	-0.00258663	0.00725846	0.0076217
2803	3	102.172	-267.739	2.35289	0.0306285	0.0167284	-0.0066062
499	3	-64.6735	20.3954	4.01431	0.0147151	0.0156997	0.00962923
1094	3	-66.5651	-9.79456	4.13193	0.0145045	0.0242607	0.0157548
504	7	-63.5877	19.3916	6.746	-0.00466647	0.00845424	0.00167875
509	3	-63.3246	21.8575	4.76607	0.0204345	0.00843997	0.0232283
507	3	-64.4371	19.5812	7.43561	-0.013083	0.00961138	0.00761927
1093	3	-66.991	-8.15715	4.04318	-0.0112484	-0.000452361	-0.0177963
114	7	104.819	-14.2205	0.853777	0.00336227	0.0013142	0.00213692
108	7	105.637	-15.4248	1.29989	0.000321223	0.00577083	-0.00726317
1398	3	271.877	-10.163	2.00595	-0.00654749	-0.0163292	-0.0217194
2375	6	6.3217	48.9955	5.49084	-0.00360931	-7.84838e-05	-0.00324834
1401	7	272.198	-8.21223	1.02661	0.00348209	0.000913081	-0.00485442
117	3	104.774	-13.4258	1.59692	0.0177481	-0.00405782	0.0144073
1085	3	-66.6257	-8.26113	6.48224	0.00174176	-0.00206054	-0.00862209
648	7	39.7297	148.371	0.937861	0.00334827	0.00927568	-0.00445475
506	3	-62.9415	18.715	7.27357	-0.0278908	-0.0114659	0.00461617
501	3	-64.155	17.8803	5.07648	0.00233373	-0.00797329	0.00433187
508	3	-61.9611	20.827	4.64233	-0.0145495	-0.022942	0.0171227
651	3	39.3928	148.848	1.93415	0.00158299	0.0380324	-0.0125747
1404	3	271.549	-8.00998	0.198822	-0.0044442	0.0406036	0.0064141
1405	3	275.226	-8.72007	1.6731	0.0104102	-0.015673	-0.0148849
502	3	-65.2859	18.9806	5.68408	0.0128397	-0.00831532	0.0225843
1090	7	-67.2142	-9.07979	4.52573	0.000900986	0.00637655	-0.00802229
498	7	-64.2475	18.8892	5.40781	-0.00133665	0.000398388	0.000882909
1395	7	272.326	-9.76532	1.12369	-0.00145809	-0.00499652	0.00355414
1394	7	273.804	-10.1746	0.993788	-0.00466052	0.0013943	-0.00129223
1082	7	-66.9458	-9.16388	6.025	0.00644467	0.0052488	-0.00128123
1306	3	102.762	112.296	7.6307	-0.00992068	0.0329916	-0.0160676
646	6	39.1741	147.057	0.896833	-0.00197625	0.00541346	-0.000790806
500	3	-63.353	19.4745	3.47587	0.0016201	0.00477392	-0.0276982
112	3	106.044	-15.2902	2.30157	-0.0260061	-0.0170902	0.00582636
647	7	40.2322	146.074	0.873779	-0.00135886	-0.00695722	-0.00531034
650	3	40.0785	145.296	0.103159	0.00678203	0.00639092	-0.00501727
649	3	40.1514	145.507	1.80044	-0.0059627	-0.0164853	-0.0216538
988	3	310.502	-103.783	6.85406	0.00773196	-0.0109194	0.000764928
111	3	106.514	-15.5975	0.728225	-0.0129463	0.0221735	0.00309377
2377	7	6.3703	48.1803	6.62653	0.00168008	0.00881484	-0.00324621
2381	3	5.46718	48.4173	7.29474	0.00426533	-0.0198463	-0.00248579
116	3	105.146	-13.7479	-0.0328021	-0.0349131	0.00598833	-0.0183587
2990	3	74.4845	20.4468	7.91092	-0.0155731	-0.0125157	-0.0229271
1399	3	271.775	-10.2009	0.322742	0.00151929	-0.0232629	-0.00578428
1396	3	273.874	-10.8266	0.144471	0.000259561	-0.0122676	0.00640544
2985	3	73.9678	22.0011	9.48519	-0.0211917	-0.000868935	-0.0232442
237	7	69.0532	-43.4478	9.91116	-0.000597638	-0.00066919	-0.00993849
246	3	71.9531	-44.2893	11.0333	-0.000551447	-0.00398006	-0.0274765
2385	3	271.609	-12.5274	15.625	0.00152201	0.0162527	-0.0170708
243	6	70.5134	-42.8886	11.5934	0.0011311	-0.0024924	-0.000563376
29	7	4.2037	81.7831	14.8328	-0.00384253	0.00425765	-0.00168753
3043	3	173.31	-78.7952	11.1896	-0.0139975	0.00217881	0.000305032
3040	7	174.362	-79.095	11.3421	-0.000504062	-0.0005872	-0.00463823
245	7	69.3181	-42.4126	10.9234	-0.00188118	0.000226414	-0.00118313
31	3	3.96393	81.4702	13.8076	0.0128102	-0.0107765	0.0015087
40	3	3.09235	83.4428	15.5042	-0.0200483	-0.0187594	-0.0325886
3289	3	4.05044	22.871	12.5238	0.0200076	0.00316682	-0.0363563
242	3	69.4769	-45.5604	10.5405	-0.00746608	0.0197834	0.0139289
32	3	5.07807	82.5204	14.7444	-0.000607544	0.00537317	0.0194062
248	3	69.4748	-41.4649	10.4053	-0.0100906	-0.0263889	-0.021543
37	7	2.87004	82.3522	15.3316	-0.00717357	-0.00112051	-0.00199707
35	6	2.61886	81.6019	16.5486	0.00144212	-0.00172694	0.00368984
238	7	69.9277	-44.6599	10.2691	-0.00019489	-0.00213729	0.00112409
34	3	4.80935	79.7121	15.202	0.00414861	0.00898307	-0.035675
247	3	70.7818	-44.7801	12.2615	-0.00633919	0.0241045	-0.0100938
2391	3	271.662	-13.6192	12.1382	-0.00247467	0.0100994	-0.00509739
3286	7	4.1339	23.8265	13.0876	0.000281239	0.00613496	0.00565163
244	7	70.8701	-44.2003	11.3059	-0.00293887	-0.00261515	-0.000233804
33	3	5.65458	80.8638	16.0962	0.00562272	0.0148476	0.0030528
241	3	70.4609	-44.8619	9.37577	-0.00632548	-0.00860508	-0.0192032
30	7	4.658	80.6554	15.731	0.00176183	0.00428053	0.00199575
2393	3	271.953	-14.7421	15.488	-0.0180898	0.0246565	0.00262424
239	3	68.0261	-43.7687	10.0469	0.01101	-0.00654158	-0.03639
41	3	2.05604	82.222	14.6212	-0.00857239	0.00594046	0.00329036
3284	3	2.1462	23.2773	13.8406	-0.00088015	0.0182889	0.00644557
240	3	69.2408	-43.0065	8.88227	-0.0316419	0.0043599	-0.0205961
3044	3	174.903	-78.18	11.5262	0.00847754	0.00240526	0.0127712
249	3	68.5225	-42.2288	11.6103	0.00875591	-0.00837801	-0.0083012
987	3	310.873	-103.559	8.52115	-0.0109478	-0.0302739	0.0219693
2982	3	74.2724	20.918	11.5829	-0.0198915	0.0124501	-0.0141445
3038	6	174.752	-79.5574	10.0755	0.00393841	0.00165186	-0.00514636
2630	7	171.789	-74.4039	18.8612	0.000216741	-0.0184208	-0.00490489
4020	7	-61.6485	-43.2179	17.8002	0.00429564	0.00292429	-0.00604142
1603	7	0.905995	20.6261	23.7384	0.00391213	-0.0069179	0.00276731
2636	7	171.916	-73.3681	17.7704	-0.000899809	-0.00285078	0.0036191
2639	3	172.329	-72.3993	18.1503	0.0146271	0.0106536	-0.0122476
3533	7	141.573	-45.7157	22.2205	-0.00458545	-0.00221428	0.010702
4032	3	-61.9344	-42.1351	19.5251	-0.00376175	0.00213848	-0.019664
1614	3	-0.167644	17.9939	22.2566	-0.00831257	0.0133156	0.01196
4023	3	-62.5314	-43.5618	17.2853	0.00652193	0.0190661	0.0186748
1612	3	2.69807	20.2876	22.739	-0.00175887	0.0074814	-0.0126304
1607	3	0.810682	21.4539	23.0454	0.00676023	-0.00625922	0.00182933
1609	7	2.16615	19.7515	23.4919	-0.000114831	0.00471004	0.00614263
4026	6	-61.1142	-40.9453	18.1256	-0.00240477	0.00566752	-0.00320977
2635	6	170.677	-73.1006	17.2193	-0.000700092	0.00310289	-0.00702805
3531	3	139.7	-46.5693	21.4296	-0.0167662	-0.00882411	0.00111475
2629	7	170.338	-74.6128	19.0265	0.00424256	0.0057645	-0.00251199
3530	3	140.743	-47.6189	22.4778	0.00376572	0.0136885	0.00352434
2638	3	172.527	-73.8334	17.0931	-0.0134835	-0.0214784	0.0216938
4022	3	-61.2041	-43.9204	18.5136	-0.00977615	-0.00710133	-0.0100046
4031	3	-63.059	-41.8036	18.4456	-0.00319996	-0.00607147	-0.00418934
38	3	3.94778	80.9637	17.7501	0.0117099	0.019696	-0.00102187
1608	6	1.7751	18.4388	23.1393	-0.00306067	0.00166465	-8.20943e-05
4028	7	-62.0435	-41.9568	18.5271	-0.000563352	0.00266224	0.00114187
3569	3	68.6874	-47.5731	20.1962	-0.0348701	-0.0121814	0.0095437
1610	7	0.321964	18.2984	23.1952	0.0026866	0.00694286	-0.000454771
2633	3	172.138	-75.3068	18.5261	0.0283091	0.00494273	-0.000337242
2853	3	138.638	22.9955	22.5616	-0.0118082	0.00936681	0.0137746
2634	3	172.381	-74.1357	19.7534	-0.00273816	-0.00991451	0.0162715
3528	3	140.652	-47.3712	19.6982	0.0016133	0.022701	-0.0408627
2637	7	169.675	-73.809	17.9245	-0.00323481	0.00660929	-0.00221022
3527	7	140.704	-46.8274	21.7182	-0.00670428	-0.00950566	-0.00327201
2854	3	141.001	22.5073	22.1307	0.0370733	0.0193181	-0.0265065
2855	3	141.429	23.7324	23.227	-0.0244076	0.00535461	-0.00704167
2851	7	140.713	23.5141	22.4418	0.00634251	-0.00314627	0.0075287
1611	3	2.80723	19.7323	24.4051	0.0125738	0.00103868	0.00540321
3526	7	141.396	-47.3961	20.4398	-0.00577558	-0.00749476	0.000350419
1613	3	-0.0165158	17.5179	23.8927	-0.0043156	0.0177289	0.0160781
2631	3	170.012	-74.3011	20.0767	0.0149659	-0.0204841	0.0070913
3536	3	140.987	-44.815	22.2362	-0.0079809	-0.0369666	-0.0147717
1606	3	0.960639	21.0599	24.6453	-0.0281002	-0.0214783	0.016076
36	7	3.5596	80.6064	16.7689	-0.00121458	0.00114812	0.011925
2850	7	139.316	23.8932	22.6578	0.00358834	0.00503529	0.0133516
2632	3	169.987	-75.6964	18.9831	0.0103404	0.0224608	0.00862747
4199	3	105.398	17.0728	24.2791	0.00651461	-0.015555	-0.00683967
2859	3	141.598	23.829	20.5042	0.000730449	0.0197531	-0.000166573
3538	3	142.4	-45.8635	19.2779	0.0129118	0.0363388	0.00512692
3535	3	141.97	-45.87	23.2783	0.0228194	0.0129167	-0.00113365
4196	7	105.419	16.1242	24.8534	-0.00296001	-0.00356899	-0.00165423
39	3	3.15377	79.6871	16.826	-0.0171409	0.00460684	7.72401e-05
4274	7	-29.1008	-106.896	29.0829	0.00481782	-0.00153143	0.00261855
4275	7	-29.7658	-108.401	27.4911	-0.00488465	0.0059755	0.00131653
3078	7	36.2855	50.1584	33.017	-0.00250582	-0.0020478	0.0029251
1235	3	207.836	119.306	26.2607	0.013853	0.0326846	0.0220426
1234	3	206.867	118.285	27.1889	0.0155373	-0.0153923	-0.00234087
4270	3	-29.5562	-109.876	28.978	0.0102035	-0.0231478	0.00674846
637	3	103.187	52.781	31.1613	0.000727576	-0.00634631	-0.00740876
4272	3	-30.3818	-107.713	30.5881	0.00943787	-0.0210746	-0.00175081
4279	3	-30.5467	-108.407	26.833	-0.00374926	0.00909355	-0.0295456
4278	3	-29.0326	-109.095	26.9484	0.0028106	-0.0272895	-0.00686734
3080	3	36.6397	51.1431	32.7767	0.020628	-0.00585021	-0.00404101
3081	3	35.4837	49.971	32.3839	0.00511968	-0.0026153	0.0172816
4271	3	-28.8168	-108.42	30.4808	-0.0286063	-0.0332961	-0.0220892
4268	7	-29.6193	-108.027	29.9143	-0.00810635	-0.00779794	-0.00415807
634	7	102.222	53.2887	30.8714	0.00194457	-0.00544979	0.00267056
628	7	102.435	54.6479	30.1332	0.00913149	-0.00498769	-0.00111963
4277	3	-29.6109	-105.94	29.2709	0.0127596	0.002188	-0.00743681
1231	6	205.791	119.237	25.7675	0.00672369	0.00481078	-0.00142596
4269	3	-31.2114	-109.178	29.0948	-0.00284491	0.00977049	-0.0011094
3077	6	37.4248	49.3253	32.7496	-0.000192447	0.00185836	-0.0021595
629	3	102.249	54.66	28.0006	-0.00665573	0.00671881	-0.0023563
631	3	101.995	55.4656	30.7211	0.000695261	-0.0324403	0.0188444
4267	7	-30.1336	-108.936	28.8623	-0.000858527	-0.000284904	-0.00716712
3938	3	108.207	-173.413	28.4262	-0.00553257	0.0347932	0.0129264
4273	6	-29.2022	-107.119	27.7147	0.000851803	0.00411047	-0.00236843
4198	3	104.79	16.3762	25.7428	-0.00542909	0.0215864	0.0145629
632	3	103.552	54.7464	29.8787	0.00455976	-0.0118823	-0.0018842
1232	7	206.835	119.324	26.7091	0.00747597	-0.003281	-0.000746242
4276	3	-28.1043	-106.747	29.3647	-0.0183735	-0.00687686	-0.00160489
3637	7	104.798	181.614	35.5357	-0.000751309	-0.000492773	-0.00552536
2244	3	4.83377	20.8371	40.4517	0.0074042	0.000284639	-0.0228917
2241	3	2.90446	19.9392	39.9082	-0.0133505	0.00325439	0.015277
3639	3	104.851	181.242	36.5668	-0.0154751	-0.026873	0.0168901
3079	7	37.7642	48.4082	33.8271	-0.00257347	-0.00502296	-0.00422379
228	3	38.692	55.4316	40.7743	-0.00642988	0.0343285	-0.00371936
1880	3	136.415	-169.736	39.8	0.00429699	0.00694252	-0.00574608
2477	3	104.085	-15.2921	38.0382	0.0193598	-0.00151471	-0.00258931
2247	7	3.47786	19.7216	37.9331	-0.00587833	-0.00140275	0.000927742
3082	3	38.7992	48.4713	34.231	0.00555623	0.0189358	-0.00398897
2482	3	103.789	-15.0558	40.5477	0.00833419	-0.0173455	-0.00330014
2239	7	3.60498	19.4486	39.3694	0.00290929	0.0139036	-0.000685467
3071	7	36.8152	48.8503	34.9838	-0.00293884	0.00164928	-0.00159717
2245	6	4.69062	20.3302	37.4776	-0.00732847	-0.00139276	-0.000941084
3640	3	105.68	181.306	35.0534	-0.03559	-0.00159017	-0.0184701
1877	3	136.379	-169.202	37.8522	0.0116316	-0.00741598	-0.0181734
3076	3	34.8716	49.691	34.5507	-0.0260956	-0.017502	-0.00629672
2249	3	5.97315	21.5078	38.6158	0.0164857	-0.0310811	-0.0294813
2246	7	5.67801	20.4684	38.506	0.00354317	0.00041906	0.00267127
2240	7	4.99081	19.94	39.7706	-0.00673833	-0.000488933	0.0029729
3642	3	102.568	182.167	33.412	-0.0235878	0.0207219	0.0056056
2474	7	103.057	-15.4497	38.3522	-0.00533076	-0.00329277	-0.000902708
2480	7	102.883	-15.3048	39.9135	-0.000662124	0.00480936	0.00463802
231	7	36.8639	55.2275	39.7422	0.00742028	0.00010325	0.00353462
3638	7	102.756	182.218	34.4748	-0.00171996	-0.00116244	0.000633363
2248	3	6.50194	19.8578	38.374	-0.00086074	0.00904234	0.00742461
2242	3	3.31245	18.4321	39.4717	0.0255783	0.0105182	-0.00854272
3074	3	37.3496	49.3234	35.7598	-0.00269811	0.0124873	0.000370127
3072	7	35.9087	49.9537	34.4561	0.00530292	0.00360289	-0.00452512
2251	3	2.64945	20.3505	37.7113	0.0117541	0.0227357	0.00983615
2243	3	5.64722	19.2415	40.2081	-0.00275677	0.0314042	-0.023603
2473	7	102.083	-14.3711	37.8447	0.00235984	0.00160545	-0.000440672
3075	3	35.9308	50.8736	35.1056	-0.0153857	0.00522387	-0.00907886
2476	3	102.508	-13.6383	37.139	-0.00472933	-0.0141828	-0.000149217
234	3	36.8805	54.6695	38.8286	-0.00101949	0.00193376	0.00159642
2250	3	3.32233	18.8796	37.2787	0.00170514	0.000306483	0.0064241
229	3	38.8589	55.5629	39.0593	0.0302958	-0.00361199	0.00743246
233	3	36.6034	54.4081	40.4002	-0.00952591	-0.0179857	-0.0101436
3636	6	103.642	181.162	34.8374	-0.000351638	0.00434675	0.00293779
1572	3	209.235	-71.6292	33.2394	0.00373891	-0.000482865	-0.0181722
3073	3	36.1534	47.9469	35.389	-0.0166135	0.0163312	0.0171276
1878	3	135.842	-167.559	38.2558	-0.0139253	0.000835343	0.0268611
1879	3	135.681	-168.292	40.51	-0.0244988	-0.00531111	-0.0105862
2484	3	102.199	-12.7667	39.3574	-0.000395279	-0.00222539	-0.0359208
2964	3	6.86265	23.6944	37.8861	0.0134836	-0.00287455	-0.0237671
4893	4	-197.47	113.291	-6.32969	-0.00799575	-0.00912416	-0.00704356
4909	4	-198.184	112.062	-6.17432	0.00256303	-0.000831639	0.00383924
4535	4	-100.9	-8.25045	-2.77209	0.012065	0.00200207	0.000621119
4859	4	-201.744	115.689	-6.28179	0.0096819	0.00724476	-0.00468801
4829	4	-197.495	118.16	-6.23108	-0.0027221	-0.00273727	-0.00788904
4599	4	-100.875	-13.1357	-2.67363	-0.00395501	0.000787448	-0.010703
4877	4	-198.197	114.485	-6.34361	-0.00344462	-0.00227309	-0.00698056
4583	4	-101.562	-11.9417	-2.66626	0.00456909	0.00552134	0.00737086
4861	4	-197.512	115.716	-6.2999	0.00305403	-0.0115851	-0.00719705
4538	4	-95.191	-8.22563	-2.7773	0.0052244	-0.00459623	-0.00153794
4845	4	-198.188	116.914	-6.27222	0.0118436	-0.00243426	-0.00059177
4876	4	-199.6	114.494	-6.36617	0.0066914	-0.0058026	-0.00533434
4553	4	-97.3391	-9.45512	-2.79797	0.00413773	0.00144348	0.00153641
4584	4	-98.6817	-11.9359	-2.74656	-0.00734647	-0.00246803	0.0141799
4907	4	-202.413	112.01	-6.28212	0.00500764	-0.00349298	0.00808338
4875	4	-202.439	114.452	-6.25329	0.00323534	0.000164879	0.000372996
4568	4	-99.4314	-10.6925	-2.78973	0.00219709	-0.00642057	0.00781811
4602	4	-95.1766	-13.2242	-2.81434	-0.00176422	-0.00464025	-0.00532713
4892	4	-200.284	113.256	-6.30057	-0.00740559	-0.00312895	0.00763204
4843	4	-202.415	116.885	-6.21654	-0.00517159	0.00371893	-0.00425819
4828	4	-200.288	118.147	-6.16934	0.00534576	0.00157175	0.00590262
4601	4	-96.5723	-13.2018	-2.87361	0.000368844	-0.00221386	-0.0101344
4616	4	-98.7095	-14.381	-2.73571	-0.00428663	0.000410711	-0.00187988
4585	4	-97.2984	-11.9967	-2.83175	0.00271055	0.00418787	0.000191977
4891	4	-201.679	113.208	-6.31811	-0.00291969	-0.00675761	0.00820607
4617	4	-97.3212	-14.4318	-2.80375	0.00546683	-0.000165874	0.00566433
4536	4	-99.48	-8.21328	-2.77305	0.000207007	-0.00301163	-0.0102232
4600	4	-99.4179	-13.1624	-2.74004	0.0028777	-0.00328353	0.000334234
4570	4	-95.1673	-10.72	-2.77407	0.00476874	-0.00361602	-0.00115272
4860	4	-200.288	115.722	-6.38307	0.00710059	0.00367437	0.00229071
4844	4	-199.566	116.898	-6.32954	-0.00494257	-0.00181766	-0.00105255
4827	4	-201.697	118.127	-6.12413	0.000550897	-0.00224961	0.00768873
4567	4	-100.865	-10.7034	-2.75576	0.00360847	0.00324116	-0.00239265
4537	4	-96.612	-8.24998	-2.7551	0.00871235	0.00403422	-0.00351522
4569	4	-96.6134	-10.7066	-2.812	0.00640005	-6.44759e-05	-0.000667999
4552	4	-98.7535	-9.44195	-2.8912	-0.00132419	0.00523882	-0.00462141
4908	4	-199.59	112.05	-6.2446	2.3033e-05	-0.0019423	-0.00204676
4551	4	-101.62	-9.47884	-2.74089	-0.00013774	0.00540681	0.00274382
4615	4	-101.529	-14.3881	-2.66878	-0.00209366	0.00382461	0.00119073
4633	4	-96.628	-15.6273	-2.81399	-0.00656381	0.00475683	0.00648041
4634	4	-95.2049	-15.6656	-2.83464	0.00101468	0.00170993	0.00333719
4631	4	-100.843	-15.6185	-2.69617	0.00906551	0.0023	0.00729512
4632	4	-99.4238	-15.6063	-2.73957	-0.00179626	-0.00517487	0.00226361
4811	4	-202.437	119.362	-6.20223	0.00439911	-0.00693895	0.00859315
4812	4	-199.625	119.371	-6.19261	-0.00201571	-0.0014587	-0.00192529
1406	3	275.041	-8.55903	0.0117353	0.0179855	-0.00512937	0.000328904
3892	3	70.6245	-3.05213	0.283798	0.0154146	0.0159129	-0.0237084
554	3	72.2708	-5.71274	0.617991	0.00343704	0.0328665	-0.0105198
2237	3	107.083	60.6494	6.00741	-0.00518293	-0.00592833	0.0263575
3092	7	-134.752	-225.94	6.21573	-0.00362727	0.00135668	0.00297353
561	3	72.8909	-7.35358	3.81636	-0.0147863	-0.00783739	0.0119018
3090	6	-133.884	-224.959	5.85411	0.00529759	-0.00261753	0.00438248
3898	7	68.8384	-2.14013	1.25382	0.00693034	-0.00649204	0.00584996
3901	3	68.9618	-1.55786	2.17652	-0.0159207	-0.00684379	0.0193435
2151	3	105.994	127.027	0.637462	0.0128905	-2.13159e-05	-0.0161221
553	3	73.6459	-4.69599	0.908122	-0.00903786	0.0141667	0.0280062
3902	3	68.812	-1.35395	0.478725	-0.0172518	-0.011085	0.0227558
3897	7	67.9461	-4.32272	1.39942	-0.00300229	0.00166657	0.00591651
549	7	72.798	-5.47605	2.74195	0.00291194	0.00485569	-0.00593463
983	3	311.488	-101.536	6.64231	0.0128458	-0.0077527	-0.0032485
552	3	72.9493	-4.50488	3.22628	-0.00778573	0.0138797	0.00145344
560	3	74.1073	-6.23827	4.26515	-0.00385461	-0.00751942	0.0142217
979	7	310.879	-101.684	7.53838	0.00402141	0.0022862	-0.00088907
3091	7	-134.561	-224.02	5.0519	0.000335132	-0.00857564	0.00405386
978	7	309.616	-100.841	7.30509	0.010546	0.00810353	-0.000945613
3096	3	-134.301	-226.945	6.04386	0.00741553	0.0112928	-0.0130519
990	3	307.712	-101.787	6.54209	-0.00285929	0.00033483	0.01337
985	7	310.362	-103.122	7.6485	0.00500666	-0.00365469	0.000815878
2150	3	106.055	126.974	2.38957	0.000305339	-0.00888465	-0.0113201
3891	7	69.4284	-4.52976	1.21534	-0.00268395	-6.66852e-05	-0.00614027
2153	3	107.979	125.744	2.20267	-0.0220647	-0.00185498	-0.0105626
3895	3	69.7008	-5.11659	0.337641	-0.00921818	0.0331155	0.00595334
555	6	74.4129	-7.23041	2.42833	0.00438143	-0.00306795	-0.00161825
3893	3	70.7282	-2.91231	2.01082	-0.00133939	-0.00135279	0.00330306
551	3	71.8063	-5.72755	2.8879	0.0294211	-0.00602502	0.024045
3890	7	70.0145	-3.09923	1.15885	-0.00335788	-0.00550348	0.00542434
4009	3	137.81	62.8473	8.04309	-0.0058659	-0.00657042	-0.00569891
2152	3	108.15	126.019	0.462941	-0.0165656	0.00279228	-0.000387704
3095	3	-134.96	-225.881	7.30109	0.0268205	0.0220381	-0.0118477
2234	7	107.689	61.4041	5.59385	-0.00610978	0.00288798	-0.000645527
3894	3	69.8769	-5.01495	2.02633	-0.000580603	0.0131762	0.0239269
556	7	74.1326	-6.76539	1.13506	-0.00438675	-0.00463367	-0.00754284
557	7	73.5686	-6.61481	3.39384	-0.00500452	-0.00474094	-0.00195716
550	7	73.1312	-5.59902	1.21187	-0.000364998	0.00276633	0.00310251
1400	6	273.513	-7.76608	1.01615	-0.00513767	0.0030593	0.00108342
2238	3	107.448	61.574	4.56773	0.00693008	0.007901	0.00457635
2229	3	106.685	62.5101	7.17181	-0.0214106	-0.026979	0.00816194
559	3	73.8158	-7.61428	0.569038	0.0117963	0.00732338	-0.0187028
980	3	309.712	-100.34	6.35616	0.00152107	-0.0178567	-0.0170758
986	7	308.44	-101.782	7.39486	0.00035547	0.00372318	-0.00416318
2149	7	107.956	126.573	1.41094	0.000382202	-0.00158464	-0.00844618
984	6	308.937	-103.016	7.80907	0.0079601	-0.00207757	-0.00185212
2226	7	107.569	62.6229	6.5129	-0.00457538	-0.000441469	-0.000301716
3094	3	-134.034	-224.006	4.12589	-0.00374119	-0.0150255	-0.0211782
1403	3	271.771	-7.87562	1.97291	0.0109262	-0.0101096	-0.00343194
981	3	309.53	-100.082	8.03833	-0.0054404	0.0116796	0.0026216
3093	3	-134.487	-223.043	5.59604	0.00794872	-0.00635397	-0.00120318
2228	3	107.346	63.4495	5.87413	-0.01269	-0.0139375	-0.0155528
2148	7	106.622	127.333	1.53328	0.000686915	-0.00584261	0.00775
989	3	307.862	-101.405	8.24628	0.00860242	0.027747	0.00132209
2575	3	38.9061	-131.289	12.3754	0.0178495	-0.017473	-0.00236065
1432	3	0.701632	29.826	16.057	0.0233503	-0.00806494	0.0098448
2571	7	38.3702	-128.298	12.7425	-0.000617589	0.00361368	0.00504566
2569	3	36.9478	-128.203	14.2749	-0.00933998	0.0369807	-0.00751492
2565	7	37.8376	-128.772	14.0299	-0.00573924	-0.00361159	-0.00804294
4011	3	137.516	61.4637	10.5278	-0.00530105	0.00204324	-0.0168817
3281	3	2.73547	24.0537	16.0294	-0.00404187	-0.00982654	0.00525321
4010	3	139.123	62.5285	9.16885	-0.00612748	0.0160973	0.0142429
3283	3	2.15829	24.9122	13.2839	0.00503257	0.00888633	-0.0203544
4007	7	138.18	63.0081	9.09214	0.00112654	0.00874477	-0.00283802
2570	6	38.505	-129.359	11.8433	-0.00390599	0.00270821	-0.00735581
3282	3	2.90616	25.6841	15.1897	0.0179599	0.0218007	-0.0170976
4012	3	136.21	62.21	9.41135	0.0181587	0.00901182	0.0270772
2572	7	38.0806	-130.557	12.4186	-0.000136033	-0.00264223	0.0050869
2564	7	37.6187	-130.3	13.8809	0.00536031	0.00294336	-0.00833181
3290	3	5.13118	25.6588	15.3799	0.00759913	0.00504501	0.0205113
1040	3	34.001	-4.44389	9.47162	-0.030198	-0.00303678	0.0173032
4008	7	137.127	62.3771	10.0312	0.00116439	0.00922165	-0.00390463
2567	3	38.3167	-130.731	14.5113	-0.00742151	0.00245315	0.00299307
2573	3	39.3929	-127.983	12.8811	-0.0190548	0.00483205	0.00183109
3287	7	4.78677	24.652	15.1968	0.00505285	-0.000305552	0.00156656
2566	3	36.6249	-130.74	14.0045	-0.011368	0.0253712	0.0380911
3279	7	3.22787	24.6279	15.1814	0.00404871	0.00196415	-0.00586403
3291	3	5.08198	23.9721	16.0946	0.0166418	0.0151773	0.0121497
3555	3	-95.3897	-100.16	14.2935	-0.0102516	-0.024326	0.00632503
4014	7	136.648	63.4317	10.9964	-0.00411749	0.0023888	0.00543509
2576	3	37.1657	-130.843	11.9055	-0.00286981	-0.0143111	-0.0130795
2574	3	37.7916	-127.51	12.2513	0.0014188	0.0170221	-0.0103465
2568	3	38.5676	-128.559	14.7775	0.0158811	0.0301964	-0.0194154
3280	7	2.7477	24.1678	13.8144	0.00285972	-9.99122e-06	-0.00412908
4016	3	136.915	63.0848	11.9975	8.80878e-05	-0.0102533	0.00659155
3285	6	5.19595	24.1247	13.9493	-0.00230112	0.00653578	-0.00323008
2410	3	203.662	-7.20334	16.1537	-0.00860351	-0.0110403	0.000731309
2420	3	203.653	-5.6797	14.5676	0.00942131	-0.0193825	-0.0012037
3288	3	4.23309	24.4865	12.3415	0.00482477	0.00239211	0.00159503
1430	3	3.51994	27.4975	16.6758	-0.000227644	-0.00384754	0.0251037
982	3	311.488	-101.538	8.41762	0.00722309	-0.00684768	-0.00380516
2860	3	141.863	25.1689	21.3739	-0.00388728	-0.017654	-0.0123209
3623	6	35.1902	60.3293	22.6308	0.00789612	0.00212239	0.00538895
1427	7	2.80173	27.8948	17.3453	0.00537683	-0.00729757	0.00455969
2861	3	138.155	24.409	20.9349	0.00541833	-0.0227478	-0.00270387
1425	3	4.02332	29.5863	17.18	-0.00491965	-0.0226761	-0.00964625
1422	3	2.39019	30.9783	16.9385	-0.00489897	-0.0196267	0.0220753
2454	7	74.1798	29.601	19.8124	-0.00123207	0.0069916	0.00244667
3620	3	36.4155	62.6944	20.7491	-0.0166526	0.0327068	0.000257786
3628	3	36.085	60.2786	20.7652	-0.00683689	-0.0172099	-0.000567785
1546	3	107.416	-37.5835	24.698	-0.00936329	-0.0154572	-0.00674518
2858	7	138.885	24.8522	21.5388	0.00249115	0.00366919	-0.00610734
3627	3	34.5298	61.7046	24.2668	-0.0077885	0.0105113	-0.00403773
3629	3	37.2304	60.2322	22.1439	-0.0338495	0.00988746	-0.0117353
3619	3	37.3753	62.5552	22.1538	0.00266184	-0.0282157	-0.00570697
3624	7	34.6069	61.5688	23.1682	-0.00198742	0.00698594	-0.0027771
3622	3	35.7725	63.3457	23.364	0.00380149	-0.0163501	0.0201106
2856	6	140.027	25.0795	20.7045	-0.0028686	0.00483586	-0.00478839
2457	3	73.9701	28.9614	18.9432	-0.00775667	0.00064484	0.00332791
3590	3	272.488	-7.0616	19.2624	0.0141201	0.00856911	0.00652988
2857	7	141.141	24.4464	21.2714	-0.00325798	0.00298183	-0.00255775
3625	7	36.3132	60.6938	21.7656	-0.00948964	-0.00618762	-0.00676954
3583	3	271.424	-5.52655	22.7504	-0.000552604	0.00886327	-0.00716886
1420	7	2.10368	30.2364	17.6419	0.00430471	0.00191522	-0.0037203
3617	7	36.4558	62.2276	21.7386	-0.00280729	0.00532476	-0.0010527
3621	3	34.6099	63.3841	22.0623	-0.00334565	-0.0444689	0.0221688
1424	3	3.60086	29.2478	18.8313	0.0253191	0.0259376	-0.00038886
1429	3	2.58188	27.2042	18.1884	-0.00765738	0.00721238	0.00554863
1421	7	3.2177	29.2605	17.822	0.0054264	0.00515	-0.00202104
2451	3	73.5177	29.4786	21.8502	-0.00251947	0.0114863	-0.00170881
1423	3	1.74913	30.6826	18.5391	0.00821602	0.00652794	-0.00437004
3618	7	35.3481	62.7143	22.604	-0.00446298	-0.00545247	0.00379101
2456	3	73.3341	30.3065	19.8048	-0.0157504	0.00673806	-0.0265624
2448	7	74.4574	29.1932	21.3283	-0.00257779	0.005075	0.00918603
2862	3	138.487	25.8531	21.977	0.0278647	0.0180064	0.016707
2852	3	139.332	24.4019	23.6618	-0.0114321	-0.00972616	0.0185983
2560	3	5.46789	-96.0273	23.6935	0.00654679	-0.023209	0.0174862
3580	3	272.221	-5.0729	20.5668	-0.00489618	-0.0209105	0.0223411
1428	7	0.991303	29.3711	17.0427	0.00509242	0.0012576	0.00698241
2452	3	74.5417	28.1437	21.4126	0.0304552	0.000115219	-0.00557477
1541	3	108.45	-35.2515	24.3082	0.0117546	0.0203173	-0.0112905
3586	7	271.485	-6.99795	19.7013	-0.00355451	0.0012703	0.00551067
1426	6	1.55467	28.156	16.6972	-0.00159504	0.00725162	-0.00222794
1431	3	0.180827	29.1703	17.7662	0.000458695	-0.0354241	0.00113721
3588	3	272.15	-7.89552	22.4712	-0.00544897	-0.0285798	-0.0226191
1564	7	209.213	-69.7294	32.5322	-0.00822672	0.000924967	0.00356791
1862	7	68.7449	-33.9012	31.5789	-0.00200318	0.00265699	0.000687022
1571	7	209.755	-70.6243	30.3996	0.00548677	-0.0045242	0.00220019
1543	6	108.164	-37.608	26.5461	-0.00117453	0.00204032	-0.00540297
3011	3	39.5402	63.7151	30.1706	-0.00694817	-0.00576196	0.00212487
1870	7	68.2195	-34.2387	32.9583	0.00459207	-0.00212232	-0.0029247
815	6	-235.419	-97.8097	28.1237	-0.000325331	0.00306452	0.00119104
1565	3	209.25	-68.5263	30.6706	-0.00458783	-0.0234423	0.0260844
2557	6	6.68394	-95.8931	25.2096	-0.00265114	-0.00326712	-0.00350297
1547	3	106.484	-36.8639	25.9591	0.00884101	0.0161371	0.0199816
1229	3	206.4	120.307	28.636	0.0201865	0.0140975	-0.0262076
1228	3	204.565	121.275	27.9275	-0.00189161	-0.00373307	0.0177226
1542	3	107.248	-34.809	25.4705	-0.000321596	0.00478219	-0.0248139
1225	7	205.288	121.148	27.1117	0.00712965	-0.000121691	-0.00693497
821	3	-235.918	-98.5735	26.3907	-0.00472481	0.0107731	-0.00505231
1226	7	206.583	120.527	27.5838	-0.00803508	-0.00415328	-0.00174074
1863	7	69.5388	-35.0883	31.132	0.00978757	0.00726237	0.00313714
814	3	-233.061	-96.8202	26.5095	0.0244151	-0.00384717	0.0216308
816	7	-234.287	-97.0609	28.2783	-0.00166834	-0.0020301	-0.00595841
1227	3	205.405	122.193	26.7781	0.0138155	0.00522985	0.0212557
1869	7	69.5721	-35.9364	32.3857	0.000495183	-0.00111814	0.0065926
1237	3	204.784	120.881	25.0671	0.0135753	0.000147784	-0.0149568
1872	3	69.2309	-36.9515	32.0449	-0.00808567	-0.013941	-0.0137399
1233	7	204.849	120.27	25.9715	-0.00747925	-0.00125957	0.00284531
1563	7	208.928	-69.5011	31.0635	0.00232814	0.00574935	0.00062704
3007	7	40.2519	62.9007	29.9693	0.00363112	0.00464913	0.00235908
1866	3	70.5628	-34.8406	30.9025	0.0264046	0.00297531	0.00444538
3010	3	40.1051	62.6191	28.9091	0.0120222	-0.016265	0.0180849
3013	7	40.0443	61.6908	30.9001	-0.00767161	-0.00477865	-0.00911675
1865	3	69.302	-32.9202	31.5489	0.0293039	0.0192215	0.0165647
817	7	-235.911	-97.6138	26.7831	0.00345096	-0.00785587	0.00527649
1569	6	210.258	-71.5152	31.3914	-0.001829	0.000199043	-0.00814111
1544	7	107.454	-36.9711	25.5333	-0.000131096	-0.00300199	0.00378577
1230	3	207.339	121.214	27.4746	-0.0213184	0.0118814	0.0260296
1566	3	207.895	-69.591	30.8343	-0.0147811	-0.0146494	-0.0231051
810	7	-233.898	-96.3662	26.9853	0.00151661	0.00324896	0.000906979
809	7	-235.036	-96.6116	26.0177	0.0056574	-0.00577747	-0.00324286
1236	3	203.849	119.868	26.1496	-0.00842562	-0.0186961	-0.0181614
1570	7	209.958	-71.0151	32.6395	-0.00477629	0.00277369	0.000945525
811	3	-234.682	-97.1245	25.0577	-0.0247384	0.0062528	0.00820123
818	3	-234.462	-96.3273	29.13	0.0154805	0.0225223	-0.00197402
1867	3	68.9844	-35.6657	30.4173	0.0197501	0.0101515	0.00131136
820	3	-237.017	-97.4109	26.7161	0.0100512	-0.0125644	0.0349671
3015	3	39.6016	60.9049	30.341	-0.0332609	-0.0202548	0.0432156
819	3	-233.474	-97.7418	28.5458	0.00748661	0.0303232	0.0208327
1568	3	209.735	-68.8624	33.0007	0.00119193	-0.013005	-0.0184404
3016	3	39.3158	62.0731	31.6779	-0.0328451	-0.0292581	-0.0148803
1871	3	70.6029	-35.9176	32.7513	0.000127752	0.0274862	-0.030197
1538	7	107.973	-35.5869	25.2749	-0.00108212	0.00437464	-0.000964732
1574	3	209.044	-71.0165	29.7476	0.00518842	0.0124109	-0.00522587
812	3	-235.6	-95.7014	25.7286	0.0210102	-0.00116804	-0.0312905
1567	3	208.237	-69.8658	33.0188	0.0199024	-0.0159316	0.0204856
2831	7	36.784	-32.3127	40.027	2.86115e-05	-0.000952962	0.00923645
2827	3	39.3308	-34.011	38.8305	0.0119275	0.0104044	-0.0064974
235	3	36.2447	58.0538	40.5177	-0.0029973	-0.0104588	-0.000602399
1253	3	40.7302	-2.04205	35.5668	0.00840081	-0.00332313	-0.0192982
2754	7	-33.4602	30.0134	36.9197	-0.00155917	-0.00614319	-0.00195844
3635	3	105.52	183.412	34.877	-0.0016946	-0.0176633	-0.0162628
2826	3	39.3435	-34.2088	40.4887	-0.00539397	-0.00290501	-0.0319478
2832	7	37.3582	-34.5516	39.5596	0.00302255	-0.0015869	-0.00185625
2830	6	36.3274	-33.6562	40.0446	0.00298607	-0.00261948	-0.000496384
1873	3	68.5139	-33.5061	33.7068	0.0357831	-0.00453412	0.00503711
236	3	36.3795	58.1596	38.8137	-0.0262475	-0.0120056	-0.00790026
2757	3	-33.7306	29.0391	36.4258	0.00713961	-0.0249525	-0.0108334
226	3	38.5885	57.7977	39.1071	-0.016411	0.00213675	0.00811896
3630	7	103.362	183.604	34.8997	-0.000535474	-0.00163251	0.000420555
1261	3	37.5993	-3.78813	36.2091	0.00625532	0.0162195	-0.00286512
3633	3	102.719	184.232	35.5197	-0.0117014	-0.0152765	0.0272312
227	3	38.3241	57.8522	40.8447	-0.00503685	-0.0133604	0.0169143
2749	3	-31.6226	29.8545	35.6851	-0.00983761	-0.00584155	0.0179118
2824	7	38.6975	-33.8671	39.6724	-0.0117897	-0.00870117	0.00039293
1258	7	38.2139	-4.00364	35.3676	0.00326686	0.00300037	0.00093604
232	7	36.496	57.4927	39.6936	0.00464585	0.00437955	-0.00166952
1260	3	37.6083	-4.57908	34.6643	0.00689071	-0.013068	0.000790182
2835	3	37.1599	-34.6943	38.5478	-0.00853385	-0.00601306	-0.00521447
2825	7	38.2781	-32.445	39.8469	0.00661319	0.000441054	-0.000296991
1255	3	38.5161	-2.66881	33.7876	0.011137	-0.0216192	-0.0125489
3634	3	104.9	183.599	36.4906	0.00547976	0.010259	-0.0036805
2748	3	-31.3724	30.8297	37.1694	0.0250955	0.0217724	0.00326294
230	6	35.8239	56.2509	39.7516	-0.00156529	-0.00432819	0.00618207
2758	3	-33.346	29.8133	38.0492	0.00908059	0.00309487	-0.0172742
224	7	38.0137	57.3424	39.9423	0.0019671	-0.00391925	0.00456528
1256	3	38.4194	-1.80215	35.2521	0.00855296	0.00944998	0.00579496
1252	7	38.7894	-2.71361	34.8115	0.00200795	-0.00200418	-0.00102159
1259	7	40.5633	-4.14597	35.6489	0.00976378	0.000317832	-0.00231179
1257	6	39.3107	-4.74185	35.8721	-0.00466059	-0.00500768	0.000582913
2746	7	-32.1056	30.6016	36.3297	0.00449329	-0.00257798	-0.00959073
1868	6	68.6996	-35.4091	33.3964	-0.000245478	6.86425e-06	-0.0035753
3631	7	104.701	183.162	35.4935	-0.00193656	-0.000792644	0.00378357
3632	3	103.548	184.211	34.0395	0.00854917	0.027851	0.0156088
1251	7	40.2608	-2.82612	34.9636	-0.00356708	0.00111759	-0.00734529
2836	3	37.424	-35.4951	40.0925	0.011784	-0.00408466	-0.00720863
225	7	38.2376	55.8452	39.8684	-0.00122878	-0.00306008	0.000132908
2829	3	38.8658	-32.0937	40.6724	-0.0156809	-0.000672999	-0.0119171
2834	3	36.6283	-31.8063	40.961	0.00149422	0.0225105	-0.000481388
2828	3	38.6672	-31.9202	39.0077	-0.0284501	0.0183009	-0.00028362
5197	4	-198.201	89.9667	-6.2581	0.000420084	-0.00215054	0.00179919
4471	4	-100.834	-3.38827	-2.44775	-0.00104968	0.000705507	-0.00839769
5211	4	-201.749	88.7446	-6.16135	0.00344272	-0.00115573	0.00124509
5181	4	-197.521	91.2185	-6.22139	-0.000283896	-0.00164415	-0.0062837
5133	4	-198.185	94.8902	-6.02312	0.00286816	8.25451e-05	-0.0039268
4813	4	-198.201	119.344	-6.27629	-0.00392629	0.00512041	0.00439056
4473	4	-96.6103	-3.39194	-2.64265	0.0108665	-0.00337683	0.0139428
5196	4	-199.599	89.9705	-6.15956	0.000805177	0.00174564	0.00372517
5164	4	-199.651	92.4144	-6.16599	-0.00173453	-0.00760978	0.00307166
4455	4	-101.573	-2.19432	-2.40039	0.00645307	0.00805308	-0.00138842
4488	4	-98.7418	-4.60774	-2.51768	-0.00539874	0.000159828	-0.000965948
5195	4	-202.493	89.9678	-6.12373	-0.00613458	0.00122694	0.00628783
4439	4	-100.856	-0.965682	-2.46371	0.00108327	0.000789492	-0.00453699
4457	4	-97.3081	-2.1389	-2.54874	-0.0017071	0.00464436	-0.0112532
5213	4	-197.498	88.7605	-6.29281	0.00102353	0.000708437	0.00306263
4456	4	-98.735	-2.14537	-2.46839	-0.000387975	0.0072258	0.002499
5149	4	-197.514	93.6334	-6.08797	-0.00148695	-0.0013662	-0.00233899
4474	4	-95.2646	-3.36194	-2.5551	-0.002219	0.00586013	-0.00752671
5148	4	-200.292	93.6563	-6.14195	0.000474395	0.000827254	-0.00711974
4442	4	-95.1982	-0.938932	-2.62669	0.00438674	-0.000920095	0.00465685
4440	4	-99.4395	-0.93932	-2.47534	0.0138781	0.000210897	0.00014103
4503	4	-100.83	-5.82935	-2.58114	0.00616154	0.000229422	0.00462094
5132	4	-199.617	94.8779	-6.08868	-0.00244742	0.00147587	0.00324833
4504	4	-99.4348	-5.81515	-2.60178	-0.00393308	-0.00447219	-0.00814
4505	4	-96.6492	-5.80999	-2.70489	0.00352936	0.00168252	-0.000887857
4472	4	-99.4303	-3.39049	-2.45255	0.00717127	0.00152288	0.00617968
4489	4	-97.3276	-4.55747	-2.61059	-0.00138161	0.00616756	-0.00187796
4441	4	-96.5643	-0.921768	-2.52585	-0.00193163	0.00774892	0.00726418
5212	4	-200.355	88.76	-6.11341	0.00473778	0.000949915	-0.011913
5165	4	-198.244	92.4388	-6.15064	0.00183931	-0.00512412	0.00377058
5147	4	-201.713	93.6563	-6.12341	-0.00147576	0.00851913	-0.004919
5163	4	-202.416	92.4526	-6.05795	0.00907771	0.00499072	-0.0140397
4506	4	-95.2304	-5.80024	-2.67797	-0.00842907	-0.0031784	0.00341827
5180	4	-200.332	91.1673	-6.14232	-0.00620597	0.00328241	-0.00555217
5131	4	-202.427	94.835	-6.16379	-0.0038064	0.00169481	0.00204568
5179	4	-201.776	91.2003	-6.07553	-0.00785663	-0.00851823	-0.000149328
4520	4	-98.7239	-7.05578	-2.73207	0.00518301	-0.00283527	0.00123126
4521	4	-97.3104	-7.02291	-2.73266	0.00418006	-0.0102973	-0.00112733
4487	4	-101.556	-4.60763	-2.47805	-0.0073208	0.00488518	-0.000192673
4519	4	-101.563	-7.06623	-2.63961	-0.00256438	0.00365776	0.00807219
626	3	75.9409	-26.648	7.4883	0.00631192	0.00921356	0.0111164
2155	7	109.057	127.627	1.59458	-0.00433254	-0.00312519	0.000407697
1456	3	-26.8614	33.8333	5.18617	0.0108932	-0.0138795	0.0305646
168	3	9.88866	-58.5028	0.58705	0.0134733	-0.00305033	0.00428594
163	3	8.04888	-59.8775	1.47376	0.00990063	0.00992825	0.0259971
1824	7	80.4225	33.0679	1.30351	0.00539546	-0.000996249	0.00445172
622	7	75.7106	-25.5787	7.34418	-0.00163296	-0.00043589	-0.00198301
166	7	10.127	-59.3395	1.27006	0.00425548	-0.00103733	-0.000765164
160	7	8.98286	-60.175	1.8609	0.00175497	0.00779147	-0.00089195
146	7	112.73	97.4472	8.13454	-0.00164029	-0.000173965	-0.00508346
170	3	10.0905	-58.181	3.95737	-0.0158178	-0.0104179	-0.0138084
682	3	246.153	-183.516	2.3532	0.0285402	-0.000620648	-0.0162779
1185	3	45.5139	70.968	7.13277	0.0136752	0.00213959	0.0105437
156	3	112.4	100.635	8.30723	-0.00616265	0.00733075	0.0138621
159	7	9.09142	-59.9508	3.33031	0.00139064	-0.00455879	-0.00473514
169	3	10.8058	-60.0556	0.672349	-0.00570921	-0.0274501	-0.00448002
1832	3	79.5612	33.5647	3.26124	0.0150964	0.00134138	-0.0462927
153	7	113.05	99.8395	8.04637	-0.00297223	-0.00512366	0.00611125
621	7	74.8402	-24.3563	5.40844	0.00116555	-7.76546e-06	-0.000845267
171	3	11.0002	-59.6969	4.24008	0.0109039	-0.00348064	-0.015437
2158	3	109.636	127.507	2.46007	-0.00224718	0.00682895	0.00152265
165	6	10.9399	-58.7734	2.28614	-0.00249969	-0.00039659	0.00226383
157	3	113.733	97.6151	5.99046	-0.0084951	0.00455994	0.00774632
687	7	248.146	-183.233	1.44224	-0.000481906	-0.00138448	0.00270368
155	3	114.069	100.199	8.05235	-0.00236272	-0.0413213	0.00907622
2231	3	109.376	63.667	7.36449	-0.0207876	0.00865991	0.039987
620	6	75.9998	-24.9397	6.05653	-0.000308252	-0.00384707	0.00100634
167	7	10.3661	-59.123	3.58097	-0.00036175	-0.0012485	0.000178984
1175	3	45.1469	70.7726	4.91472	-0.0021616	0.00864824	0.0327454
161	3	9.26902	-60.9653	3.71279	0.024554	0.00565791	0.00419796
162	3	8.16718	-59.5024	3.58527	-0.0370994	0.0140708	-0.00805609
1828	3	81.0076	33.6902	0.707397	-0.000235116	0.0056322	0.039699
681	3	246.24	-183.83	0.640153	0.00605917	0.0113639	-0.00455779
164	3	9.18613	-61.2333	1.56936	0.0256028	0.00869692	0.00854298
625	3	76.2752	-25.0658	8.09977	-2.44846e-05	-0.0135066	-0.0120868
1833	3	80.9297	34.528	2.99391	-0.0105397	0.00895108	-0.00158558
691	3	248.592	-183.804	0.551133	-0.0104364	-0.000310246	-0.00729554
1830	7	80.5253	33.5575	2.79468	0.00912918	-0.00150259	0.00390399
612	3	81.1246	-26.7567	2.7633	-0.0297517	-0.0129336	-0.0140508
1455	3	-26.6522	35.4932	5.93709	-0.0249399	0.015634	-0.00904306
158	3	111.947	97.6246	6.23139	-0.00246361	0.00361747	0.0123157
1827	3	79.4257	33.1058	1.03218	-0.000546415	0.0164837	-0.00226712
152	6	112.862	99.3513	6.70021	0.00565392	0.000518507	0.00274888
624	3	74.7831	-24.9201	4.45179	0.00728632	0.0365307	0.00626385
154	7	112.886	97.973	6.68422	-0.00432544	-0.00622835	-0.00739211
613	3	80.9633	-27.4137	1.15403	-0.000980247	0.0304785	-0.0270585
679	7	246.613	-183.116	1.43196	-0.00313748	0.00318206	-0.00369944
1829	6	81.3601	32.6609	3.56129	0.00221456	-0.00333483	-0.0050075
690	3	248.442	-183.735	2.3682	0.0383905	-0.0018442	0.0127414
2157	3	109.784	127.558	0.776115	-0.0194807	-0.0272232	0.0380016
148	3	111.778	96.9999	8.38815	-0.010353	0.00938372	-0.000740532
434	3	46.8134	5.6276	14.4319	0.000155408	-0.0109114	-0.00372828
3460	3	246.682	68.7989	15.0465	0.00951508	-0.0351284	-0.00344495
2614	3	75.4469	-124.633	11.6427	0.00660698	-0.0104081	0.0159745
444	3	45.017	5.11221	13.2322	0.0286464	0.0363793	0.0161094
3454	6	247.021	70.6146	15.8879	-4.98701e-05	0.000774522	0.0049423
1370	3	10.3661	64.0745	12.839	0.00130413	0.015532	-0.0051656
2615	3	75.4091	-124.318	10.0382	-0.0289015	0.00478879	-0.00902607
443	3	44.7794	3.75904	14.2165	0.0130674	-0.00449297	-0.0138477
2764	3	215.891	-184.288	16.6864	0.00436763	-0.0169838	-0.0108843
432	7	46.7901	4.61556	14.3007	-0.00310216	-0.00744293	0.00367283
147	7	112.833	98.6747	9.02885	-0.00282269	-0.0027645	0.00829763
439	7	47.3298	3.27004	12.3601	-0.00244868	-0.00284898	-0.00500904
2611	7	74.7878	-124.168	10.9594	-0.000810707	-0.00135886	0.00554881
3456	7	246.128	69.6528	15.3202	-0.000544123	0.00437984	-0.0026673
150	3	113.57	98.5795	9.78631	0.00078354	0.0128317	-0.000762042
1368	7	10.3204	64.0058	11.7613	0.0100382	0.00293628	-0.00019661
3448	7	245.398	70.3325	14.2872	-0.00453056	0.00737242	0.0047332
440	7	45.5288	4.23053	13.5066	-0.000541067	-0.000638666	0.00314517
3451	3	244.321	70.4216	14.4952	-0.0203345	0.00909494	-0.00486972
2598	7	44.6148	0.106752	15.8859	0.0115508	-0.000505104	0.00249055
50	7	6.88039	34.684	14.4473	-0.00560969	0.00143546	0.0038927
3459	3	245.395	69.383	16.1167	0.0240448	0.0192542	-0.000567258
48	6	7.14409	35.251	15.6978	-0.00106507	0.00684079	-0.0036667
3450	3	245.391	69.8471	13.2976	0.00800459	-0.00644516	0.0206577
2596	6	45.9049	-0.0350056	15.4593	0.00246938	-0.00439775	0.00199128
53	3	7.83061	34.2202	13.9916	0.021733	0.0221	-0.00774983
435	3	46.8005	4.18897	15.3346	0.00776943	0.0259667	0.0159529
438	6	45.8995	3.41702	12.3929	-0.00666972	-0.00148914	0.00290068
1371	3	10.1958	65.0315	11.3745	-0.0304512	-0.0318731	-0.0016979
1379	3	12.0253	64.1931	10.4622	0.00157694	0.0265176	-0.00299794
2609	6	74.8174	-122.755	11.2566	0.0006743	0.00267347	-0.00473088
2601	3	44.1642	1.01134	15.446	-0.00683884	-0.00987082	0.00774046
151	3	111.96	98.8869	9.61123	-0.0286485	-0.00677995	0.0281691
149	3	113.555	96.7874	8.31056	-0.0149875	-0.00461292	-0.00450799
441	3	47.6141	2.16271	12.5746	0.0261976	0.00319676	-0.0234436
178	6	212.297	-61.2522	21.3165	0.000737425	0.00359621	0.00413002
180	7	213.676	-61.1764	21.3391	-0.000118041	0.00311032	-0.00328105
174	3	214.759	-60.0555	19.9025	-0.00498884	0.000792204	0.0105124
177	3	212.7	-59.8196	18.498	-0.0258369	-0.00138245	-0.00276808
332	3	75.6548	70.0783	18.5172	0.016773	-0.0152577	-0.000729303
2763	3	215.091	-185.056	17.9498	0.0224526	-0.0171385	0.00204385
183	3	214.07	-62.1196	21.7582	0.00205269	-0.0015478	-0.0196574
184	3	214.079	-60.2881	21.8194	-0.00646665	-0.00822691	-0.00942228
179	7	211.67	-61.0912	20.0771	-0.00781493	-0.00158857	-0.00578989
330	3	75.3898	70.5008	21.3899	0.00237144	-0.0414939	0.00397425
2760	7	215.756	-184.31	17.7451	0.000987323	-0.00529079	0.00516283
333	3	76.772	70.5191	19.711	0.00426206	0.0020918	0.00154514
2551	7	7.85488	-94.0583	24.2287	0.00556938	0.00154327	-0.00336472
329	7	75.7867	70.7812	19.3196	-0.0062912	0.000386295	-0.00282342
173	7	212.835	-60.7696	19.1043	-0.00207429	-0.00763217	-0.00963146
328	7	74.8847	70.665	20.5209	-0.00129807	-0.00517999	-0.00516683
2553	3	7.99014	-93.1083	24.7755	0.0109793	-0.0126901	0.0161491
4288	7	114.635	69.3836	22.4837	-0.000343079	-0.00198964	-0.000948358
182	3	210.924	-60.3225	20.2207	0.000332305	0.0088519	-0.020658
3946	3	114.57	-30.1946	17.5283	0.0112075	-0.000445834	0.0106915
172	7	214.134	-60.9509	19.9241	-0.00163858	-0.00244346	-0.00130195
4291	3	113.834	68.8045	22.8651	-0.0218633	0.0195963	-0.02957
2554	3	8.74551	-94.0596	23.6235	0.00934911	-0.0134051	-0.00412009
175	3	214.631	-61.8888	19.5386	-0.0077128	0.00314483	0.0196302
2759	7	216.999	-184.528	18.3643	0.00316065	0.000203125	0.000733529
4292	3	114.221	70.1186	21.8403	-0.0263357	-0.0136373	-0.0286915
176	3	212.734	-61.4964	18.3347	-0.0145558	0.0227846	0.00352172
181	3	211.138	-61.9609	19.7825	0.0175574	-0.013034	-0.00517184
2602	3	44.8354	0.306696	16.9075	-0.00158398	0.0167464	-0.00673513
2762	3	216.892	-185.39	19.0921	-0.017393	-0.0220821	-0.00378689
4283	3	115.207	69.6391	24.5961	-0.00930992	-0.00398543	-0.0164975
4282	3	115.319	71.1616	23.6258	0.0110176	0.00398855	-0.0122238
51	3	6.8834	34.5847	17.5965	-0.00978601	-0.000468044	-0.00358758
3992	3	-55.8308	100.776	31.4663	-0.0118196	-0.00383123	-0.0154276
3860	3	-23.7953	3.45138	30.3563	0.00253744	-0.012737	-0.0058419
950	3	44.4164	4.98141	25.5291	0.00282656	-0.0196664	-0.00351766
941	3	44.1382	2.75539	27.4129	0.0155421	-0.000915734	0.0150319
3990	3	-57.4549	102.476	29.0428	-0.00288209	-0.00546489	-0.0100964
3855	3	-23.8246	2.61688	32.6935	-0.0184262	-0.0543502	0.00198114
942	3	44.4181	2.77058	25.6495	0.0175505	0.00452942	0.0153793
943	3	46.6009	2.23994	26.0327	0.00671745	-0.0020249	-0.00843301
3733	3	109.889	34.2817	29.0055	0.0061085	-0.0139703	0.0120603
945	6	45.9505	5.20851	26.7784	0.0014644	-0.000531505	-0.00352911
3861	3	-23.5845	1.72835	29.8438	-0.0112311	-0.00264846	-0.00853987
3727	6	108.928	34.9904	27.2248	0.00198399	-0.00244585	-0.00307112
3851	7	-21.7736	2.01068	32.4144	-0.0010866	0.00218392	-0.00361581
3857	6	-21.9081	2.7357	30.1361	0.000584658	0.0087422	-0.00665982
3858	7	-23.2468	2.51707	30.555	-0.000163019	0.00399369	-0.00396603
3982	7	-55.4603	103.154	29.4595	-0.00347325	-6.47117e-05	-0.00418098
949	3	47.2809	4.26262	28.008	-0.0152852	0.00270093	0.0135408
3989	7	-55.758	101.876	31.4158	-0.000477345	0.000364507	0.00281355
940	7	46.2085	2.86524	26.7905	-0.00663551	0.00343191	-0.00551142
2563	3	8.17298	-94.8521	26.2551	-0.0180021	0.0130118	0.00277617
912	3	-25.0416	101	32.2863	-0.00737135	0.00115852	0.00374933
946	7	46.9112	4.16515	26.9838	-0.00162848	0.00497681	0.0027066
3856	3	-23.6343	0.89397	32.0948	-0.00797084	-0.0218965	-0.0011442
951	3	43.9301	5.09163	27.1412	-0.00289273	0.00584861	-0.0169034
3859	7	-20.9945	2.41273	31.1819	-0.000404406	0.00801799	0.0087651
3853	3	-21.5368	0.988461	32.7408	-0.00786507	0.00215869	0.00719612
3993	3	-55.6402	102.251	32.4147	-0.0178476	0.0124261	0.0161914
947	7	44.7194	4.68475	26.4746	-0.0031465	-0.00258343	0.00777827
2775	3	145.84	39.5687	25.424	-0.00822845	-0.0161614	-0.0171684
2559	7	8.00834	-95.2399	25.2395	-0.000408252	-0.00238923	-0.00863867
3008	3	41.4919	64.525	30.7364	-0.0192969	-0.000307493	-0.0186952
939	7	44.7547	3.1923	26.5836	0.00239887	-0.00142	-0.00207249
3988	7	-56.8998	103.038	29.8214	-0.00723148	0.0038613	0.00200712
3852	7	-23.2393	1.96202	31.9954	0.00265419	0.00243958	0.00343188
3732	3	109.751	36.0686	28.6942	0.0377786	-0.0185094	0.00213699
3987	6	-57.0776	102.278	31.032	0.00128412	0.000273155	0.0038944
3729	7	109.221	35.152	28.5966	-0.00375227	-0.00559194	-0.000247915
944	3	46.3854	2.31502	27.6709	0.0275167	-0.00642913	-0.00566952
3985	3	-55.2947	102.789	28.4906	0.0229059	0.00302407	-0.0108093
3862	3	-20.3996	3.23648	31.5036	0.00174584	-0.0104418	-0.00291077
3981	7	-54.6531	102.323	30.4314	-0.00432066	-0.00121018	0.00170627
3009	3	42.2331	63.4345	29.4273	0.0262103	-0.00626081	0.00436941
3107	3	147.94	-30.0237	39.7311	0.0100244	-0.0224074	-0.00966293
2487	7	45.7296	-311.376	39.2132	-0.000724688	-0.00212318	0.00638627
900	7	-24.0749	100.758	34.1772	-0.00482814	0.00131361	0.00285064
2498	3	43.7853	-313.026	40.8677	-0.0200552	0.00307503	0.023959
910	3	-26.7966	98.9164	34.468	-0.00378145	-0.00377874	0.00648169
3776	3	75.0311	1.41771	41.0199	-0.0190748	0.0065541	0.00640819
2493	7	45.0586	-312.326	38.3077	-0.00474434	0.00210244	-0.00643286
2494	7	44.7272	-313.195	40.3921	-0.00439184	0.00705341	-0.00573986
2492	6	44.512	-313.424	39.0309	0.00353063	-0.00257898	-0.000484376
3098	7	149.229	-29.0183	38.4413	-0.00588732	0.00269833	-0.00733762
3445	3	-25.4612	7.70329	41.0637	0.0214528	0.0137247	0.0104114
2497	3	45.0948	-314.069	40.8709	0.0258087	0.0149741	-0.0157163
3782	3	75.5761	2.27199	37.54	-0.000890151	0.00870845	-0.00732285
3778	3	77.2361	2.78473	39.7847	-8.48542e-05	-0.0199087	0.00452617
3780	7	75.442	2.99318	38.3016	0.00091386	-0.00332187	0.00656516
901	7	-24.7771	99.7332	35.0371	0.00602051	-0.0028475	-0.00111698
902	3	-23.2881	100.202	33.6488	0.00780265	-0.00901331	-0.00700369
2495	3	45.7958	-312.757	37.5603	-0.020452	0.0021446	-0.0130032
906	6	-26.3679	100.638	33.6189	-0.00707257	-0.00460659	-0.0034419
4369	3	78.625	-30.5198	36.968	0.0148886	0.00222342	-0.00227241
905	3	-24.336	98.7149	34.8094	0.00887437	-0.0088082	-0.0172895
3854	3	-21.4804	2.58151	33.2344	0.00902537	0.0161619	0.0111078
909	3	-26.7732	100.343	35.5618	-0.00878361	0.00486912	-0.00635192
904	3	-24.6542	99.9051	36.1107	0.00945007	0.00313295	0.0142448
3104	7	149.015	-29.8537	39.6533	0.000436797	0.000668641	0.000311291
3775	3	75.5348	3.09236	41.4083	-0.0131841	0.0131246	-0.0161318
2496	3	44.2969	-311.835	37.7494	0.00691897	-0.0121948	-0.00768346
3783	3	75.6632	3.97551	37.8822	0.00762483	-0.0128166	0.0221853
907	7	-26.2699	99.802	34.7485	8.23783e-05	0.00414523	-0.00312329
2488	3	45.1832	-311.278	41.1869	0.0233315	0.0191835	-0.00892498
4364	6	77.6199	-31.6193	35.3939	0.00226359	-0.00363546	-0.00328495
903	3	-23.5956	101.478	34.7514	0.0109392	-0.00374982	0.0187882
4366	7	78.8021	-31.1544	36.0847	-0.00391907	-0.00273941	0.00124556
2490	3	46.7498	-311.122	38.8776	-0.0139584	-0.00196065	-0.00122914
4370	3	79.4532	-30.5549	35.359	0.0134828	-0.019065	-0.0019782
911	3	-25.279	102.375	33.3008	-0.0107492	-0.0206021	0.00845105
3444	3	-25.4402	7.43839	39.3169	0.0120573	-0.0013847	-0.0178618
3102	3	148.347	-28.5766	37.9791	-0.00609672	-0.00793645	0.0238162
3774	7	76.2704	2.42053	39.4542	-0.00399186	0.00102249	0.00338165
3773	7	75.2429	2.41558	40.6152	0.00558467	-0.0140729	0.0107715
2486	7	45.7003	-312.001	40.5539	-0.00456181	0.000441468	-0.00343469
3442	7	-26.1686	7.66053	40.1599	-0.000396159	0.00382291	-0.00484475
908	7	-25.1364	101.278	33.2904	0.00768541	-0.00103861	-0.000586706
3777	3	76.2448	1.32536	39.2426	-0.014473	-0.000269283	-0.00638053
2489	3	46.6504	-312.374	40.9278	0.00621051	0.0139312	-0.00125066
1158	3	115.262	-27.4781	33.7969	0.0157216	0.0168796	0.0165658
5070	4	-195.339	99.8058	-5.79388	0.00217914	8.04962e-05	-8.28714e-05
4395	4	-93.0411	2.73703	-2.49581	0.00256904	0.00142972	0.00303825
4748	4	-90.3329	-24.1884	-2.19983	0.00065824	-0.00168674	-0.00371766
4394	4	-94.5058	2.73088	-2.50821	-0.0127486	0.00529004	0.00301863
4763	4	-92.4584	-25.3805	-2.31108	0.00652845	-0.0055608	0.00881306
5088	4	-191.811	98.6118	-5.86614	-0.00594974	-0.00109455	0.00448825
4779	4	-93.1064	-26.6059	-2.41346	-0.00360412	-0.000547333	-0.002174
5087	4	-193.239	98.598	-5.85285	-0.000322748	-0.0094318	0.00646735
5071	4	-193.978	99.7839	-5.85335	0.00477191	-0.00108619	0.00123793
5055	4	-193.175	100.994	-5.844	-0.00474737	0.00144942	-0.00741776
5104	4	-191.113	97.3439	-5.88856	-0.0082344	-0.000284566	0.00180063
4781	4	-88.9021	-26.6015	-2.32892	0.00528415	0.00275575	-0.0063971
4795	4	-92.4245	-27.8315	-2.33671	0.00406074	0.0042601	0.000247306
4746	4	-94.5034	-24.1674	-2.50017	-0.00185994	0.00176415	-0.00777988
5119	4	-193.239	96.1681	-5.95503	-0.00364632	-0.00409524	-0.00974134
5039	4	-193.932	102.189	-5.89363	-0.00484735	-0.000905987	-0.00436676
5038	4	-195.305	102.203	-5.93206	-0.00223776	0.0114601	0.00733896
4411	4	-92.3995	1.49775	-2.49649	-0.00291852	-0.00524447	-0.00195739
4397	4	-88.9192	2.75423	-2.26406	0.00356062	-0.000204801	0.00339037
4764	4	-91.0421	-25.3844	-2.27567	-0.00121129	-0.00357317	-0.00638061
5120	4	-191.816	96.1504	-5.89874	0.00164468	0.00274211	0.00225345
4412	4	-90.9571	1.48819	-2.33626	0.00255285	-0.00433182	-0.00124989
5056	4	-191.757	101.008	-5.79481	0.00120936	0.000926377	0.00327838
5054	4	-196.052	101.013	-5.8202	-0.00199665	0.00303208	0.00220736
4778	4	-94.5281	-26.6073	-2.52631	-0.00354327	0.00266545	0.00482305
5086	4	-196.067	98.5618	-5.76229	0.000435306	-0.0044257	0.0033086
4796	4	-91.0177	-27.8509	-2.33796	-0.00100824	-0.00726265	0.00569743
4749	4	-88.9239	-24.1875	-2.20675	-0.00343813	-0.00720764	-0.0073479
4747	4	-93.095	-24.1369	-2.40596	-0.00534419	0.00489951	0.00860638
5102	4	-195.356	97.3324	-5.84867	-0.0139533	0.000193994	0.00221364
4396	4	-90.2778	2.75993	-2.34703	0.0090659	0.00207125	-0.000689734
4780	4	-90.3203	-26.5876	-2.2977	-0.00201931	0.00151013	0.00452153
5118	4	-196.096	96.1105	-5.90164	0.00663605	0.00201563	0.00582135
5072	4	-191.048	99.8245	-5.79533	-0.000529932	0.00183978	0.00296778
5040	4	-191.103	102.259	-5.79112	0.0025964	0.00150089	0.000283839
5103	4	-193.928	97.3928	-5.90952	-0.0091906	-0.00124413	-0.0042867
4427	4	-93.0913	0.286539	-2.50798	0.00125409	-0.00592333	0.00322457
4426	4	-94.5104	0.249029	-2.59492	-0.00245903	-0.00482034	0.00127645
4429	4	-88.8189	0.326097	-2.28593	-0.00622227	0.000285686	-0.00217178
4428	4	-90.2554	0.294493	-2.39035	-0.0026293	-0.00492077	0.00157722
5022	4	-196.074	103.421	-5.89462	0.00239055	-0.0057351	-0.00283578
5024	4	-191.802	103.452	-5.78614	0.00390852	-0.00114693	-0.00600672
5023	4	-193.202	103.436	-5.8839	0.00439117	0.000413881	-0.00387159
680	7	246.36	-181.664	1.35397	0.00474349	0.000245683	0.0013068
995	3	80.6699	43.353	2.19922	0.00657181	-0.0150364	0.0028868
1504	6	77.6911	-81.6043	6.75953	-0.000725658	-0.00286599	0.00370497
863	3	244.866	109.535	2.9089	-0.0119822	-0.0223634	0.0274853
1500	3	77.2117	-84.1415	4.99512	-0.00268961	-0.0121776	-0.00786191
2372	3	8.35846	47.5456	7.26129	0.00723878	-0.00680457	-0.023043
1505	7	77.6185	-82.6713	7.71646	-0.00354117	0.00584255	0.0060849
1498	7	77.9977	-83.5876	5.47247	0.000938428	0.00271545	0.00696555
992	7	81.3116	43.2509	1.31357	-0.000336342	0.00509596	-0.00565432
1502	3	79.0661	-84.178	7.18867	-0.00271011	-0.00260303	-0.00788915
563	7	113.031	15.8308	1.27335	-0.00105149	-0.00202902	-0.0013029
1506	7	77.7692	-82.1387	5.44439	0.00587948	-0.00973196	-0.00339243
1179	6	46.5711	72.683	6.83378	0.00206863	0.00171294	0.00191981
1510	3	76.7978	-81.9636	4.97547	-0.00207858	-0.00502376	0.0158268
685	6	248.657	-181.889	1.51511	-0.00270511	-0.0062782	0.00442122
686	7	247.654	-180.902	1.59288	-0.0022818	0.00742955	-0.00174165
1176	3	44.1545	72.2439	4.76615	0.00378249	0.00502324	0.0222087
864	3	245.417	107.808	2.8871	-0.0119592	0.00489994	0.00556832
1177	3	45.9884	73.201	3.765	0.0102288	-0.00621315	0.0141901
996	3	80.6898	43.162	0.39154	-0.00154954	0.0218	0.028287
1499	7	78.0157	-83.926	6.95645	-0.00676816	-0.00152642	-0.00232423
1509	3	78.4754	-81.7339	4.81986	-0.0164793	-0.00848736	0.000557569
572	3	112.877	13.8073	0.820165	0.00876594	0.00347137	0.00568765
684	3	245.803	-181.33	0.405667	0.00534498	-0.0301423	-0.00364201
688	3	247.69	-180.425	2.57312	0.0302572	-0.00139163	0.0126136
865	3	245.096	107.823	0.579496	0.0194293	-0.0112813	-0.00423146
683	3	245.851	-181.515	2.3167	-0.00637308	0.0182303	-0.00631961
1178	3	46.9387	71.8313	3.75003	-0.00261197	-0.0130155	-0.00207471
623	3	74.9961	-23.2808	5.23475	-0.0128173	0.0207672	0.0339309
1501	3	79.002	-83.9313	5.0953	-0.00844343	0.0405739	0.0154758
1182	3	47.2085	74.1164	5.43235	-0.01113	-0.00716933	-0.00987417
861	7	244.609	108.553	2.62695	0.00559166	0.00496925	0.00556042
1503	3	77.3514	-84.7134	7.18726	-0.00770001	0.00570395	-0.0017906
1181	7	45.3646	71.9678	6.62558	0.0063118	-0.00177354	0.000935469
1180	7	47.2071	72.9945	5.5162	0.00572053	-0.00111633	0.00585234
569	7	112.518	14.4835	1.60046	0.00581059	0.00497138	0.00271155
568	6	111.1	14.6012	1.53423	0.00180307	0.00366051	-0.00442475
1174	7	46.2836	72.4331	4.46093	0.00304732	0.000579126	-0.00532253
689	3	247.938	-180.155	0.814755	0.000509767	-0.0080639	0.0142062
571	3	112.815	14.1391	2.55999	-0.0261313	-0.0143096	-0.01064
3232	3	81.4253	-81.4306	6.06037	-0.00361026	0.0157502	-0.00937195
570	7	110.661	15.7875	0.914945	0.0014622	0.00156569	0.00426098
1173	7	45.1521	71.8279	5.13141	-0.0020791	-0.000209529	0.00749085
1184	3	44.5994	72.5308	7.13965	0.0139023	-0.0127503	-0.00180472
567	3	113.891	15.7435	0.634754	0.0187699	-0.0251204	-0.00377951
1508	3	76.5772	-82.6537	8.00879	-0.0152365	0.00759992	0.00193386
3466	3	46.7417	9.5072	9.69824	0.000605162	-0.0212407	-0.00192131
1349	7	108.721	13.6987	15.2729	-0.00277007	-0.0025271	0.00901969
3470	3	45.7803	8.78428	12.4717	0.011353	-0.00791697	0.00717572
3461	7	46.9363	11.2831	10.7845	0.00152861	-0.00539336	0.000620534
1482	3	113.57	-53.0838	14.8741	-0.0155483	0.00851499	0.0250718
3463	3	46.9184	11.6595	9.77631	-0.00780637	-0.00741591	-0.0125797
1476	3	113.889	-50.319	15.9158	-0.0196621	-0.000657322	0.0132306
3467	6	44.8945	10.7211	11.9373	0.00165265	0.00120756	0.00361959
3458	3	248.151	71.6609	14.5198	0.00206759	-0.0105958	-0.00162303
1342	7	110.098	11.7799	15.7002	-0.00171984	-0.00554347	0.00344155
3469	7	45.7328	11.8679	11.5732	-0.00427965	-0.0046445	-0.000889598
3462	7	46.7566	9.77871	10.7317	-0.00279012	-0.000465874	-0.00151021
3473	3	45.1325	12.5958	11.0094	0.0190967	-0.00188144	0.00179261
1481	3	114.358	-51.7508	14.1494	-0.00275849	-0.0266705	-0.0102259
1479	7	114.349	-52.3551	15.032	-0.00259512	0.00399136	-0.00626704
3468	7	45.4916	9.42117	11.5385	0.00201912	0.0169769	0.00271012
3452	3	245.214	72.4962	14.4407	-0.0139157	0.030036	-0.0094113
3705	3	11.3371	-16.744	12.9848	-0.00163486	0.0084084	-2.3366e-06
2352	3	142.734	-149.473	11.314	-0.011684	-0.00541371	-0.00136451
3471	3	44.8052	8.85275	10.8787	0.000992371	-0.003697	0.008827
3457	3	247.129	72.5538	15.7866	-0.0234978	0.0253439	-0.0115749
1343	7	109.978	13.204	16.0573	0.00142471	0.00205705	0.00304572
2319	3	147.534	79.0019	8.74364	-3.33529e-05	0.0087578	-0.00100858
3702	7	10.692	-16.2552	13.7282	0.00308104	-0.00493517	0.0068727
2328	3	148.475	79.246	11.4415	-0.0217166	0.000445041	0.00248652
3704	3	10.9562	-16.6969	14.6573	-0.0118208	-0.00992692	0.0221638
1346	3	110.85	13.7563	15.6857	-0.0142261	0.00985402	-0.0140459
1345	3	111.052	11.7021	15.1331	0.0119822	0.00977948	-0.0113168
1351	3	109.015	14.411	14.4789	0.00512652	-0.0318292	0.0212012
3472	3	45.9456	12.4707	12.364	-0.0151834	0.0131207	-0.0199217
2320	3	146.602	78.8795	10.0888	-0.00632077	0.0108054	-0.00769849
3449	7	245.946	71.7536	14.0549	0.00726792	-0.00504735	-0.000258686
1473	7	113.996	-51.4103	16.2203	-0.000638029	0.0017304	0.00174906
1353	3	109.14	10.9535	13.9995	-0.0156468	-0.00182912	0.0136431
3453	3	246.13	71.9492	13.0268	-0.015019	0.00684726	-0.00871611
1350	7	108.857	11.4524	14.9109	0.00468784	0.00280948	-0.000586473
3701	6	9.23834	-16.3998	13.5659	0.00368333	-0.00210156	0.00959707
3455	7	247.166	71.7134	15.0162	-0.00515097	-0.00131701	0.00686181
2317	7	147.279	79.5299	9.62591	0.00345012	-0.00254881	-0.00498763
1507	3	78.1378	-82.4527	8.67731	-0.0185082	-0.0133481	0.00517576
338	3	76.8639	72.6259	19.0115	0.0255055	0.00795663	-0.0116153
1733	7	-91.3731	-50.4336	20.0237	0.00728782	0.000810823	0.00501831
2769	3	214.982	-182.223	17.4066	-0.00175282	0.00980588	0.0151029
96	3	79.2188	-18.0812	24.0239	0.0057137	0.00337648	-0.0207347
94	7	79.684	-17.0881	24.4398	-0.000327433	0.00277898	-0.00581641
1732	7	-91.5478	-51.601	20.964	0.00330345	-0.00303802	0.000220764
1735	3	-91.572	-52.5213	20.4463	0.00578581	0.00414541	0.0201622
1734	3	-90.7124	-51.5645	21.6676	-0.0131087	-0.0235678	-0.00129181
1737	3	-90.5768	-49.8457	20.3862	-0.00725076	-0.0350738	0.0295439
1742	3	-92.3556	-48.6711	20.5725	-0.00346078	0.0214829	-0.0229289
2765	6	216.338	-182.34	18.9285	-0.00169732	-0.00322556	-0.000865086
2783	3	146.467	40.0057	23.1493	-0.0177122	-0.0181389	0.000922081
4038	3	13.2801	9.35211	22.1541	-0.0221277	0.00146978	0.00318998
1741	3	-93.0845	-49.352	19.2179	0.00997227	0.00911077	0.0315658
1736	3	-91.0389	-50.6903	19.0726	0.0294178	-0.00272688	-0.0132452
2780	7	145.842	40.7536	23.544	-0.000483788	-0.0114613	-0.00383861
4035	3	13.4758	11.058	23.8024	0.00535345	-0.0246404	0.00984673
1738	6	-93.54	-50.19	20.944	-0.00440443	-0.00377478	0.000836599
99	3	79.4937	-16.4036	22.3497	0.00766049	-0.00796678	0.00228045
1472	7	115.133	-51.7753	17.1543	-0.00236219	0.00134342	-0.000692598
2778	6	146.611	41.9491	23.5917	0.00199642	-0.00146092	0.00410534
1474	3	114.695	-52.3188	18.0272	-0.00355261	-0.0140374	-0.00403077
1740	7	-92.8931	-51.2875	21.567	-0.00753527	0.000697377	0.00565051
95	7	79.6979	-15.9978	23.3515	-0.00162481	-0.00193978	-0.00344511
2784	3	145.089	40.7896	22.7097	0.0360237	-0.0203574	-0.0102077
1743	3	-93.6611	-52.0822	21.5079	0.00249591	-0.00857059	-0.00752742
337	3	75.5972	72.5256	17.8254	-0.00785724	0.00204861	0.00565681
130	3	46.6808	-175.984	18.3399	-0.00694829	-0.0136031	-0.0131
1744	3	-92.6104	-51.1703	22.6571	0.0136521	0.0301439	-0.00557378
334	6	74.8875	72.9139	19.7331	-0.00375535	0.0014758	0.000561585
335	7	75.837	72.2742	18.893	0.00590519	0.000947114	-0.00527534
1739	7	-92.6435	-49.6209	20.1208	-0.00214583	-0.00631366	0.000847396
4037	3	13.178	10.5991	20.8159	-0.0144717	0.00795483	-0.00685715
2768	3	214.506	-183.084	18.8534	0.0379193	0.00983619	0.00152476
2766	7	215.315	-182.942	18.1916	0.0020274	0.000694007	0.00849529
4036	3	13.0912	12.098	22.5098	-0.0184338	-0.0107071	-0.00559415
2779	7	146.468	42.5112	24.9006	0.00348992	0.000441754	0.00149331
2782	3	146.074	43.5135	24.7674	-0.0248564	-0.00260971	0.00367156
1344	3	110.015	11.2185	16.666	0.00691008	-0.0110291	0.00864866
1347	3	109.768	13.2179	17.1476	-0.0103267	0.00850931	-0.00953304
1477	3	113.013	-51.6311	16.693	0.0307499	-0.0130498	-0.0140882
3986	3	-55.2586	104.175	29.5345	-0.01833	0.0056469	-0.00403532
2361	3	7.49007	12.5177	32.2185	0.00446874	0.0132147	0.0102091
3786	7	111.671	10.8317	30.7229	0.00443781	-0.000138243	-0.00229306
3792	6	109.878	10.3171	29.3251	0.00309963	0.00268311	-0.00500382
2781	3	147.417	42.5435	25.3564	0.00433329	-0.0106859	0.00284599
2364	7	7.50714	15.7361	32.1833	-0.00280235	0.00116536	0.00994934
2772	7	145.243	40.3883	24.9491	0.0030433	0.00159701	-0.00284992
3793	7	109.658	9.55407	30.528	0.0104813	-0.00525401	0.00528983
2776	3	145.936	41.433	26.6824	-0.00934662	-0.0345276	0.0203783
3991	3	-57.4344	103.935	29.881	-0.0359899	-0.00270688	0.0283807
2356	7	8.23217	14.4778	31.6853	-0.00173506	-0.00113533	-0.00871252
3798	3	111.698	10.4126	28.5324	-0.0185273	-0.00816957	-0.0140363
3788	3	112.596	10.3013	30.6438	-0.00440134	-0.00066425	0.00761569
102	7	81.0837	-17.2544	24.9438	-0.00804022	-0.0101834	-0.00239486
3794	7	111.169	10.9612	29.2866	0.00626872	-0.0017478	-0.00692599
3937	7	109.563	-175.523	26.7184	-0.00460919	-0.0027085	-0.0122289
3796	3	109.564	8.47637	30.2609	0.0197785	-0.0106509	-0.00210731
2774	3	144.177	40.2556	24.9416	-0.0145225	0.0132013	-0.0121123
2113	3	181.719	-52.2443	28.6613	-0.00121886	-0.0133216	-0.0129506
2114	3	182.364	-50.5609	28.4327	0.00668562	-0.0354595	0.0172904
2110	7	182.601	-51.5492	28.9032	0.0067271	0.00569874	0.00626493
2773	7	145.48	41.7098	25.7491	-0.00104261	-0.000922992	-0.00422601
3791	3	111.117	9.09881	32.0782	0.000831729	0.0110949	-0.00184509
3795	3	108.641	9.82712	30.8776	-0.00330467	0.0072689	-0.0374016
2357	7	7.95812	13.3956	32.693	-0.0032119	-0.000521529	0.00107968
1106	3	147.939	-17.4936	32.6303	-0.00448284	0.00996815	-0.0065409
3787	7	110.72	9.97222	31.5852	-3.99142e-05	-0.00445827	0.00542633
2358	3	7.78813	14.1611	30.7876	-0.016028	-0.016399	0.019115
2119	3	183.079	-50.5139	30.7545	-0.0122042	-0.0135284	0.0282045
2118	3	182.43	-52.1172	31.0444	-0.0213831	0.0165879	0.00281964
3941	3	110.268	-176.342	26.6639	0.00674306	-0.00261819	-0.0339348
2360	3	8.9897	13.0582	33.1473	-0.0129487	0.00057285	0.00194041
3940	3	108.549	-175.918	26.5213	0.00193065	-0.00966682	0.0171075
97	3	79.0083	-16.8017	25.2305	-0.0139756	0.0121218	0.00880584
3790	3	110.243	10.5236	32.3857	-0.014948	0.0131392	0.0364227
2359	3	9.28474	14.7806	31.471	0.00583122	0.00531605	-0.0177189
2116	7	183.075	-51.4993	30.3832	-0.00609804	0.0030943	0.00233246
3797	3	111.07	11.9952	28.8802	0.0101111	0.0284818	-0.0322734
2777	3	144.592	42.2992	25.9252	0.00717261	-0.00770943	0.0104486
3789	3	111.985	11.7663	31.1288	-0.0295464	0.0130465	-0.0178611
105	3	81.1245	-17.2914	25.9849	-0.00649382	0.0214514	0.00396848
3382	3	112.862	-80.2611	28.4011	0.00997758	0.0120795	-0.00644187
1649	7	79.0014	-51.5445	40.3032	0.00505229	-0.000331756	-0.00747616
3441	6	-26.823	8.89668	39.949	0.0017034	0.00324022	0.00227696
2365	3	7.4635	13.8802	34.745	-0.0101239	-0.0169807	-0.00718127
1105	3	146.435	-16.7598	36.192	0.00183867	-0.000606973	-0.0372203
3687	3	312.427	-20.5569	35.2577	0.0298491	0.0214831	-0.0146246
1653	3	79.8069	-51.5117	39.5869	-0.0278776	-0.0497379	-0.0181411
1645	3	76.1964	-52.7531	40.8181	-0.00678936	-0.0317053	-0.0129625
1652	3	79.467	-51.3859	41.2722	0.0436016	-0.0226136	0.00433027
2363	7	7.04792	14.0782	33.7445	0.00354302	-0.000170817	0.0026907
3693	3	314.775	-22.8012	37.653	0.00681604	-0.00670173	0.010027
1775	3	114.184	-182.496	35.9587	0.0147723	0.00465382	-0.00278793
1648	7	76.8611	-50.8465	39.9826	-0.00316575	0.0029578	-0.0019558
1643	3	78.6665	-53.4771	39.4743	-0.00896336	-0.0243757	-0.00971759
3692	3	314.634	-19.6779	35.1924	-0.0158042	0.0180534	-0.01654
1104	3	145.246	-16.4194	34.9173	-0.0102342	0.00974248	-0.0110484
1101	6	146.719	-17.6353	34.3629	0.00352942	0.00197167	0.00523695
1778	7	114.551	-180.351	35.9747	-0.00348107	-0.00223873	-5.03786e-05
3682	7	313.093	-22.3272	36.3769	-0.00117174	-0.00122981	0.00701932
4204	3	43.731	-143.554	38.0671	0.0117187	0.0250411	0.00181009
1102	7	146.282	-16.4998	35.1211	-0.000354209	-0.00569064	-0.00400334
3683	7	312.982	-20.7985	36.1867	-0.000115823	-0.00498699	-0.00260643
1103	7	148.005	-17.3103	33.7044	-0.00376102	0.00354464	-0.00102868
1641	7	78.2432	-52.8354	40.153	0.00371175	-0.000826986	-0.000940262
1780	3	114.209	-180.369	36.9802	0.00172514	0.0147566	0.00866023
3688	6	315.266	-21.1549	36.5668	-0.000584768	-0.00331169	0.00404084
1646	3	76.3702	-52.7389	39.1215	0.00830635	-0.0202956	0.000508152
3690	7	314.63	-22.4634	36.61	0.00470822	-0.00178762	-0.00596101
1642	7	76.8123	-52.3812	40.03	0.00517034	0.00561903	-0.00149649
1651	3	76.356	-50.552	39.1146	-0.0297912	0.0225866	-0.0101793
1776	3	113.559	-181.705	34.5676	0.0349947	0.00182934	0.00838044
1647	6	78.2222	-50.4635	39.9823	0.00375937	0.00200896	-0.00240845
3694	3	315.07	-23.2464	35.965	0.00358633	0.0152204	-0.00566825
3691	3	314.441	-19.3372	36.8508	-0.00339327	0.0171079	-0.023203
1644	3	78.2998	-53.4007	41.0568	-0.0048758	0.00763754	-0.0131491
3689	7	314.38	-20.1383	36.1443	0.0130297	-0.00121257	0.00196323
1772	7	114.414	-181.706	35.2274	-0.00853799	0.00121224	0.00643177
1107	3	148.865	-18.0149	33.9183	0.0120345	0.000845011	-0.00450861
3684	3	312.827	-23.0166	35.6634	0.00367319	0.00694555	-0.000542919
1781	3	114.054	-179.534	35.4591	0.0131647	-0.021714	0.0133378
3686	3	312.429	-20.3859	37.0677	0.0144146	0.0126248	0.00198022
1650	3	76.4532	-50.5185	40.8943	-0.0040738	0.020262	-0.00377344
3685	3	312.544	-22.5827	37.2396	0.00544289	-0.0187998	-0.0144288
2362	6	6.91039	15.4448	33.4616	-0.0104026	0.00469928	0.00289038
4207	3	43.5832	-143.272	40.4557	0.01733	-0.00900731	0.0173753
1097	3	149.336	-15.8496	34.5805	0.0151389	0.0500266	-0.00979114
2491	3	45.1946	-310.368	39.2403	-0.00985958	-0.00472512	-0.022794
4990	4	-196.081	105.873	-5.99265	-0.00460526	-0.00293901	0.0157603
4991	4	-193.25	105.865	-5.88333	-0.00355305	-0.00735928	-0.000469698
4699	4	-92.3973	-20.4746	-2.3466	0.00140383	0.0011551	-0.000988202
4683	4	-93.1142	-19.2772	-2.42461	0.00444573	0.00047152	-0.00137978
4682	4	-94.54	-19.2944	-2.52622	-0.00520633	8.30466e-05	-0.00388524
4716	4	-90.268	-21.7108	-2.26377	-0.00198974	0.00538425	-0.00390244
4942	4	-195.369	109.605	-6.0891	-0.00480303	0.00419963	0.000535311
4974	4	-195.335	107.117	-5.99139	-0.00144173	0.00701921	-0.002341
4651	4	-93.1275	-16.9006	-2.57573	-0.00722551	0.00123048	-0.00564811
4927	4	-193.236	110.815	-6.04977	-0.00725161	-0.0020744	0.00441994
4685	4	-88.8399	-19.2449	-2.21416	0.00429171	0.00721193	-0.0037217
4975	4	-193.934	107.117	-5.93304	-0.00235883	-0.000629766	-0.00115045
4714	4	-94.5278	-21.7045	-2.45532	0.00386695	-0.00035681	-0.000322806
4700	4	-91.0039	-20.4807	-2.25344	-0.00361856	0.00518422	-0.00559113
4684	4	-90.2782	-19.248	-2.27071	-0.00476569	0.00318853	-0.00232904
4650	4	-94.5445	-16.915	-2.74401	-0.00366986	0.000531218	-0.00510335
4652	4	-90.291	-16.8597	-2.37838	0.00834062	-0.00316094	-0.0029446
4668	4	-91.0239	-18.0348	-2.31883	0.0040317	-0.00231898	0.00328678
5006	4	-195.373	104.635	-5.88639	0.00179197	0.000621428	0.00439482
5007	4	-193.943	104.665	-5.88975	-0.00243567	0.00149629	0.00235957
4959	4	-193.218	108.343	-5.90816	0.00908481	0.00111599	-0.00622512
4928	4	-191.82	110.818	-6.02018	-0.00686187	-0.00456206	-0.00128039
4717	4	-88.8472	-21.7325	-2.23723	0.00148267	-0.000561819	-0.00230893
4653	4	-88.8375	-16.818	-2.29382	-0.00260673	-0.00212943	0.00525164
4944	4	-191.123	109.556	-5.83322	-0.00792693	0.00667437	-0.00678153
4958	4	-196.034	108.331	-6.00329	0.00250428	-0.00842809	-0.00595757
4667	4	-92.4087	-18.0619	-2.38507	-0.00267466	-0.00102156	-0.00203634
5008	4	-191.069	104.68	-5.81756	0.00221846	0.00679777	-0.00137396
4715	4	-93.0814	-21.7265	-2.38764	-0.00036708	-0.00343839	-0.000390929
4976	4	-191.121	107.098	-5.77299	0.00206735	-0.00358548	-0.00284679
4926	4	-196.101	110.835	-6.10711	-0.00474706	0.00469542	0.00348833
4960	4	-191.821	108.334	-5.82349	0.000440157	-0.000691011	-0.00586097
4731	4	-92.3927	-22.9283	-2.27387	-0.00545288	0.00445189	-0.0050728
4992	4	-191.844	105.882	-5.79865	0.00201933	-0.00365846	-0.00722437
4943	4	-193.93	109.578	-5.93867	0.00261033	0.00349265	-0.00038541
4732	4	-90.974	-22.9222	-2.20613	-0.00199526	0.00371828	-0.00270224
574	3	110.102	15.7167	-0.0632393	0.00341176	-0.0220123	-0.00736617
2379	3	7.11606	50.792	5.35242	0.00735568	-0.000839294	-0.00242228
3270	3	44.738	-42.5523	0.394804	0.0191915	0.012217	-0.0229249
2373	3	9.19275	48.8491	5.59859	0.00205624	-0.00690814	0.00264727
2989	3	76.0989	21.1692	7.86113	-0.0154468	-0.0180273	-0.00527228
3276	3	47.084	-42.2184	2.1954	-0.00776603	0.0318007	0.00965372
3870	6	146.57	83.4492	3.8881	-0.00360375	-0.00650078	0.00301549
3869	3	149.075	82.9812	5.66882	-0.00842634	-0.00697353	-0.0171249
640	7	41.2822	148.208	0.929346	-0.00484868	0.00070222	-0.007274
3867	3	146.466	83.1731	7.04189	0.0152467	0.000615807	0.014388
3273	7	46.6491	-41.7814	1.26414	-1.72326e-05	-0.00348088	-0.00714045
2374	3	8.76507	50.246	6.70468	-0.000851865	-0.021214	0.00693499
3868	3	148.007	81.5985	5.95779	0.00315295	0.00107532	-0.0201503
2376	7	7.39266	49.7793	5.19087	0.00301084	0.0039914	0.00327582
566	3	113.464	16.2927	2.14674	-0.019726	0.0131148	0.0110337
3266	7	44.6885	-40.429	1.01825	-0.000636203	-0.00132633	-0.00213725
3874	3	148.526	83.1392	3.56731	0.010761	-0.0252997	0.0232678
642	3	41.7832	148.825	0.212425	0.00587045	-0.00800719	-0.00262196
2369	7	7.74788	48.4443	7.15119	-0.00825496	-0.00683389	-0.00474324
3272	6	47.1187	-40.4962	1.20528	-0.000524564	-0.00200919	0.00454148
3271	3	44.7448	-42.2559	2.05228	0.00751239	0.00788871	-0.0166723
759	3	179.373	119.187	7.72769	0.0149538	0.0273184	-0.016755
3875	3	145.193	84.1174	5.17377	-0.0137089	0.0206222	-0.011125
2371	3	7.68988	48.8025	8.15397	0.0278724	0.0100472	0.0261691
3873	3	147.465	81.6766	3.74273	0.0159778	0.00255173	-0.0483689
2378	3	7.67749	49.6483	4.15613	-0.0098547	-0.0080957	0.0146554
3275	3	47.0667	-42.5335	0.577671	0.0262523	-0.0127022	-0.00536343
3268	3	44.209	-40.1931	1.9449	0.023811	-0.0165472	-0.02426
565	3	111.712	17.6092	1.36707	-0.0172428	0.0250288	0.0073766
3865	7	148.055	82.6065	5.54381	-0.00840167	-0.0045956	-0.00223504
573	3	109.953	16.2057	1.60275	-0.0168137	0.00863345	-0.0103812
3267	7	45.1321	-41.8689	1.1034	0.00170169	0.0011873	0.000865992
641	7	41.5525	146.727	0.828444	-0.000346299	-0.00300192	0.00766962
3876	3	146.319	85.3113	4.8692	-0.0205505	0.0154353	-0.0303552
2370	7	8.43715	49.347	6.19714	-0.00539705	0.00389874	0.000696253
3864	7	147.049	83.6167	6.26705	-0.00148459	0.00074643	0.00153967
643	3	41.73	148.611	1.82212	-0.0348694	-0.0197674	-0.00863218
3871	7	147.716	82.6628	4.05449	0.00691359	-0.00291952	-0.0105611
644	3	42.1354	146.368	1.65369	-0.0114811	0.0214963	0.00212002
3872	7	146.251	84.2423	5.00371	-0.00352133	0.00357332	-0.00200713
562	7	111.873	16.7296	0.77924	0.0021457	0.00362267	-0.00136829
3866	3	147.59	84.4679	6.70155	-0.0357635	-0.012902	0.021279
769	3	178.749	119.243	5.43662	0.0039999	0.00176596	-0.00815408
3269	3	44.0448	-40.0502	0.155784	0.008592	0.00951106	0.00780496
2431	3	113.114	21.8025	9.06276	-0.0302394	-0.0154197	-0.00341675
2677	3	44.2045	22.9601	13.3596	0.000773547	-0.016176	-0.0249447
2326	3	146.834	82.2618	10.8953	0.017627	0.00733088	0.0261506
2983	3	75.7926	21.6668	11.5777	-0.00169747	-0.0321006	0.0307714
2671	3	46.6395	21.9526	15.9364	-0.0129218	0.0118452	0.0162262
2668	7	45.6002	22.1077	16.1646	0.00309887	-0.00236825	-0.005468
2422	7	114.307	22.4151	10.75	0.00366877	0.00621947	0.00708143
2680	3	44.1699	20.6529	16.6768	0.00208576	0.0157321	-4.57452e-05
2675	7	44.0809	22.7761	14.4471	0.00640319	-0.00567398	-0.00224239
3706	3	7.63311	-15.1765	13.9376	-0.0106327	0.000480348	0.00248582
2426	3	115.145	22.3466	9.95061	0.0182621	-0.00462219	0.0351898
2325	7	148.467	79.8414	10.4754	0.00828488	0.0013433	0.00809151
3696	7	10.8605	-14.7554	13.885	-0.00337463	0.00620155	0.00487872
3697	3	9.36444	-13.2381	13.1064	-0.0202927	0.0320529	0.00276395
3699	3	11.1568	-14.5779	14.9246	-0.0245626	0.00516377	-0.0110155
2988	7	75.9334	19.8295	10.6565	0.00616751	0.00335571	-0.00122385
2318	7	146.629	80.8496	9.34236	-0.00277851	0.0023528	-0.00646652
2324	7	147.469	81.856	10.0411	0.000746473	-0.00901752	-0.000844032
2321	3	145.644	80.8202	9.6963	-0.0231205	0.00522708	-0.00213701
2428	7	113.02	22.3451	9.99225	-0.000910535	-0.00188633	0.00503112
2991	3	76.9294	20.2033	10.9881	0.0246896	-0.00582774	-0.00205849
2986	6	76.0598	19.6827	9.21733	0.00514388	0.00370693	0.00399572
3707	3	8.18432	-15.0893	12.3594	0.00971816	-0.0299391	-0.00855947
2430	3	112.28	21.9036	10.5864	-0.0346978	-0.0222884	-0.00111498
3698	3	9.10179	-13.5364	14.6352	0.0194791	-0.0109967	0.0219498
2678	3	43.2486	23.4078	14.7909	0.00517804	-0.00404075	0.0221515
2421	7	114.443	23.8167	11.2085	0.000944077	0.0019742	-0.00162436
2674	6	43.6823	21.481	14.7428	-0.00480541	0.00727739	0.00363897
2980	7	75.0907	21.0367	10.962	-0.00060024	-0.00627674	-0.000898468
2427	6	112.516	23.6705	9.86873	-0.00593821	0.000699385	-0.000616024
2987	7	75.3813	20.7621	8.54326	-0.00541784	-0.00179578	-0.00318605
2984	3	75.7383	22.5201	9.6741	-0.00769243	-0.00932995	0.0265169
2981	7	74.9842	21.7695	9.63908	-0.00305627	0.0036788	-0.00574024
3703	7	8.5652	-15.1705	13.3538	0.00546881	-0.00574069	0.000119702
3695	7	9.47367	-14.0492	13.7784	-0.00655462	-0.00307796	-0.00227788
2327	3	147.816	82.6245	9.37227	-0.0161876	0.0275122	-0.0261552
4024	3	-60.8295	-42.8505	15.7728	0.0144193	-0.00343981	0.00772954
2425	3	114.236	21.74	11.5933	0.0162002	-0.000528467	-0.00575719
2323	6	148.642	81.211	10.5534	0.00221169	-0.00121531	0.0026335
2669	7	45.2794	23.2572	15.1796	-0.00441527	-0.00355942	0.00674158
3700	3	11.5632	-14.2947	13.1417	0.00111266	0.00868322	-0.00019598
2992	3	75.6782	18.8513	10.9128	0.00618547	0.0156169	0.0152712
2679	3	45.0098	20.0367	15.3388	-0.0016658	0.0122891	0.0219312
2676	7	44.6099	20.9492	15.7713	-0.00239144	-0.00336366	-0.00354643
4029	3	-60.3475	-40.6939	16.2125	-0.00673244	-0.0125959	0.000240717
2672	3	46.0785	23.4995	14.5529	0.0304674	-0.0214977	0.0135757
2322	3	146.674	80.9737	8.26113	-0.0239973	-0.00462923	-0.00859818
3537	3	143.453	-46.8527	20.2259	0.0133902	0.0106514	0.0148809
127	7	46.7084	-174.978	18.5296	0.0106221	-0.00063109	-0.00782734
4027	7	-60.2131	-41.3162	17.1603	0.00225763	0.00291051	-0.00356565
4241	7	144.905	21.1863	20.52	0.00484772	0.00328451	0.000637557
4030	3	-59.2762	-41.2627	17.6784	0.0129257	0.00558586	-0.0165472
4244	3	144.301	22.0807	20.5316	0.00971622	0.0323345	-0.00145013
123	3	44.6483	-172.434	18.1196	0.00656227	-0.0193902	-0.00324932
2618	3	-54.6794	-106.684	23.9064	-0.0121775	-0.0142295	-0.00974929
4246	3	146.372	21.1228	18.874	-0.00409087	-0.0451482	-0.0102454
4247	6	146.655	20.8404	22.1244	-0.00386217	-0.000728391	-0.00141263
131	3	45.6024	-172.917	20.2755	0.0142519	0.00861008	-0.00770439
125	3	45.4549	-174.935	16.7623	-0.00550432	0.00148047	0.00739677
124	3	46.3113	-173.335	17.1305	-0.0242188	-0.00723486	0.00355557
4243	3	144.391	20.3926	20.0435	0.0108702	0.0164533	-0.0249855
4248	7	147.227	21.2277	20.9075	-0.00430861	-0.00013242	0.00305106
4250	3	147.773	22.1253	21.0158	0.0116444	-0.0228923	0.0270973
2628	3	-54.5841	-104.709	23.0325	-0.0273515	-0.0312261	0.00358746
101	7	81.0521	-15.3829	23.5086	0.00360214	0.000841401	0.00300797
4242	7	146.207	21.5916	19.8125	-0.00036784	0.000164001	-0.00264015
122	3	43.6307	-173.709	18.197	-0.00123258	-0.00666366	0.00575776
4025	3	-59.6872	-43.4297	16.9549	0.00751382	-0.00907724	0.0110796
120	7	44.6897	-173.473	18.3608	0.00830988	-0.00466223	-0.00256111
4251	3	147.834	20.4965	20.4813	0.017001	-0.00253457	-0.0311729
132	3	44.3167	-174.076	20.3794	-0.0143381	0.000861315	-0.011963
2670	3	45.5751	22.4072	17.1727	0.019845	-0.00564377	-0.00281643
4245	3	146.305	22.6474	19.613	0.00507823	0.000865808	0.0199859
3534	7	142.551	-46.3534	20.2125	0.00476724	-0.00685763	0.0023208
98	3	78.9523	-15.2934	23.5211	0.0193996	-0.00611401	-0.00672324
4021	7	-60.5518	-42.7617	16.8044	0.00358658	0.00801276	0.00166291
4252	3	144.593	21.1476	22.7327	-0.00057401	-0.00624849	-0.0154147
4249	7	145.213	20.7327	21.9711	-0.00138299	0.000311001	0.00749066
121	7	45.8075	-174.207	17.5659	0.00635258	-0.00266875	-0.000184234
103	3	80.7902	-14.4085	23.7932	-0.00884965	0.00213	0.00346245
3532	6	142.607	-45.4504	21.2958	-0.00330259	0.00380373	-0.00506961
128	7	45.1792	-173.757	19.7821	0.00165859	-0.00366271	0.00505649
4253	3	144.939	19.6758	22.1368	-0.00949061	0.00397341	0.01535
126	6	46.1003	-174.795	19.7822	0.00395073	-5.26151e-05	-0.00129861
3600	3	179.69	-40.4771	22.3741	-0.000754206	0.00323446	0.0316739
3932	3	109.004	-174.465	24.9283	-0.0138532	0.00703123	-0.00528031
4160	3	112.417	85.1747	26.9015	0.0235499	0.0118173	0.0160901
3381	3	111.944	-79.1366	29.3381	-0.0125798	-0.0134048	0.0124053
4159	3	112.102	86.7294	25.9829	0.0207325	-0.00292137	0.0100233
4155	3	110.127	84.7256	26.6773	0.00544981	0.00114288	0.0168759
4150	7	109.543	86.4529	27.8653	-0.00763985	0.0106359	-0.00583009
4219	3	213.207	18.6652	30.6232	0.0308696	-0.0087927	0.0243262
4151	7	110.234	85.8601	26.698	0.00746667	-0.00151371	-0.00152862
3376	6	113.928	-79.4559	29.7067	-0.00119367	-0.00513007	-0.00235805
4218	3	212.979	20.7055	29.4778	0.0199015	0.0152504	0.0240622
4157	7	111.781	86.1223	26.8984	-0.00160008	-0.0119711	-0.006379
4152	3	108.965	85.712	28.407	-0.00904262	-0.0165609	-0.00219506
4156	6	111.919	86.8967	28.1049	0.00252981	0.000567186	0.0025748
4216	7	213.337	19.507	31.2794	-0.00229785	0.00415962	-0.00334464
3936	7	109.271	-173.65	28.0337	0.00832792	0.0059448	-0.00577108
3939	3	109.971	-173.117	28.7685	-0.00642902	-0.0245275	0.0179985
4224	3	215.114	18.4266	31.619	0.0156914	-0.00342443	0.00552337
3372	3	113.443	-78.5755	26.9508	-0.000303744	0.00756513	0.00359415
4215	7	213.297	20.796	30.5363	0.00961587	0.00100562	0.00464606
3128	3	114.868	-40.7822	28.2685	0.00267399	-0.00459703	0.00622418
3370	7	113.268	-78.141	27.9364	0.00309085	0.0117788	0.0042239
4154	3	109.827	86.2793	25.79	0.000336846	-0.0194923	0.0438365
3124	7	115.024	-39.9093	28.8657	-0.00141697	-0.00252313	0.00528438
4220	3	212.516	19.5401	31.9796	0.0129691	-0.00794397	-0.00926288
4226	3	215.083	21.3607	29.5073	-0.0126104	-0.00678626	-0.0147841
3374	3	114.601	-76.6076	28.6841	-0.0477451	-0.0206567	-0.003063
3934	3	110.255	-172.448	26.4489	-0.0233344	0.00970707	0.0291378
4227	3	215.049	22.2845	31.0184	0.0219678	0.00767941	-0.00984074
3373	3	112.445	-77.4085	28.0935	0.0112339	-0.0229021	-0.00143269
4162	3	110.72	86.8392	29.7583	0.0157926	-0.00491966	0.0033943
3930	7	109.457	-173.108	26.5843	-0.00142785	0.000717829	-0.00154606
4217	3	212.481	21.3958	30.9346	0.030415	0.0158401	-0.00767211
3378	7	112.899	-79.3382	28.8322	-0.00570987	-0.000974329	-0.0104832
4221	6	215.59	20.3801	31.3635	0.00173203	-0.00578638	-0.00498236
4222	7	214.723	19.4055	31.8957	0.00778129	0.00770717	-0.00246989
2367	3	8.16662	16.5474	32.2866	-0.00200444	-0.00382413	0.0236551
4223	7	214.805	21.3255	30.5376	0.00327081	-0.000500727	-0.00311303
3371	7	114.644	-77.6526	28.4051	-0.00826855	-0.00375036	-0.00636028
1098	3	148.525	-15.2698	33.126	0.0228257	-0.0106885	-0.00891048
3522	3	112.679	-8.05996	32.8841	0.0325297	0.00876312	0.0104585
3933	3	108.529	-172.531	26.2596	-0.00467972	0.00601748	-0.000192112
3931	3	110.719	-174.372	25.2456	0.000358176	-0.00107939	-0.0378855
3935	6	109.361	-175.05	28.0316	-0.00275619	0.00188009	-0.00434374
3929	7	109.732	-174.359	25.7373	0.00467592	-0.000819444	-0.00083214
3377	7	115.012	-78.5474	29.543	0.00220247	-0.00679719	0.00151392
4158	7	110.64	87.2024	28.7417	0.0085503	0.00328202	0.000446367
3379	3	115.331	-78.0367	30.4242	-0.00663689	0.0204198	0.00171332
4225	3	214.781	19.4091	33.0458	0.0142632	-0.00708343	-0.0243174
4153	3	108.716	87.1085	27.5361	-0.000173077	-0.0212992	-0.0317783
2883	7	247.409	-10.1073	34.7121	-0.00746678	-0.000452356	-0.0046888
2886	3	248.224	-10.1424	33.9778	0.0359533	0.0220363	-0.000589854
353	3	12.9894	85.7519	41.0349	0.0350821	-0.0174333	-0.0074972
4202	7	43.4344	-142.516	38.2831	-0.00453839	-0.000811146	0.00142359
341	7	11.5775	85.9007	39.4038	-0.010498	0.00241499	0.000257918
4212	3	41.5624	-142.308	40.7441	0.0216364	0.00698808	-0.0101591
2882	6	247.293	-11.3918	35.3164	-0.000846083	0.00398523	5.38334e-05
4208	6	41.1515	-142.011	38.8819	0.00112049	-0.00613726	0.00397657
4213	3	41.8627	-141.367	37.0973	0.00736262	0.0365218	0.00361467
347	6	13.4416	84.416	39.5126	-0.00108002	0.0026563	0.0047729
1100	3	147.489	-14.7844	35.6058	-0.00288878	0.00388728	0.0097596
2881	3	246.171	-9.5836	33.1419	-0.0120322	0.0030621	-0.00564518
4238	3	115.265	-136.091	33.6684	0.0248402	-0.0153112	0.00325187
4206	3	44.127	-141.651	40.3211	0.00733932	-0.0136907	-0.0101646
1099	3	146.651	-14.5384	34.1873	-0.00453133	-0.0134745	0.0271367
4233	3	114.303	-136.571	35.9278	0.00180663	0.0080979	-0.0127453
343	3	10.8071	85.9512	40.2365	-0.0153449	0.0201325	0.00179483
4209	7	41.9578	-141.752	39.9632	-0.00102006	0.00488039	-0.00662554
2878	3	244.69	-11.2465	33.6243	0.0140037	-0.0111475	0.0318119
351	3	12.0249	82.7987	39.34	-0.0147935	-0.0153208	-0.00762742
2963	3	8.43655	22.8535	37.7231	0.00332881	-0.0132583	0.0185659
2884	7	246.021	-11.8482	35.2027	0.00360304	-0.00250097	0.00516251
344	3	11.4581	86.7985	38.7777	0.00133218	-0.027811	-0.00475687
1096	7	147.176	-15.3392	34.7545	0.00342914	-0.00722989	-0.00556411
4210	7	41.9826	-142.256	37.7711	0.00109807	-0.00514547	0.00174908
2888	3	246.033	-12.8355	34.734	-0.0114005	-0.0310658	0.012599
345	3	11.1414	84.8349	37.4081	-0.0112553	0.0108554	0.00477933
2885	3	247.659	-9.35743	35.4732	0.018978	0.0118975	0.0153173
2887	3	245.602	-12.1176	36.1503	0.00256691	-0.0218953	0.000128887
346	3	10.4131	84.0751	38.8701	0.0502943	-0.00686594	-0.00860704
4203	7	43.3664	-142.298	39.8277	0.000941013	0.00738557	0.000324203
349	7	12.9579	85.6983	39.9906	-0.000404818	-0.00869634	-0.00682871
2876	7	245.106	-10.7998	34.5288	-0.00120719	-0.00334701	0.00125006
4205	3	44.1078	-141.874	37.7797	0.0185921	0.0196651	-0.00761631
2877	7	246.031	-9.71677	34.196	-0.000610476	0.000305608	-0.00770389
4211	3	41.9738	-140.705	40.1354	0.0029913	-0.0333771	0.00957634
4229	7	114.755	-135.545	35.7418	-0.0049754	0.0094072	0.00377488
348	7	12.4431	83.6796	38.7776	-0.00782424	0.0027572	-0.00344637
2880	3	245.671	-8.76091	34.7584	-0.0158535	0.0133871	-0.00647258
2960	6	7.87945	23.6353	39.5838	0.00642755	-0.00584312	0.000953123
4214	3	41.5882	-143.003	37.0704	-0.0345762	0.0132832	0.00185116
342	7	11.2875	84.6454	38.472	-0.001593	0.00685027	0.00227171
2879	3	244.236	-10.5081	35.1307	-0.00206988	0.00756674	0.00122104
350	3	12.8336	83.4508	37.8334	-0.00606305	-0.0245371	0.0222586
4235	7	115.386	-135.297	34.3856	0.00711615	0.00288738	-0.00238059
1095	7	148.413	-15.8644	34.0368	0.00175113	-0.00147956	-0.00201281
2961	7	7.90912	23.7278	38.2151	0.00863125	-0.00207981	0.00140222
4588	4	-90.2485	-11.9476	-2.33558	-0.00218437	0.00622277	0.00462943
4556	4	-90.2297	-9.50635	-2.55944	-0.00262758	0.00846455	-0.00113003
4589	4	-88.8319	-11.9997	-2.44027	-0.00412768	0.000995741	-0.0024624
4604	4	-90.9316	-13.2235	-2.44533	0.00876059	0.00670165	-0.00434381
4864	4	-191.748	115.675	-6.20891	0.00206002	-0.00837389	-0.00775943
4894	4	-196.1	113.241	-6.32461	0.00085348	0.00432085	-0.00117924
4895	4	-193.254	113.253	-6.23908	0.00112829	-0.00597103	-0.00178491
4862	4	-196.083	115.714	-6.35438	0.000198355	-0.00479797	0.00192446
4911	4	-193.979	112.006	-6.23645	-0.00372753	0.0050835	-9.96394e-05
4910	4	-195.384	112.009	-6.2764	0.0119422	0.000219078	0.000556514
4539	4	-92.3765	-8.30348	-2.73133	-2.15512e-05	0.00790305	-0.00450948
4831	4	-193.245	118.148	-6.19951	0.0064844	-0.00153479	-0.00109579
4620	4	-90.2645	-14.4179	-2.4783	-0.000403465	-0.0107801	-0.00523989
4879	4	-193.981	114.477	-6.28371	-0.00727999	0.00245368	-0.0101622
4863	4	-193.167	115.675	-6.25652	-0.00177196	0.0023682	-0.0013913
4896	4	-191.801	113.285	-6.13476	-0.00160474	-0.00153324	0.00463868
4847	4	-193.944	116.914	-6.2579	0.00576523	-0.00100836	-0.00490193
4848	4	-191.117	116.94	-6.19988	0.00178126	-0.00549205	0.000439282
4621	4	-88.8367	-14.3562	-2.36139	0.000807621	-0.00259569	-0.00452651
4586	4	-94.4653	-11.9727	-2.73396	0.000209087	-0.00203492	0.00172742
4619	4	-93.1384	-14.4462	-2.66666	-0.00128471	0.0014098	0.00526948
4571	4	-92.3366	-10.6832	-2.56862	0.00178711	-0.00440453	0.000157142
4830	4	-196.091	118.148	-6.2902	0.000253313	0.00184256	-0.00261183
4603	4	-92.3958	-13.1806	-2.63048	-0.00264541	-0.0085642	-0.00268648
4587	4	-93.0858	-11.9345	-2.60364	-0.00295695	-0.00402845	-0.000504268
4557	4	-88.8486	-9.47772	-2.49125	0.00136932	-0.00187869	0.00648573
4878	4	-195.418	114.465	-6.3188	0.00204175	0.00818381	-0.0068068
4846	4	-195.361	116.912	-6.38382	-0.0108185	0.00344825	0.00815726
4540	4	-90.9559	-8.28628	-2.62711	-0.000107106	0.00663003	-0.000651855
4912	4	-191.091	112.026	-6.09261	-0.00100697	-0.00334069	-0.00405119
4832	4	-191.809	118.165	-6.23121	-0.00422678	-0.0011719	-0.0020112
4880	4	-191.096	114.458	-6.10997	0.00152327	0.00202481	0.00423026
4555	4	-93.0373	-9.51312	-2.66564	-0.00111629	-0.00143635	-2.10819e-05
4554	4	-94.489	-9.51697	-2.78764	-0.00340415	0.00840729	-0.00308077
4618	4	-94.495	-14.4591	-2.81543	0.00527772	0.00524126	-0.00146423
4572	4	-90.9281	-10.7086	-2.50359	0.00349269	0.00250738	-0.00332897
4636	4	-90.9997	-15.6612	-2.5388	-0.00669756	-0.000872005	0.00538392
4635	4	-92.4112	-15.6838	-2.57326	0.000454533	0.00511189	0.00397338
4814	4	-195.367	119.398	-6.22316	0.00181151	-0.00212742	-0.00724138
645	3	42.0691	146.588	-0.118193	0.00357157	0.00464463	-0.00107563
564	3	112.039	17.1292	-0.247725	-0.012302	-0.0068406	0.011757
2514	3	-20.6591	-159.4	7.38275	-0.0231378	-0.0180472	-0.0193035
2092	3	77.2286	-69.2073	2.1691	-0.0047925	-0.00512664	-0.0113782
765	7	179.664	119.786	5.56871	0.00327675	-0.00152359	0.00286519
2084	7	77.7165	-67.3008	3.08207	0.000215747	0.00683119	-0.00157555
766	3	179.645	122.902	5.97721	-0.0276028	-0.00361883	-0.0031108
2524	3	-22.0721	-161.203	7.18538	-0.00854558	-0.0133026	0.000545453
761	3	180.483	121.858	7.91636	-0.0115491	-0.0275527	0.00782973
2090	7	77.8273	-68.3845	1.98827	-2.44202e-05	-0.00488024	-0.00273749
2235	3	110.142	60.9875	7.38366	-0.0237973	-0.00283997	-0.0186324
2091	7	77.3674	-66.3489	0.928339	0.0113752	0.000730527	-0.00438273
2085	3	78.1594	-65.1618	2.6878	-0.0219622	0.0149801	-0.0239198
2227	7	108.859	62.7374	7.3364	-0.00394228	0.00241745	0.00019413
2233	7	109.785	61.7594	6.6181	0.00170976	-0.00769561	-0.00793731
764	7	179.138	121.935	6.18169	-0.0117055	-0.000811454	0.000239586
3752	3	250.2	-101.877	5.48093	-0.0195297	-0.0161939	-0.0180316
2088	3	78.6721	-67.2003	3.57613	0.0124595	0.00929891	-0.0201454
2095	3	78.0936	-65.6602	0.512294	-0.035569	0.00400529	-0.0201818
558	3	75.1112	-6.48923	0.740973	-0.0184465	-0.0082641	0.0168783
2236	3	110.561	62.3231	6.17059	0.0222041	-0.0168022	-0.0119166
768	3	180.517	119.4	5.032	0.0158344	-0.0191913	-0.00431789
2093	3	78.8772	-68.7256	1.90966	0.00569185	0.000475663	0.0290382
762	3	178.843	121.262	8.10829	0.00576206	-0.0244131	-0.0155655
3277	3	46.1594	-39.0174	0.229912	-0.0303299	-0.00523275	-0.0240099
763	6	179.351	121.112	5.06012	0.00203453	0.00276694	-0.00286027
2086	3	76.4558	-65.7459	2.7483	0.00517016	0.00938244	-0.00358119
2083	7	77.3956	-66.0008	2.42249	-0.00894707	-0.0093627	0.00120094
3749	3	250.663	-101.957	7.59997	0.00963862	-0.0104431	0.00818121
2089	6	77.5845	-67.7886	0.753246	0.000265365	0.00219676	0.00328795
758	7	179.696	121.287	7.42356	-0.0083823	0.00713917	0.0061754
2087	3	76.9251	-67.6267	3.7886	0.0178304	0.02034	-0.0058318
767	3	178.076	122.025	6.18419	0.00257095	-0.00523814	-0.00950167
1826	3	80.1591	31.195	0.943615	-0.0233616	0.00475225	-0.0123765
1834	3	81.1127	30.6191	3.36413	0.0123538	0.0109774	-0.0118675
3274	7	46.0011	-39.6454	1.11647	-0.00827992	-0.000654061	0.00323424
2518	6	-20.6108	-162.546	6.81629	0.000599683	-0.00123395	-0.00452142
2094	3	76.4624	-66.095	0.377138	0.0101458	0.0180094	-0.0111832
2232	6	109.102	61.0343	5.60678	0.00565754	-0.0012451	0.00016189
757	7	180.013	119.869	7.05017	0.00432646	0.00814596	-0.000923357
2520	7	-21.1785	-161.513	7.60215	-0.00122018	-0.00215794	-0.00500347
3278	3	45.9804	-39.0081	2.02734	-0.0173582	-0.0227074	0.0118392
2041	3	47.4551	-68.5223	0.568296	0.0177941	-0.00525664	0.0149726
1823	7	81.0788	31.6778	1.30646	-0.00523674	-0.0120085	0.000258821
760	3	181.037	119.753	7.21842	-0.0287357	-0.0250888	0.00972308
3559	7	-92.4877	-101.055	15.2303	0.00430269	0.00195631	-0.000482372
3552	7	-94.3539	-100.033	13.9184	-0.00364733	0.000717459	0.00394742
1374	6	11.2606	62.3635	10.3319	-0.00082755	0.0038812	-0.00821077
3562	3	-91.4408	-100.766	15.2177	0.0195649	-0.00605232	0.00166629
1373	3	8.73271	62.5577	12.2102	-0.00605775	0.00217144	0.00219621
3558	6	-92.5515	-101.699	13.9603	-0.00110485	0.00111019	-0.000745455
2593	3	42.9871	-0.976272	15.1384	-0.0023542	0.0106146	-0.0118015
2432	3	112.704	25.0281	11.4147	-0.00474503	-0.0308375	0.010672
3554	3	-94.3943	-99.2206	13.2176	-0.0163673	0.00676435	-0.00869981
2591	7	44.9154	-2.03009	14.8892	-0.00354645	-0.00369301	0.000405773
3561	3	-92.7208	-101.825	15.959	-0.0391797	-0.0141956	0.0116607
3557	3	-92.9248	-98.9626	15.2686	-0.00448065	-0.0104439	0.00156337
2600	3	46.934	-1.87135	15.5753	0.000793758	0.00586837	0.000597193
2594	3	44.6272	-2.13158	13.8321	-0.0185901	0.007053	0.026614
2597	7	46.166	-1.27606	14.9359	-0.0138213	0.00609675	-0.000645035
3564	3	-93.4542	-100.907	12.1955	-0.00155099	-0.00222436	-0.00228578
1369	7	9.24206	63.0014	11.3471	-0.0048249	0.00323711	-0.00523127
3553	7	-93.4764	-99.8859	15.1592	0.00147896	0.010143	0.00536011
1375	7	9.81606	62.0515	10.3738	0.00071947	0.00130627	-0.000227927
3560	7	-93.6967	-101.277	13.1827	0.00654292	0.000702456	-0.00477476
457	3	-157.009	-5.52661	13.3258	0.00206819	-0.0164333	-0.0245854
447	3	-157.084	-3.19925	12.8951	0.0065047	0.017623	0.0235618
2590	7	43.8742	-1.17549	15.6799	-0.00597153	0.00207408	0.000899301
2429	7	113.25	24.6103	10.6035	0.00240833	-0.00103513	-0.000531395
2523	3	-21.3154	-161.989	8.62985	0.0134613	-0.00237603	0.0042613
1378	3	9.67837	60.99	10.5986	-0.0144446	-0.00859624	0.00750295
2433	3	113.56	25.4072	9.94909	0.0154522	-0.00722954	-0.0012998
1377	3	9.37869	62.2049	9.41144	-0.018418	-0.018455	0.00402035
2599	3	46.6675	-1.06645	13.9314	-0.0105693	-0.00327302	-0.0180077
1372	3	8.38263	63.5363	10.9007	-0.00773002	-0.00702066	0.0103166
2424	3	114.372	23.9031	12.1869	0.00256147	-0.0337842	0.0118256
3563	3	-94.2807	-102.13	13.0524	-0.00584832	-0.000555496	0.00863391
2230	3	108.706	62.4124	8.30915	-0.023033	-0.0124381	-0.0160639
2673	3	45.0323	24.1315	15.7817	-0.0183746	-0.0170393	0.00314899
2595	3	44.9754	-3	15.356	0.0153634	0.0140599	-0.00230051
3556	3	-94.1421	-100.03	16.0239	0.0112328	0.0234239	-0.017343
1380	3	12.4457	63.2603	11.8566	0.00965424	0.00523434	0.0169291
1376	7	11.5962	63.4671	11.1496	-0.00380049	-0.00780229	0.000811342
450	3	-156.142	-3.11258	10.7434	-0.00917643	-0.009014	0.0194945
2423	3	115.384	24.2231	10.8239	0.00311744	0.00616862	0.0193351
703	3	46.7597	-32.9189	21.114	0.00882641	0.0106927	-0.0197439
3601	3	179.735	-38.9194	21.4723	0.0164596	0.00143918	0.00411201
3603	3	177.589	-37.3348	23.8742	0.0144629	0.0220363	0.00362348
4142	3	78.9264	154.919	19.0404	-0.00439562	0.00333625	0.000396089
2447	7	75.7332	29.8521	21.7247	-0.00744135	0.00489689	0.00335575
2449	3	76.515	29.0851	21.8843	-0.00465761	0.00238606	0.00834645
4141	3	78.9797	153.978	20.5753	0.0268137	-0.0173651	0.00689579
3591	7	179.454	-38.1386	24.4985	-3.80947e-05	-0.00149059	0.000309937
4139	3	76.6156	154.87	19.2985	0.0108176	-0.00264854	-0.00218688
698	6	44.8619	-33.2174	21.9985	0.00335966	0.00252258	-0.000145395
2450	3	75.7119	30.4433	22.6299	0.00890611	-0.00117086	-0.00654015
702	3	43.9445	-34.0564	23.6206	0.0420437	0.00756484	0.0145857
704	3	45.6629	-34.0775	20.2253	0.0284408	0.013499	-0.0285279
4138	7	78.6495	154.015	19.5166	0.00636946	-0.00524049	-0.00677421
4146	3	79.6038	152.029	19.3219	-0.0137396	-0.0246766	-0.0447913
693	7	46.0076	-34.8102	23.4072	-0.00874213	-0.00362489	0.00201478
3592	7	180.467	-38.9101	23.5772	-0.0059699	0.00596232	-0.000727799
2453	6	75.282	30.3609	19.4193	0.00495815	0.000530347	0.00124811
692	7	46.604	-34.8632	22.0136	0.000887577	0.00384646	-0.00477124
4148	3	76.2633	152.089	20.2529	-0.0109707	-0.0348645	-0.021569
3599	7	178.074	-38.2794	23.9723	-0.00346683	0.00422096	0.00564625
4140	3	76.9981	154.159	20.9776	-0.0143497	0.00672965	-0.0104752
701	3	45.0181	-32.7211	23.9412	0.0242386	-0.013158	-0.00222477
3596	3	181.19	-38.2152	23.1605	-0.00695827	0.0186378	0.0149786
4147	3	79.3339	152.704	17.9217	-0.0142749	0.00800362	0.0242851
700	7	46.0067	-33.6736	21.2148	-0.00256604	-0.00248613	7.48895e-06
3598	7	179.533	-39.353	22.4565	-0.000576952	-0.00609753	-0.00369362
4144	7	78.8653	152.641	18.8363	0.000403109	-0.00537679	-0.00181587
4145	7	76.6083	152.692	19.4372	-0.00697699	-0.000346876	-0.00368332
4149	3	75.7079	152.951	18.827	-0.00907283	0.0101729	0.0183391
4137	7	77.1224	154.072	19.8818	-0.00269235	-0.00294516	-0.00274455
3593	3	179.709	-37.1358	24.5709	-0.00140069	-0.00899365	0.00259553
4143	6	77.5919	151.987	18.7467	0.00543619	-0.000655516	-0.00516563
694	3	46.3732	-35.7861	21.4454	0.0117181	-0.00419905	0.0107389
699	7	44.9204	-33.6445	23.3021	-0.000261979	0.00136001	0.00603581
697	3	45.6399	-35.7865	23.608	-0.00565779	0.00742365	-0.0332959
696	3	46.8532	-34.7067	24.1368	-0.0287921	0.00440733	0.0158048
2459	3	77.1536	30.0959	20.1045	0.0167311	-0.00282895	-0.000371966
3602	3	177.572	-38.9001	24.6909	0.0302819	0.0161186	-0.00735086
2458	3	76.4409	31.6221	20.658	-0.0150983	-0.0187644	0.0186305
2455	7	76.1818	30.5496	20.4592	0.00280924	0.00142739	0.00315075
3597	6	178.157	-39.0615	22.7522	0.00173602	0.00403766	0.0019536
3595	3	180.83	-39.8273	23.9799	0.0137509	0.000612404	-0.0305919
2592	3	43.5782	-1.68671	16.5677	0.00440898	-0.0096309	-0.0189054
326	3	78.7173	-224.621	27.2779	-0.0122059	0.0169762	-0.0234524
1539	3	109.177	-34.6096	26.903	-0.00901592	0.0236947	-0.0113405
3012	6	41.2885	61.3808	31.4758	-0.00301788	-0.00286269	-0.00149335
1575	3	210.548	-70.1967	29.7862	-0.0322593	-0.000949063	-0.0272425
324	3	78.9789	-226.378	30.0811	-0.0135269	-0.0222822	-0.00386275
317	3	80.2959	-222.768	28.8022	0.0142777	0.0217446	0.00822349
320	3	80.9601	-224.314	30.582	0.00697578	0.000583465	-0.010269
3014	7	42.1756	62.4724	31.266	-0.00485817	0.00122971	0.000654649
3006	7	41.604	63.4607	30.3375	-0.00115937	-0.00562049	-0.000454684
2562	3	8.77517	-95.8948	24.9422	0.0307601	0.0136505	0.00524439
321	6	79.8249	-225.981	28.3349	-0.00257682	0.00341264	-0.00656119
1545	7	109.107	-36.7861	27.1202	-0.000367226	-0.002023	-0.00902516
3515	3	112.302	-4.10083	32.603	-0.000168044	-0.0208361	0.0220969
1548	3	110.025	-37.3783	27.1856	-0.00349481	-0.00507638	0.0262457
316	7	79.9359	-224.437	30.1754	0.00496757	0.000981464	-0.0016389
315	7	79.6038	-223.598	28.936	-0.0069614	0.0038692	0.0125958
319	3	79.0995	-224.313	30.9354	-0.0114973	0.0238288	-0.015417
327	3	80.4955	-224.413	27.0479	-0.0111654	0.0238666	-0.00196208
4161	3	110.623	88.31	28.749	-0.0148016	-0.00484685	-0.004791
325	3	80.773	-226.57	30.0769	-0.0057415	-0.0185687	0.0188606
1537	7	109.153	-35.4789	26.3018	-0.00616652	-0.00149379	0.00657444
322	7	79.8875	-225.952	29.7607	0.00412528	-0.00551407	0.00609747
318	3	78.647	-223.12	29.083	0.000551097	0.0133569	-0.0166336
3517	3	113.466	-6.2622	31.6241	0.0004997	0.00531454	0.0147918
3513	7	112.733	-4.9582	33.0843	0.00602667	-0.00728199	0.000575008
3594	3	179.476	-38.601	25.4518	-0.00624147	-0.00901095	-0.00514676
3523	3	111.066	-7.51596	32.3177	-0.0275721	0.00213137	0.0209475
1549	3	108.872	-36.6631	28.1292	0.0196781	0.0197262	-0.0106565
3018	3	42.3787	62.8962	32.2217	-0.00290511	0.0195169	0.00173404
3520	7	111.969	-7.21369	32.8156	-0.00593829	0.00778188	0.00510853
3127	3	114.177	-39.352	29.2799	-0.00490152	0.0186091	-0.00339241
3518	3	111.853	-5.70189	31.2127	-0.00874718	-0.0127932	0.019576
3017	3	43.1093	62.1052	30.8756	-0.00912352	0.0166315	-0.0112285
323	7	79.6701	-224.63	27.7967	0.00231021	-0.00451003	0.00189721
3514	7	112.525	-6.03648	32.0117	0.00402213	-0.00526519	-0.00108267
1540	3	110.108	-35.5563	25.773	0.00879315	-0.00206202	-0.0101194
4362	3	78.5148	-34.3433	36.8217	0.00302042	0.0129171	0.0187616
3251	3	11.7457	-99.2385	39.0036	-0.00645551	0.028349	0.0151492
3250	3	8.93752	-97.7046	41.1365	-0.021555	-0.0213451	-0.000892834
2954	7	9.09548	25.6312	39.0449	-0.00225879	-0.00607658	0.00546664
4365	7	77.6	-33.0298	35.2451	0.00012894	0.0008769	0.00496217
3245	3	10.7711	-96.1927	41.2312	0.00277721	0.00983585	0.00291505
3249	3	9.03157	-97.6464	39.3998	0.0094368	-0.00960404	-0.00550557
2962	7	8.54024	24.7197	40.2086	-0.000779845	-0.00171561	-0.0134114
3247	7	9.62317	-97.7716	40.2786	-0.00197166	0.00700736	-0.000624958
4368	3	77.5398	-33.4366	34.2377	-0.0313864	0.00214175	-0.0111406
3525	3	111.205	-4.86246	34.7007	-0.00276445	0.0168189	0.0125578
2966	3	7.76249	25.2581	40.809	-0.00646313	0.00240741	0.000196244
4361	3	79.8474	-32.4901	37.5294	-0.0276957	0.0142866	0.0135326
[truncated: 3,231 more rows]

## Sheet: 3 b concentrations
	C	(M)	Species	Charge	z	C(z)
0	0.12	Ca2(BH4)4	0	[ 0. 0.06 0.12 0.18 0.24 0.3 0.36 0.42 0.48 0.54 0.6 0.66 0.72 0.78 0.84 0.9 0.96 1.02 1.08 1.14 1.2 1.26 1.32 1.38 1.44 1.5 1.56 1.62 1.68 1.74 1.8 1.86 1.92 1.98 2.04 2.1 2.16 2.22 2.28 2.34 2.4 2.46 2.52 2.58 2.64 2.7 2.76 2.82 2.88 2.94 3. 3.06 3.12 3.18 3.24 3.3 3.36 3.42 3.48 3.54 3.6 3.66 3.72 3.78 3.84 3.9 3.96 4.02 4.08 4.14 4.2 4.26 4.32 4.38 4.44 4.5 4.56 4.62 4.68 4.74 4.8 4.86 4.92 4…	[4.92391886e-07 4.92391886e-07 4.92391886e-07 4.92391886e-07 4.92391886e-07 4.92391886e-07 4.92391886e-07 4.92391886e-07 4.92391886e-07 4.92391886e-07 4.92391886e-07 4.92391886e-07 4.92391886e-07 4.92391886e-07 4.92391886e-07 4.92391886e-07 4.92391886e-07 4.92391886e-07 4.92391886e-07 4.92391886e-07 4.92391886e-07 4.92391886e-07 4.92391886e-07 4.92391886e-07 4.92391886e-07 4.92391886e-07 4.923918…
1	0.12	Ca(BH4)2	0	[ 0. 0.06 0.12 0.18 0.24 0.3 0.36 0.42 0.48 0.54 0.6 0.66 0.72 0.78 0.84 0.9 0.96 1.02 1.08 1.14 1.2 1.26 1.32 1.38 1.44 1.5 1.56 1.62 1.68 1.74 1.8 1.86 1.92 1.98 2.04 2.1 2.16 2.22 2.28 2.34 2.4 2.46 2.52 2.58 2.64 2.7 2.76 2.82 2.88 2.94 3. 3.06 3.12 3.18 3.24 3.3 3.36 3.42 3.48 3.54 3.6 3.66 3.72 3.78 3.84 3.9 3.96 4.02 4.08 4.14 4.2 4.26 4.32 4.38 4.44 4.5 4.56 4.62 4.68 4.74 4.8 4.86 4.92 4…	[5.67678825e-08 5.67678825e-08 5.67678825e-08 5.67678825e-08 5.67678825e-08 5.67678825e-08 5.67678825e-08 5.67678825e-08 5.67678825e-08 5.67678825e-08 5.67678825e-08 5.67678825e-08 5.67678825e-08 5.67678825e-08 5.67678825e-08 5.67678825e-08 5.67678825e-08 5.67678825e-08 5.67678825e-08 5.67678825e-08 5.67678825e-08 5.67678825e-08 5.67678825e-08 5.67678825e-08 5.67678825e-08 5.67678825e-08 5.676788…
2	0.12	CaBH4+	1	[ 0. 0.06 0.12 0.18 0.24 0.3 0.36 0.42 0.48 0.54 0.6 0.66 0.72 0.78 0.84 0.9 0.96 1.02 1.08 1.14 1.2 1.26 1.32 1.38 1.44 1.5 1.56 1.62 1.68 1.74 1.8 1.86 1.92 1.98 2.04 2.1 2.16 2.22 2.28 2.34 2.4 2.46 2.52 2.58 2.64 2.7 2.76 2.82 2.88 2.94 3. 3.06 3.12 3.18 3.24 3.3 3.36 3.42 3.48 3.54 3.6 3.66 3.72 3.78 3.84 3.9 3.96 4.02 4.08 4.14 4.2 4.26 4.32 4.38 4.44 4.5 4.56 4.62 4.68 4.74 4.8 4.86 4.92 4…	[2.39514855e-10 2.39514855e-10 2.39514855e-10 2.39514855e-10 2.39514855e-10 2.39514855e-10 2.39514855e-10 2.39514855e-10 2.39514855e-10 2.39514855e-10 2.39514855e-10 2.39514855e-10 2.39514855e-10 2.39514855e-10 2.39514855e-10 2.39514855e-10 2.39514855e-10 2.39514855e-10 2.39514855e-10 2.39514855e-10 2.39514855e-10 2.39514855e-10 2.39514855e-10 2.39514855e-10 2.39514855e-10 2.39514855e-10 2.395148…
3	0.12	Ca(BH4)3-	-1	[ 0. 0.06 0.12 0.18 0.24 0.3 0.36 0.42 0.48 0.54 0.6 0.66 0.72 0.78 0.84 0.9 0.96 1.02 1.08 1.14 1.2 1.26 1.32 1.38 1.44 1.5 1.56 1.62 1.68 1.74 1.8 1.86 1.92 1.98 2.04 2.1 2.16 2.22 2.28 2.34 2.4 2.46 2.52 2.58 2.64 2.7 2.76 2.82 2.88 2.94 3. 3.06 3.12 3.18 3.24 3.3 3.36 3.42 3.48 3.54 3.6 3.66 3.72 3.78 3.84 3.9 3.96 4.02 4.08 4.14 4.2 4.26 4.32 4.38 4.44 4.5 4.56 4.62 4.68 4.74 4.8 4.86 4.92 4…	[5.19585189e-07 5.19585189e-07 5.19585189e-07 5.19585189e-07 5.19585189e-07 5.19585189e-07 5.19585189e-07 5.19585189e-07 5.19585189e-07 5.19585189e-07 5.19585189e-07 5.19585189e-07 5.19585189e-07 5.19585189e-07 5.19585189e-07 5.19585189e-07 5.19585189e-07 5.19585189e-07 5.19585189e-07 5.19585189e-07 5.19585189e-07 5.19585189e-07 5.19585189e-07 5.19585189e-07 5.19585189e-07 5.19585189e-07 5.195851…
4	0.12	Ca2+	2	[ 0. 0.06 0.12 0.18 0.24 0.3 0.36 0.42 0.48 0.54 0.6 0.66 0.72 0.78 0.84 0.9 0.96 1.02 1.08 1.14 1.2 1.26 1.32 1.38 1.44 1.5 1.56 1.62 1.68 1.74 1.8 1.86 1.92 1.98 2.04 2.1 2.16 2.22 2.28 2.34 2.4 2.46 2.52 2.58 2.64 2.7 2.76 2.82 2.88 2.94 3. 3.06 3.12 3.18 3.24 3.3 3.36 3.42 3.48 3.54 3.6 3.66 3.72 3.78 3.84 3.9 3.96 4.02 4.08 4.14 4.2 4.26 4.32 4.38 4.44 4.5 4.56 4.62 4.68 4.74 4.8 4.86 4.92 4…	[0.00000000e+00 0.00000000e+00 0.00000000e+00 0.00000000e+00 0.00000000e+00 0.00000000e+00 0.00000000e+00 0.00000000e+00 0.00000000e+00 0.00000000e+00 0.00000000e+00 0.00000000e+00 0.00000000e+00 0.00000000e+00 0.00000000e+00 0.00000000e+00 0.00000000e+00 0.00000000e+00 0.00000000e+00 0.00000000e+00 0.00000000e+00 0.00000000e+00 0.00000000e+00 0.00000000e+00 0.00000000e+00 0.00000000e+00 0.000000…
5	0.12	BH4-	-1	[ 0. 0.06 0.12 0.18 0.24 0.3 0.36 0.42 0.48 0.54 0.6 0.66 0.72 0.78 0.84 0.9 0.96 1.02 1.08 1.14 1.2 1.26 1.32 1.38 1.44 1.5 1.56 1.62 1.68 1.74 1.8 1.86 1.92 1.98 2.04 2.1 2.16 2.22 2.28 2.34 2.4 2.46 2.52 2.58 2.64 2.7 2.76 2.82 2.88 2.94 3. 3.06 3.12 3.18 3.24 3.3 3.36 3.42 3.48 3.54 3.6 3.66 3.72 3.78 3.84 3.9 3.96 4.02 4.08 4.14 4.2 4.26 4.32 4.38 4.44 4.5 4.56 4.62 4.68 4.74 4.8 4.86 4.92 4…	[8.39133116e-06 8.39133116e-06 8.39133116e-06 8.39133116e-06 8.39133116e-06 8.39133116e-06 8.39133116e-06 8.39133116e-06 8.39133116e-06 8.39133116e-06 8.39133116e-06 8.39133116e-06 8.39133116e-06 8.39133116e-06 8.39133116e-06 8.39133116e-06 8.39133116e-06 8.39133116e-06 8.39133116e-06 8.39133116e-06 8.39133116e-06 8.39133116e-06 8.39133116e-06 8.39133116e-06 8.39133116e-06 8.39133116e-06 8.391331…
6	1.65	Ca2(BH4)4	0	[ 0. 0.06 0.12 0.18 0.24 0.3 0.36 0.42 0.48 0.54 0.6 0.66 0.72 0.78 0.84 0.9 0.96 1.02 1.08 1.14 1.2 1.26 1.32 1.38 1.44 1.5 1.56 1.62 1.68 1.74 1.8 1.86 1.92 1.98 2.04 2.1 2.16 2.22 2.28 2.34 2.4 2.46 2.52 2.58 2.64 2.7 2.76 2.82 2.88 2.94 3. 3.06 3.12 3.18 3.24 3.3 3.36 3.42 3.48 3.54 3.6 3.66 3.72 3.78 3.84 3.9 3.96 4.02 4.08 4.14 4.2 4.26 4.32 4.38 4.44 4.5 4.56 4.62 4.68 4.74 4.8 4.86 4.92 4…	[3.21052935e-05 3.21052935e-05 3.21052935e-05 3.21052935e-05 3.21052935e-05 3.21052935e-05 3.21052935e-05 3.21052935e-05 3.21052935e-05 3.21052935e-05 3.21052935e-05 3.21052935e-05 3.21052935e-05 3.21052935e-05 3.21052935e-05 3.21052935e-05 3.21052935e-05 3.21052935e-05 3.21052935e-05 3.21052935e-05 3.21052935e-05 3.21052935e-05 3.21052935e-05 3.21052935e-05 3.21052935e-05 3.21052935e-05 3.210529…
7	1.65	Ca(BH4)2	0	[ 0. 0.06 0.12 0.18 0.24 0.3 0.36 0.42 0.48 0.54 0.6 0.66 0.72 0.78 0.84 0.9 0.96 1.02 1.08 1.14 1.2 1.26 1.32 1.38 1.44 1.5 1.56 1.62 1.68 1.74 1.8 1.86 1.92 1.98 2.04 2.1 2.16 2.22 2.28 2.34 2.4 2.46 2.52 2.58 2.64 2.7 2.76 2.82 2.88 2.94 3. 3.06 3.12 3.18 3.24 3.3 3.36 3.42 3.48 3.54 3.6 3.66 3.72 3.78 3.84 3.9 3.96 4.02 4.08 4.14 4.2 4.26 4.32 4.38 4.44 4.5 4.56 4.62 4.68 4.74 4.8 4.86 4.92 4…	[1.43417230e-08 1.43417230e-08 1.43417230e-08 1.43417230e-08 1.43417230e-08 1.43417230e-08 1.43417230e-08 1.43417230e-08 1.43417230e-08 1.43417230e-08 1.43417230e-08 1.43417230e-08 1.43417230e-08 1.43417230e-08 1.43417230e-08 1.43417230e-08 1.43417230e-08 1.43417230e-08 1.43417230e-08 1.43417230e-08 1.43417230e-08 1.43417230e-08 1.43417230e-08 1.43417230e-08 1.43417230e-08 1.43417230e-08 1.434172…
8	1.65	CaBH4+	1	[ 0. 0.06 0.12 0.18 0.24 0.3 0.36 0.42 0.48 0.54 0.6 0.66 0.72 0.78 0.84 0.9 0.96 1.02 1.08 1.14 1.2 1.26 1.32 1.38 1.44 1.5 1.56 1.62 1.68 1.74 1.8 1.86 1.92 1.98 2.04 2.1 2.16 2.22 2.28 2.34 2.4 2.46 2.52 2.58 2.64 2.7 2.76 2.82 2.88 2.94 3. 3.06 3.12 3.18 3.24 3.3 3.36 3.42 3.48 3.54 3.6 3.66 3.72 3.78 3.84 3.9 3.96 4.02 4.08 4.14 4.2 4.26 4.32 4.38 4.44 4.5 4.56 4.62 4.68 4.74 4.8 4.86 4.92 4…	[6.88113081e-11 6.88113081e-11 6.88113081e-11 6.88113081e-11 6.88113081e-11 6.88113081e-11 6.88113081e-11 6.88113081e-11 6.88113081e-11 6.88113081e-11 6.88113081e-11 6.88113081e-11 6.88113081e-11 6.88113081e-11 6.88113081e-11 6.88113081e-11 6.88113081e-11 6.88113081e-11 6.88113081e-11 6.88113081e-11 6.88113081e-11 6.88113081e-11 6.88113081e-11 6.88113081e-11 6.88113081e-11 6.88113081e-11 6.881130…
9	1.65	Ca(BH4)3-	-1	[ 0. 0.06 0.12 0.18 0.24 0.3 0.36 0.42 0.48 0.54 0.6 0.66 0.72 0.78 0.84 0.9 0.96 1.02 1.08 1.14 1.2 1.26 1.32 1.38 1.44 1.5 1.56 1.62 1.68 1.74 1.8 1.86 1.92 1.98 2.04 2.1 2.16 2.22 2.28 2.34 2.4 2.46 2.52 2.58 2.64 2.7 2.76 2.82 2.88 2.94 3. 3.06 3.12 3.18 3.24 3.3 3.36 3.42 3.48 3.54 3.6 3.66 3.72 3.78 3.84 3.9 3.96 4.02 4.08 4.14 4.2 4.26 4.32 4.38 4.44 4.5 4.56 4.62 4.68 4.74 4.8 4.86 4.92 4…	[1.71798366e-07 1.71798366e-07 1.71798366e-07 1.71798366e-07 1.71798366e-07 1.71798366e-07 1.71798366e-07 1.71798366e-07 1.71798366e-07 1.71798366e-07 1.71798366e-07 1.71798366e-07 1.71798366e-07 1.71798366e-07 1.71798366e-07 1.71798366e-07 1.71798366e-07 1.71798366e-07 1.71798366e-07 1.71798366e-07 1.71798366e-07 1.71798366e-07 1.71798366e-07 1.71798366e-07 1.71798366e-07 1.71798366e-07 1.717983…
10	1.65	Ca2+	2	[ 0. 0.06 0.12 0.18 0.24 0.3 0.36 0.42 0.48 0.54 0.6 0.66 0.72 0.78 0.84 0.9 0.96 1.02 1.08 1.14 1.2 1.26 1.32 1.38 1.44 1.5 1.56 1.62 1.68 1.74 1.8 1.86 1.92 1.98 2.04 2.1 2.16 2.22 2.28 2.34 2.4 2.46 2.52 2.58 2.64 2.7 2.76 2.82 2.88 2.94 3. 3.06 3.12 3.18 3.24 3.3 3.36 3.42 3.48 3.54 3.6 3.66 3.72 3.78 3.84 3.9 3.96 4.02 4.08 4.14 4.2 4.26 4.32 4.38 4.44 4.5 4.56 4.62 4.68 4.74 4.8 4.86 4.92 4…	[6.70702065e-25 6.70702065e-25 6.70702065e-25 6.70702065e-25 6.70702065e-25 6.70702065e-25 6.70702065e-25 6.70702065e-25 6.70702065e-25 6.70702065e-25 6.70702065e-25 6.70702065e-25 6.70702065e-25 6.70702065e-25 6.70702065e-25 6.70702065e-25 6.70702065e-25 6.70702065e-25 6.70702065e-25 6.70702065e-25 6.70702065e-25 6.70702065e-25 6.70702065e-25 6.70702065e-25 6.70702065e-25 6.70702065e-25 6.707020…
11	1.65	BH4-	-1	[ 0. 0.06 0.12 0.18 0.24 0.3 0.36 0.42 0.48 0.54 0.6 0.66 0.72 0.78 0.84 0.9 0.96 1.02 1.08 1.14 1.2 1.26 1.32 1.38 1.44 1.5 1.56 1.62 1.68 1.74 1.8 1.86 1.92 1.98 2.04 2.1 2.16 2.22 2.28 2.34 2.4 2.46 2.52 2.58 2.64 2.7 2.76 2.82 2.88 2.94 3. 3.06 3.12 3.18 3.24 3.3 3.36 3.42 3.48 3.54 3.6 3.66 3.72 3.78 3.84 3.9 3.96 4.02 4.08 4.14 4.2 4.26 4.32 4.38 4.44 4.5 4.56 4.62 4.68 4.74 4.8 4.86 4.92 4…	[4.43442710e-07 4.43442710e-07 4.43442710e-07 4.43442710e-07 4.43442710e-07 4.43442710e-07 4.43442710e-07 4.43442710e-07 4.43442710e-07 4.43442710e-07 4.43442710e-07 4.43442710e-07 4.43442710e-07 4.43442710e-07 4.43442710e-07 4.43442710e-07 4.43442710e-07 4.43442710e-07 4.43442710e-07 4.43442710e-07 4.43442710e-07 4.43442710e-07 4.43442710e-07 4.43442710e-07 4.43442710e-07 4.43442710e-07 4.434427…

## Sheet: 3 c d e f 
	formulas	types	layers	dcacas	colors	dipole_angles	Long/short	labels	atomic_symbols	atomic_positions	aligned_atomic_positions
0	B4Ca2O5	0	IDLNeutral	4.47155	(1.0, 0.0, 0.0, 1.0)	122.428	Short	S 5 THF - 0	['B', 'B', 'B', 'B', 'O', 'O', 'O', 'O', 'O', 'Ca', 'Ca']	[[ 0.98950092 -2.40034239 3.47568 ] [-3.55849908 0.841 -1.30017 ] [-0.24149908 0.562 1.04291 ] [ 1.62850092 -1.789 -1.29553 ] [-0.93649908 1.76464565 -3.57209 ] [-2.00850824 3.74636957 -0.90222 ] [ 3.53150641 -1.06663043 1.70256 ] [-0.76538444 -3.28 0.83505 ] [ 1.03752838 2.60494565 -1.3502 ] [-1.04950092 1.613 -1.13819 ] [ 1.04950092 -1.613 1.13819 ]]	[[-0.70184557 -0.97447719 -0.14012166] [ 0.53407465 2.21784632 1.52540361] [ 2.66741816 -1.5588846 -2.34848844] [-1.39982093 -1.62431464 3.77136718] [-0.03101458 -1.06465868 -4.21294804] [ 1.6765002 -0.81986047 2.9255252 ] [ 1.73527231 1.79007685 -3.24581063] [-2.76161096 1.26950668 2.69625782] [-1.23315604 1.44262848 -2.46645419] [-0.5276032 0.03986147 2.17226692] [ 0.5276032 -0.03986147 -2.1722…
1	B4Ca2O5	0	IDLNeutral	4.05888	(1.0, 0.0, 0.0, 1.0)	71.8255	Short	S 5 THF - 0	['B', 'B', 'B', 'B', 'O', 'O', 'O', 'O', 'O', 'Ca', 'Ca']	[[ 2.85300092 -0.30154239 -1.334555 ] [-4.01199908 1.2015 -0.932395 ] [-0.67199908 1.3445 1.989595 ] [-0.72199908 -1.3665 -0.608945 ] [-1.11099908 1.35884565 -3.245445 ] [-0.64900824 3.25586957 -0.997625 ] [ 2.76800641 -3.07213043 0.368965 ] [ 0.5829881 -2.19547282 2.598635 ] [ 3.0628174 -0.38461196 2.241005 ] [-1.51500092 1.1585 -0.693745 ] [ 1.51500092 -1.1585 0.693745 ]]	[[-1.52485656 -0.53418152 -0.38585166] [ 0.68256979 2.24894071 0.83313591] [ 1.70061281 -2.13835848 -1.59590669] [-2.26459257 0.43936385 3.61768977] [ 0.02778455 -0.83956273 -4.06575239] [ 1.5578346 -0.35467684 3.07644432] [ 2.29738779 1.18011162 -2.80717404] [-0.35919831 -2.58428975 2.60885353] [-0.67550836 2.02264678 -2.71393964] [-0.43264504 -0.07120923 1.98150944] [ 0.43264504 0.07120923 -1.9…
2	B4Ca2O5	0	IDLNeutral	4.60259	(1.0, 0.0, 0.0, 1.0)	74.5862	Short	S 5 THF - 0	['B', 'B', 'B', 'B', 'O', 'O', 'O', 'O', 'O', 'Ca', 'Ca']	[[-0.111 -3.7086712 -0.6599 ] [-2.30499817 3.3503288 -1.78891 ] [-1.68099817 1.8593288 2.40208 ] [ 0.202 0.1966712 -1.12471 ] [ 3.27800366 -0.53995924 0.21663 ] [ 1.24 -1.77496794 2.42293 ] [ 3.40498535 -3.38845598 0.06809 ] [ 0.285 3.67704076 0.34768 ] [-3.65498169 0.23498641 -0.22099 ] [-1.356 1.8593288 -0.01135 ] [ 1.356 -1.8593288 0.01135 ]]	[[-0.66997129 -0.94479819 0.05432302] [ 0.63177432 2.51648114 2.30673593] [ 2.39820941 -1.82073005 -2.26617845] [-1.53110646 -1.01585384 4.04495644] [ 0.24753342 -0.39205591 -4.78175855] [ 2.03671663 -0.8055533 2.94377574] [ 1.33428083 1.91240481 -2.26298553] [-2.59803046 1.5526469 2.13594487] [-1.59198791 0.63422505 -2.85431701] [-0.44597332 0.33399035 2.2328293 ] [ 0.44597332 -0.33399035 -2.232…
3	B4Ca2O5	0	IDLNeutral	4.54629	(1.0, 0.0, 0.0, 1.0)	66.042	Short	S 5 THF - 0	['B', 'B', 'B', 'B', 'O', 'O', 'O', 'O', 'O', 'Ca', 'Ca']	[[ 4.49200000e+00 -4.97171196e-01 8.92785000e-01] [ 5.47001831e-01 1.16482880e+00 1.58505000e-01] [-1.90599817e+00 5.64828804e-01 -2.78418500e+00] [ 4.49000000e-01 -2.78282880e+00 -1.45500000e-03] [ 1.84798352e+00 -6.57622292e-01 3.08164500e+00] [-2.51302747e+00 1.10672010e+00 2.02314500e+00] [-3.64799817e+00 -6.64801628e-01 1.01065000e-01] [ 2.44900732e+00 -1.26477445e+00 -2.05079500e+00] [-2.64…	[[-0.81016429 -1.00767143 -0.09691798] [ 1.12614992 1.89939973 1.75208627] [ 2.64075761 -1.12443516 -1.86160993] [-1.78597789 -0.96594923 4.1351582 ] [-0.20879474 -1.46179162 -3.77204493] [ 1.62676094 -1.12296515 2.80991984] [ 1.22911368 2.01957905 -2.85843419] [-2.83542642 1.3742029 1.84823415] [-1.51445832 1.25234415 -2.78770555] [-0.41183949 0.00961881 2.23550692] [ 0.41183949 -0.00961881 -2.2…
4	B4Ca2O5	0	IDLNeutral	4.06439	(1.0, 0.0, 0.0, 1.0)	56.3932	Short	S 5 THF - 0	['B', 'B', 'B', 'B', 'O', 'O', 'O', 'O', 'O', 'Ca', 'Ca']	[[-0.5925 1.6033288 -0.57435 ] [ 0.02350183 -1.5886712 1.02418 ] [ 2.73550183 -0.4566712 -1.48115 ] [-3.4275 -2.4953288 -1.09303 ] [ 3.38561282 2.34333206 -0.01094 ] [ 0.85247253 1.5202201 2.65515 ] [-3.82651282 0.55330163 0.23303 ] [-1.78749268 -0.42627445 -2.90836 ] [ 3.58550183 -0.37646794 2.20099 ] [-1.8535 -0.6106712 -0.56695 ] [ 1.8535 0.6106712 0.56695 ]]	[[-1.7476089 0.71972688 -0.03506453] [ 1.53109114 2.67770597 -0.60907704] [ 1.27768005 -1.26833261 0.10229119] [-1.87012267 -0.50899606 3.92590128] [-0.6081068 -1.16688405 -2.89070715] [ 1.22849945 -0.11663246 3.2113212 ] [ 2.52836195 0.90974975 -3.11984618] [-0.91522256 -3.13554778 2.08167091] [-0.73682474 2.11654338 -3.58039689] [-0.54447246 -0.75337157 1.80715104] [ 0.54447246 0.75337157 -1.80…
5	B4Ca2O5	0	IDLNeutral	4.41098	(1.0, 0.0, 0.0, 1.0)	143.357	Short	S 5 THF - 0	['B', 'B', 'B', 'B', 'O', 'O', 'O', 'O', 'O', 'Ca', 'Ca']	[[-0.457 -2.8336712 -1.930865 ] [ 0.28000183 2.6123288 3.022995 ] [ 0.42900183 -0.8526712 1.015645 ] [-0.822 1.4526712 -1.187785 ] [-2.03599268 -0.12304076 3.139845 ] [ 3.04400366 -2.50546468 -1.251255 ] [ 3.15241648 0.39235598 -0.826595 ] [-3.31328901 2.0143288 1.661795 ] [ 1.72499268 -0.3556712 -3.633195 ] [ 1.15 -1.1486712 -1.490715 ] [-1.15 1.1486712 1.490715 ]]	[[-0.9681035 -0.97405137 -0.23796021] [ 1.2972596 1.40191627 0.74062076] [ 2.01887309 -1.73227228 -2.21137181] [-2.71136503 1.03158644 2.76142909] [-0.78893981 -0.4595429 -4.0342713 ] [ 0.69722943 -0.2181804 4.15490501] [ 1.6699197 1.83561563 -3.18497898] [-1.05113078 -2.1446454 2.88351383] [-1.44749172 1.82131456 -2.31571008] [-0.49167414 -0.07856251 2.14854863] [ 0.49167414 0.07856251 -2.148548…
6	B4Ca2O5	0	IDLNeutral	4.33372	(1.0, 0.0, 0.0, 1.0)	145.557	Short	S 5 THF - 0	['B', 'B', 'B', 'B', 'O', 'O', 'O', 'O', 'O', 'Ca', 'Ca']	[[ 1.3345 -2.5321712 -1.32178 ] [-2.01549817 1.5498288 3.3132 ] [ 0.87050183 0.3178288 1.22812 ] [-1.4795 0.1071712 -1.17049 ] [-1.71149268 -2.04854076 2.15345 ] [ 4.09050366 0.01703532 -1.29109 ] [ 1.56401648 2.33785598 -1.24255 ] [-4.09898901 -0.0051712 1.28053 ] [ 1.36849268 0.6928288 -3.41235 ] [ 1.6985 -0.0841712 -1.34287 ] [-1.6985 0.0841712 1.34287 ]]	[[-1.44867996 -0.47308659 -0.21114635] [ 1.42706515 0.98229178 0.75434785] [ 1.7719029 -2.00454273 -1.66794848] [-2.57586738 0.50441371 3.24837967] [-0.57260122 -0.55185325 -4.21509308] [ 0.57821213 0.56885121 4.21705748] [ 1.79077281 1.6570081 -2.83626046] [-0.00656734 -2.21384714 2.61952497] [-0.78998194 2.1239246 -2.07858641] [-0.43615397 -0.02892004 2.12231483] [ 0.43615397 0.02892004 -2.1223…
7	B4Ca2O5	0	IDLNeutral	4.51256	(1.0, 0.0, 0.0, 1.0)	108.082	Short	S 5 THF - 0	['B', 'B', 'B', 'B', 'O', 'O', 'O', 'O', 'O', 'Ca', 'Ca']	[[ 1.3685 1.9808288 2.10755 ] [-1.28049817 0.4978288 -0.94397 ] [ 1.27050183 -1.6121712 0.27916 ] [-2.8685 -3.3408288 -0.4963 ] [-0.81449268 -3.24954076 2.39661 ] [ 0.12141648 3.92885598 -0.70016 ] [-2.47138901 -0.7971712 2.25767 ] [ 1.74249268 1.9128288 -2.6637 ] [ 3.61350916 1.63622555 -0.22326 ] [ 1.2205 1.8338288 -0.48812 ] [-1.2205 -1.8338288 0.48812 ]]	[[-1.61365672 -0.33371613 -0.25166243] [ 1.23883553 1.31776324 1.00994443] [ 2.28376003 -1.60810861 -1.56098329] [-2.206818 0.35896661 3.82581237] [-0.66309442 -1.3918951 -3.6829077 ] [ 1.24545627 -0.4611812 3.89907727] [ 2.39339087 1.37488469 -2.85760384] [-0.24374621 -2.50137225 2.3503285 ] [-0.64606985 1.8157182 -3.17431152] [-0.4389471 -0.11118395 2.21037848] [ 0.4389471 0.11118395 -2.2103784…
8	B4Ca2O5	0	IDLNeutral	4.45607	(1.0, 0.0, 0.0, 1.0)	155.921	Short	S 5 THF - 0	['B', 'B', 'B', 'B', 'O', 'O', 'O', 'O', 'O', 'Ca', 'Ca']	[[ 1.20149451 0.96164402 0.012115 ] [-2.38049268 0.07301359 -0.134325 ] [ 1.61550732 -3.09498641 0.341945 ] [-2.00150549 2.34998641 3.341755 ] [-0.57451282 -2.93595924 -2.442655 ] [-0.84549451 3.55763532 0.169925 ] [ 0.23749451 -0.31104076 -3.458485 ] [ 3.39152197 -1.57230163 -2.776875 ] [ 0.05750549 -0.23061684 2.930975 ] [-0.89850549 1.37564402 1.504805 ] [ 0.89850549 -1.37564402 -1.504805 ]]	[[-0.91284373 -1.23045712 -0.14555636] [-0.01492983 2.16009824 1.01186574] [ 2.8528538 -1.07304653 -1.73652743] [-0.54927306 -0.04180483 4.51578767] [ 0.03550934 -1.56298823 -4.38650149] [ 1.49113604 -1.27043925 2.19308068] [ 1.58836708 2.04057933 -2.86872987] [-3.07868086 0.09348287 1.97825418] [-1.25029886 1.3236958 -2.96628567] [-0.53229729 -0.07345969 2.16226963] [ 0.53229729 0.07345969 -2.16…
9	B4Ca2O5	0	IDLNeutral	4.27728	(1.0, 0.0, 0.0, 1.0)	125.875	Short	S 5 THF - 0	['B', 'B', 'B', 'B', 'O', 'O', 'O', 'O', 'O', 'Ca', 'Ca']	[[-0.07850549 1.04614402 -1.14582 ] [-1.73349268 -1.52048641 1.47313 ] [ 2.72850732 -0.69248641 1.35395 ] [-3.76350549 1.93548641 0.45142 ] [ 0.05848718 -2.19945924 -2.13128 ] [-2.92449451 0.88233532 3.98274 ] [ 2.8825238 -2.43748641 -2.05561 ] [ 3.18552197 0.80919837 -1.8559 ] [-0.54049451 2.43888316 2.19325 ] [-1.65750549 0.86914402 1.03491 ] [ 1.65750549 -0.86914402 -1.03491 ]]	[[-1.46879579 -0.28598094 -0.41753769] [ 1.3154453 1.50931884 1.86508662] [ 2.37405963 -1.5177789 -1.34820559] [-2.32402028 0.4715328 3.53418277] [-0.58265353 -1.63668369 -3.35089517] [ 1.04970713 -0.58035206 4.87388018] [ 1.22625645 1.00637139 -3.99491273] [-0.26041415 -2.35270148 2.33401181] [-0.02905466 2.41773542 -1.88071991] [-0.46743382 -0.12836528 2.08297923] [ 0.46743382 0.12836528 -2.082…
10	B4Ca2O5	0	IDLNeutral	4.6252	(1.0, 0.0, 0.0, 1.0)	107.585	Short	S 5 THF - 0	['B', 'B', 'B', 'B', 'O', 'O', 'O', 'O', 'O', 'Ca', 'Ca']	[[-0.54700549 0.76164402 -0.71429 ] [ 3.29500732 3.32201359 -1.18347 ] [-2.37799268 -0.37498641 2.70667 ] [ 2.83699451 -0.68901359 0.58717 ] [-1.39800732 -3.32127445 1.4064 ] [ 1.36304028 2.45568209 1.47317 ] [-4.21200183 -1.46385053 0.07664 ] [-1.88801282 -2.08638316 -2.04608 ] [ 2.07697986 0.27290488 -2.52598 ] [ 1.87099451 1.29264402 -0.4202 ] [-1.87099451 -1.29264402 0.4202 ]]	[[-1.14712732 -0.25413081 -0.09509608] [ 1.76812845 1.03133019 2.16289759] [ 1.49742301 -2.24040773 -2.42070734] [-1.63739978 -0.4882518 4.51375464] [-0.53441743 -0.40115813 -4.40944006] [-1.40237945 2.09820562 2.09756107] [ 2.43657342 0.96415954 -2.84547989] [ 0.23840884 -2.20849243 2.26367082] [-1.05473035 2.1450934 -2.52787433] [-0.41113595 -0.02366444 2.27563711] [ 0.41113595 0.02366444 -2.27…
11	B4Ca2O5	0	IDLNeutral	4.42727	(1.0, 0.0, 0.0, 1.0)	94.8716	Short	S 5 THF - 0	['B', 'B', 'B', 'B', 'O', 'O', 'O', 'O', 'O', 'Ca', 'Ca']	[[-0.20500549 -0.19385598 1.876665 ] [-0.03999268 -1.06448641 -1.115755 ] [-0.21099268 2.87551359 -0.758725 ] [ 2.82499451 -3.25951359 0.243505 ] [-3.00396338 2.14429292 1.154015 ] [ 3.373 -0.14536143 2.487375 ] [-3.80200366 -0.39674728 -0.386635 ] [ 3.25902197 0.57750814 -0.433305 ] [-2.63502014 1.95640488 -3.018465 ] [-1.86100549 1.01914402 -0.631015 ] [ 1.86100549 -1.01914402 0.631015 ]]	[[-1.52940877 -0.1332886 -0.15094016] [ 1.03297638 1.41002904 0.73909189] [ 1.75581658 -1.85420568 -1.53876228] [-2.39167106 0.23166979 3.59034207] [-0.36963671 -1.42658974 -4.20834796] [ 1.43759121 -0.27296585 3.92990006] [ 2.40716994 1.33742743 -2.7148406 ] [ 0.15915312 -2.43847641 2.27398245] [-0.53272634 2.13421463 -3.15015197] [-0.40304698 -0.13409858 2.17249778] [ 0.40304698 0.13409858 -2.1…
12	B4Ca2O5	0	IDLNeutral	4.48661	(1.0, 0.0, 0.0, 1.0)	128.974	Short	S 5 THF - 0	['B', 'B', 'B', 'B', 'O', 'O', 'O', 'O', 'O', 'Ca', 'Ca']	[[ 1.11849451 1.19964402 -1.18263 ] [-0.63349268 2.85901359 3.22028 ] [-2.05349268 -2.23498641 -1.62661 ] [-0.23450549 -0.80801359 1.26317 ] [ 0.56849268 4.05014947 0.3979 ] [ 0.89753662 -4.16140708 -0.17032 ] [ 2.81949634 -1.65524728 -1.08482 ] [-2.55950366 2.37395924 0.18055 ] [ 0.61347986 -2.70809512 -3.26346 ] [ 0.36949451 -2.00735598 -0.93081 ] [-0.36949451 2.00735598 0.93081 ]]	[[-1.65811344 -1.12723266 -0.26228958] [ 0.70761759 1.32071501 0.24179836] [ 2.8007937 -1.00733778 -1.73167022] [-0.73236708 1.07523718 4.15367047] [ 0.66767597 -1.18732588 -4.06260679] [ 0.95004764 -1.84880375 2.81045796] [ 1.39652222 2.10371562 -3.43161711] [-2.56945157 -1.35379858 2.90695151] [-1.60813523 0.87057859 -2.91928614] [-0.66942096 -0.30165951 2.11973786] [ 0.66942096 0.30165951 -2.1…
13	B4Ca2O5	0	IDLNeutral	4.29042	(1.0, 0.0, 0.0, 1.0)	127.519	Short	S 5 THF - 0	['B', 'B', 'B', 'B', 'O', 'O', 'O', 'O', 'O', 'Ca', 'Ca']	[[ 1.04249451 0.41864402 -0.700505 ] [ 3.46350732 1.10301359 2.232095 ] [-0.82449268 -0.82098641 1.873315 ] [-2.59750549 1.04298641 -1.828375 ] [-2.89801535 -2.45735598 -1.263525 ] [ 0.23348718 3.32253532 1.056685 ] [ 0.27849084 1.34598641 3.909605 ] [ 0.15348535 -2.67909512 -1.980865 ] [-0.62752014 -0.74809512 -3.998975 ] [-1.11150549 -0.89635598 -1.600945 ] [ 1.11150549 0.89635598 1.600945 ]]	[[-1.22726761 -0.47773644 -0.13545099] [ 1.42385378 1.30641506 1.06256108] [ 1.80986419 -2.02267124 -1.95217911] [-2.54864935 0.33047871 3.40440015] [-0.72272918 -0.85928585 -3.96036857] [ 1.00582361 0.22347305 4.01405362] [ 2.37511436 1.35277034 -2.92616319] [ 0.04361438 -2.63445217 2.29523418] [-0.73379365 1.76777087 -2.7315687 ] [-0.53730482 -0.07168567 2.07559343] [ 0.53730482 0.07168567 -2.0…
14	B4Ca2O5	0	IDLNeutral	4.45969	(1.0, 0.0, 0.0, 1.0)	107.347	Short	S 5 THF - 0	['B', 'B', 'B', 'B', 'O', 'O', 'O', 'O', 'O', 'Ca', 'Ca']	[[ 0.82199451 -0.70435598 -0.908715 ] [ 3.39600732 -1.92298641 1.775065 ] [-0.72199268 0.12201359 1.881845 ] [-1.15800549 2.62698641 -2.016915 ] [-3.88951535 0.87564402 -0.432775 ] [ 2.92998718 1.74939532 0.490565 ] [ 2.25799084 0.88698641 3.684475 ] [-2.37001465 -2.08409512 -0.845465 ] [-2.08902014 -0.31509512 -3.572555 ] [-1.74600549 0.23964402 -1.366105 ] [ 1.74600549 -0.23964402 1.366105 ]]	[[-1.29659285 -0.53951996 -0.15912407] [ 1.15155641 1.3982341 0.89239038] [ 1.88538758 -2.1277983 -2.05615382] [-2.51743372 0.33643797 3.45411859] [-0.55670538 -0.71329123 -4.05064613] [ 0.966272 0.33575156 4.2911785 ] [ 2.43444808 1.34212619 -2.89042145] [ 0.12570422 -2.38835018 2.48311191] [-0.7961424 2.08351115 -2.38754508] [-0.53500872 -0.02474075 2.16456944] [ 0.53500872 0.02474075 -2.164569…
15	B4Ca2O5	0	IDLNeutral	4.46806	(1.0, 0.0, 0.0, 1.0)	177.058	Short	S 5 THF - 0	['B', 'B', 'B', 'B', 'O', 'O', 'O', 'O', 'O', 'Ca', 'Ca']	[[ 0.31049451 0.90514402 -0.822745 ] [-3.41949268 -1.15848641 -1.395685 ] [ 3.22650732 1.60851359 1.686465 ] [-0.09950549 -1.30251359 1.614735 ] [-0.56851465 -4.02779186 -1.451155 ] [ 0.25648901 1.59183532 3.800875 ] [-0.84252014 -0.73402229 -4.035985 ] [-0.39847986 3.23395379 1.703015 ] [ 1.47849451 -2.19956794 -1.747515 ] [-0.77650549 -1.35385598 -1.598435 ] [ 0.77650549 1.35385598 1.598435 ]]	[[-1.0468299 -0.66645214 -0.22932638] [ 1.43848517 1.28319315 0.77329675] [ 2.50701043 -1.65420778 -2.44160866] [-2.45836469 1.27136734 2.86040169] [-0.7954697 -0.9685854 -3.99585712] [ 0.70092279 -0.08992179 4.06780019] [ 1.78614559 2.24824077 -3.2260292 ] [-0.55845071 -2.21759346 2.87887399] [-0.78135277 2.13193148 -2.21860537] [-0.54441954 -0.11654712 2.16354001] [ 0.54441954 0.11654712 -2.163…
16	B4Ca2O5	0	IDLNeutral	4.35228	(1.0, 0.0, 0.0, 1.0)	154.573	Short	S 5 THF - 0	['B', 'B', 'B', 'B', 'O', 'O', 'O', 'O', 'O', 'Ca', 'Ca']	[[-1.26200641 -0.90018478 0.17864 ] [ 0.93280824 -2.41915761 -2.51207 ] [ 1.62470641 1.27918478 -0.06571 ] [-0.89700458 1.54481522 3.7364 ] [-1.35201556 1.80747282 -1.75923 ] [-0.16001007 0.10410326 -4.46748 ] [-2.74302655 -0.95313588 -2.98185 ] [ 2.34799359 0.38715761 3.4435 ] [ 0.35101923 -1.81162066 3.0114 ] [-0.39600458 -0.26852718 -2.12289 ] [ 0.39600458 0.26852718 2.12289 ]]	[[-1.0291847 -1.04043259 -0.54146463] [ 1.23337109 1.42147544 0.85936358] [ 2.33555635 -1.72345936 -2.14658212] [-2.65959601 0.6172325 3.11405352] [-0.99851346 -0.57034418 -4.0002213 ] [ 0.5574216 -0.11773382 4.14681529] [ 1.72606468 1.03385395 -3.99332756] [-0.62624178 -2.36490103 2.54730804] [-0.79024246 1.99374191 -1.89480985] [-0.59496779 -0.14985817 2.08785638] [ 0.59496779 0.14985817 -2.087…
17	B4Ca2O5	0	IDLNeutral	4.46452	(1.0, 0.0, 0.0, 1.0)	47.3255	Short	S 5 THF - 0	['B', 'B', 'B', 'B', 'O', 'O', 'O', 'O', 'O', 'Ca', 'Ca']	[[-0.40300641 -0.78868478 0.930095 ] [-0.56729176 -2.97965761 -2.680515 ] [ 1.78170641 0.87068478 -1.189035 ] [-0.75500458 2.16231522 2.259515 ] [-2.64001556 1.29597282 -1.657745 ] [-1.47901007 -0.07139674 -3.708475 ] [-3.48102655 -1.96413588 -1.230775 ] [ 2.94899359 2.25465761 2.629505 ] [ 2.99601923 -0.84709066 2.287225 ] [-1.32000458 -0.84002718 -1.592145 ] [ 1.32000458 0.84002718 1.592145 ]]	[[-0.82433034 -0.98010943 -0.09684811] [ 1.91352524 0.85577854 0.9759294 ] [ 2.05864381 -1.50819608 -3.14208057] [-2.4963259 1.22498577 1.61827497] [-1.09197637 -0.53001916 -4.00210569] [-0.3311525 0.36319826 4.52247341] [ 1.75110539 1.69349908 -3.16402369] [ 0.43914252 -2.29368432 3.07754092] [-0.73568188 2.37490065 -2.28384879] [-0.42592232 -0.1499621 2.18611184] [ 0.42592232 0.1499621 -2.18611…
18	B4Ca2O5	0	IDLNeutral	4.41953	(1.0, 0.0, 0.0, 1.0)	147.109	Short	S 5 THF - 0	['B', 'B', 'B', 'B', 'O', 'O', 'O', 'O', 'O', 'Ca', 'Ca']	[[-1.03550641 -0.07318478 1.587045 ] [-0.10699176 -3.38015761 -1.410785 ] [ 0.94580641 0.67918478 -1.255965 ] [ 0.66649542 3.33981522 2.216705 ] [-3.21251556 0.52147282 -1.492245 ] [-1.35051007 -0.56389674 -3.906785 ] [-3.34052655 -2.17453588 -1.610845 ] [ 3.27549359 0.37215761 0.784355 ] [ 2.37951923 -0.41490266 3.143595 ] [-1.23950458 -0.92852718 -1.576235 ] [ 1.23950458 0.92852718 1.576235 ]]	[[-1.19498789 -1.16783688 -0.37609944] [ 0.76346383 1.56464251 0.75190303] [ 2.63817558 -1.50384021 -2.05078551] [-2.38238543 1.3766241 2.99023555] [-0.70613682 -0.7557402 -4.0416647 ] [ 1.2116567 -0.7370655 3.70203565] [ 1.85241279 1.49509868 -3.57991513] [-0.47120648 -2.3232749 2.4213489 ] [-0.61677363 2.20991566 -2.74860844] [-0.4503264 -0.08406791 2.16175619] [ 0.4503264 0.08406791 -2.1617561…
19	B4Ca2O5	0	IDLNeutral	4.41394	(1.0, 0.0, 0.0, 1.0)	73.604	Short	S 5 THF - 0	['B', 'B', 'B', 'B', 'O', 'O', 'O', 'O', 'O', 'Ca', 'Ca']	[[ 0.33849359 -1.63818478 1.778225 ] [-0.40879176 0.50184239 -1.232695 ] [-2.10059359 -3.15581522 -1.435965 ] [ 2.47949542 2.22881522 0.276565 ] [ 1.65948444 -3.61352718 -0.606205 ] [ 0.88248993 -2.39889674 -2.823715 ] [-0.38650458 4.33414133 0.375495 ] [-2.14850641 2.33515761 1.557665 ] [ 0.36751923 2.22057934 3.101275 ] [-0.10450458 -2.02852718 -0.863065 ] [ 0.10450458 2.02852718 0.863065 ]]	[[-1.04977889 -0.88768313 -0.22017356] [ 1.35412185 1.65931178 1.17190012] [ 2.09439957 -1.72574786 -1.95634552] [-2.37387804 0.84220779 3.17632613] [-0.3418867 -0.6340534 -4.30769696] [ 1.23282477 -0.4361358 3.80379815] [ 1.90803882 1.67581217 -2.86966741] [-0.70668469 -2.09252507 3.10303014] [-1.04348635 1.79682829 -2.85970373] [-0.45823678 -0.09288838 2.15687638] [ 0.45823678 0.09288838 -2.156…
20	B4Ca2O5	0	IDLNeutral	4.31642	(1.0, 0.0, 0.0, 1.0)	62.276	Short	S 5 THF - 0	['B', 'B', 'B', 'B', 'O', 'O', 'O', 'O', 'O', 'Ca', 'Ca']	[[-3.94880641 -1.70318478 -0.170265 ] [ 0.64900824 -1.42015761 -1.155045 ] [-0.65269359 0.13318478 1.456015 ] [ 1.91719542 2.02081522 -1.315465 ] [-2.33981007 -0.39789674 -2.769875 ] [ 2.9121881 1.97821196 2.666545 ] [ 2.89322838 -1.53937502 1.963585 ] [-2.8156881 1.82132066 -0.200245 ] [ 4.06621923 -0.27369066 -0.048515 ] [-2.02880458 -0.39952718 -0.618215 ] [ 2.02880458 0.39952718 0.618215 ]]	[[-1.54688796 -0.3537062 -0.21390736] [ 1.07312135 1.57955095 0.3544258 ] [ 2.37958201 -1.3706384 -1.39596578] [-2.00621728 0.55094352 3.7675528 ] [-0.59909093 -1.1794521 -4.21362162] [ 1.21997729 -0.17731331 3.43299518] [ 1.92587622 1.3873181 -3.31326853] [-0.86289353 -2.52086571 2.04598566] [-0.57888561 2.21630492 -3.05761278] [-0.49352669 -0.15713941 2.09513684] [ 0.49352669 0.15713941 -2.0951…
21	B4Ca2O5	0	IDLNeutral	4.43848	(1.0, 0.0, 0.0, 1.0)	100.296	Short	S 5 THF - 0	['B', 'B', 'B', 'B', 'O', 'O', 'O', 'O', 'O', 'Ca', 'Ca']	[[-1.95595641 -3.78018478 -1.092835 ] [ 1.46175824 0.01984239 -1.034675 ] [-0.49864359 -1.45981522 1.277545 ] [-0.80095458 3.45881522 1.306645 ] [-0.24896007 -1.97889674 -3.380815 ] [ 0.0300381 1.39221196 3.720755 ] [ 2.67107838 0.62162498 2.716045 ] [-2.4586381 0.20032066 -2.290895 ] [ 2.50906923 2.89832934 0.098485 ] [-1.00095458 -1.48452718 -1.311215 ] [ 1.00095458 1.48452718 1.311215 ]]	[[-1.42365965 -0.98310986 -0.46300263] [-0.05130801 1.91622347 0.58076005] [ 2.99337035 -0.81960781 -2.16338371] [-1.01922674 1.40993672 4.03523309] [-0.21732979 -1.77257489 -3.39355074] [ 1.25444697 -1.78385046 2.56465785] [ 1.94692953 2.25966339 -2.62422578] [-2.0083142 -1.63022942 2.95244807] [-0.81223101 1.64902451 -3.39396181] [-0.50239929 -0.14978661 2.15642637] [ 0.50239929 0.14978661 -2.1…
22	B4Ca2O5	0	IDLNeutral	4.48662	(1.0, 0.0, 0.0, 1.0)	24.6096	Short	S 5 THF - 0	['B', 'B', 'B', 'B', 'O', 'O', 'O', 'O', 'O', 'Ca', 'Ca']	[[ 0.50199084 -1.44668478 -1.569945 ] [-2.93098901 1.17934239 -2.494365 ] [-0.12899634 1.16702718 0.584185 ] [ 2.98199817 -1.25402718 2.273735 ] [ 0.45201282 1.17221741 -3.968735 ] [ 0.07697253 -0.2900087 4.228795 ] [ 0.18696338 -3.40217934 2.797595 ] [ 0.42798535 3.32505435 -1.772675 ] [-1.70502563 -1.66163588 1.591935 ] [-0.55700183 1.01663043 -1.920585 ] [ 0.55700183 -1.01663043 1.920585 ]]	[[-8.70872340e-01 -9.65834113e-01 -1.69146183e-01] [ 1.54336565e+00 1.19874075e+00 9.95320076e-01] [ 2.59014685e+00 -1.32858174e+00 -2.67596299e+00] [-2.45926555e+00 1.40914409e+00 2.85827356e+00] [-7.16548440e-01 -8.33945328e-01 -4.09436570e+00] [ 6.04626391e-01 -2.20987714e-01 4.11276769e+00] [ 1.38871227e+00 1.84892123e+00 -3.75356975e+00] [-1.07687369e+00 -2.39629868e+00 2.73489127e+00] [-8.2…
23	B4Ca2O5	0	IDLNeutral	4.39796	(1.0, 0.0, 0.0, 1.0)	51.6843	Short	S 5 THF - 0	['B', 'B', 'B', 'B', 'O', 'O', 'O', 'O', 'O', 'Ca', 'Ca']	[[ 0.20199084 -1.54418478 -1.237175 ] [-4.10698901 -1.29615761 -1.028925 ] [-0.67699634 0.94652718 0.913545 ] [ 2.76099817 2.07147282 -0.093225 ] [-1.56198718 0.57671741 -3.285505 ] [ 2.71797253 0.7046913 3.010065 ] [ 3.71796338 -1.78767934 0.641235 ] [-2.62301465 2.52555435 -1.143765 ] [ 0.88897437 -1.76733588 2.495615 ] [-1.91200183 0.09613043 -1.081905 ] [ 1.91200183 -0.09613043 1.081905 ]]	[[-1.07439612 -1.00399764 -0.16267738] [ 0.93466412 1.60063788 0.72129764] [ 2.12910228 -1.98353112 -1.85885159] [-2.25540305 1.21734868 3.61071866] [-0.15278052 -0.75172049 -4.04425892] [ 1.23146073 -0.4822685 3.43771314] [ 2.09537316 1.86739956 -3.09070568] [-0.92793462 -2.55072608 2.68320011] [-1.21393538 1.68506737 -2.41428139] [-0.59056316 -0.10626418 2.11552678] [ 0.59056316 0.10626418 -2.1…
24	B4Ca2O5	0	IDLNeutral	4.23781	(1.0, 0.0, 0.0, 1.0)	37.7263	Short	S 5 THF - 0	['B', 'B', 'B', 'B', 'O', 'O', 'O', 'O', 'O', 'Ca', 'Ca']	[[ 0.51749084 -1.13518478 -0.70379 ] [-2.73048901 -3.03415761 -0.51271 ] [-0.97549634 1.47852718 0.95442 ] [ 2.43949817 2.59347282 -0.71423 ] [-1.71448718 0.80571741 -2.60118 ] [ 2.57247253 1.7773913 2.63966 ] [ 4.01246338 -0.49867934 -0.01114 ] [-3.86751465 0.69255435 -0.73393 ] [ 1.65747437 -1.00783588 2.63107 ] [-1.93650183 -0.58086957 -0.63428 ] [ 1.93650183 0.58086957 0.63428 ]]	[[-1.27450908 -0.58157564 -0.29859339] [ 1.68710701 0.86721741 0.67093753] [ 2.25422485 -1.76649162 -2.2327908 ] [-2.88506218 0.75420369 2.8341043 ] [-0.76319995 -0.89895695 -3.86756639] [ 0.81141743 0.11829712 3.91197672] [ 2.03960756 1.5445659 -3.19356492] [ 0.44517369 -2.20601464 2.30002261] [-0.63444096 2.28657996 -2.24822608] [-0.55182521 -0.01925415 2.04569747] [ 0.55182521 0.01925415 -2.04…
25	B4Ca2O5	0	IDLNeutral	4.36781	(1.0, 0.0, 0.0, 1.0)	100.817	Short	S 5 THF - 0	['B', 'B', 'B', 'B', 'O', 'O', 'O', 'O', 'O', 'Ca', 'Ca']	[[ 0.66699084 -0.98018478 0.1023 ] [-1.44898901 1.24184239 -0.97206 ] [-2.47699634 -3.40047282 -1.1466 ] [ 2.03299817 2.18947282 2.31264 ] [ 1.5319707 3.57407608 -0.59498 ] [-1.83899634 -1.76169023 2.38814 ] [-4.07199268 -0.78202173 0.34315 ] [ 4.12400366 0.44052718 -0.06191 ] [ 2.18603296 1.35432066 -2.46573 ] [-1.75700183 -1.29386957 0.09107 ] [ 1.75700183 1.29386957 -0.09107 ]]	[[-1.01950393e+00 -5.69393260e-01 -2.29144814e-01] [ 1.15581165e+00 1.63109835e+00 7.68283765e-01] [ 2.14284117e+00 -1.86097714e+00 -2.49402734e+00] [-2.59066676e+00 4.95048482e-01 3.47228895e+00] [-9.63257050e-01 -7.40641513e-01 -3.96596637e+00] [ 7.61695933e-01 3.58530359e-01 4.07451955e+00] [ 2.36259308e+00 1.37344627e+00 -2.82962092e+00] [ 4.54878757e-04 -2.34808690e+00 2.58363317e+00] [-4.93…
26	B4Ca2O5	0	IDLNeutral	4.28602	(1.0, 0.0, 0.0, 1.0)	105.296	Short	S 5 THF - 0	['B', 'B', 'B', 'B', 'O', 'O', 'O', 'O', 'O', 'Ca', 'Ca']	[[ 1.02349084 -0.99218478 0.12736 ] [-1.71748901 0.75384239 -0.98172 ] [-1.87549634 -3.70147282 -0.91116 ] [ 1.59749817 2.12947282 2.32749 ] [ 0.8824707 3.72007608 -0.72632 ] [-1.46749634 -1.98669023 2.41573 ] [-3.67349268 -1.53002173 0.43176 ] [ 4.04350366 2.34752718 -0.50877 ] [ 2.09553296 1.09632066 -2.3419 ] [-1.42850183 -1.58886957 0.16541 ] [ 1.42850183 1.58886957 -0.16541 ]]	[[-1.24540880e+00 -6.53636585e-01 -2.64387723e-01] [ 1.09144745e+00 1.59825032e+00 8.57997326e-01] [ 1.74010836e+00 -2.14493717e+00 -2.20797011e+00] [-2.34845236e+00 5.56051552e-01 3.49630924e+00] [-2.97871838e-01 -2.04638861e-01 -4.68924812e+00] [ 7.38966901e-01 3.52673612e-01 3.91809659e+00] [ 2.26606680e+00 1.26239847e+00 -2.90112955e+00] [ 1.79282959e-03 -2.25179306e+00 2.62024041e+00] [-9.91…
27	B4Ca2O5	0	IDLNeutral	3.94123	(1.0, 0.0, 0.0, 1.0)	77.7358	Short	S 5 THF - 0	['B', 'B', 'B', 'B', 'O', 'O', 'O', 'O', 'O', 'Ca', 'Ca']	[[ 0.51249084 -1.87418478 -0.807645 ] [-0.61748901 1.30984239 -1.025535 ] [-3.58349634 -1.60847282 -1.265825 ] [ 0.66549817 0.54447282 2.352595 ] [ 3.4464707 2.32907608 0.679105 ] [-1.82749634 -2.47769023 1.718665 ] [-3.25149268 0.79697827 1.337935 ] [ 3.83550366 -0.70947282 0.119085 ] [ 2.91853296 0.83332066 -2.161795 ] [-1.87450183 -0.58886957 0.151005 ] [ 1.87450183 0.58886957 -0.151005 ]]	[[-1.72821574 -0.31703841 -0.24790889] [ 0.70077757 1.92108148 0.49584539] [ 1.64192982 -1.7682136 -0.67195894] [-1.48561671 0.71063973 3.78402932] [ 0.60346704 -0.80187203 -4.09350315] [ 1.86101964 -0.24219428 2.98503751] [ 2.0877824 1.64167265 -2.85914267] [-0.85779687 -2.52161023 2.42963278] [-0.78965037 1.95545165 -3.07217785] [-0.34205572 -0.35665669 1.907648 ] [ 0.34205572 0.35665669 -1.907…
28	B4Ca2O5	0	IDLNeutral	4.30007	(1.0, 0.0, 0.0, 1.0)	119.136	Short	S 5 THF - 0	['B', 'B', 'B', 'B', 'O', 'O', 'O', 'O', 'O', 'Ca', 'Ca']	[[ 0.13349084 -1.34068478 0.642265 ] [-0.53448901 1.57834239 -1.015505 ] [-3.74649634 -1.49697282 -0.687945 ] [ 2.61949817 0.99797282 1.925275 ] [ 3.4104707 1.95957608 -1.025505 ] [-2.04549634 0.14280977 2.590005 ] [-3.50449268 1.89147827 0.575985 ] [ 4.22250366 -1.56897282 -0.478925 ] [ 1.82453296 -1.15217934 -2.591145 ] [-2.12150183 0.03363043 0.347475 ] [ 2.12150183 -0.03363043 -0.347475 ]]	[[-1.48352078 -1.24448856 -0.2418841 ] [ 0.928048 1.09694913 0.40396701] [ 2.58968674 -1.31258402 -1.77060724] [-1.89607587 1.3327438 3.37329528] [ 0.15440872 -1.29297521 -3.85062104] [ 1.31325717 -1.06338461 2.83851098] [ 1.80757214 1.96870651 -3.65752097] [-1.48265522 -2.24774223 2.99003446] [-1.17633979 2.00720011 -2.44086922] [-0.63972045 -0.30228491 2.03027621] [ 0.63972045 0.30228491 -2.030…
29	B4Ca2O5	0	IDLNeutral	4.24377	(1.0, 0.0, 0.0, 1.0)	87.4148	Short	S 5 THF - 0	['B', 'B', 'B', 'B', 'O', 'O', 'O', 'O', 'O', 'Ca', 'Ca']	[[-2.73050916 0.03731522 2.2162 ] [-0.18448901 -1.78365761 0.02618 ] [ 4.40950366 -0.21497282 -1.2057 ] [ 0.53049817 1.27297282 -1.13325 ] [ 3.01447437 -2.1223511 1.41245 ] [-2.74552747 1.02032173 -2.25786 ] [-2.53951099 2.56137934 0.45593 ] [-4.09947437 -0.92796306 -0.4046 ] [ 2.48153662 0.91197282 2.11834 ] [-2.07250183 0.44563043 -0.0924 ] [ 2.07250183 -0.44563043 0.0924 ]]	[[-1.76450076 0.1439387 -0.22795264] [ 1.36167236 0.99576355 0.60865376] [ 2.37845983 -1.43793317 -2.15496917] [-2.40637811 0.46467934 3.86485004] [-0.48027482 -1.42577346 -3.3097067 ] [ 1.00777676 -0.41706917 3.79432263] [ 2.18758445 1.44337861 -3.31083662] [-0.52759746 -2.60225093 2.10404701] [-0.8111642 1.68206206 -3.19211359] [-0.51815617 -0.12996687 2.05353619] [ 0.51815617 0.12996687 -2.053…
30	B4Ca2O5	0	IDLNeutral	4.22346	(1.0, 0.0, 0.0, 1.0)	97.3012	Short	S 5 THF - 0	['B', 'B', 'B', 'B', 'O', 'O', 'O', 'O', 'O', 'Ca', 'Ca']	[[-2.54500916 0.51181522 2.108065 ] [-0.29298901 -1.36415761 -0.137135 ] [ 3.49700366 -1.82147282 -1.348295 ] [ 0.98499817 1.69947282 -0.377785 ] [ 2.24197437 -2.2005511 2.066515 ] [-1.66802747 0.28570173 -2.629465 ] [-2.87601099 2.95137934 -0.866715 ] [-4.18397437 0.01743694 -0.776105 ] [ 3.39063662 0.46847282 1.765585 ] [-1.97400183 0.69113043 -0.291655 ] [ 1.97400183 -0.69113043 0.291655 ]]	[[-1.15298536 -0.77478998 -0.18947244] [ 1.06416416 1.54392258 0.6964255 ] [ 1.85311482 -1.96318767 -1.97353087] [-2.52572716 0.8520357 3.20303524] [-0.1274716 -0.46522163 -4.2279551 ] [ 1.16377905 -0.20870297 3.66541065] [ 2.07228541 1.66973269 -3.26357166] [-0.7110291 -2.30768099 2.88243031] [-1.20185678 1.75574571 -2.2914896 ] [-0.53168218 -0.126378 2.03979161] [ 0.53168218 0.126378 -2.0397916…
31	B4Ca2O5	0	IDLNeutral	4.28013	(1.0, 0.0, 0.0, 1.0)	100.314	Short	S 5 THF - 0	['B', 'B', 'B', 'B', 'O', 'O', 'O', 'O', 'O', 'Ca', 'Ca']	[[-2.11350916 -0.80518478 2.265205 ] [ 0.02151099 -1.29415761 -0.934415 ] [ 4.20850366 -0.76147282 -0.777015 ] [ 0.07049817 1.92747282 -0.121055 ] [ 2.17547437 -0.8585511 2.142635 ] [-2.65452747 0.40336173 -2.616785 ] [-3.78751099 1.53727934 0.336465 ] [-3.76747437 -1.77466306 -0.439215 ] [ 3.11393662 1.89347282 1.357865 ] [-2.13250183 -0.12986957 -0.124275 ] [ 2.13250183 0.12986957 0.124275 ]]	[[-1.49186785 -0.26842858 -0.50071392] [ 1.15161752 1.45421633 0.54204035] [ 1.71053222 -2.05826883 -1.75613386] [-2.3888722 -0.20035772 3.62605056] [-0.24193271 -0.77545947 -4.10808143] [ 1.1604 0.24815156 3.70371849] [ 2.45692785 1.04121162 -3.11465244] [ 0.20631385 -2.21644795 2.25953016] [-0.67361763 2.24729325 -2.92449873] [-0.51888123 -0.09695547 2.07394222] [ 0.51888123 0.09695547 -2.07394…
32	B4Ca2O5	0	IDLNeutral	4.22232	(1.0, 0.0, 0.0, 1.0)	107.957	Short	S 5 THF - 0	['B', 'B', 'B', 'B', 'O', 'O', 'O', 'O', 'O', 'Ca', 'Ca']	[[-2.20750916 1.34681522 2.042795 ] [-0.23948901 -1.36015761 0.492355 ] [ 3.60750366 -2.14847282 -0.650515 ] [ 0.28149817 1.42747282 -1.360185 ] [ 2.20947437 0.2360489 2.416885 ] [-2.50052747 -0.78681827 -2.501975 ] [-3.63951099 1.68257934 -1.137765 ] [-4.00087437 -1.03216306 0.309875 ] [ 3.71253662 1.55647282 0.201865 ] [-2.09750183 0.22013043 -0.095025 ] [ 2.09750183 -0.22013043 0.095025 ]]	[[-1.25494702 -0.6370933 -0.41111708] [ 1.22827561 1.50794085 0.42950733] [ 1.84997572 -1.94098286 -1.91577522] [-2.70256694 0.50502922 3.23948535] [-0.40549494 -0.50758655 -4.09222538] [ 1.01459434 0.04694043 3.90059998] [ 2.06962127 1.22359838 -3.40457008] [ 0.15419062 -2.32774239 2.31012332] [-0.6627126 2.34814525 -2.67929569] [-0.51100874 -0.06941211 2.04720617] [ 0.51100874 0.06941211 -2.047…
33	B4Ca2O5	0	IDLNeutral	4.36334	(1.0, 0.0, 0.0, 1.0)	25.9052	Short	S 5 THF - 0	['B', 'B', 'B', 'B', 'O', 'O', 'O', 'O', 'O', 'Ca', 'Ca']	[[-0.70800916 -1.87068478 -1.26226 ] [-2.32298901 2.12334239 -2.9087 ] [ 3.47200366 -0.69897282 1.92651 ] [ 0.06099817 1.20897282 0.36454 ] [ 1.62997437 0.6868489 -2.39042 ] [ 0.76500183 -2.57926086 2.87087 ] [ 0.69333113 1.13867934 3.77327 ] [-0.62501465 -0.68836957 -4.44086 ] [-1.33898901 -0.56815216 3.01767 ] [-0.70900183 0.43063043 -2.01781 ] [ 0.70900183 -0.43063043 2.01781 ]]	[[-1.02788843 -0.6440455 -0.35619692] [ 1.34521354 1.39790807 1.352883 ] [ 2.20164435 -2.2069511 -2.55674446] [-2.6897443 0.33765223 3.3191359 ] [-1.01399149 -0.6058939 -3.82355581] [ 0.74417067 0.2045264 4.47103036] [ 2.25915169 1.19340977 -2.9919418 ] [ 0.54289845 -2.08863117 2.04586576] [-0.55952025 1.8801202 -2.71553049] [-0.51229232 0.04592891 2.12017227] [ 0.51229232 -0.04592891 -2.12017227…
34	B4Ca2O5	0	IDLNeutral	4.42132	(1.0, 0.0, 0.0, 1.0)	112.952	Short	S 5 THF - 0	['B', 'B', 'B', 'B', 'O', 'O', 'O', 'O', 'O', 'Ca', 'Ca']	[[ 2.09949084 0.46731522 3.228565 ] [-2.51548901 0.08234239 -2.463765 ] [-0.92149634 -0.43597282 0.893095 ] [ 1.07249817 1.31797282 -1.041315 ] [ 1.86850732 3.64616306 1.305885 ] [-1.01549268 3.1164511 2.319895 ] [ 1.02945422 -2.79017934 -0.617955 ] [ 0.11654211 -2.16802718 -3.690835 ] [-1.83248901 -3.49787502 -1.267085 ] [-0.72050183 -1.46036957 -1.495065 ] [ 0.72050183 1.46036957 1.495065 ]]	[[-0.94934446 -0.92476768 -0.28354242] [ 1.53418346 0.82351596 0.96940404] [ 2.2387222 -1.74808427 -2.08252912] [-2.58023797 1.01079088 2.71487589] [-0.69415219 -0.28826883 -4.0784438 ] [ 0.73797351 0.26575836 4.22799336] [ 1.98265559 1.66836873 -3.40907752] [-0.28157128 -2.4627314 3.1592843 ] [-0.99085359 1.96604468 -2.09275478] [-0.52797272 -0.1519686 2.14130144] [ 0.52797272 0.1519686 -2.14130…
35	B4Ca2O5	0	IDLNeutral	4.27034	(1.0, 0.0, 0.0, 1.0)	114.886	Short	S 5 THF - 0	['B', 'B', 'B', 'B', 'O', 'O', 'O', 'O', 'O', 'Ca', 'Ca']	[[ 2.42199084 -0.47568478 2.541215 ] [-1.31398901 2.55734239 -0.071065 ] [-4.60199634 -0.28297282 -0.235155 ] [ 0.06199817 -1.24502718 -0.622375 ] [-2.10905493 -0.21916306 2.264725 ] [ 2.14199268 0.95663043 -2.127745 ] [-1.92797253 0.42892173 -2.590165 ] [ 3.67705493 -1.69953262 -0.475315 ] [ 3.49499268 2.044 0.453755 ] [ 2.13499817 -0.02636957 0.006005 ] [-2.13499817 0.02636957 -0.006005 ]]	[[-0.88680067 -1.03490096 -0.28957149] [ 0.29741562 2.43983973 1.49343347] [ 2.79036656 -1.04380749 -1.91687499] [-1.25678918 -0.36793523 4.42705844] [-0.10445387 -1.38858395 -3.83353524] [ 1.64432434 -0.87824844 2.47991968] [ 1.67215607 1.97086513 -3.14934725] [-2.74488364 1.02841515 1.42055719] [-1.32345333 1.55449511 -2.42127847] [-0.4461728 -0.04576627 2.08753057] [ 0.4461728 0.04576627 -2.08…
36	B4Ca2O5	0	IDLNeutral	4.03647	(1.0, 0.0, 0.0, 1.0)	124.193	Short	S 5 THF - 0	['B', 'B', 'B', 'B', 'O', 'O', 'O', 'O', 'O', 'Ca', 'Ca']	[[ 2.50699084e+00 8.15216064e-04 2.37921000e+00] [-3.99898901e+00 7.78423920e-02 -1.04844000e+00] [ 1.16003662e-01 -2.05047282e+00 -5.14300000e-02] [-3.57001831e-01 1.32847282e+00 -2.33900000e-02] [-3.10705493e+00 -2.56276306e+00 7.65010000e-01] [ 1.75199268e+00 5.64130432e-01 -2.80964000e+00] [ 4.04797986e+00 -6.91309769e-01 -5.66980000e-01] [-2.73299634e+00 3.96788040e-01 2.22794000e+00] [ 3.24…	[[-1.14548532 -0.70971272 -0.27750436] [ 1.52205934 1.12683848 0.79631094] [ 2.36114779 -1.76901371 -1.80033764] [-2.44066452 0.45449475 3.30662823] [-0.68378218 -0.60611391 -4.11767967] [ 0.81073883 0.38681608 3.99998262] [ 2.09683064 1.23896167 -3.35466716] [-0.43542085 -2.3624029 2.61149145] [-1.01301951 2.25634578 -2.27255222] [-0.44396222 -0.15271724 1.9628646 ] [ 0.44396222 0.15271724 -1.96…
37	B4Ca2O5	0	IDLNeutral	4.23815	(1.0, 0.0, 0.0, 1.0)	96.048	Short	S 5 THF - 0	['B', 'B', 'B', 'B', 'O', 'O', 'O', 'O', 'O', 'Ca', 'Ca']	[[ 2.18299084e+00 7.32815216e-01 2.49173000e+00] [-4.25498901e+00 -1.10115761e+00 -1.16991000e+00] [ 5.15003662e-01 -1.82947282e+00 -1.05436000e+00] [-8.50001831e-01 1.20247282e+00 8.51000000e-03] [-2.12005493e+00 -3.16166306e+00 8.02740000e-01] [ 2.25599268e+00 1.95013043e+00 -2.17624000e+00] [ 3.94797986e+00 -3.63309769e-01 -2.32800000e-01] [-2.92299634e+00 -6.11211960e-01 2.15260000e+00] [ 2.8…	[[-1.3177277 -0.64219905 -0.1403229 ] [ 1.08927065 1.71969948 0.76157582] [ 1.89059732 -1.95105194 -2.03229517] [-2.32323134 0.36185986 3.89330484] [-0.18651574 -0.8699666 -4.15114833] [ 1.19609119 -0.15910973 3.69853858] [ 2.52226219 1.33672407 -2.76117675] [-0.42512849 -2.46975301 2.69643473] [-0.88804151 1.85534788 -3.06555031] [-0.40107682 -0.09837727 2.07844402] [ 0.40107682 0.09837727 -2.07…
38	B4Ca2O5	0	IDLNeutral	3.99485	(1.0, 0.0, 0.0, 1.0)	63.1518	Short	S 5 THF - 0	['B', 'B', 'B', 'B', 'O', 'O', 'O', 'O', 'O', 'Ca', 'Ca']	[[-1.07350916 -1.00918478 1.488415 ] [ 2.60051099 -2.47715761 -0.697365 ] [ 1.02750366 0.87752718 -0.977025 ] [-2.48650183 -1.29352718 -1.789665 ] [ 2.87644507 0.56424694 2.159665 ] [-1.44750732 1.68513043 -3.395365 ] [-1.29752014 2.87769023 0.217745 ] [ 2.26850366 -2.48221196 2.682615 ] [-3.66244507 1.40596738 -0.436425 ] [-1.54050183 0.88613043 -0.911775 ] [ 1.54050183 -0.88613043 0.911775 ]]	[[-1.64678007 0.06382929 -0.25384401] [ 1.44418904 2.81944901 -1.01184486] [ 2.00609155 -0.40202082 0.44747179] [-1.18217541 1.07269016 3.2919724 ] [-0.19647469 -1.25375772 -2.89854477] [ 0.83468206 -1.58924263 3.90915874] [ 1.83214814 0.69366092 -3.42677438] [-1.21613604 -2.86621155 1.88740781] [-1.45958468 2.33754947 -2.9780733 ] [-0.25993511 -0.73811801 1.83774923] [ 0.25993511 0.73811801 -1.8…
39	B4Ca2O5	0	IDLNeutral	4.2712	(1.0, 0.0, 0.0, 1.0)	113.297	Short	S 5 THF - 0	['B', 'B', 'B', 'B', 'O', 'O', 'O', 'O', 'O', 'Ca', 'Ca']	[[-0.13900916 1.02731522 1.58037 ] [ 1.95801099 -3.34265761 2.1404 ] [ 1.13600366 -0.64997282 -0.93828 ] [-2.55700183 0.72997282 -1.80478 ] [-1.47905493 -1.77363306 2.76455 ] [ 0.14699268 2.56163043 -3.5583 ] [ 1.55497986 3.36819023 -0.80799 ] [-1.00199634 -3.44471196 0.57964 ] [-2.03794507 3.60646738 -0.73199 ] [-0.27500183 1.73863043 -1.20927 ] [ 0.27500183 -1.73863043 1.20927 ]]	[[-1.65188629 -0.78115662 -0.4830481 ] [ 0.58507954 1.42191368 0.47872934] [ 2.27868735 -1.57441751 -1.63007453] [-1.42078536 0.88507853 4.09713119] [ 0.15884476 -1.54252187 -3.91037479] [ 1.09669274 -1.1589099 3.26499809] [ 2.08378424 1.61725914 -3.50533484] [-1.16378445 -2.49751231 2.32037765] [-1.09029989 1.75662941 -3.18449602] [-0.53177107 -0.25572302 2.05246705] [ 0.53177107 0.25572302 -2.0…
40	B4Ca2O5	0	IDLNeutral	4.33565	(1.0, 0.0, 0.0, 1.0)	137.38	Short	S 5 THF - 0	['B', 'B', 'B', 'B', 'O', 'O', 'O', 'O', 'O', 'Ca', 'Ca']	[[ 0.67049084 0.10331522 1.31143 ] [-0.28748901 -3.57965761 2.01369 ] [-0.67549634 -0.94297282 -1.85705 ] [-0.68750183 3.52597282 -0.02698 ] [-2.82855493 -0.37963306 1.02743 ] [ 1.04349268 2.75263043 -2.76566 ] [ 2.70747986 0.87619023 -1.74988 ] [-3.02949634 -3.15071196 0.14949 ] [ 2.95855493 2.80146738 0.88313 ] [ 1.06949817 1.82863043 -0.46016 ] [-1.06949817 -1.82863043 0.46016 ]]	[[-1.23067691 -0.7279871 -0.36817084] [ 1.22939111 1.54162243 0.95190627] [ 1.96361096 -2.0029196 -2.24464165] [-2.68273021 0.10176617 3.12156182] [-1.20806543 -0.68289562 -3.93133779] [ 0.4252914 0.0479002 4.35247217] [ 2.3496162 1.20429977 -3.05674537] [ 0.91942346 -1.8635893 2.20955925] [-0.1571337 2.10816919 -2.58672924] [-0.42532007 0.0599901 2.12484513] [ 0.42532007 -0.0599901 -2.12484513]]
41	B4Ca2O5	0	IDLNeutral	4.43979	(1.0, 0.0, 0.0, 1.0)	129.055	Short	S 5 THF - 0	['B', 'B', 'B', 'B', 'O', 'O', 'O', 'O', 'O', 'Ca', 'Ca']	[[ 0.17149084 1.28731522 1.797885 ] [-0.82848901 -3.26465761 2.527965 ] [ 0.11850366 -1.05097282 -0.812885 ] [-0.59250183 2.60497282 -2.533115 ] [ 2.80049268 0.66663043 -3.550815 ] [ 3.38247986 0.04019023 -0.565015 ] [-3.17049634 -0.63071196 0.492565 ] [ 1.94455493 3.28146738 -0.497795 ] [-2.69050549 -0.72062066 3.191635 ] [ 1.20549817 1.20863043 -1.419125 ] [-1.20549817 -1.20863043 1.419125 ]]	[[-1.15024656 -0.59729898 -0.31549296] [ 1.43764363 1.51290643 0.75051648] [ 2.24123379 -1.88308787 -2.23259145] [-2.43898097 0.79298451 3.34029007] [-0.7542838 -0.39006635 -4.49158621] [ 0.61537393 0.21348127 4.18573633] [ 2.43352741 1.41032226 -2.62412983] [ 0.42855972 -1.98813813 2.56048984] [-1.05921967 2.02232385 -2.55935287] [-0.5602432 -0.0118172 2.14800303] [ 0.5602432 0.0118172 -2.148003…
42	B4Ca2O5	0	IDLNeutral	4.45098	(1.0, 0.0, 0.0, 1.0)	142.842	Short	S 5 THF - 0	['B', 'B', 'B', 'B', 'O', 'O', 'O', 'O', 'O', 'Ca', 'Ca']	[[ 0.03399084 0.63231522 1.21604 ] [-1.95198901 -2.07165761 3.00837 ] [-1.43199634 -1.03197282 -1.32559 ] [ 3.04699817 1.11597282 -1.06637 ] [ 1.53202014 3.9338913 -0.9119 ] [-1.53903113 2.92434239 -0.87105 ] [-1.189 -4.18257608 0.24322 ] [ 0.9509762 1.43168478 -3.60445 ] [ 1.44004028 -2.77609781 1.00832 ] [ 0.67299817 1.81163043 -1.10357 ] [-0.67299817 -1.81163043 1.10357 ]]	[[-1.27132344 -0.46388196 -0.21973034] [ 1.03339217 1.70918535 0.93997678] [ 1.53735892 -2.12665572 -2.18645859] [-2.44275548 0.1937658 3.33881969] [-0.21518958 -0.46278021 -4.28878491] [ 1.00172275 0.40713283 4.21872185] [ 2.85144364 0.87120661 -2.65638948] [ 0.71790533 -2.0857906 2.43541245] [-0.92702891 2.13566887 -2.50173125] [-0.4729924 -0.10675307 2.17202212] [ 0.4729924 0.10675307 -2.17202…
43	B4Ca2O5	0	IDLNeutral	4.21399	(1.0, 0.0, 0.0, 1.0)	117.028	Short	S 5 THF - 0	['B', 'B', 'B', 'B', 'O', 'O', 'O', 'O', 'O', 'Ca', 'Ca']	[[-2.53500916 1.25031522 1.718135 ] [ 4.12801099 -1.69565761 0.537615 ] [-0.52899634 -1.67197282 -0.636945 ] [ 1.08799817 1.29897282 -0.444275 ] [-4.05401648 -0.01228804 -1.101485 ] [-2.49598535 3.23209781 -1.093535 ] [-1.6310238 0.82768478 -3.125235 ] [ 0.8289762 -2.43268478 2.428215 ] [ 1.52443113 0.38660326 2.874025 ] [-1.68800183 0.96363043 -0.813325 ] [ 1.68800183 -0.96363043 0.813325 ]]	[[-1.62239523 -0.78150581 -0.48796676] [ 0.61851396 1.56436648 0.48851682] [ 2.40643487 -1.69189406 -1.51265103] [-1.76982551 0.74066212 4.0649596 ] [ 0.05731927 -1.29132958 -3.99720555] [ 1.66924927 -0.92638831 2.66247697] [ 2.42593514 1.30116987 -3.20842853] [-0.74689427 -2.56203054 2.31938211] [-0.80880034 1.72233715 -3.08087509] [-0.60929576 -0.24156924 2.00245707] [ 0.60929576 0.24156924 -2.…
44	B4Ca2O5	0	IDLNeutral	4.18579	(1.0, 0.0, 0.0, 1.0)	106.883	Short	S 5 THF - 0	['B', 'B', 'B', 'B', 'O', 'O', 'O', 'O', 'O', 'Ca', 'Ca']	[[ 0.19949084 1.53281522 -1.330145 ] [ 0.32151099 3.03884239 3.033995 ] [-1.91049634 -1.53847282 -2.026275 ] [ 0.99349817 -0.49652718 1.101635 ] [-2.95750916 1.58876086 0.620075 ] [ 3.06651831 -1.68778804 -1.486575 ] [ 1.0674762 -1.30481522 -3.638815 ] [ 0.97649817 -3.77011415 -0.915405 ] [-1.9625238 -0.19518478 2.936195 ] [ 0.63949817 -1.37086957 -1.446365 ] [-0.63949817 1.37086957 1.446365 ]]	[[-1.53401289 -0.13054996 -0.27737825] [ 1.10025417 1.65776997 0.44703949] [ 2.55054396 -1.36115119 -1.3284119 ] [-2.1342872 0.84834622 3.64255197] [-0.40326052 -1.35729476 -3.74171185] [ 1.58186444 -1.18496152 2.78371794] [ 1.9593179 1.40541725 -3.20451221] [-1.05679661 -2.63878821 2.10495026] [-0.99661813 1.55865149 -3.32256318] [-0.53194757 -0.16099756 2.01775235] [ 0.53194757 0.16099756 -2.01…
45	B4Ca2O5	0	IDLNeutral	4.45206	(1.0, 0.0, 0.0, 1.0)	119.218	Short	S 5 THF - 0	['B', 'B', 'B', 'B', 'O', 'O', 'O', 'O', 'O', 'Ca', 'Ca']	[[-1.26550916e+00 3.81521606e-03 1.17560000e-01] [ 2.42251099e+00 -9.84157608e-01 -7.94200000e-01] [ 4.92503662e-01 2.48752718e+00 2.41857000e+00] [-3.88501831e-01 -4.78752718e+00 2.23620000e-01] [-1.28487183e-01 2.60815761e+00 -2.36543000e+00] [ 2.28056226e+00 3.09639130e+00 -2.45700000e-01] [-2.14871826e-02 -2.26371741e+00 -2.22420000e+00] [ 4.52014160e-03 -2.01394306e+00 2.45820000e+00] [-1.65…	[[-1.79963285 -2.05238358 0.13008667] [ 0.50948818 1.11547169 0.33390573] [ 2.80494965 -1.02821823 -1.83162684] [-1.23377321 -0.37516874 4.63232211] [ 0.06080779 -1.57824134 -3.51488669] [ 1.5321206 -1.20415584 2.51024889] [ 1.64988341 2.07877343 -3.18423818] [-2.70934823 0.55357302 1.55721962] [-1.21677685 1.36296239 -3.01264697] [-0.73525946 -0.32364285 2.07601972] [ 0.73525946 0.32364285 -2.07…
46	B4Ca2O5	0	IDLNeutral	4.40704	(1.0, 0.0, 0.0, 1.0)	93.0203	Short	S 5 THF - 0	['B', 'B', 'B', 'B', 'O', 'O', 'O', 'O', 'O', 'Ca', 'Ca']	[[ 0.98899084 -0.34918478 -1.216295 ] [-0.64898901 4.37484239 -1.097565 ] [ 0.36400366 -2.13747282 2.546315 ] [-2.42000183 0.59447282 -0.073215 ] [-0.14826887 -3.35681522 -2.419095 ] [-2.01299451 -3.39752718 0.346795 ] [-0.93997803 2.90780432 2.047335 ] [ 2.16406409 2.07640219 0.821425 ] [ 2.05898352 -3.65026631 -0.155845 ] [-0.09300183 2.20113043 0.043235 ] [ 0.09300183 -2.20113043 -0.043235 ]]	[[-1.42420866 -0.12434975 -0.73182871] [ 1.06286364 2.01003477 1.02237389] [ 2.41077119 -1.57096127 -1.70448578] [-1.6305725 0.85750213 4.16785377] [-0.30872276 -1.38168441 -3.9476301 ] [ 1.44669564 -0.54551742 3.33765603] [ 2.17376379 1.70329565 -2.84414125] [-0.9756333 -2.38832149 1.7359201 ] [-1.06878237 1.68435002 -3.62806862] [-0.4573851 -0.09213285 2.15355617] [ 0.4573851 0.09213285 -2.1535…
47	B4Ca2O5	0	IDLNeutral	4.46081	(1.0, 0.0, 0.0, 1.0)	122.514	Short	S 5 THF - 0	['B', 'B', 'B', 'B', 'O', 'O', 'O', 'O', 'O', 'Ca', 'Ca']	[[ 2.91999084 3.66581522 0.406315 ] [-1.03898901 2.26384239 -0.240565 ] [-1.44299634 -2.13747282 2.368525 ] [ 0.94299817 -0.76352718 -0.412565 ] [-1.82266887 -1.83681522 -2.462545 ] [ 2.26796887 1.77607608 -2.306895 ] [-3.66199451 -1.68052718 0.335475 ] [ 1.46902197 1.26280432 2.421255 ] [-0.92203113 -3.94841847 -0.499285 ] [ 1.40199817 1.73013043 0.125525 ] [-1.40199817 -1.73013043 -0.125525 ]]	[[-7.56118263e-01 -1.00289437e+00 -2.54788605e-01] [ 1.77571113e-01 2.14200684e+00 1.28165021e+00] [ 2.79099464e+00 -9.16214928e-01 -1.90573826e+00] [-9.14889275e-01 -2.68132611e-01 4.60659550e+00] [-4.72170045e-04 -1.36595551e+00 -3.85014294e+00] [ 1.56285616e+00 -1.20923341e+00 2.38964668e+00] [ 1.86510234e+00 1.69843057e+00 -3.15969076e+00] [-3.07395392e+00 6.96849595e-02 2.04104015e+00] [-1.4…
48	B4Ca2O5	0	IDLNeutral	4.14476	(1.0, 0.0, 0.0, 1.0)	60.9771	Short	S 5 THF - 0	['B', 'B', 'B', 'B', 'O', 'O', 'O', 'O', 'O', 'Ca', 'Ca']	[[-0.79050916 -0.02718478 1.47514 ] [-3.69748901 -2.14915761 -0.90266 ] [ 1.59450366 2.40552718 -0.90754 ] [ 0.25049817 -1.79752718 -1.3701 ] [-1.72253113 0.53507608 -3.12858 ] [ 3.92550549 0.04147282 -0.3345 ] [ 2.48454395 -1.07489674 2.366 ] [-2.70351282 1.69970651 -0.7278 ] [ 2.10749634 1.6540489 2.81939 ] [-1.86250183 -0.52886957 -0.73902 ] [ 1.86250183 0.52886957 0.73902 ]]	[[-1.59662025 -0.40345016 -0.2995221 ] [ 0.68311463 1.90227608 1.04198244] [ 2.29080472 -1.58759768 -1.17659642] [-1.9532153 0.79875998 3.82779714] [-0.5651148 -1.09206194 -3.68977297] [ 1.66011358 -0.77930906 3.11096979] [ 2.42901999 1.37070514 -2.78284619] [-0.41629984 -2.45433994 2.12851745] [-0.80309002 1.62728121 -3.103759 ] [-0.59901965 -0.08386191 1.98214764] [ 0.59901965 0.08386191 -1.982…
49	B4Ca2O5	0	IDLNeutral	4.57543	(1.0, 0.0, 0.0, 1.0)	19.0349	Short	S 5 THF - 0	['B', 'B', 'B', 'B', 'O', 'O', 'O', 'O', 'O', 'Ca', 'Ca']	[[-1.33500916 1.32131522 0.722695 ] [-2.21198901 -3.13765761 0.510545 ] [ 2.65300366 2.66502718 -0.973855 ] [ 0.59499817 -0.78002718 -1.148575 ] [-2.33303113 -1.10542392 -2.903155 ] [ 3.88900549 -0.66302718 0.554185 ] [ 1.80904395 -0.55339674 2.650715 ] [-4.42801282 -0.20279349 -0.800655 ] [ 3.12899634 1.9165489 2.123585 ] [-2.08700183 -0.78536957 -0.511125 ] [ 2.08700183 0.78536957 0.511125 ]]	[[-0.81512925 -1.24922145 -0.23811727] [ 1.45504695 0.9898077 0.97648886] [ 2.34409355 -1.50884536 -2.70514379] [-2.85437074 0.96231482 2.43412504] [-1.15200627 -0.28011763 -3.8033545 ] [ 0.366334 0.15197259 4.48688922] [ 1.45689847 1.41740617 -3.72045664] [-0.72860693 -2.34648702 3.00939128] [-0.84540525 2.20839861 -2.23907202] [-0.50789368 -0.05993461 2.22981672] [ 0.50789368 0.05993461 -2.2298…
50	B4Ca2O5	0	IDLNeutral	4.56338	(1.0, 0.0, 0.0, 1.0)	100.069	Short	S 5 THF - 0	['B', 'B', 'B', 'B', 'O', 'O', 'O', 'O', 'O', 'Ca', 'Ca']	[[ 0.43899084 -0.71718478 -1.001345 ] [-1.55798901 -3.72515761 0.273805 ] [-0.24299634 0.74852718 1.822755 ] [ 3.27499817 3.09347282 -0.739175 ] [ 2.09000549 2.56289674 2.256895 ] [ 3.42201831 -0.54150545 0.695045 ] [-3.29594141 0.70221196 0.024525 ] [-4.18599084 -2.00385329 0.634275 ] [-2.33894873 -1.33708698 -2.606205 ] [ 1.91799817 1.20813043 0.260425 ] [-1.91799817 -1.20813043 -0.260425 ]]	[[-1.33309279e+00 -1.47126934e+00 2.46627559e-03] [ 1.09611492e+00 6.85106189e-01 1.97282490e-01] [ 2.82274345e+00 -1.26333140e+00 -2.61059597e+00] [-1.60915611e+00 1.34764723e+00 4.05413744e+00] [ 3.98458018e-01 -8.26415386e-01 -4.59331263e+00] [ 1.24812105e+00 -1.14611303e+00 3.10082953e+00] [ 1.37412847e+00 2.27327491e+00 -2.64476452e+00] [-2.43836652e+00 -1.54076729e+00 2.77678638e+00] [-1.58…
51	B4Ca2O5	0	IDLNeutral	4.51701	(1.0, 0.0, 0.0, 1.0)	69.0227	Short	S 5 THF - 0	['B', 'B', 'B', 'B', 'O', 'O', 'O', 'O', 'O', 'Ca', 'Ca']	[[-3.36050916 3.04281522 -0.20994 ] [ 0.50051099 -2.75815761 -0.77227 ] [ 1.17850366 2.21452718 -1.42386 ] [-0.84750183 0.14247282 1.00391 ] [-1.81652014 1.54455435 -3.36177 ] [ 1.05750916 -2.92751628 2.66676 ] [ 2.72350549 0.1373913 2.39773 ] [ 3.73213845 -1.54564677 0.12355 ] [-3.33416521 -0.30926631 -1.47484 ] [-1.46750183 1.37313043 -1.03043 ] [ 1.46750183 -1.37313043 1.03043 ]]	[[-1.28127915 -0.32219 -0.03017447] [ 1.04382072 2.27148534 1.4391565 ] [ 1.7423827 -1.8548177 -1.40644922] [-2.5153475 0.11838231 3.77555739] [-0.66421632 -1.23079928 -3.85282181] [ 1.26537738 -0.38405231 3.90361563] [ 2.30331398 1.24426602 -3.07891097] [-0.43582264 -2.54750808 2.58992616] [-0.56020609 2.13036415 -2.88672572] [-0.362896 -0.02226783 2.22904586] [ 0.362896 0.02226783 -2.22904586]]
52	B4Ca2O5	0	IDLNeutral	4.22338	(1.0, 0.0, 0.0, 1.0)	54.3172	Short	S 5 THF - 0	['B', 'B', 'B', 'B', 'O', 'O', 'O', 'O', 'O', 'Ca', 'Ca']	[[-3.46650916 -1.09668478 1.40988 ] [ 3.11051099 2.53034239 -0.99595 ] [-0.77849634 1.22302718 -0.08389 ] [ 0.87449817 -1.56802718 -1.13381 ] [-3.06152014 -0.20894565 -2.58723 ] [ 1.56551099 -0.44226086 2.48762 ] [ 3.84650549 -0.0911087 0.98333 ] [ 1.73180845 2.70285323 2.2043 ] [-2.34566521 -3.24576631 -1.11527 ] [-1.71250183 -1.00236957 -0.72238 ] [ 1.71250183 1.00236957 0.72238 ]]	[[-0.75189401 -1.981841 -0.12626571] [ 1.0652859 0.82445248 0.54252522] [ 2.82673062 -0.82816833 -2.89716393] [-1.80857296 1.97402446 2.83539347] [-0.39652237 -0.80997321 -3.86750004] [ 0.97252057 -0.90483566 3.78758487] [ 1.31705026 2.31662236 -2.83939325] [-2.35795206 -1.47335201 3.09035068] [-1.55367745 1.11682524 -2.2745242 ] [-0.58403168 -0.35639888 1.99778051] [ 0.58403168 0.35639888 -1.997…
53	B4Ca2O5	0	DLNeutral	4.53836	(1.0, 0.0, 0.0, 1.0)	129.173	Short	S 5 THF - 0	['B', 'B', 'B', 'B', 'O', 'O', 'O', 'O', 'O', 'Ca', 'Ca']	[[-1.91189176 -1.45865761 1.78225 ] [ 0.92699176 -0.45965761 -0.12824 ] [ 1.31101007 -0.96934239 -4.003248 ] [-0.98900458 1.93165761 3.29711 ] [ 0.58827458 -1.72476631 3.87563 ] [ 2.12899908 1.12900326 2.56711 ] [-1.81602472 -1.512 -2.63906 ] [ 0.55009908 2.305 -2.61583 ] [-1.99889359 1.30666086 -2.25086 ] [-0.09499176 0.12665761 -2.26365 ] [ 0.09499176 -0.12665761 2.26365 ]]	[[ 0.56313272 -0.87470158 0.06944793] [ 0.81876712 2.19591097 1.86199426] [ 1.98750447 -1.48709863 -3.53874699] [-2.72566515 1.00402279 2.67264911] [-1.57587038 -1.00741161 -2.99331839] [ 0.83191837 -0.09254464 4.20008822] [ 1.89982447 1.77520869 -2.4058322 ] [-1.48249656 -2.04637237 2.45191829] [-0.9365746 1.65997414 -2.67144583] [-0.39064973 0.09047307 2.23346912] [ 0.39064973 -0.09047307 -2.23…
54	B4Ca2O5	0	DLNeutral	4.52137	(1.0, 0.0, 0.0, 1.0)	56.452	Short	S 5 THF - 0	['B', 'B', 'B', 'B', 'O', 'O', 'O', 'O', 'O', 'Ca', 'Ca']	[[ 0.48035092 2.4725 1.21991 ] [-2.98726007 -0.45547282 -0.11444 ] [-2.1976326 -1.29786957 -3.86407 ] [ 0.47634725 -1.14715761 -0.0594 ] [ 2.63532162 0.27592392 3.84556 ] [-0.21168571 -0.42721196 3.91963 ] [ 3.41734908 0.40485086 0.70148 ] [ 0.95333627 0.51230977 -2.85048 ] [-2.00595641 2.07689674 -2.48805 ] [-1.29163993 -0.14352718 -1.8498 ] [ 1.29163993 0.14352718 1.8498 ]]	[[-1.1302946 0.44273127 -0.26986808] [ 1.07699283 1.96735275 2.02827127] [ 2.15940421 -1.28887762 -1.22798273] [-1.54972459 0.21710377 4.35847578] [-1.07695037 -1.89453622 -2.75411757] [ 1.50297124 -1.41594427 3.20373739] [ 1.45128503 2.3267434 -2.8409254 ] [-1.29618015 -2.28554127 1.54685671] [ 0.55090265 0.18650189 -4.63369281] [-0.26137479 -0.06880603 2.24446937] [ 0.26137479 0.06880603 -2.244…
55	B4Ca2O5	0	DLNeutral	4.60882	(1.0, 0.0, 0.0, 1.0)	95.0663	Short	S 5 THF - 0	['B', 'B', 'B', 'B', 'O', 'O', 'O', 'O', 'O', 'Ca', 'Ca']	[[ 2.00245092 -2.6125 0.536995 ] [ 0.22993993 1.98152718 2.452515 ] [ 1.1224674 4.32513043 -1.198655 ] [-0.35845275 -0.15715761 -1.379885 ] [-1.01058571 -4.51761196 -0.614695 ] [-2.77255092 -2.02743914 0.059325 ] [-0.75453444 -2.44123914 2.294465 ] [-1.99856373 2.60830977 -0.265595 ] [ 2.64949359 1.20889674 -0.310435 ] [ 0.47146007 2.25547282 -0.029365 ] [-0.47146007 -2.25547282 0.029365 ]]	[[-1.38701004 -0.21528789 -0.29516739] [ 2.10862681 1.13112903 2.06600877] [ 1.52136203 -2.19743392 -1.99501161] [-1.27763382 -0.48517982 4.41992223] [-0.34600382 -0.32136338 -4.64596149] [-1.26705428 2.29212552 2.00220169] [ 2.18430718 0.97418561 -2.46440762] [ 0.47059451 -2.2373207 1.83045197] [-0.64256556 2.07378529 -2.66225309] [-0.15141705 0.06750989 2.29843639] [ 0.15141705 -0.06750989 -2.2…
56	B4Ca2O5	0	DLNeutral	4.28419	(1.0, 0.0, 0.0, 1.0)	88.2393	Short	S 5 THF - 0	['B', 'B', 'B', 'B', 'O', 'O', 'O', 'O', 'O', 'Ca', 'Ca']	[[ 1.91210092 -3.4665 -1.68422 ] [-1.93751007 1.32752718 2.28748 ] [-1.0008826 0.50513043 -1.43423 ] [ 1.49349725 0.18384239 0.78414 ] [-1.58589908 3.7950598 -0.63309 ] [-1.69693571 -3.33431196 -0.95271 ] [ 0.46610458 3.8525 2.08567 ] [ 1.45926359 3.82089674 -1.06642 ] [ 0.12411556 -2.70991196 1.78185 ] [-0.30088993 2.07047282 0.45953 ] [ 0.30088993 -2.07047282 -0.45953 ]]	[[-1.49013554 -0.59303265 -0.5540902 ] [ 1.10125105 1.4487624 0.04766626] [ 1.99241174 -1.91976585 -1.75887264] [-2.22866275 0.71299808 3.61026942] [-0.10382714 -0.82224943 -4.32691055] [ 1.34431988 -0.18783797 3.61419484] [ 2.02338323 1.6147277 -3.25836347] [-0.49043338 -2.48840598 2.0251735 ] [-0.98242001 2.23997959 -3.44721571] [-0.51509245 -0.151538 2.07371075] [ 0.51509245 0.151538 -2.073710…
57	B4Ca2O5	0	DLNeutral	4.10015	(1.0, 0.0, 0.0, 1.0)	90.7827	Short	S 5 THF - 0	['B', 'B', 'B', 'B', 'O', 'O', 'O', 'O', 'O', 'Ca', 'Ca']	[[ 0.50240092 -0.38735 -1.43975 ] [-0.52501007 1.42167718 1.35215 ] [-3.3179826 1.84268043 -1.88648 ] [ 1.38949725 -2.27600761 2.00197 ] [ 3.3229881 0.68155219 2.55207 ] [-2.6150412 -1.70984455 -1.33396 ] [ 3.76497162 -1.62068914 -0.5462 ] [ 3.10099176 1.64229133 -0.33771 ] [-3.2260174 -0.50576302 1.12088 ] [ 1.90901007 -0.28967718 0.6889 ] [-1.90901007 0.28967718 -0.6889 ]]	[[-1.33926305 -0.64447994 -0.51608803] [ 1.01911241 1.61748032 0.68576854] [ 2.38700039 -1.54242698 -1.74411734] [-2.06655752 0.89986368 3.58927178] [-0.37380769 -1.19696527 -3.94049755] [ 1.38761182 -0.64666135 3.09446586] [ 2.13650555 1.68840258 -3.2564498 ] [-0.75779088 -2.30137421 2.38136261] [-0.87900292 1.90854814 -2.83056825] [-0.62762279 -0.13176161 1.94718875] [ 0.62762279 0.13176161 -1.…
58	B4Ca2O5	0	DLNeutral	4.27008	(1.0, 0.0, 0.0, 1.0)	88.7493	Short	S 5 THF - 0	['B', 'B', 'B', 'B', 'O', 'O', 'O', 'O', 'O', 'Ca', 'Ca']	[[ 0.15990092 -0.22935 -1.521945 ] [-0.75801007 0.95267718 1.696685 ] [-4.3309826 -0.47671957 -1.118735 ] [ 2.39829725 -1.93500761 0.877575 ] [ 2.9019881 1.27255219 2.270505 ] [-1.6360412 -2.91184455 -0.276635 ] [ 4.24097162 0.99081086 -0.407985 ] [ 1.77599176 3.02329133 -0.579975 ] [-2.8970174 -1.33476302 2.155065 ] [ 2.01001007 0.71532282 0.081045 ] [-2.01001007 -0.71532282 -0.081045 ]]	[[-1.71145857 -1.1414183 -0.35914741] [ 0.76837735 1.27331085 0.42750675] [ 2.54108161 -1.52276502 -1.22078376] [-1.79514839 0.59192041 4.08207207] [-0.00950169 -1.34440564 -3.65904361] [ 1.30164576 -1.10414338 2.88419523] [ 1.867708 0.99961135 -3.82706704] [-1.41000414 -2.65549807 2.4039188 ] [-1.01868965 1.92853073 -2.80603792] [-0.61169902 -0.33507147 2.01790657] [ 0.61169902 0.33507147 -2.017…
59	B4Ca2O5	0	DLNeutral	4.23494	(1.0, 0.0, 0.0, 1.0)	128.015	Short	S 5 THF - 0	['B', 'B', 'B', 'B', 'O', 'O', 'O', 'O', 'O', 'Ca', 'Ca']	[[ 0.63410092 0.33315 -1.40612 ] [-0.80351007 -1.30482282 1.829135 ] [-2.9804826 -1.71341957 -1.634349 ] [ 2.72989725 1.70349239 2.045955 ] [-0.7945119 2.40405219 2.499545 ] [ 1.5204588 -2.61634455 0.030905 ] [ 1.58947162 4.04121086 -0.267825 ] [-1.08450824 3.40479133 -0.257145 ] [-0.7285174 -4.31326302 -0.367305 ] [ 0.70251007 1.92482282 0.534065 ] [-0.70251007 -1.92482282 -0.534065 ]]	[[-1.24841638 -0.90383044 -0.33881177] [ 1.77613235 0.96036033 1.27160835] [ 2.32338958 -1.60995184 -2.55931107] [-1.98830835 1.95492323 2.59134808] [-0.55660397 -0.65367965 -4.26525854] [ 0.20179836 -0.38660652 4.36803174] [ 1.7935002 1.96742185 -2.3603071 ] [ 0.83564096 -2.00008474 2.11172302] [-1.08038937 1.70716193 -2.95858794] [-0.35434787 0.07891865 2.08612036] [ 0.35434787 -0.07891865 -2.0…
60	B4Ca2O5	0	DLNeutral	4.03004	(1.0, 0.0, 0.0, 1.0)	52.6932	Short	S 5 THF - 0	['B', 'B', 'B', 'B', 'O', 'O', 'O', 'O', 'O', 'Ca', 'Ca']	[[ 0.90770092 0.42455 -1.833683 ] [-1.12451007 0.12257718 1.07205 ] [-2.6274826 -2.25721957 -2.17667 ] [ 2.43979725 0.47789239 1.95009 ] [ 0.7394881 3.44845219 2.2892 ] [ 1.1354588 -3.09394455 -1.5128 ] [ 2.39747162 3.25341086 -0.33356 ] [-0.50350824 3.60919133 -0.61987 ] [-0.5315174 -3.07886302 1.39247 ] [ 0.74151007 1.77742282 0.59266 ] [-0.74151007 -1.77742282 -0.59266 ]]	[[-1.26698711 -0.81172111 -0.40582234] [ 1.10509725 1.75173938 0.27699495] [ 2.09356407 -1.72595567 -1.61923108] [-2.07789114 1.15429705 3.32964924] [ 0.08727052 -0.57389856 -4.16438784] [ 1.62151887 -0.11344793 3.24162452] [ 2.09911029 1.5467997 -3.10563381] [-0.42062684 -2.56540567 2.22320664] [-0.75610719 2.19457954 -2.8768288 ] [-0.48055624 -0.19928206 1.94670679] [ 0.48055624 0.19928206 -1.9…
61	B4Ca2O5	0	DLNeutral	4.39537	(1.0, 0.0, 0.0, 1.0)	64.4975	Short	S 5 THF - 0	['B', 'B', 'B', 'B', 'O', 'O', 'O', 'O', 'O', 'Ca', 'Ca']	[[ 0.92800092 0.0071 -1.743085 ] [-1.44901007 -0.15587282 0.625035 ] [-1.9929826 -3.62996957 -1.742975 ] [ 2.47909725 1.51244239 1.779805 ] [-0.2430119 2.69300219 2.965055 ] [ 1.7469588 -3.00439455 -1.612165 ] [ 1.50497162 3.88246086 -0.277215 ] [-1.37000824 3.13374133 -0.090095 ] [ 0.7649826 -2.90431302 1.222145 ] [ 0.46201007 1.99887282 0.787955 ] [-0.46201007 -1.99887282 -0.787955 ]]	[[-1.55056161 -0.1822534 -0.27773669] [ 1.26855724 1.23366128 0.87659786] [ 2.28820255 -1.61948601 -1.93455555] [-2.27715829 0.56112232 3.83227249] [-0.31815813 -1.35527532 -3.76362471] [ 1.38860221 -0.37618446 3.55071779] [ 2.30890241 1.42494926 -3.17076952] [-0.14860955 -2.48854638 2.07338444] [-0.62840529 1.78588655 -2.84975269] [-0.68624786 -0.02347515 2.08766179] [ 0.68624786 0.02347515 -2.0…
62	B4Ca2O5	0	DLNeutral	4.19936	(1.0, 0.0, 0.0, 1.0)	73.7958	Short	S 5 THF - 0	['B', 'B', 'B', 'B', 'O', 'O', 'O', 'O', 'O', 'Ca', 'Ca']	[[ 0.50160092 0.37505 -1.783124 ] [-1.64251007 -0.02292282 0.898085 ] [-2.4364826 -3.21791957 -1.894495 ] [ 2.53579725 0.73139239 2.089345 ] [ 0.1884881 3.20195219 2.731635 ] [ 1.2524588 -2.95644455 -1.588015 ] [ 2.64347162 2.95791086 -0.066565 ] [-0.95450824 3.43969133 -0.122235 ] [-0.1655174 -3.19836302 1.034615 ] [ 0.64151007 1.77692282 0.916335 ] [-0.64151007 -1.77692282 -0.916335 ]]	[[-1.71048933 -0.70100645 -0.39320909] [ 0.60657111 1.68385511 0.5492039 ] [ 2.35190428 -1.64174659 -1.76175465] [-1.78259605 0.74130135 4.01912786] [-0.0576775 -1.42613415 -3.70194874] [ 1.44820571 -0.72699218 2.94983607] [ 2.22820582 1.4873396 -3.2515804 ] [-0.90949158 -2.48741965 2.41175821] [-0.77951719 2.02516675 -2.83699777] [-0.74090812 -0.20902322 1.95346466] [ 0.74090812 0.20902322 -1.95…
63	B4Ca2O5	0	DLNeutral	4.2051	(1.0, 0.0, 0.0, 1.0)	52.3937	Short	S 5 THF - 0	['B', 'B', 'B', 'B', 'O', 'O', 'O', 'O', 'O', 'Ca', 'Ca']	[[ 0.56470092 0.87945 -1.718364 ] [-0.75751007 -1.08052282 0.731265 ] [ 0.8175174 -3.51931957 -1.804665 ] [ 0.37799725 2.80679239 1.746885 ] [-3.0145119 2.33335219 2.777255 ] [ 3.5004588 -0.74304455 -1.581186 ] [-2.21952838 3.55061086 -0.241895 ] [-3.77650824 0.64109133 -0.105955 ] [ 2.3664826 -1.97696302 1.674055 ] [-1.38048993 1.44852282 0.645555 ] [ 1.38048993 -1.44852282 -0.645555 ]]	[[-1.43546971 -0.36049337 -0.29252492] [ 1.3695142 1.31240459 0.6686698 ] [ 2.2093566 -1.56269469 -1.93631128] [-2.21164225 1.02333029 3.22058913] [-0.0711572 -0.9411389 -4.62105551] [ 1.41524994 -0.25212658 3.63854036] [ 1.96033182 1.43691739 -3.41819024] [-0.8450492 -2.68429355 2.09560083] [-1.2970238 1.86819744 -3.08412169] [-0.41544067 -0.14541854 2.05596074] [ 0.41544067 0.14541854 -2.055960…
64	B4Ca2O5	0	DLNeutral	4.36222	(1.0, 0.0, 0.0, 1.0)	72.2598	Short	S 5 THF - 0	['B', 'B', 'B', 'B', 'O', 'O', 'O', 'O', 'O', 'Ca', 'Ca']	[[ 0.47080092 1.15685 -1.8046 ] [-0.24901007 -1.04012282 0.91593 ] [ 1.0530174 -3.52291957 -2.031779 ] [ 0.38169725 2.53119239 2.32112 ] [-2.6940119 0.96475219 3.12486 ] [ 3.3599588 -0.98964455 -2.188238 ] [-2.43402838 3.36741086 0.55696 ] [-2.89500824 0.30549133 -0.5357 ] [ 3.2309826 -0.76256302 0.71654 ] [-1.36498993 1.36012282 1.02182 ] [ 1.36498993 -1.36012282 -1.02182 ]]	[[-1.18423663 -0.70602241 -0.28619089] [ 1.50644587 1.32251259 0.89337443] [ 2.11463535 -1.89721201 -1.96701035] [-2.54362995 0.76439831 3.25477737] [-0.57094294 -0.9692116 -4.0850765 ] [ 0.65086549 -0.17746504 4.07455339] [ 2.1172856 1.21062407 -3.4096401 ] [ 0.37477295 -2.47322754 2.29714416] [-0.69872658 2.0948982 -1.9709274 ] [-0.59538669 -0.0483726 2.0977184 ] [ 0.59538669 0.0483726 -2.09771…
65	B4Ca2O5	0	DLNeutral	4.1965	(1.0, 0.0, 0.0, 1.0)	73.9781	Short	S 5 THF - 0	['B', 'B', 'B', 'B', 'O', 'O', 'O', 'O', 'O', 'Ca', 'Ca']	[[ 0.23540092 0.8147 -1.870997 ] [-0.71251007 -0.89627282 1.079065 ] [ 0.3445174 -3.98816957 -1.618296 ] [ 1.28179725 2.51604239 1.855285 ] [-1.8235119 2.21060219 2.936875 ] [ 3.1454588 -1.29679455 -1.520265 ] [-0.83152838 3.99506086 -0.291305 ] [-3.15250824 1.84134133 -0.178595 ] [ 2.3194826 -2.15671302 1.238875 ] [-0.92448993 1.76027282 0.670385 ] [ 0.92448993 -1.76027282 -0.670385 ]]	[[-1.36555831 -0.71828074 -0.30770138] [ 1.18328483 1.61634108 0.45503622] [ 2.20961478 -1.79923562 -1.81546402] [-2.2670881 0.55006744 3.63329163] [-0.28974779 -1.24073102 -3.90049038] [ 1.47450767 -0.46956706 3.39000395] [ 2.40658389 1.32177478 -3.0328328 ] [-0.33631355 -2.56019838 2.21325537] [-0.68463759 2.01379131 -2.97265171] [-0.50773433 -0.17590766 2.02828017] [ 0.50773433 0.17590766 -2.0…
66	B4Ca2O5	0	DLNeutral	4.22279	(1.0, 0.0, 0.0, 1.0)	91.6165	Short	S 5 THF - 0	['B', 'B', 'B', 'B', 'O', 'O', 'O', 'O', 'O', 'Ca', 'Ca']	[[-0.02389908 0.3906 -1.35929 ] [-0.64501007 -1.46137282 1.52177 ] [ 0.8160174 -3.77816957 -1.811916 ] [ 1.09519725 2.50494239 1.7243 ] [-1.9370119 1.95250219 2.76103 ] [ 2.9899588 -0.77389455 -0.60188 ] [-1.58202838 3.78346086 -0.29479 ] [-3.28100824 1.33324133 -0.08328 ] [ 2.2319826 -3.00481302 1.10832 ] [-0.98698993 1.80637282 0.46996 ] [ 0.98698993 -1.80637282 -0.46996 ]]	[[-1.2715755 -0.53663598 -0.30971986] [ 1.14539999 1.66803232 0.87929489] [ 2.21036697 -1.70258918 -1.63183083] [-1.97886314 0.74549918 3.70834477] [-0.23570325 -0.67579146 -4.04870855] [ 1.26488013 -0.03469874 3.69295209] [ 2.4162323 1.34555961 -2.74569798] [ 0.05247068 -2.23209642 2.21720959] [-0.71948693 2.0092488 -2.82749728] [-0.42027859 -0.02986581 2.06892925] [ 0.42027859 0.02986581 -2.068…
67	B4Ca2O5	0	DLNeutral	4.25284	(1.0, 0.0, 0.0, 1.0)	72.3769	Short	S 5 THF - 0	['B', 'B', 'B', 'B', 'O', 'O', 'O', 'O', 'O', 'Ca', 'Ca']	[[ 0.28090092 0.3571 -1.76605 ] [-1.15851007 -1.17187282 0.8071 ] [ 0.4215174 -3.94426957 -1.61389 ] [ 1.36809725 2.40544239 1.77102 ] [-1.8425119 2.31200219 2.68974 ] [ 3.3194588 -1.39639455 -1.38433 ] [-0.88552838 4.07956086 -0.50401 ] [-3.25950824 2.37274133 0.03497 ] [ 2.2714826 -2.19531302 1.43985 ] [-1.03148993 1.77987282 0.53828 ] [ 1.03148993 -1.77987282 -0.53828 ]]	[[-1.78884224 -0.3592458 -0.19449371] [ 0.84452901 1.4727314 0.66572615] [ 2.20293494 -1.79968096 -1.64395289] [-2.10383034 0.60172224 3.68122378] [-0.24630186 -1.14803222 -3.82050559] [ 1.58749238 -0.52730591 3.47662343] [ 2.36955337 1.48530075 -3.14007993] [-0.32775603 -2.64390373 2.22588176] [-0.55484993 1.83353109 -3.54765043] [-0.42339359 -0.27998228 2.0649484 ] [ 0.42339359 0.27998228 -2.06…
68	B4Ca2O5	0	DLNeutral	4.35941	(1.0, 0.0, 0.0, 1.0)	80.47	Short	S 5 THF - 0	['B', 'B', 'B', 'B', 'O', 'O', 'O', 'O', 'O', 'Ca', 'Ca']	[[ 0.36810092 0.55345 -1.925143 ] [-1.45001007 -0.51052282 0.76959 ] [-0.2319826 -4.20141957 -1.34956 ] [ 1.51029725 1.88479239 2.12198 ] [-1.5040119 3.47635219 2.25328 ] [ 2.7589588 -1.83404455 -1.40191 ] [ 0.39497162 3.97491086 -0.49172 ] [-2.68100824 2.47709133 -0.38019 ] [ 1.8179826 -2.88096302 1.26297 ] [-0.55998993 2.00652282 0.6414 ] [ 0.55998993 -2.00652282 -0.6414 ]]	[[-1.61109761 -0.30750136 -0.51501353] [ 0.94879253 1.74453436 0.45207674] [ 1.86481967 -2.00160217 -1.68886815] [-2.17785244 0.29851497 3.83339302] [ 0.19174252 -0.67790595 -4.35063506] [ 1.56413458 -0.14200741 3.23639331] [ 2.52740877 1.25595746 -2.86923044] [-0.25539852 -2.47199796 2.6503018 ] [-0.83389232 1.88075968 -3.03902907] [-0.48557093 -0.096601 2.12273542] [ 0.48557093 0.096601 -2.1227…
69	B4Ca2O5	0	DLNeutral	4.47901	(1.0, 0.0, 0.0, 1.0)	88.5183	Short	S 5 THF - 0	['B', 'B', 'B', 'B', 'O', 'O', 'O', 'O', 'O', 'Ca', 'Ca']	[[ 0.40800092 0.18535 -1.700582 ] [-0.84051007 -0.61562282 1.807405 ] [-1.6634826 -3.75011957 -1.598066 ] [ 2.49879725 1.96169239 1.432915 ] [-1.0115119 2.68925219 2.522645 ] [ 2.0874588 -2.74914455 -1.301745 ] [ 0.49347162 4.15561086 -0.423685 ] [-2.23150824 2.80999133 -0.384355 ] [ 0.5144826 -3.78806302 1.356205 ] [ 0.02351007 2.17162282 0.546705 ] [-0.02351007 -2.17162282 -0.546705 ]]	[[-1.45181544e+00 -9.67337920e-01 -2.22008514e-01] [ 1.39165032e+00 1.41241505e+00 6.48501809e-01] [ 2.25773174e+00 -1.86577522e+00 -1.88865041e+00] [-2.17764630e+00 1.03349337e+00 3.68430918e+00] [-1.10164033e-01 -6.29759192e-01 -4.15732993e+00] [ 1.34168686e+00 8.52228691e-04 3.82796048e+00] [ 2.09901837e+00 1.80166556e+00 -2.63952545e+00] [-5.85599916e-01 -2.39340065e+00 2.74563765e+00] [-1.04…
70	B4Ca2O5	0	DLNeutral	4.10146	(1.0, 0.0, 0.0, 1.0)	115.317	Short	S 5 THF - 0	['B', 'B', 'B', 'B', 'O', 'O', 'O', 'O', 'O', 'Ca', 'Ca']	[[ 0.70160092 0.62845 -1.47321 ] [-0.82101007 -0.60052282 1.61969 ] [-0.2809826 -3.51391957 -1.79796 ] [ 0.87229725 2.47479239 2.17936 ] [-2.8580119 2.78935219 1.46202 ] [ 3.1509588 -2.35104455 -1.35373 ] [-0.50002838 4.20411086 -0.48997 ] [-2.37200824 0.90009133 -1.4691 ] [ 1.8799826 -2.78796302 1.52008 ] [-0.81898993 1.84652282 0.35371 ] [ 0.81898993 -1.84652282 -0.35371 ]]	[[-1.34201497 -1.00559524 -0.49529283] [ 1.48429453 1.12188997 0.44307284] [ 2.51937521 -1.44269532 -1.79066711] [-2.24215553 1.27142629 3.00257488] [ 0.02215567 -0.98336044 -4.14694568] [ 1.25144501 -0.68839646 3.40260361] [ 1.65038624 1.88322971 -3.4374251 ] [-1.4718649 -2.29448154 3.13966637] [-1.46694574 1.78616566 -1.80347573] [-0.54133887 -0.1832099 1.96948932] [ 0.54133887 0.1832099 -1.969…
71	B4Ca2O5	0	DLNeutral	4.39023	(1.0, 0.0, 0.0, 1.0)	109.867	Short	S 5 THF - 0	['B', 'B', 'B', 'B', 'O', 'O', 'O', 'O', 'O', 'Ca', 'Ca']	[[ 0.13800092 0.5229 -1.34116 ] [ 0.58798993 -1.71707282 1.44476 ] [ 3.5370174 -2.17616957 -1.51215 ] [-1.19949275 1.77424239 2.65674 ] [-3.7170119 -0.37019781 2.07563 ] [ 3.5089588 1.16440545 -1.15931 ] [-3.66502838 2.25006086 -0.2351 ] [-3.23100824 -0.78945867 -1.16312 ] [ 3.5209826 -0.07751302 1.30882 ] [-2.03398993 0.59107282 0.57624 ] [ 2.03398993 -0.59107282 -0.57624 ]]	[[-1.31056174 -0.60785323 -0.0641964 ] [ 1.33597559 1.53295833 1.11651721] [ 2.76958546 -1.19499068 -1.59573807] [-1.68026975 0.93511217 3.9793294 ] [-0.05804658 -1.05615091 -4.17512333] [ 1.25662144 -0.91549618 3.42039557] [ 2.09875301 1.57325905 -3.37365611] [-1.13569313 -2.22072304 2.96499947] [-1.16474518 1.66182779 -2.88048684] [-0.63547677 -0.07635761 2.09973176] [ 0.63547677 0.07635761 -2.…
72	B4Ca2O5	0	DLNeutral	4.24971	(1.0, 0.0, 0.0, 1.0)	88.7719	Short	S 5 THF - 0	['B', 'B', 'B', 'B', 'O', 'O', 'O', 'O', 'O', 'Ca', 'Ca']	[[-0.20039908 0.1742 -1.452436 ] [ 0.05548993 -1.75377282 1.287745 ] [ 3.7395174 -1.91506957 -1.487618 ] [-1.36700275 2.38154239 1.598925 ] [-2.9875119 -0.38089781 2.544725 ] [ 3.1804588 1.55770545 -1.120855 ] [-3.53352838 1.50146086 -0.736865 ] [-3.21250824 -1.47715867 -0.359765 ] [ 3.3924826 0.04478698 1.333395 ] [-2.03048993 0.32677282 0.534165 ] [ 2.03048993 -0.32677282 -0.534165 ]]	[[-1.35815724 -0.49244875 -0.30492443] [ 0.79327642 1.97710205 0.44594333] [ 2.16187621 -1.59392467 -1.69785077] [-1.9418504 0.72390401 3.945842 ] [-0.31482503 -0.9312119 -3.78376891] [ 1.28935393 -0.35819328 3.39089226] [ 2.37062175 1.57567663 -2.72824696] [-0.69263516 -2.37047856 2.77473752] [-0.71737258 1.92744091 -2.89861793] [-0.60663958 -0.21443299 2.02509481] [ 0.60663958 0.21443299 -2.025…
73	B4Ca2O5	0	DLNeutral	4.59563	(1.0, 0.0, 0.0, 1.0)	123.943	Short	S 5 THF - 0	['B', 'B', 'B', 'B', 'O', 'O', 'O', 'O', 'O', 'Ca', 'Ca']	[[-0.06639908 1.40175 -1.34829 ] [ 0.11048993 -1.33022282 0.73069 ] [ 3.4445174 -1.89051957 -0.96622 ] [-2.02010275 1.47509239 2.59897 ] [-3.8375119 -1.46134781 1.83305 ] [ 3.6454588 1.71125545 -1.21183 ] [-3.65052838 1.64891086 -0.3432 ] [-2.77750824 -1.27060867 -1.2821 ] [ 2.9654826 1.11133698 1.37258 ] [-2.20548993 -0.06777718 0.64123 ] [ 2.20548993 0.06777718 -0.64123 ]]	[[-1.3147788 -0.66217204 -0.38534863] [ 1.36938669 1.24129636 0.60923006] [ 1.91392809 -2.04505868 -2.27287747] [-2.62601989 0.1175914 3.07612373] [-0.54375983 -0.67008456 -4.41332293] [ 0.83567902 0.10963349 4.12018423] [ 2.42614986 1.21050797 -2.96842013] [ 0.42594548 -2.16648753 2.65292952] [-0.62271774 2.03800528 -2.5360473 ] [-0.43626218 0.02917829 2.25583231] [ 0.43626218 -0.02917829 -2.255…
74	B4Ca2O5	0	DLNeutral	4.42134	(1.0, 0.0, 0.0, 1.0)	98.5706	Short	S 5 THF - 0	['B', 'B', 'B', 'B', 'O', 'O', 'O', 'O', 'O', 'Ca', 'Ca']	[[ 0.01880092 0.3461 -1.42855 ] [ 0.11748993 -1.41287282 1.56566 ] [ 2.6395174 -3.51496957 -1.39055 ] [-0.39620275 2.82944239 1.69882 ] [ 3.7554588 1.05360545 -1.02433 ] [-3.45652838 2.45466086 -0.472 ] [-3.36350824 -0.58625867 -0.02925 ] [-2.81653204 0.6132087 2.57234 ] [ 3.2624826 -0.67431302 1.30105 ] [-1.85448993 1.08587282 0.51846 ] [ 1.85448993 -1.08587282 -0.51846 ]]	[[-1.24313633 -0.76408787 -0.17797636] [ 1.06593709 1.64845782 0.77953171] [ 2.4153077 -1.66005507 -1.56818881] [-2.05986049 1.37272409 3.88951099] [-0.12103412 -0.73399372 -4.20027813] [ 1.42074762 -0.41231973 3.25617729] [ 2.27601781 1.53148521 -2.72031372] [-0.19384523 -2.83571694 2.86075876] [-0.61289518 1.93094735 -2.74837121] [-0.5944541 -0.05175727 2.12861433] [ 0.5944541 0.05175727 -2.128…
75	B4Ca2O5	0	DLNeutral	4.25428	(1.0, 0.0, 0.0, 1.0)	106.465	Short	S 5 THF - 0	['B', 'B', 'B', 'B', 'O', 'O', 'O', 'O', 'O', 'Ca', 'Ca']	[[-0.20559908 0.7992 -1.32421 ] [ 0.44998993 -1.40477282 1.03226 ] [ 3.5860174 -1.00836957 -1.777021 ] [-1.71790275 1.45154239 2.69515 ] [ 2.8269588 2.56770545 -0.87211 ] [-3.91502838 0.86256086 -0.55226 ] [-2.94300824 -2.14515867 -1.26976 ] [-3.92603204 -1.1376913 1.91747 ] [ 3.3599826 0.47678698 1.6077 ] [-2.08098993 -0.34022718 0.28008 ] [ 2.08098993 0.34022718 -0.28008 ]]	[[-1.30619617 -0.79630621 -0.30703703] [ 0.9975749 1.39720367 0.54231408] [ 2.80566472 -1.41868339 -1.56127565] [-2.01236879 0.94276567 3.47788705] [-0.29029664 -0.79270035 -3.95775234] [ 1.38267075 -0.53576341 3.45002716] [ 2.17098936 1.2091362 -3.76955636] [-1.05249421 -2.61851711 2.71680092] [-1.07620121 2.19663449 -2.98192581] [-0.41656658 -0.37762934 2.05148405] [ 0.41656658 0.37762934 -2.05…
76	B4Ca2O5	0	DLNeutral	4.24071	(1.0, 0.0, 0.0, 1.0)	29.2344	Short	S 5 THF - 0	['B', 'B', 'B', 'B', 'O', 'O', 'O', 'O', 'O', 'Ca', 'Ca']	[[-1.50189908 0.213 -3.640285 ] [ 1.86998993 1.34602718 2.803595 ] [ 0.1570174 -2.35266957 -0.561605 ] [ 0.01869725 1.51234239 -0.212035 ] [-0.14198077 -1.40141302 3.614975 ] [ 1.64201556 -1.71553914 -3.965395 ] [ 2.44099176 0.91165761 -2.864765 ] [-2.54402472 -0.62223674 1.300565 ] [-2.16198627 1.49657608 3.445345 ] [ 0.44001007 -0.42002718 -2.031225 ] [-0.44001007 0.42002718 2.031225 ]]	[[-0.89134624 -1.22390479 -0.20011718] [ 1.14190427 1.78284942 1.18008954] [ 1.82911132 -2.1681555 -2.26323881] [-2.75791881 0.69075446 2.7330362 ] [-0.9088356 0.13507593 -4.23557541] [ 0.42719568 0.34627794 4.58925294] [ 2.19246281 1.24550958 -2.94855456] [ 0.06198898 -2.22355385 3.16992185] [-0.95947902 2.03689879 -1.86578482] [-0.31976266 0.0506429 2.0954937 ] [ 0.31976266 -0.0506429 -2.095493…
77	B4Ca2O5	0	DLNeutral	4.39942	(1.0, 0.0, 0.0, 1.0)	53.558	Short	S 5 THF - 0	['B', 'B', 'B', 'B', 'O', 'O', 'O', 'O', 'O', 'Ca', 'Ca']	[[-1.32864908 0.626 -0.358425 ] [ 0.35198993 1.96102718 3.031795 ] [-0.2099826 -1.29336957 -3.704385 ] [ 1.87179725 -0.71065761 0.366735 ] [ 2.84597894 0.57347827 -3.075355 ] [ 0.19197711 2.45486086 -2.726285 ] [-2.65396979 0.38420651 3.326265 ] [ 0.58210458 -1.37465761 3.587435 ] [-1.54779542 -2.30461415 1.252055 ] [ 0.74101007 0.17697282 -2.063565 ] [-0.74101007 -0.17697282 2.063565 ]]	[[-1.13985253e+00 -9.43547962e-01 -3.10010197e-01] [ 1.57441581e+00 1.15720639e+00 5.70299909e-01] [ 2.29248326e+00 -1.68313106e+00 -2.25230899e+00] [-2.36575290e+00 1.04075948e+00 2.95962814e+00] [-4.07755622e-01 -8.67947169e-01 -4.16360567e+00] [ 9.14885455e-01 -3.03528131e-03 4.12907462e+00] [ 2.00175531e+00 1.63036948e+00 -2.90397834e+00] [-6.72355352e-01 -2.45275336e+00 2.65099344e+00] [-1.1…
78	B4Ca2O5	0	DLNeutral	4.13687	(1.0, 0.0, 0.0, 1.0)	35.1993	Short	S 5 THF - 0	['B', 'B', 'B', 'B', 'O', 'O', 'O', 'O', 'O', 'Ca', 'Ca']	[[-1.06814908 0.317 -0.8218 ] [-2.03651007 2.70602718 1.93391 ] [ 0.6205174 -1.58436957 -3.534099 ] [ 1.79399725 -0.65365761 0.94023 ] [ 3.37147894 -0.34252173 -2.33923 ] [ 1.87847711 2.01666086 -2.55297 ] [-1.42047345 0.47136957 4.10483 ] [-3.61646979 -0.66879349 1.74637 ] [-0.97219542 -2.45961415 1.66212 ] [ 1.29051007 -0.06202718 -1.61529 ] [-1.29051007 0.06202718 1.61529 ]]	[[-1.68168334 -1.28652408 -0.21569379] [ 0.97826865 0.91270733 0.35600911] [ 3.09274033 -0.8707247 -2.21060172] [-1.15922841 1.88487094 3.23860704] [ 0.63871961 -0.90601033 -4.22619758] [ 0.90313714 -1.46913497 3.33754983] [ 1.29025912 2.26470403 -3.12766585] [-1.88847731 -1.27249077 3.43083213] [-1.65930855 1.43325317 -2.2248571 ] [-0.56965048 -0.23694856 1.97427939] [ 0.56965048 0.23694856 -1.9…
79	B4Ca2O5	0	DLNeutral	4.50922	(1.0, 0.0, 0.0, 1.0)	32.0413	Short	S 5 THF - 0	['B', 'B', 'B', 'B', 'O', 'O', 'O', 'O', 'O', 'Ca', 'Ca']	[[-1.17980275 0.30036957 -0.393215 ] [-0.00880458 -1.65002718 -3.679185 ] [-0.12278993 2.17034239 2.585235 ] [ 2.28620275 -0.59368478 -0.112025 ] [-0.95885402 -2.71452066 2.086215 ] [-2.75485768 -0.25631522 3.247495 ] [ 1.07621923 -0.82303807 3.639405 ] [ 2.82821007 0.89568478 -3.202835 ] [-0.09689064 2.15991847 -2.853005 ] [ 0.60920641 0.16234239 -2.164665 ] [-0.60920641 -0.16234239 2.164665 ]]	[[-0.93669818 -0.85645926 -0.16077466] [ 1.40591097 1.56607361 1.0782217 ] [ 2.10282841 -1.65655086 -2.05981926] [-2.46792788 1.00865182 3.02506578] [-0.70422438 -0.66385109 -4.15506099] [ 1.07538899 0.14138734 4.22879695] [ 2.1170632 1.6531731 -2.80463373] [-0.39518539 -2.28115923 2.73027731] [-1.01460652 2.18886089 -2.61147048] [-0.46390716 -0.11778613 2.20322006] [ 0.46390716 0.11778613 -2.203…
80	B4Ca2O5	0	DLNeutral	4.49391	(1.0, 0.0, 0.0, 1.0)	28.2927	Short	S 5 THF - 0	['B', 'B', 'B', 'B', 'O', 'O', 'O', 'O', 'O', 'Ca', 'Ca']	[[-1.84935275 -0.59513043 -0.394155 ] [ 0.40564542 -1.25852718 -3.970615 ] [-0.84533993 2.29084239 2.504615 ] [ 1.41965275 0.02481522 0.031135 ] [-0.00540402 -2.67332066 2.180095 ] [-2.07640768 -0.67681522 3.732995 ] [ 1.03366923 0.25946193 4.218845 ] [ 1.98666007 1.71418478 -2.772705 ] [-1.28044064 2.03041847 -2.865725 ] [ 0.27065641 0.28084239 -2.212845 ] [-0.27065641 -0.28084239 2.212845 ]]	[[-1.10612418 -0.86281959 -0.22142887] [ 1.04449928 1.59862389 0.53204032] [ 2.51561625 -1.49946395 -1.91283494] [-1.89781903 1.0246159 3.58645612] [ 0.24139634 -1.09064194 -4.20555272] [ 1.54889223 -0.68890678 3.33179343] [ 2.0729945 1.53460225 -3.4716695 ] [-1.20416759 -2.37606296 2.7344919 ] [-1.04205412 2.01077141 -2.60200083] [-0.5349766 -0.24426488 2.16862746] [ 0.5349766 0.24426488 -2.1686…
81	B4Ca2O5	0	DLNeutral	4.34799	(1.0, 0.0, 0.0, 1.0)	64.4011	Short	S 5 THF - 0	['B', 'B', 'B', 'B', 'O', 'O', 'O', 'O', 'O', 'Ca', 'Ca']	[[-1.00580275 0.54986957 -0.708275 ] [ 1.16419542 -1.65352718 -3.461095 ] [-1.02878993 2.00784239 2.846185 ] [ 2.12520275 -0.48718478 0.689685 ] [-1.11685402 -2.52222066 1.844305 ] [-3.66485768 -0.36881522 2.342205 ] [ 0.31721923 -0.97753807 3.915515 ] [ 3.68921007 0.26818478 -2.340935 ] [ 1.41110936 2.20041847 -2.592885 ] [ 1.38220641 0.16384239 -1.670005 ] [-1.38220641 -0.16384239 1.670005 ]]	[[-0.83435137 -1.04552006 -0.16246468] [ 1.50987618 1.41078587 0.97951942] [ 2.201724 -1.49011051 -2.47438698] [-2.38446608 1.07581396 3.03737182] [-0.73444053 -0.49468791 -4.27422645] [ 0.70572682 0.59404734 4.27916208] [ 2.41827072 1.94578115 -2.59872447] [ 0.03387455 -2.05772027 3.05299255] [-0.50888553 2.27457982 -2.3617246 ] [-0.24619111 -0.02694922 2.15984242] [ 0.24619111 0.02694922 -2.159…
82	B4Ca2O5	0	DLNeutral	4.47232	(1.0, 0.0, 0.0, 1.0)	148.229	Short	S 5 THF - 0	['B', 'B', 'B', 'B', 'O', 'O', 'O', 'O', 'O', 'Ca', 'Ca']	[[-0.00455275 1.13886957 0.40664 ] [-3.17655458 1.92447282 -2.25275 ] [ 0.18646007 -2.71015761 0.50833 ] [ 1.59145275 -1.53218478 4.29707 ] [-1.42346373 -0.48584239 2.93721 ] [ 0.16339232 2.97918478 -2.689 ] [-1.89653993 -1.08681522 -2.80886 ] [ 1.18935936 0.17641847 -3.04624 ] [ 2.79745824 0.03176738 1.51654 ] [-0.70854359 0.87284239 -1.93301 ] [ 0.70854359 -0.87284239 1.93301 ]]	[[-0.15241552 -1.19867303 -0.04850972] [ 0.19549984 2.31795392 1.49231044] [ 2.86697062 -1.32006283 -2.98444145] [-1.34276459 -0.01305433 4.64132906] [-0.58934665 -1.69739187 -3.5922822 ] [ 1.49062693 -0.84391155 2.82052106] [ 2.01675056 1.8150556 -2.30347908] [-2.7676481 -0.24489896 1.55139416] [-1.21616931 1.13905087 -2.81935677] [-0.57114898 0.16160208 2.15594275] [ 0.57114898 -0.16160208 -2.1…
83	B4Ca2O5	0	DLNeutral	4.59322	(1.0, 0.0, 0.0, 1.0)	65.6065	Short	S 5 THF - 0	['B', 'B', 'B', 'B', 'O', 'O', 'O', 'O', 'O', 'Ca', 'Ca']	[[-1.07410275 -0.43613043 -0.462905 ] [ 0.59719542 0.72947282 -3.826389 ] [-0.75608993 -1.48015761 3.392335 ] [ 2.16690275 0.39581522 0.341955 ] [ 0.5829174 -2.61592392 -2.775945 ] [-3.3551119 0.59976086 2.777485 ] [-1.6270826 2.88218478 1.297605 ] [ 3.42380936 -1.14158153 -2.595865 ] [ 0.15989725 1.94869023 3.483325 ] [ 1.16690641 -0.56215761 -1.896505 ] [-1.16690641 0.56215761 1.896505 ]]	[[-0.91688095 -0.81496398 -0.23097737] [ 1.58167645 1.19284789 1.02199996] [ 2.22578982 -1.6354832 -2.57711653] [-2.41785647 0.87814587 2.98544061] [-0.53108806 -0.70511984 -4.30716419] [ 0.85414739 0.2313576 4.35673042] [ 1.93868274 1.88442878 -2.94056988] [-0.76696782 -2.21434115 3.06548119] [-1.02152349 2.05399739 -2.71583323] [-0.3514543 -0.08746902 2.26787389] [ 0.3514543 0.08746902 -2.26787…
84	B4Ca2O5	0	DLNeutral	4.28238	(1.0, 0.0, 0.0, 1.0)	43.9289	Short	S 5 THF - 0	['B', 'B', 'B', 'B', 'O', 'O', 'O', 'O', 'O', 'Ca', 'Ca']	[[-0.43280275 -1.31013043 -0.512435 ] [-1.79230458 1.37347282 -3.757185 ] [ 2.69521007 -0.45115761 2.201815 ] [-0.23979725 1.98581522 0.391775 ] [ 1.3402174 -0.70592392 -3.268235 ] [ 0.5754881 -3.03523914 2.547185 ] [-2.3217826 -0.41681522 2.698345 ] [ 1.79510936 1.83441847 -2.622925 ] [ 0.30719725 0.24969023 4.403975 ] [-0.18779359 0.62584239 -2.039055 ] [ 0.18779359 -0.62584239 2.039055 ]]	[[-1.25121168 -0.72186458 -0.28236581] [ 1.09084845 1.58049021 0.6830467 ] [ 2.60055304 -1.40841127 -1.88923036] [-2.07161396 0.86941752 3.76400733] [-0.22787145 -1.51322171 -3.70003368] [ 1.24421935 -0.91510189 3.32892641] [ 2.16444452 1.41498575 -3.58674036] [-0.76124061 -2.46255311 2.51638951] [-0.80630357 2.21923376 -2.69635887] [-0.62294195 -0.14381091 2.04351466] [ 0.62294195 0.14381091 -2.…
85	B4Ca2O5	0	DLNeutral	4.30374	(1.0, 0.0, 0.0, 1.0)	140.89	Short	S 5 THF - 0	['B', 'B', 'B', 'B', 'O', 'O', 'O', 'O', 'O', 'Ca', 'Ca']	[[ 0.25199725 -0.60313043 -3.088575 ] [ 0.82279542 -1.13752718 0.610445 ] [ 1.44941007 1.10284239 3.733295 ] [-1.56359725 2.22081522 1.022515 ] [ 1.11338627 2.45536412 -0.983325 ] [-1.05258993 -3.7045 -1.670435 ] [-2.97957162 -0.82480545 -2.216395 ] [-2.64157894 -1.98681522 0.506065 ] [ 2.10136796 3.44721196 1.447935 ] [-0.96659359 -1.50615761 -1.194875 ] [ 0.96659359 1.50615761 1.194875 ]]	[[-1.29679085 -0.69120506 -0.42915329] [ 0.70213331 2.22095366 1.73111731] [ 2.16450274 -1.60372816 -1.64607058] [-2.91300712 0.43949975 2.9284419 ] [-0.19080329 -0.41978839 -4.17240826] [ 1.72804011 -0.95200352 2.08397137] [ 2.22861399 1.60128267 -2.63433698] [-0.04434348 -0.65538122 4.23840093] [-0.68061123 2.20641907 -2.41866886] [-0.49430857 -0.09865824 2.09200042] [ 0.49430857 0.09865824 -2.…
86	B4Ca2O5	0	DLNeutral	4.32172	(1.0, 0.0, 0.0, 1.0)	119.017	Short	S 5 THF - 0	['B', 'B', 'B', 'B', 'O', 'O', 'O', 'O', 'O', 'Ca', 'Ca']	[[-2.80252747e-01 -8.95630432e-01 -3.09637800e+00] [ 1.63154542e+00 -2.02717590e-03 3.35530000e-01] [ 1.46346007e+00 3.05634239e+00 2.66643000e+00] [-1.84654725e+00 -4.12684784e-01 1.20188000e+00] [-1.67563733e-01 3.40186412e+00 -1.04707000e+00] [ 1.86046007e+00 -3.29500000e+00 -1.77013000e+00] [-1.75652162e+00 -3.47020545e+00 -1.04923000e+00] [ 2.83471057e-01 -3.39131522e+00 9.73710000e-01] [-1.…	[[-1.61177011 -0.28254066 -0.31127613] [ 1.18574553 1.80410793 0.6031278 ] [ 1.65098896 -2.01447201 -1.91947654] [-2.72110482 0.25274287 3.33534148] [-0.63282289 -0.54545963 -4.09312911] [ 0.87351343 0.47042284 3.88954201] [ 2.33125012 1.36022474 -2.99059177] [ 0.30100656 -2.38220906 2.63279086] [-0.37498536 2.27781815 -2.68335915] [-0.43481624 -0.18724648 2.10836016] [ 0.43481624 0.18724648 -2.1…
87	B4Ca2O5	0	DLNeutral	4.61327	(1.0, 0.0, 0.0, 1.0)	120.058	Short	S 5 THF - 0	['B', 'B', 'B', 'B', 'O', 'O', 'O', 'O', 'O', 'Ca', 'Ca']	[[-0.64490275 -0.77413043 -3.374746 ] [ 1.04159542 0.15247282 -0.272515 ] [ 1.21611007 1.68084239 3.387705 ] [-2.50789725 1.78681522 1.986095 ] [-1.15761373 2.72236412 -0.934155 ] [-1.18592106 -2.41113043 0.485965 ] [ 2.21211007 -2.8605 -1.700425 ] [-0.43387162 -3.94770545 -2.201905 ] [ 0.69006796 4.19921196 1.105735 ] [ 0.19510641 -1.84215761 -1.374395 ] [-0.19510641 1.84215761 1.374395 ]]	[[-0.5564945 -0.89942487 -0.25255134] [ 0.67412732 1.93267348 3.03926902] [ 2.6706722 -1.25741888 -1.92106632] [-2.99601371 0.46618433 2.56656853] [-0.76966366 -1.05548297 -3.776362 ] [ 1.77210375 -1.13974158 2.27697584] [ 1.3762481 0.84475261 -4.24421285] [-0.79263431 -1.79091867 3.93656778] [ 0.27034146 2.20710487 -1.58484204] [-0.58797594 0.06787917 2.22940564] [ 0.58797594 -0.06787917 -2.2294…
88	B4Ca2O5	0	BulkNeutral	4.34652	(1.0, 0.0, 0.0, 1.0)	84.9112	Short	S 5 THF - 0	['B', 'B', 'B', 'B', 'O', 'O', 'O', 'O', 'O', 'Ca', 'Ca']	[[-0.7017 -0.91504598 -0.69914299] [-1.9469 2.13304598 -2.89088701] [ 0.97602299 1.93345701 0.58195701] [ 0.64532299 -1.76845402 2.85465999] [ 1.69487701 -3.77936897 0.31419299] [ 3.17446897 -1.36296897 -1.20280506] [-2.79220804 0.92484598 1.61688 ] [-2.44105701 3.4387 0.06018 ] [ 3.51806897 -0.74936897 1.82467196] [ 1.5486 -1.41395402 0.57064299] [-1.5486 1.41395402 -0.57064299]]	[[-1.16595238 -0.64491386 -0.20768751] [ 1.52262166 1.40904027 0.85192702] [ 2.05107094 -1.74072894 -2.1109064 ] [-2.34737547 0.98910188 3.19515858] [-0.59805976 -0.79783427 -4.0324608 ] [ 0.5723242 -0.09172265 4.17744786] [ 2.40330779 1.34643827 -2.94601536] [ 0.9041215 -2.32932346 2.241179 ] [-0.58508757 2.19687878 -2.86584609] [-0.45416853 -0.15878282 2.11933488] [ 0.45416853 0.15878282 -2.119…
89	B4Ca2O5	0	BulkNeutral	4.35595	(1.0, 0.0, 0.0, 1.0)	97.3404	Short	S 5 THF - 0	['B', 'B', 'B', 'B', 'O', 'O', 'O', 'O', 'O', 'Ca', 'Ca']	[[-0.45695 -1.06444598 -0.76143299] [-1.07275 2.27664598 -3.08374701] [ 0.25307299 1.68116701 1.03646701] [ 0.15587299 -2.17445402 2.98023699] [ 2.06922701 -3.43906897 0.49157299] [ 3.00651897 -0.87396897 -0.80629506] [-3.59505804 0.61554598 -1.64461 ] [-2.86203506 2.24444598 0.64166701] [ 3.50151897 -0.63976897 2.23128196] [ 1.50185 -1.24505402 0.96843299] [-1.50185 1.24505402 -0.96843299]]	[[-0.92742962 -0.98645103 -0.29735067] [ 1.33598567 1.22844715 0.81895799] [ 2.45678073 -1.60882147 -2.23836572] [-2.47164331 1.01371771 2.95072209] [-0.36713663 -0.84076242 -3.93813014] [ 1.28733059 -0.64412437 3.40123547] [ 1.79883384 1.9454404 -3.26006396] [-1.22420491 -2.08126652 3.19025599] [-1.17964947 1.68769071 -2.49263253] [-0.58525587 -0.17953727 2.0901716 ] [ 0.58525587 0.17953727 -2.0…
90	B4Ca2O5	0	BulkNeutral	3.86782	(1.0, 0.0, 0.0, 1.0)	96.9225	Short	S 5 THF - 0	['B', 'B', 'B', 'B', 'O', 'O', 'O', 'O', 'O', 'Ca', 'Ca']	[[ 0.9013 0.27955402 -1.29318299] [-1.4286 3.83414598 -1.13409701] [ 0.73222299 1.30625701 2.20541701] [-1.79837701 -1.50425402 0.73513299] [ 0.72667701 -3.65056897 -0.08875701] [ 3.38666897 -1.86776897 0.53175494] [-2.60330804 0.59204598 -2.34986 ] [-2.93988506 1.88164598 1.15351701] [ 1.02106897 -2.03466897 3.30393196] [ 1.1206 -1.45215402 0.61278299] [-1.1206 1.45215402 -0.61278299]]	[[-1.5942155 0.0602668 -0.13288803] [ 1.19051513 2.32758206 0.52091991] [ 1.84839055 -1.5752602 -0.37332051] [-1.11460805 0.28313568 4.0872035 ] [ 0.39482253 -1.33317793 -3.45388808] [ 1.99547577 -0.47912938 3.0500211 ] [ 2.72749683 1.48355255 -2.54131047] [-0.81647952 -2.76247938 2.08605899] [-0.80640896 1.69913666 -3.42103641] [-0.28895108 -0.38938105 1.8721347 ] [ 0.28895108 0.38938105 -1.8721…
91	B4Ca2O5	0	BulkNeutral	3.9817	(1.0, 0.0, 0.0, 1.0)	93.4097	Short	S 5 THF - 0	['B', 'B', 'B', 'B', 'O', 'O', 'O', 'O', 'O', 'Ca', 'Ca']	[[-0.71745 -0.74784598 -1.40591299] [-1.34185 3.91204598 -1.07095701] [ 1.33237299 1.43870701 0.30718701] [-0.13552701 -2.54465402 2.30264699] [ 1.54432701 -3.84556897 -0.38943701] [ 2.82741897 -1.37996897 -1.90427506] [-3.54985804 0.99634598 0.11251 ] [-1.46143506 1.92924598 2.22238701] [ 3.58721897 -1.25496897 1.15350196] [ 1.24365 -1.54315402 0.18841299] [-1.24365 1.54315402 -0.18841299]]	[[-1.49888765 -0.73301454 -0.51635736] [ 0.55994833 1.81870827 0.56410779] [ 2.32994985 -1.94033444 -1.61314933] [-1.60444161 1.26051311 3.75346345] [ 0.24541855 -0.78656985 -4.07996144] [ 1.65256757 -0.54258202 2.78772518] [ 2.11533152 2.0136084 -2.69154371] [-0.87042238 -2.36181051 2.69649252] [-1.02253299 1.89717545 -2.97993749] [-0.59280343 -0.12782847 1.89624183] [ 0.59280343 0.12782847 -1.8…
92	B4Ca2O5	0	BulkNeutral	4.46816	(1.0, 0.0, 0.0, 1.0)	100.441	Short	S 5 THF - 0	['B', 'B', 'B', 'B', 'O', 'O', 'O', 'O', 'O', 'Ca', 'Ca']	[[-1.79455000e+00 7.04022217e-04 -1.19286299e+00] [-8.45450000e-01 4.16039598e+00 -4.63437011e-01] [ 1.23807299e+00 8.07017011e-01 5.63837011e-01] [ 5.65872989e-01 -2.73660402e+00 1.53159759e+00] [ 8.28927011e-01 -3.37671897e+00 -2.15509701e+00] [ 2.20891897e+00 -9.92318967e-01 -2.57862506e+00] [-3.84275804e+00 2.26059598e+00 1.52406000e+00] [-1.05433506e+00 2.26559598e+00 2.85243701e+00] [ 3.660…	[[-1.33842801 -0.79529381 -0.27952027] [ 1.00239752 1.57187846 1.08061539] [ 1.90746023 -1.74515224 -1.86307384] [-2.6973938 0.83659133 3.2035349 ] [-0.96509073 -0.93271352 -3.84020301] [ 0.88250085 -0.49478056 4.60176345] [ 1.8111745 1.74901077 -3.22403511] [-0.73937225 -2.42641469 2.81900423] [-0.93554883 1.95375376 -2.79659109] [-0.39622618 -0.09413378 2.19664486] [ 0.39622618 0.09413378 -2.19…
93	B4Ca2O5	0	BulkNeutral	4.5032	(1.0, 0.0, 0.0, 1.0)	114.668	Short	S 5 THF - 0	['B', 'B', 'B', 'B', 'O', 'O', 'O', 'O', 'O', 'Ca', 'Ca']	[[ 0.7855 -1.58303046 1.00379253] [-0.0665 1.25823046 -0.43329253] [-2.85077701 0.24329851 2.92679253] [ 2.30832299 -1.17421552 -2.91489253] [-3.53490804 -0.21983046 -1.58082356] [ 4.20865402 -1.26115345 0.23917644] [-3.03734598 -2.09923161 0.61565345] [-3.89343103 1.82346149 0.59251552] [ 3.65788391 1.49465345 -0.66768448] [ 2.1855 -0.18551552 -0.50879253] [-2.1855 0.18551552 0.50879253]]	[[-0.96873503 -0.865268 -0.29693819] [ 1.62237026 0.70525806 1.00056031] [ 2.48725742 -0.81180022 -3.14750205] [-2.04172175 1.73999278 2.82975846] [-0.3105814 -0.84976063 -4.24456567] [ 0.78404373 -0.08619284 4.32877908] [ 1.53211733 2.28362164 -2.53948061] [-1.29900509 -1.89847028 3.28150919] [-1.28484956 1.79019471 -3.19174999] [-0.37155083 -0.16115911 2.21487558] [ 0.37155083 0.16115911 -2.214…
94	B4Ca2O5	0	BulkNeutral	4.25689	(1.0, 0.0, 0.0, 1.0)	146.438	Short	S 5 THF - 0	['B', 'B', 'B', 'B', 'O', 'O', 'O', 'O', 'O', 'Ca', 'Ca']	[[ 0.53593299 1.94621954 3.39180402] [ 1.18232299 -0.56231954 0.58181897] [-0.44551 -2.54151149 -2.35841897] [-2.38021 0.74763448 0.16479598] [ 2.79113598 -0.98447356 -2.94105804] [-0.27077207 0.88821149 -3.86511092] [-0.82641 -1.97531954 2.59595 ] [-2.78084103 0.28610345 3.67331207] [ 0.90222793 2.18925747 -1.89203506] [-0.63466701 0.27863448 2.01241897] [ 0.63466701 -0.27863448 -2.01241897]]	[[-1.09087612 -0.92194261 -0.11231805] [ 1.71646036 1.20793717 1.35873703] [ 2.17931961 -1.82076994 -2.03844616] [-2.53824634 1.01577879 2.84689798] [-0.75960005 -0.93848176 -3.99395924] [ 0.63283245 0.11690963 4.57099648] [ 1.68286722 1.72226499 -3.16276474] [ 0.13128279 -2.2436981 2.50447217] [-0.57172374 2.28163643 -1.91152488] [-0.44069925 -0.01835818 2.08223837] [ 0.44069925 0.01835818 -2.08…
95	B4Ca2O5	0	BulkNeutral	4.35478	(1.0, 0.0, 0.0, 1.0)	145.648	Short	S 5 THF - 0	['B', 'B', 'B', 'B', 'O', 'O', 'O', 'O', 'O', 'Ca', 'Ca']	[[-1.71699701 0.19586954 4.31435402] [ 1.44871299 -0.42976954 0.76606897] [ 0.36144 -2.00856149 -2.80466897] [-1.13776 1.44688448 -0.35465402] [ 3.18368598 -0.21892356 -2.61110804] [-0.26672207 1.10406149 -3.98236092] [-0.09676 -2.63176954 2.315 ] [-2.45279103 -1.76134655 0.80206207] [ 2.13227793 2.43380747 -2.09928506] [-0.96921701 -0.31191552 1.92466897] [ 0.96921701 0.31191552 -1.92466897]]	[[-1.72305653 -0.41902092 -0.60765916] [ 0.98441494 1.28206996 0.50750042] [ 2.40524386 -1.72519185 -1.80821493] [-1.99175724 0.44874189 4.17512012] [-0.21802237 -1.33419344 -3.91429241] [ 1.60109578 -0.30225763 3.10482384] [ 2.46282829 1.40472749 -2.99380805] [-0.08362241 -2.41951989 1.97503415] [-0.3689944 1.93516169 -3.31602444] [-0.67645654 -0.13861159 2.06499804] [ 0.67645654 0.13861159 -2.0…
96	B4Ca2O5	0	BulkNeutral	4.05741	(1.0, 0.0, 0.0, 1.0)	119.587	Short	S 5 THF - 0	['B', 'B', 'B', 'B', 'O', 'O', 'O', 'O', 'O', 'Ca', 'Ca']	[[-2.92575401 -1.20743046 2.91675402] [ 1.42814799 -1.19236954 1.28456897] [ 1.414565 -0.35416149 -2.91566897] [-1.136035 0.90068448 -0.02615402] [ 3.53031098 1.69647644 -1.37190804] [ 0.78330293 3.34386149 -2.47036092] [-0.589835 -3.31636954 1.9495 ] [-2.31836603 -2.09294655 -0.68593793] [ 1.60030293 2.50020747 0.93871494] [-1.17584201 -1.25021552 1.08166897] [ 1.17584201 1.25021552 -1.08166897]]	[[-1.36451771 -0.41991609 -0.25348371] [ 1.3488383 1.52101545 0.98925045] [ 2.19240659 -1.6655409 -1.74553054] [-2.38736568 0.47084601 3.55023492] [-0.60408425 -0.75821653 -4.11799055] [ 0.89826026 0.45043816 3.75991974] [ 2.04919973 1.21834608 -3.39700941] [-0.25721877 -2.31338792 2.19267691] [-0.5959631 2.22571368 -2.09385273] [-0.47809501 -0.06799375 1.97039413] [ 0.47809501 0.06799375 -1.9703…
97	B4Ca2O5	0	BulkNeutral	4.42675	(1.0, 0.0, 0.0, 1.0)	116.999	Short	S 5 THF - 0	['B', 'B', 'B', 'B', 'O', 'O', 'O', 'O', 'O', 'Ca', 'Ca']	[[-2.77678201 -2.87419046 1.73700402] [ 1.09483799 -1.15082954 1.87841897] [ 2.445565 0.95267851 -1.89711897] [-1.198535 0.37992448 -0.32870402] [ 2.62001098 3.08101644 0.65984196] [ 0.16140293 3.24540149 -2.24781092] [-0.456935 -4.36282954 0.17855 ] [-0.26426603 -2.43840655 -1.88038793] [-0.01759707 3.52474747 1.38926494] [-0.78664201 -2.03657552 0.36411897] [ 0.78664201 2.03657552 -0.36411897]]	[[-1.25586599 -0.27262439 -0.19326576] [ 1.33595729 1.61198167 1.29161522] [ 2.17005895 -1.56932093 -1.82085718] [-2.10637448 0.98231574 3.6860432 ] [-0.53773738 -1.47619386 -3.62533114] [ 0.44222063 -0.79543556 4.29495919] [ 1.9494259 1.39590644 -3.32320554] [ 0.20660252 -2.37599906 1.96557007] [-0.71123187 2.12679607 -3.05370254] [-0.35035559 -0.11438324 2.18247464] [ 0.35035559 0.11438324 -2.1…
98	B4Ca2O5	0	BulkNeutral	4.10508	(1.0, 0.0, 0.0, 1.0)	110.636	Short	S 5 THF - 0	['B', 'B', 'B', 'B', 'O', 'O', 'O', 'O', 'O', 'Ca', 'Ca']	[[-2.56416201 -2.37788046 2.11680402] [ 0.20952799 0.30268046 1.50601897] [ 3.005445 0.95458851 -1.47601897] [-1.243855 -0.14806552 -1.61940402] [ 2.02729098 3.54452644 0.39674196] [ 0.12868293 2.87581149 -2.53971092] [ 0.757745 -3.49831954 1.05085 ] [-1.00808603 -3.22889655 -1.35128793] [-1.18731707 2.99425747 0.58236494] [-0.75402201 -1.82716552 0.55301897] [ 0.75402201 1.82716552 -0.55301897]]	[[-1.41995456 -0.49483692 -0.37746 ] [ 1.24267647 1.50106993 0.62778364] [ 2.11529675 -1.90493775 -2.00481986] [-2.47941819 0.81215993 3.14690058] [-0.18607704 -0.60848448 -4.05291285] [ 1.34013697 0.08612954 3.38594212] [ 2.19898347 1.64979487 -2.67948339] [-0.47746031 -2.24969122 2.93728172] [-1.15562376 1.99036453 -2.32753761] [-0.55512478 -0.15585537 1.96988796] [ 0.55512478 0.15585537 -1.969…
99	B4Ca2O5	0	BulkNeutral	4.67575	(1.0, 0.0, 0.0, 1.0)	98.506	Short	S 5 THF - 0	['B', 'B', 'B', 'B', 'O', 'O', 'O', 'O', 'O', 'Ca', 'Ca']	[[-2.38426201 -2.41923046 2.63345402] [ 0.74616799 -0.46736954 1.08276897] [ 2.683545 0.79413851 -2.56036897] [-2.123555 0.44068448 -0.86085402] [ 3.41829098 2.84247644 0.35829196] [ 0.50978293 3.91696149 -1.50106092] [-0.306555 -3.42536954 -0.4551 ] [-3.24108603 -3.18494655 -0.63963793] [ 0.45878293 3.23920747 1.06601494] [-1.45422201 -1.74741552 0.54536897] [ 1.45422201 1.74741552 -0.54536897]]	[[-1.26017506 -0.58195101 -0.14450404] [ 1.2934384 1.60660041 1.091151 ] [ 2.11552633 -2.02078491 -2.41423605] [-2.49172888 0.7612872 3.41821451] [-0.53746592 -0.51076454 -4.39806874] [ 0.72533844 0.0923398 4.5302337 ] [ 1.96708689 1.83458606 -3.25891286] [-0.02949775 -2.1275851 2.73984671] [-0.62023592 2.04289044 -2.69837743] [-0.5317078 0.03264267 2.27637238] [ 0.5317078 -0.03264267 -2.27637238…
100	B4Ca2O5	0	BulkNeutral	4.34236	(1.0, 0.0, 0.0, 1.0)	102.023	Short	S 5 THF - 0	['B', 'B', 'B', 'B', 'O', 'O', 'O', 'O', 'O', 'Ca', 'Ca']	[[-2.16962701 -1.57738046 2.96250402] [ 0.81285299 -0.19731954 1.02931897] [ 2.98916 0.27198851 -2.04221897] [-1.54394 -0.36296552 -1.55180402] [ 3.08190598 2.90152644 0.63994196] [ 0.77329793 3.33761149 -2.21891092] [ 0.24626 -3.29231954 0.49405 ] [-2.95417103 -3.42289655 -0.16248793] [-0.28970207 2.88325747 0.60416494] [-1.29183701 -1.62726552 0.63021897] [ 1.29183701 1.62726552 -0.63021897]]	[[-1.00396853 -0.82753725 -0.25766608] [ 1.58450187 1.0947248 1.10205346] [ 1.99607919 -2.05980349 -2.22544176] [-2.77366024 0.55617425 2.82299835] [-0.95099127 -0.69618492 -4.11551552] [ 0.53152938 0.24597432 4.48628162] [ 1.84946842 1.5739442 -3.28075785] [-0.14113719 -2.23971514 2.47140723] [-0.90719521 1.95342887 -2.03057349] [-0.45096089 -0.01714022 2.12375902] [ 0.45096089 0.01714022 -2.123…
101	B4Ca2O5	0	BulkNeutral	4.66384	(1.0, 0.0, 0.0, 1.0)	118.315	Short	S 5 THF - 0	['B', 'B', 'B', 'B', 'O', 'O', 'O', 'O', 'O', 'Ca', 'Ca']	[[-2.77224901 -2.28563046 2.54915402] [ 0.23695299 0.18863046 1.36546897] [ 3.11908 -0.19516149 -1.48476897] [-1.27252 0.58648448 -1.43875402] [ 3.60152598 2.19547644 0.76369196] [ 1.99201793 2.75586149 -2.34846092] [-0.94102 -3.64236954 -0.4421 ] [-3.56795103 -1.76994655 -0.88303793] [ 0.55101793 3.74720747 -0.11138506] [-1.71255701 -1.53061552 0.40276897] [ 1.71255701 1.53061552 -0.40276897]]	[[-1.34789187 -0.11643977 -0.35477171] [ 1.30029638 1.36796103 0.68643737] [ 1.74712517 -1.94860253 -2.26313693] [-2.66866911 -0.29797934 3.49243051] [-0.55619503 -0.57000469 -4.21189664] [ 0.65909133 0.89249404 3.92578583] [ 2.38304741 1.1298305 -3.18162613] [ 0.52180286 -2.23086433 3.01642057] [-0.00795912 2.60122702 -2.75520342] [-0.47660888 -0.17577084 2.27591889] [ 0.47660888 0.17577084 -2.2…
102	B4Ca2O5	0	BulkNeutral	4.26055	(1.0, 0.0, 0.0, 1.0)	109.795	Short	S 5 THF - 0	['B', 'B', 'B', 'B', 'O', 'O', 'O', 'O', 'O', 'Ca', 'Ca']	[[-2.63766701e+00 -2.94828046e+00 2.01210402e+00] [ 8.21152989e-01 -4.77619539e-01 1.41641897e+00] [ 2.28967000e+00 8.87885056e-02 -1.99201897e+00] [-1.60983000e+00 1.05423448e+00 -5.18604022e-01] [ 3.47111598e+00 2.70822644e+00 4.60641956e-01] [ 1.44070793e+00 3.39331149e+00 -1.76571092e+00] [ 3.07000000e-03 -3.44361954e+00 -4.94650000e-01] [-2.99696103e+00 -1.96719655e+00 -1.36428793e+00] [ 4.9…	[[-1.77238088 -0.78002984 -0.47130944] [ 0.66583224 1.51090091 0.42720161] [ 2.3821861 -1.32196691 -1.34022555] [-1.53538899 0.91256799 4.06300478] [ 0.23793523 -0.92615955 -3.97411029] [ 1.49377351 -0.88422083 3.01496232] [ 1.9196281 1.64385592 -3.63429406] [-1.62878016 -2.3030566 2.59921618] [-1.16076736 1.63691607 -3.05360054] [-0.62556056 -0.27772905 2.01732562] [ 0.62556056 0.27772905 -2.017…
103	B4Ca2O5	0	BulkNeutral	4.67852	(1.0, 0.0, 0.0, 1.0)	50.8154	Short	S 5 THF - 0	['B', 'B', 'B', 'B', 'O', 'O', 'O', 'O', 'O', 'Ca', 'Ca']	[[-2.27383101 -3.07098046 1.89870402] [ 1.68574299 -1.17921954 -0.37808103] [ 0.49238 2.66758851 -2.69991897] [-1.20182 0.26943448 -0.32550402] [ 3.18662598 2.46962644 -0.19095804] [-0.67648207 4.08911149 0.14138908] [ 0.30388 -4.42121954 -0.23525 ] [-2.01395103 -2.91779655 -1.60318793] [ 1.42851793 2.18635747 2.23646494] [-0.70665701 -2.21756552 0.23491897] [ 0.70665701 2.21756552 -0.23491897]]	[[-0.67619468 -1.07498409 -0.10044443] [ 1.56779071 0.98898352 0.9691116 ] [ 2.01579828 -1.96110022 -2.59589525] [-2.74877252 0.22737816 3.25558815] [-0.86123773 -0.82552346 -3.97180466] [ 0.67429293 0.54582056 4.3522726 ] [ 2.29757679 1.70647814 -2.8459055 ] [-0.19264322 -2.18482326 3.21390463] [-0.61698493 2.34239481 -2.44031024] [-0.52974738 -0.04272421 2.27808916] [ 0.52974738 0.04272421 -2.2…
104	B4Ca2O5	0	BulkNeutral	4.47706	(1.0, 0.0, 0.0, 1.0)	91.3639	Short	S 5 THF - 0	['B', 'B', 'B', 'B', 'O', 'O', 'O', 'O', 'O', 'Ca', 'Ca']	[[-0.74206701 -0.55023046 3.39000402] [ 1.31739299 -0.30806954 0.07091897] [ 2.36079 2.11223851 -2.86441897] [-1.85701 0.68818448 -0.54360402] [ 0.93573598 3.23577644 0.58554196] [-0.58697207 3.29616149 -2.55911092] [-0.67641 -3.10806954 -0.66885 ] [ 1.01602793 -3.22610747 2.32805 ] [-2.66744103 -2.83264655 1.22631207] [-0.51396701 -1.73681552 1.31541897] [ 0.51396701 1.73681552 -1.31541897]]	[[-1.22016838 -0.52248026 -0.27141138] [ 1.61424192 0.96124078 0.8293543 ] [ 1.82094253 -2.00189862 -2.24100747] [-2.65651034 0.15016764 3.34068548] [-0.8298513 -0.79424655 -3.94213372] [ 0.37825098 0.74161204 4.13100512] [ 2.11513137 1.56822442 -3.11606497] [ 0.22053544 -2.33713413 2.48553385] [-0.45004701 2.22376958 -2.32750803] [-0.51840366 -0.01386251 2.17763238] [ 0.51840366 0.01386251 -2.17…
105	B4Ca2O5	0	BulkNeutral	4.31429	(1.0, 0.0, 0.0, 1.0)	22.78	Short	S 5 THF - 0	['B', 'B', 'B', 'B', 'O', 'O', 'O', 'O', 'O', 'Ca', 'Ca']	[[-2.88545701 1.16766954 1.66420402] [ 1.52539299 0.69553046 0.99441897] [ 1.94024 -0.91546149 -3.20301897] [-0.95996 -0.47611552 -0.89750402] [ 3.08568598 2.32737644 -1.69885804] [ 0.02277793 2.55206149 -2.16071092] [-1.14906 -3.10346954 0.75135 ] [-0.48422207 -0.64630747 3.83795 ] [-2.76579103 -2.17604655 2.84471207] [-1.29721701 -0.78371552 1.53501897] [ 1.29721701 0.78371552 -1.53501897]]	[[-1.15066237 -0.72209183 -0.32906254] [ 1.47271474 1.03461996 0.7484172 ] [ 1.43356397 -2.21236107 -2.34717749] [-2.57336524 0.84524884 2.74322388] [ 0.12944297 0.27530072 -4.51493293] [ 0.86846475 0.2622719 4.12325601] [ 2.29142038 1.36035413 -2.87765075] [ 0.0957965 -2.25122669 2.47083181] [-1.70171817 1.27660712 -2.64401558] [-0.36272428 -0.05729294 2.12565609] [ 0.36272428 0.05729294 -2.1256…
106	B4Ca2O5	0	BulkNeutral	4.52044	(1.0, 0.0, 0.0, 1.0)	59.6579	Short	S 5 THF - 0	['B', 'B', 'B', 'B', 'O', 'O', 'O', 'O', 'O', 'Ca', 'Ca']	[[-1.94238701 -0.28843046 3.07135402] [ 1.99850299 0.48663046 0.34966897] [-0.04127 2.06743851 -3.81856897] [-1.08887 -0.37551552 -0.87495402] [ 1.75717598 3.62047644 -1.37560804] [-1.19553207 3.01896149 -0.59226092] [ 0.91363 -2.97336954 0.3333 ] [ 0.80346793 -2.34080747 3.2363 ] [-2.20140103 -3.35494655 1.71416207] [-0.56910701 -1.67351552 1.40856897] [ 0.56910701 1.67351552 -1.40856897]]	[[-1.28754831 -0.61677192 -0.23239204] [ 1.21163331 1.47160194 0.8481888 ] [ 1.82103381 -2.19305334 -2.27236173] [-2.57415145 -0.17357649 3.49300582] [-0.51812075 -0.81218771 -4.2558297 ] [ 0.73794945 0.23892256 4.18164575] [ 2.25972044 1.07802596 -3.21404754] [ 0.1070966 -2.24654069 2.41573667] [-0.41822905 2.03110089 -2.34231696] [-0.41352673 0.05166441 2.22147022] [ 0.41352673 -0.05166441 -2.2…
107	B4Ca2O5	0	BulkNeutral	4.5905	(1.0, 0.0, 0.0, 1.0)	162.792	Short	S 5 THF - 0	['B', 'B', 'B', 'B', 'O', 'O', 'O', 'O', 'O', 'Ca', 'Ca']	[[-0.08792701 2.76906954 1.66025402] [ 0.75007299 -1.04176954 -0.33023103] [-2.98485 -1.17671149 -1.14106897] [ 1.77755 -1.59771552 3.62284598] [-1.55234886 -1.34833046 -4.00791494] [-1.74573506 1.77565345 -2.94033793] [-1.54931207 0.01350747 3.42416092] [ 1.00103506 0.38684655 -3.33868506] [ 2.98392011 1.22739253 1.88150804] [ 0.86147299 0.40228448 2.08906897] [-0.86147299 -0.40228448 -2.0890689…	[[-1.29228414 0.08036262 -0.28370645] [ 2.30210619 0.8677057 2.0926812 ] [ 0.84164805 -2.39498323 -2.26973605] [-2.24192038 -1.01856033 3.5740341 ] [-0.24690285 -0.34330051 -4.48467925] [-0.77923631 2.13669889 2.96271038] [ 2.38391167 0.87878889 -2.89669095] [ 1.04998009 -2.44194947 2.65703838] [-0.39688722 2.23826459 -2.67042909] [-0.14183936 0.0461512 2.29039938] [ 0.14183936 -0.0461512 -2.2903…
108	B4Ca2O5	0	BulkNeutral	4.37283	(1.0, 0.0, 0.0, 1.0)	103.426	Short	S 5 THF - 0	['B', 'B', 'B', 'B', 'O', 'O', 'O', 'O', 'O', 'Ca', 'Ca']	[[-0.21603201 1.72211954 3.83375402] [ 0.85516799 -1.08951954 0.25226897] [ 0.073245 0.89105851 -3.56466897] [-0.956255 1.98053448 0.31714598] [ 2.65017603 2.36955747 1.64762299] [ 1.99449902 -0.60851954 3.49325288] [-0.48510098 -3.01486552 -2.33065402] [-2.97429293 -0.70725057 -0.22017011] [-2.70063799 -0.98525057 -3.20164598] [ 0.87116799 0.79123448 1.84266897] [-0.87116799 -0.79123448 -1.84266…	[[-0.71794466 -1.20446355 -0.12580844] [ 0.88261907 1.77264506 1.00808488] [ 3.15240035 -0.18203101 -1.88027968] [-1.63629884 1.51056641 3.57081932] [-0.45007787 -1.24981691 -3.60445181] [ 0.98189994 -1.04931471 3.64523089] [ 1.03719724 1.48618317 -3.90258667] [-2.46067417 -1.52975277 2.85588465] [-0.96486043 2.28175403 -1.80492095] [-0.59729723 -0.15182476 2.09776068] [ 0.59729723 0.15182476 -2.…
109	B4Ca2O5	0	BulkNeutral	4.07963	(1.0, 0.0, 0.0, 1.0)	139.295	Short	S 5 THF - 0	['B', 'B', 'B', 'B', 'O', 'O', 'O', 'O', 'O', 'Ca', 'Ca']	[[-0.75833201 2.77741954 0.68100402] [ 1.71686799 -0.06471954 -1.25538103] [ 1.302645 -3.12249149 2.53298103] [-1.112955 -1.18876552 0.32919598] [ 1.21315994 0.63535747 2.76463391] [-2.07830098 0.53428046 -3.21009712] [ 3.77609902 -0.83416552 1.28189598] [-0.64145386 2.89393448 -2.44957299] [-3.56049293 1.26512644 -0.43278908] [-1.27793201 1.07433448 -1.17198103] [ 1.27793201 -1.07433448 1.171981…	[[-1.64357802 -0.08131203 -0.2285649 ] [ 1.17375865 1.56684535 0.83372186] [ 1.66169559 -1.94607407 -1.48474128] [-2.33861212 -0.56976522 3.47405973] [-0.86316835 -1.07403257 -3.54490559] [ 1.14348686 0.21076805 3.90461622] [ 2.50336508 0.76391325 -2.81714882] [ 0.57937258 -2.35848201 1.9027682 ] [-0.02232104 2.03529676 -3.28124717] [-0.41025464 -0.24237117 1.98337886] [ 0.41025464 0.24237117 -1.…
110	B4Ca2O5	0	BulkNeutral	4.35462	(1.0, 0.0, 0.0, 1.0)	88.3792	Short	S 5 THF - 0	['B', 'B', 'B', 'B', 'O', 'O', 'O', 'O', 'O', 'Ca', 'Ca']	[[ 1.49920799 3.08046954 0.46770402] [ 1.12140799 -0.55436954 -1.34518103] [ 0.025485 -4.16235149 -0.21211897] [-1.522415 0.15088448 1.03689598] [-0.16910006 -2.82859253 3.14753391] [-1.41776098 0.97863046 -2.76519712] [ 2.18983902 -1.46781552 1.88979598] [ 0.43628614 3.80198448 -2.67617299] [-2.21175293 2.91247644 -0.42788908] [-0.10579201 1.94748448 -0.96788103] [ 0.10579201 -1.94748448 0.96788…	[[-1.67640626 -0.67373056 -0.33187745] [ 1.3259999 1.20226564 0.46037858] [ 1.67275453 -2.13039039 -2.14918433] [-2.53013915 0.8246444 3.20767383] [-0.03564062 -0.56926501 -4.63486791] [ 0.87358326 0.02339834 4.14400833] [ 1.96090313 1.64747681 -2.64539944] [-0.00811943 -2.22290194 2.36217002] [-1.16786265 1.76875599 -2.47420249] [-0.38785254 0.06410076 2.14152818] [ 0.38785254 -0.06410076 -2.141…
111	B4Ca2O5	0	BulkNeutral	4.10849	(1.0, 0.0, 0.0, 1.0)	115.643	Short	S 5 THF - 0	['B', 'B', 'B', 'B', 'O', 'O', 'O', 'O', 'O', 'Ca', 'Ca']	[[ 0.34344299 3.36561954 -0.41289598] [ 1.34294299 -0.44901954 -1.14828103] [ 0.21672 -3.68097149 1.94738103] [-1.63798 -0.63686552 0.29839598] [ 0.59863494 -0.35074253 3.35603391] [-1.77942598 0.25598046 -3.28869712] [ 2.87377402 -0.89476552 1.70519598] [ 0.60302114 2.10753448 -3.28277299] [-2.86501793 2.59282644 -1.43238908] [-0.69835701 1.37763448 -1.35438103] [ 0.69835701 -1.37763448 1.354381…	[[-1.72166563 -0.2510771 -0.38787122] [ 1.01639606 1.47168737 0.35318418] [ 2.31322511 -1.50980984 -1.99632034] [-2.34605169 0.60726534 3.3935353 ] [-0.47783133 -1.00563558 -3.96776883] [ 1.4237114 -0.17383416 3.14796813] [ 2.32875566 1.53116992 -2.79541595] [-0.36874608 -2.3113294 2.50322401] [-0.63175604 2.03966992 -3.08026663] [-0.509311 -0.12408676 1.98623565] [ 0.509311 0.12408676 -1.9862356…
112	B4Ca2O5	0	BulkNeutral	4.42083	(1.0, 0.0, 0.0, 1.0)	151.051	Short	S 5 THF - 0	['B', 'B', 'B', 'B', 'O', 'O', 'O', 'O', 'O', 'Ca', 'Ca']	[[-0.11309201 2.97671954 -1.02809598] [ 1.03770799 -0.86801954 -1.21238103] [ 1.176685 -2.65784149 3.23408103] [-1.206715 -0.43306552 1.40819598] [ 1.78439994 1.09425747 2.47473391] [-2.29456098 -0.88801954 -2.59199712] [ 3.51073902 -1.24466552 0.98529598] [-0.75121386 1.59903448 -3.84427299] [-3.58825293 1.34682644 -0.83268908] [-1.33249201 0.90273448 -1.51508103] [ 1.33249201 -0.90273448 1.5150…	[[-1.52045581 -0.9278112 -0.35713311] [ 0.49912647 1.6788012 0.74781149] [ 2.25039818 -1.49579016 -1.62140377] [-1.41005185 1.22232569 3.92755176] [ 0.12477484 -1.34886034 -4.00807627] [ 1.42652909 -1.11138921 2.68991065] [ 1.85582977 2.1768301 -2.68331478] [-1.68540129 -2.10182103 2.75446179] [-1.14926863 1.41512482 -3.07386422] [-0.57597096 -0.22797262 2.12184377] [ 0.57597096 0.22797262 -2.121…
113	B4Ca2O5	0	BulkNeutral	4.41429	(1.0, 0.0, 0.0, 1.0)	166.906	Short	S 5 THF - 0	['B', 'B', 'B', 'B', 'O', 'O', 'O', 'O', 'O', 'Ca', 'Ca']	[[-3.12570701 1.72851954 0.56460402] [ 0.50069299 1.13138046 -0.66918103] [ 3.43347 -1.84396149 2.53448103] [-0.59493 -1.75596552 0.88139598] [ 2.12398494 1.43115747 2.46813391] [-0.58407598 -0.64761954 -3.20059712] [ 3.27972402 -0.77086552 -0.64820402] [-2.40662886 1.69043448 -3.27807299] [-3.51666793 -1.42477356 -1.43128908] [-1.84120701 0.43833448 -1.13548103] [ 1.84120701 -0.43833448 1.135481…	[[-0.57507423 -1.24272547 -0.32162325] [ 0.65766091 1.87722047 0.50768188] [ 2.91895103 -0.85482913 -1.95591254] [-1.02326809 0.98823842 4.42592494] [-0.23428128 -1.12587399 -4.25120145] [ 0.51806925 -1.84489685 2.99652609] [ 1.16532266 2.22754167 -3.18207521] [-2.88575183 -0.11262038 1.85222698] [-1.93109224 0.67119079 -2.61242482] [-0.58896926 -0.00928255 2.12709346] [ 0.58896926 0.00928255 -2.…
114	B4Ca2O5	0	BulkNeutral	4.61009	(1.0, 0.0, 0.0, 1.0)	171.171	Short	S 5 THF - 0	['B', 'B', 'B', 'B', 'O', 'O', 'O', 'O', 'O', 'Ca', 'Ca']	[[ 0.91020299 4.01086954 -0.63764598] [ 0.98500299 0.18313046 0.62136897] [ 0.32118 -3.88020149 1.61493103] [-2.22452 -0.50131552 -0.39025402] [-0.88090506 -0.38029253 3.54358391] [ 0.94063402 -0.20386954 -2.90214712] [-2.81376598 -2.36621552 2.42894598] [ 2.80248114 1.86008448 -2.33042299] [-0.64817299 2.75347758 -3.32670804] [ 0.73480299 1.55968448 -1.52993103] [-0.73480299 -1.55968448 1.529931…	[[-0.66053183 -0.95132449 -0.22033262] [ 1.37864396 1.41999107 1.19794444] [ 1.95852702 -1.93499898 -3.12123168] [-2.85935253 0.64327556 3.02942604] [-0.78085766 -0.26718251 -4.00793725] [ 0.45432645 0.4573694 4.35894874] [ 2.46757211 1.37217599 -3.33121215] [ 0.22329491 -2.16842457 2.95392575] [-0.68437823 1.95663965 -2.24766564] [-0.54416548 -0.07885834 2.23850517] [ 0.54416548 0.07885834 -2.23…
115	B4Ca2O5	0	BulkNeutral	4.29251	(1.0, 0.0, 0.0, 1.0)	112.338	Short	S 5 THF - 0	['B', 'B', 'B', 'B', 'O', 'O', 'O', 'O', 'O', 'Ca', 'Ca']	[[-0.46822201 3.60296954 0.86175402] [ 1.27977799 -0.04496954 0.29736897] [ 0.883655 -4.15540149 0.14533103] [-1.904645 -0.74731552 -0.74525402] [ 0.04206994 -1.71299253 3.19498391] [ 0.77870902 1.08403046 -3.25174712] [-2.23879098 -2.86471552 1.52444598] [ 1.87645614 3.21248448 -1.68352299] [-1.65424799 2.76837758 -2.35270804] [ 0.16247799 1.94288448 -0.89733103] [-0.16247799 -1.94288448 0.89733…	[[-1.08859347 -0.69815121 -0.23628669] [ 1.20576437 1.57884678 0.89158945] [ 2.1555263 -1.80631101 -2.45645848] [-2.57489378 0.96879513 3.24047633] [-0.552183 -0.28885677 -4.03572169] [ 0.99358125 0.43814634 3.78992607] [ 2.2297292 1.69816867 -2.84257222] [-0.19200685 -2.21749746 2.86179557] [-0.81610502 2.18884728 -2.62645947] [-0.54301683 -0.0652263 2.07539886] [ 0.54301683 0.0652263 -2.0753988…
116	B4Ca2O5	0	BulkNeutral	4.24099	(1.0, 0.0, 0.0, 1.0)	113.285	Short	S 5 THF - 0	['B', 'B', 'B', 'B', 'O', 'O', 'O', 'O', 'O', 'Ca', 'Ca']	[[-0.14829201 2.26001954 1.30230402] [ 1.83810799 -0.37281954 -0.11558103] [-0.104015 -4.21144149 0.85358103] [-1.874315 -0.81526552 -0.68350402] [ 1.44759994 -2.08044253 2.99323391] [ 0.64703902 1.24118046 -3.48049712] [-1.56196098 -1.54756552 3.01889598] [ 2.25998614 3.10983448 -1.43747299] [-1.43421799 3.11252758 -2.02745804] [ 0.23230799 1.71263448 -1.22858103] [-0.23230799 -1.71263448 1.2285…	[[-1.60972393 -0.89579425 -0.3705886 ] [ 0.66941978 1.86344936 0.85107342] [ 1.87008348 -1.54850999 -0.96466532] [-2.0187287 0.65186482 3.73837744] [-0.41060737 -1.17238876 -3.91175698] [ 1.35934941 -0.88408329 3.36436918] [ 2.10122053 1.46256049 -3.04978432] [-1.17288553 -2.49607898 2.78875693] [-1.02655825 1.86289296 -3.09012243] [-0.36225692 -0.28299522 2.07006736] [ 0.36225692 0.28299522 -2.0…
117	B4Ca2O5	0	BulkNeutral	4.47575	(1.0, 0.0, 0.0, 1.0)	114.813	Short	S 5 THF - 0	['B', 'B', 'B', 'B', 'O', 'O', 'O', 'O', 'O', 'Ca', 'Ca']	[[-0.34256201 3.24786954 -0.05189598] [ 1.30473799 -0.16386954 0.12551897] [ 0.415315 -3.86578149 1.29158103] [-2.051085 -1.03531552 -0.46920402] [-0.68027006 0.14890747 3.08623391] [ 1.73236902 0.09613046 -3.22849712] [-1.98843098 -2.53351552 3.08129598] [ 2.52911614 2.91848448 -2.06027299] [-1.20873799 2.05147758 -3.15245804] [ 0.54463799 1.51278448 -1.55658103] [-0.54463799 -1.51278448 1.55658…	[[-1.22734534 -0.35351853 -0.33704233] [ 1.32367594 1.52709976 1.18946569] [ 1.86654887 -1.78921752 -1.9958443 ] [-2.30427238 1.19441915 3.16995684] [-0.67857255 -0.85231073 -4.23931724] [ 0.3281503 -0.29741631 4.43517806] [ 2.23931791 1.50715376 -2.88470836] [ 0.47575517 -2.24461378 2.17833573] [-1.26879297 1.92110227 -2.85185337] [-0.3484213 -0.13762413 2.20629874] [ 0.3484213 0.13762413 -2.206…
118	B4Ca2O5	0	BulkNeutral	4.57213	(1.0, 0.0, 0.0, 1.0)	134.587	Short	S 5 THF - 0	['B', 'B', 'B', 'B', 'O', 'O', 'O', 'O', 'O', 'Ca', 'Ca']	[[ 3.06592299 1.50421954 -0.86224598] [-2.51827701 1.90858046 0.43426897] [ 1.4773 -0.95714149 3.38283103] [ 0.1422 -0.95506552 -0.35665402] [-4.40884712 -0.84128046 -0.43816897] [-2.08484712 -1.98345633 -2.4397069 ] [-1.17846092 1.07535747 -2.8627069 ] [ 4.15607701 -0.99968046 1.14579196] [ 2.11372989 2.01413448 2.31035402] [ 2.02282299 0.04283448 1.06416897] [-2.02282299 -0.04283448 -1.06416897…	[[-0.58978632 0.83856706 -0.09236046] [ 2.25688364 1.03588012 2.4978905 ] [ 0.91994641 -2.35288479 -1.94695141] [-2.28203523 -1.40430175 2.71336189] [-1.27227829 -0.96252897 -4.21811851] [-0.67990411 1.33641303 4.16376116] [ 2.16625365 1.07281792 -2.21284014] [ 0.87395927 -1.96899492 3.03670573] [-0.77627651 2.05966601 -3.06398874] [-0.14926224 -0.01210225 2.28115706] [ 0.14926224 0.01210225 -2.2…
119	B4Ca2O5	0	BulkNeutral	4.59882	(1.0, 0.0, 0.0, 1.0)	94.752	Short	S 5 THF - 0	['B', 'B', 'B', 'B', 'O', 'O', 'O', 'O', 'O', 'Ca', 'Ca']	[[ 0.80227299 -0.50158046 0.96210402] [ 1.86097299 -1.96791954 -2.20538103] [-0.67375 3.28768851 2.66238103] [-1.58895 0.69223448 -1.28920402] [-1.48929712 -2.06098046 -3.42321897] [-0.31591092 -4.18464253 -0.3517569 ] [ 3.08022701 1.42571954 1.19174196] [ 1.39127989 2.86143448 -0.84079598] [-2.62631897 -2.66911264 0.01625 ] [ 0.55307299 1.97203448 1.04521897] [-0.55307299 -1.97203448 -1.04521897…	[[-1.75198376 -0.85357638 -0.9316426 ] [ 0.98054535 0.7575665 0.53431534] [ 2.55782194 -1.59034575 -1.76860979] [-2.2880154 0.99668683 3.481768 ] [-0.21829915 -1.45446792 -4.00261702] [ 1.81046855 -0.65503765 3.03872553] [ 2.04945554 1.65429484 -3.28600156] [-0.46503609 -2.42307064 2.17781427] [-0.69810412 2.05997906 -3.04813297] [-0.59764176 -0.17989275 2.21308729] [ 0.59764176 0.17989275 -2.213…
120	B4Ca2O5	0	BulkNeutral	4.36437	(1.0, 0.0, 0.0, 1.0)	110.12	Short	S 5 THF - 0	['B', 'B', 'B', 'B', 'O', 'O', 'O', 'O', 'O', 'Ca', 'Ca']	[[ 0.23587299 -0.07328046 1.41525402] [ 1.50687299 -3.19251954 -0.97053103] [ 0.11075 3.69924451 1.84643103] [-0.58075 0.41373448 -1.73105402] [-2.08549712 -3.02588046 -1.73156897] [-0.87611092 -4.02564253 1.3638931 ] [ 3.02172701 1.85541954 0.12239196] [ 1.51507989 3.49533448 -1.71854598] [-2.73891897 -1.60971264 0.9743 ] [ 0.56717299 2.10713448 -0.01543103] [-0.56717299 -2.10713448 0.01543103]]	[[-1.28582695 -0.5776728 -0.27729629] [ 1.43839651 1.06771315 0.54405783] [ 2.01859745 -2.04772978 -2.26646085] [-2.71787544 0.47074063 3.08180781] [-0.37116507 -0.61366271 -4.28009662] [ 0.95441858 -0.04236468 4.06860184] [ 2.10370992 1.52610607 -3.12233674] [-0.1097581 -2.33515924 2.66896611] [-0.95044396 1.87730737 -2.57186424] [-0.4512106 0.05331325 2.13436308] [ 0.4512106 -0.05331325 -2.1343…
121	B4Ca2O5	0	BulkNeutral	4.14232	(1.0, 0.0, 0.0, 1.0)	103.162	Short	S 5 THF - 0	['B', 'B', 'B', 'B', 'O', 'O', 'O', 'O', 'O', 'Ca', 'Ca']	[[ 1.68502299e+00 -2.54930461e-01 1.56650402e+00] [ 3.76222989e-01 -3.34136954e+00 -1.15768103e+00] [ 9.29000000e-02 3.88757851e+00 9.03281033e-01] [-6.86400000e-01 4.80584483e-01 -9.24304022e-01] [-2.55184712e+00 -2.69193046e+00 -1.63071897e+00] [-1.25746092e+00 -3.83449253e+00 1.35674310e+00] [ 3.27287701e+00 2.69096954e+00 2.49241956e-01] [ 2.11872989e+00 1.73068448e+00 -2.17289598e+00] [-2.69…	[[-1.00746133 -0.708651 -0.1981912 ] [ 1.70711166 1.11474192 1.09605982] [ 2.24974662 -1.41754346 -2.36129841] [-2.33289905 1.09564584 3.04876301] [-0.37555333 -1.15838748 -3.86455118] [ 0.59717948 -0.34988145 4.18761533] [ 1.94670962 1.37151037 -3.52910381] [-0.10275357 -2.49337006 2.44505818] [-0.83547303 2.08593432 -2.44929144] [-0.40949548 -0.13647444 2.02568556] [ 0.40949548 0.13647444 -2.02…
122	B4Ca2O5	0	BulkNeutral	4.11456	(1.0, 0.0, 0.0, 1.0)	83.2018	Short	S 5 THF - 0	['B', 'B', 'B', 'B', 'O', 'O', 'O', 'O', 'O', 'Ca', 'Ca']	[[-0.24252701 -0.24648046 1.58800402] [ 0.67047299 -2.85981954 -1.52118103] [ 1.46765 3.68344351 1.34838103] [ 0.08025 0.97323448 -1.71460402] [-2.69839712 -1.83668046 -2.55461897] [-2.64601092 -2.52194253 0.7418431 ] [ 3.07982701 0.51601954 2.25834196] [ 3.35717989 1.22553448 -0.59649598] [-3.22771897 0.29198736 -0.29975 ] [ 1.47747299 1.25783448 0.68361897] [-1.47747299 -1.25783448 -0.68361897]]	[[-1.32804937 -0.89182384 -0.28681676] [ 1.08553888 1.5332807 0.60344677] [ 2.67130049 -1.46181769 -1.29202799] [-2.10045853 1.02653818 3.4747917 ] [-0.54851475 -0.75962276 -3.61026369] [ 1.19817996 -0.55555507 3.37403651] [ 1.94204434 1.49104524 -3.34455798] [-1.02616992 -2.41948802 2.8186472 ] [-1.00524678 1.99490377 -2.36708983] [-0.56063089 -0.26389526 1.96174953] [ 0.56063089 0.26389526 -1.9…
123	B4Ca2O5	0	BulkNeutral	4.01071	(1.0, 0.0, 0.0, 1.0)	88.1898	Short	S 5 THF - 0	['B', 'B', 'B', 'B', 'O', 'O', 'O', 'O', 'O', 'Ca', 'Ca']	[[ 2.98222989e-01 -1.33830461e-01 1.88275402e+00] [ 2.05922989e-01 -3.43646954e+00 -5.99431033e-01] [ 9.09100000e-01 3.97284851e+00 3.31310333e-02] [-7.53200000e-01 5.41284483e-01 -1.35285402e+00] [-2.37614712e+00 -2.50943046e+00 -2.10786897e+00] [-2.77676092e+00 -3.03899253e+00 1.27859310e+00] [ 2.82227701e+00 1.80026954e+00 1.93209196e+00] [ 2.57542989e+00 4.41784483e-01 -1.54824598e+00] [-3.11…	[[-1.48517829 -0.40740268 -0.56460752] [ 1.34459066 1.20063244 0.63416714] [ 2.1141587 -1.71705561 -2.18931445] [-2.39803892 0.83687473 3.18749679] [-0.44197875 -1.07246532 -3.87826003] [ 1.00313428 0.44948525 3.70552046] [ 1.81508325 1.52325173 -3.60081298] [-0.24483457 -2.48017623 1.73604728] [-0.51284649 2.27978347 -2.23151691] [-0.55927037 -0.23161206 1.91181035] [ 0.55927037 0.23161206 -1.91…
124	B4Ca2O5	0	BulkNeutral	4.42272	(1.0, 0.0, 0.0, 1.0)	68.7714	Short	S 5 THF - 0	['B', 'B', 'B', 'B', 'O', 'O', 'O', 'O', 'O', 'Ca', 'Ca']	[[ 1.06317299 0.09656954 1.64375402] [-1.53532701 -3.08116954 1.16836897] [ 2.41455 2.77311851 -2.13596897] [-0.42395 0.18938448 -1.26605402] [-4.15149712 -0.73343046 -0.30796897] [-2.94611092 -0.72919253 2.8944931 ] [ 4.17382701 0.42546954 0.28799196] [ 2.28507989 -1.62101552 -1.70974598] [-2.28901897 1.77863736 0.91345 ] [ 1.97767299 0.61338448 -0.77633103] [-1.97767299 -0.61338448 0.77633103]]	[[-1.20225438 -0.57830277 -0.19657867] [ 1.47547225 1.00319954 0.81127189] [ 2.35563531 -1.71761585 -2.17179623] [-2.75739772 0.85708068 3.12166172] [-0.71686916 -0.58513747 -4.1244886 ] [ 0.88173113 0.3245423 4.09902649] [ 2.07675813 1.26047305 -3.41872271] [ 0.06217137 -2.41977044 2.21660968] [-0.78390086 2.07516832 -2.07767309] [-0.54055144 -0.05551695 2.14355846] [ 0.54055144 0.05551695 -2.14…
125	B4Ca2O5	0	BulkNeutral	4.54214	(1.0, 0.0, 0.0, 1.0)	79.1858	Short	S 5 THF - 0	['B', 'B', 'B', 'B', 'O', 'O', 'O', 'O', 'O', 'Ca', 'Ca']	[[-0.05322701 -0.63383046 1.01690402] [-0.74832701 -3.37256954 -1.26408103] [ 1.81065 3.29639851 1.80208103] [ 0.27845 1.09128448 -1.81140402] [-3.29859712 -1.22353046 -2.34571897] [-3.73721092 -2.17629253 0.6157431 ] [ 3.45052701 -0.46893046 1.63224196] [ 3.73097989 1.50568448 -0.98209598] [-3.44061897 1.21123736 0.18715 ] [ 1.91957299 1.09628448 0.52071897] [-1.91957299 -1.09628448 -0.52071897]]	[[-0.69063753 -0.91509054 -0.3525579 ] [ 1.2787411 1.52197737 0.77332195] [ 2.28713332 -1.849943 -2.20881225] [-2.54801809 1.11125554 3.10884343] [-0.42685263 -0.41976349 -4.32709252] [ 1.01236978 0.04011767 4.01563285] [ 1.97643371 1.40960437 -3.4622092 ] [-0.65882362 -2.52805185 2.82226 ] [-1.26991494 2.34924768 -2.49165233] [-0.53100838 -0.15551579 2.20263327] [ 0.53100838 0.15551579 -2.202633…
126	B4Ca2O5	0	BulkNeutral	4.59975	(1.0, 0.0, 0.0, 1.0)	92.8018	Short	S 5 THF - 0	['B', 'B', 'B', 'B', 'O', 'O', 'O', 'O', 'O', 'Ca', 'Ca']	[[-3.14127011e-01 3.31819539e-01 1.10740402e+00] [-9.79127011e-01 -3.16821954e+00 -1.85181033e-01] [ 2.65655000e+00 2.74212851e+00 1.60018103e+00] [ 1.28245000e+00 1.09863448e+00 -2.38390402e+00] [-2.77819712e+00 -1.06068046e+00 -2.22161897e+00] [-3.12981092e+00 -1.86874253e+00 1.85284310e+00] [ 2.46752701e+00 -9.76180461e-01 9.05341956e-01] [ 4.26137989e+00 6.36434483e-01 -8.36895978e-01] [-3.57…	[[-1.12993811 -0.28803226 -0.2745923 ] [ 1.48445138 1.77172636 1.7866348 ] [ 1.81780246 -1.93226714 -1.9981328 ] [-2.49679249 0.2412911 3.29316138] [-0.86624263 -1.42744689 -3.73268826] [ 0.89525303 -0.4536508 4.27288254] [ 2.0292687 1.41240375 -2.76878986] [ 0.15433439 -2.068753 1.88618764] [-0.64608694 1.82734841 -3.08119547] [-0.31336727 0.09760437 2.27633553] [ 0.31336727 -0.09760437 -2.27633…
127	B4Ca2O5	0	BulkNeutral	4.42119	(1.0, 0.0, 0.0, 1.0)	111.288	Short	S 5 THF - 0	['B', 'B', 'B', 'B', 'O', 'O', 'O', 'O', 'O', 'Ca', 'Ca']	[[ 1.39762299 -0.45608046 -0.84204598] [-0.08587701 -3.42461954 0.67756897] [-1.3556 0.75514851 0.87203103] [ 0.9749 4.05573448 -0.19475402] [-1.16964712 -3.69458046 -2.34006897] [-3.37326092 -2.17574253 0.1563931 ] [ 0.71931609 1.81815057 2.88245 ] [ 3.35592989 1.34513448 1.23545402] [-2.04266897 -0.49681264 -2.5389 ] [ 1.15632299 1.74593448 0.70806897] [-1.15632299 -1.74593448 -0.70806897]]	[[-1.45762787 -0.97248013 -0.31295709] [ 1.25819851 0.99768673 0.54033187] [ 2.53989046 -1.20910373 -2.06918297] [-2.4395981 0.99870305 3.23856367] [-0.54945229 -1.09852137 -3.82472961] [ 1.1659687 -0.38626285 3.61791609] [ 2.04247465 1.48459483 -3.75741898] [-0.91395972 -2.38577704 2.36735098] [-0.95121251 2.02090628 -2.42414213] [-0.57113866 -0.20676155 2.12550748] [ 0.57113866 0.20676155 -2.12…
128	B4Ca2O5	0	BulkNeutral	4.18512	(1.0, 0.0, 0.0, 1.0)	100.23	Short	S 5 THF - 0	['B', 'B', 'B', 'B', 'O', 'O', 'O', 'O', 'O', 'Ca', 'Ca']	[[ 1.58267299 -0.60143046 -1.21604598] [-0.87162701 -2.75646954 1.77396897] [-1.07785 0.90508851 0.42053103] [ 1.45975 3.87918448 -0.65415402] [-2.38339712 -3.54443046 -1.44966897] [-3.73101092 -1.12859253 -0.3848069 ] [ 1.53456609 1.02130057 2.75023 ] [ 3.70517989 1.07888448 0.72365402] [-1.30111897 -1.29366264 -2.68028 ] [ 1.46567299 1.45218448 0.34896897] [-1.46567299 -1.45218448 -0.34896897]]	[[-1.22455314 -0.70340318 -0.40433369] [ 1.07038763 1.57125369 0.85485226] [ 2.26699793 -1.75287062 -1.81465943] [-2.78326225 0.7256819 3.05510996] [-0.83939581 -0.38557393 -3.80644025] [ 0.9250445 0.05309985 3.81542894] [ 1.71856323 1.09629344 -4.02365386] [ 0.28035705 -2.39754139 2.26603358] [ 0.07706565 2.39780546 -2.1897407 ] [-0.51339048 -0.10214891 2.02603362] [ 0.51339048 0.10214891 -2.026…
129	B4Ca2O5	0	BulkNeutral	4.20768	(1.0, 0.0, 0.0, 1.0)	163.845	Short	S 5 THF - 0	['B', 'B', 'B', 'B', 'O', 'O', 'O', 'O', 'O', 'Ca', 'Ca']	[[-0.58619701 -3.42926696 0.91267701] [ 1.09750299 -0.04438304 1.80894598] [ 0.26858 3.519325 -0.52049196] [-1.12682 -0.06820201 -1.00093103] [ 3.19404897 2.41350087 -1.52673103] [-1.56268897 -1.081275 3.75950804] [ 0.70058701 1.59438592 -3.48467701] [ 2.62412483 -0.72284397 -1.43491494] [-3.52276598 -1.06718304 0.99693103] [-1.23249701 -1.18750201 1.22349196] [ 1.23249701 1.18750201 -1.22349196]]	[[-0.89661657 -1.18361371 -0.26716114] [ 1.27934119 1.38640753 0.95912903] [ 2.48283627 -1.37443892 -2.16220657] [-2.25304247 1.14526049 2.55903423] [-0.66150138 -0.84142886 -3.74570099] [ 1.02778709 -0.07128383 4.0845594 ] [ 1.68922649 1.43664035 -3.66611801] [-1.0314684 -2.41496496 2.76525739] [-0.81718583 2.28825013 -1.88775901] [-0.47632505 -0.30373272 2.02657429] [ 0.47632505 0.30373272 -2.0…
130	B4Ca2O5	0	BulkNeutral	4.14811	(1.0, 0.0, 0.0, 1.0)	67.4169	Short	S 5 THF - 0	['B', 'B', 'B', 'B', 'O', 'O', 'O', 'O', 'O', 'Ca', 'Ca']	[[-1.53784701 -3.84634196 -0.94372299] [ 0.73965299 -0.13965804 1.45704598] [-1.87607 2.19415 -0.20839196] [ 0.84383 -1.06050701 -1.71453103] [ 1.47539897 3.65242587 1.10696897] [ 0.38726103 -3.72195 2.19260804] [ 1.07032701 3.05331092 -2.29763701] [ 3.15547483 2.08308103 -0.49181494] [-2.55871598 -1.59555804 1.77303103] [-0.78064701 -1.89662701 0.30839196] [ 0.78064701 1.89662701 -0.30839196]]	[[-2.23144574 -0.97340687 -1.56540379] [ 0.22923274 2.07274114 0.65386341] [ 1.31267876 -0.98294772 0.01619056] [-0.85273793 0.93761987 4.05507583] [ 0.9151356 -1.07330777 -3.84095488] [ 2.1630138 -1.12268547 3.58766798] [ 2.03974758 1.32617529 -2.93578249] [-1.07420634 -2.32481037 2.38281545] [-0.78748829 1.92695181 -3.3784852 ] [-0.1011685 -0.24040013 2.05759133] [ 0.1011685 0.24040013 -2.05759…
131	B4Ca2O5	0	BulkNeutral	4.19871	(1.0, 0.0, 0.0, 1.0)	104.512	Short	S 5 THF - 0	['B', 'B', 'B', 'B', 'O', 'O', 'O', 'O', 'O', 'Ca', 'Ca']	[[ 1.28523299 -3.12569196 -2.13457299] [ 0.95533299 -0.81790804 1.41099598] [-0.85519 1.8774 2.74925804] [-0.57989 0.43329299 -1.55438103] [ 2.13817897 3.06007587 2.04661897] [-1.47935897 -3.3982 0.66825804] [-0.68307299 4.03496092 -0.08050701] [ 2.28625483 2.38873103 -0.78116494] [-2.60363598 -2.52210804 -1.69931897] [-0.39166701 -1.95697701 -0.65125804] [ 0.39166701 1.95697701 0.65125804]]	[[-1.52123652 -0.75432734 -0.23863224] [ 1.36983042 1.16522816 0.58168058] [ 2.68964356 -0.87725752 -1.95208536] [-2.03757869 1.51783462 3.08587541] [-0.27529522 -1.22066253 -3.89720095] [ 1.01071973 -0.95386528 3.50020309] [ 1.65108492 1.86568769 -3.45219507] [-1.29872498 -2.36980156 2.9538091 ] [-1.13043574 1.87693757 -2.59662015] [-0.48864299 -0.17700705 2.03400975] [ 0.48864299 0.17700705 -2.…
132	B4Ca2O5	0	BulkNeutral	4.40432	(1.0, 0.0, 0.0, 1.0)	156.898	Short	S 5 THF - 0	['B', 'B', 'B', 'B', 'O', 'O', 'O', 'O', 'O', 'Ca', 'Ca']	[[ 0.13362299 -2.01561494 0.21103851] [-0.31367701 1.54961494 0.61668448] [ 3.4873 0.43007701 -0.36493046] [-3.8899 -0.11175402 0.94630747] [ 2.29995402 -0.89487701 -3.08958563] [ 1.85691494 2.74657816 -2.40881552] [-1.4668 0.01523103 3.92473851] [-2.39235598 -2.83203793 3.05206954] [-0.6290069 0.38895402 -2.99354655] [-1.48787701 -0.55155402 1.52693046] [ 1.48787701 0.55155402 -1.52693046]]	[[-1.22188455 -1.17059667 -0.12923271] [ 1.5042312 0.91050065 1.01654958] [ 2.16839534 -1.44251434 -2.38675842] [-2.61199589 1.0177291 2.86024715] [-0.81989623 -0.57476287 -3.97386898] [ 0.56518446 0.38539715 4.7529959 ] [ 1.92513951 1.74795235 -2.97903225] [-0.63016584 -2.20982399 3.50355184] [-1.04967394 2.19800428 -1.8908246 ] [-0.52076512 -0.16490101 2.13333491] [ 0.52076512 0.16490101 -2.133…
133	B4Ca2O5	0	BulkNeutral	4.20577	(1.0, 0.0, 0.0, 1.0)	163.889	Short	S 5 THF - 0	['B', 'B', 'B', 'B', 'O', 'O', 'O', 'O', 'O', 'Ca', 'Ca']	[[ 0.41997299 -2.08111494 0.39948851] [-0.10332701 1.26311494 0.50423448] [ 3.81735 1.02067701 -0.70628046] [-3.81165 -0.25385402 0.93255747] [ 1.59901402 -1.25457701 -2.84393563] [ 1.70896494 2.64707816 -2.73986552] [-0.93495 0.49473103 3.50228851] [-2.40950598 -2.23353793 2.78971954] [-0.5589569 0.56765402 -2.75289655] [-1.38242701 -0.63165402 1.45328046] [ 1.38242701 0.63165402 -1.45328046]]	[[-0.84305704 -1.06544055 -0.12033086] [ 1.73702569 0.83411875 0.97672692] [ 2.05553749 -1.7999547 -2.94069777] [-2.52734474 1.17656403 2.77326642] [-0.84690379 -0.54804159 -4.05177139] [ 0.06256444 0.56190229 4.27285588] [ 1.63285663 1.96568031 -2.38509105] [-0.55292886 -2.21964913 2.85523072] [-1.15343121 1.71278507 -1.98722597] [-0.41250021 0.0205205 2.06192576] [ 0.41250021 -0.0205205 -2.0619…
134	B4Ca2O5	0	BulkNeutral	4.38957	(1.0, 0.0, 0.0, 1.0)	137.591	Short	S 5 THF - 0	['B', 'B', 'B', 'B', 'O', 'O', 'O', 'O', 'O', 'Ca', 'Ca']	[[-1.17277701e+00 -1.49291494e+00 1.00798851e+00] [ 7.01722989e-01 1.15331494e+00 -1.67165517e-01] [ 3.48940000e+00 -1.46492299e+00 -7.70804611e-02] [-2.40400000e+00 3.36674598e+00 1.07405747e+00] [ 1.18105402e+00 -3.37197701e+00 -1.90173563e+00] [ 2.05681494e+00 -8.77218445e-02 -3.52806552e+00] [-2.60000000e-03 1.53093103e+00 3.27368851e+00] [-3.73471898e+00 3.29662067e-01 1.95491954e+00] [-5.20…	[[-1.14946318 -1.81555326 0.05236908] [ 0.85185432 0.96765401 0.43414832] [ 2.98539795 -0.86026645 -2.16221966] [-1.32179652 1.56431086 3.75147697] [-0.04796338 -1.03647699 -3.91217726] [ 1.14506153 -1.19261275 3.21361198] [ 1.02125168 2.47981123 -3.08107293] [-2.96295162 -1.27196812 2.73523822] [-1.46308836 1.07606847 -2.54111177] [-0.69291457 -0.23269849 2.06949248] [ 0.69291457 0.23269849 -2.0…
135	B4Ca2O5	0	BulkNeutral	4.45789	(1.0, 0.0, 0.0, 1.0)	108.215	Short	S 5 THF - 0	['B', 'B', 'B', 'B', 'O', 'O', 'O', 'O', 'O', 'Ca', 'Ca']	[[-1.79237701 -0.47106494 0.71368851] [ 0.77822299 0.72316494 -0.89156552] [ 2.0197 -2.25247299 1.79931954] [-2.2133 3.67029598 -0.94324253] [-0.13989598 -3.99572701 -0.25033563] [ 3.18021494 -2.46887184 -1.19736552] [ 0.9091 2.62678103 1.67598851] [-2.11317598 2.92051207 2.23731954] [ 0.3092931 -2.13889598 -2.64529655] [-0.98557701 1.96749598 0.35468046] [ 0.98557701 -1.96749598 -0.35468046]]	[[-1.30128399 -0.44536268 -0.17832465] [ 1.273543 1.26337251 0.85196652] [ 2.16556753 -1.72762064 -2.17163939] [-2.20244472 0.98716582 3.66527173] [-0.4069907 -1.14627253 -4.02034791] [ 0.72981576 -0.37013089 4.16303666] [ 2.00736442 1.59805098 -3.07649058] [-0.31118573 -2.43823139 2.11980424] [-1.03379666 1.75547256 -2.74184475] [-0.54097535 -0.04746845 2.16178008] [ 0.54097535 0.04746845 -2.161…
136	B4Ca2O5	0	BulkNeutral	4.48954	(1.0, 0.0, 0.0, 1.0)	136.599	Short	S 5 THF - 0	['B', 'B', 'B', 'B', 'O', 'O', 'O', 'O', 'O', 'Ca', 'Ca']	[[-1.96662701 -0.97251494 1.14848851] [ 0.81707299 0.67271494 -0.35776552] [ 3.14485 -2.31112299 0.12681954] [-2.15505 3.42474598 -0.04054253] [-0.24388598 -3.79937701 -1.21883563] [ 2.22846494 -1.72632184 -3.19496552] [ 1.16905 1.84533103 2.65638851] [-1.68930598 2.35006207 3.17681954] [-0.6064569 -1.36484598 -2.92979655] [-0.98102701 1.60254598 1.22818046] [ 0.98102701 -1.60254598 -1.22818046]]	[[-0.73674569 -0.8174914 -0.19251863] [ 1.4720139 1.69621121 1.04330033] [ 1.85489603 -2.24498782 -2.60131594] [-2.63351958 1.00787857 2.90233089] [-0.7666336 -0.53510781 -4.15691957] [ 0.28694509 -0.12312272 4.28616753] [ 2.07538497 1.66859409 -2.98142203] [ 0.34987874 -2.41136164 2.42718857] [-0.88794417 1.85212997 -2.56816511] [-0.41653733 0.05538375 2.20509051] [ 0.41653733 -0.05538375 -2.205…
137	B4Ca2O5	0	BulkNeutral	4.23139	(1.0, 0.0, 0.0, 1.0)	161.262	Short	S 5 THF - 0	['B', 'B', 'B', 'B', 'O', 'O', 'O', 'O', 'O', 'Ca', 'Ca']	[[-0.66782701 -2.06311494 0.12743851] [-0.18532701 1.25611494 0.14768448] [ 3.07805 0.37607701 -1.26613046] [-2.81915 0.57044598 2.79050747] [ 1.00912402 -1.69287701 -3.26378563] [ 0.92553391 1.05769196 3.43590633] [ 1.33426494 2.18207816 -3.19481552] [-0.44921598 -1.92353793 3.67086954] [-1.3186569 0.13435402 -3.36674655] [-0.71802701 -0.24385402 1.97513046] [ 0.71802701 0.24385402 -1.97513046]]	[[-1.0824745 -0.655971 -0.17869686] [ 1.12797128 1.62974062 0.8889899 ] [ 1.77712351 -1.93108973 -2.0812584 ] [-2.41117476 0.60557096 3.143162 ] [-0.62032916 -0.99008849 -3.92217933] [ 0.97150393 0.02253893 4.05373266] [ 2.1169501 1.52550972 -2.7798926 ] [-0.39021519 -2.60586531 2.61495233] [-0.77395291 2.16617144 -2.79295319] [-0.38697462 -0.10786639 2.07720567] [ 0.38697462 0.10786639 -2.077205…
138	B4Ca2O5	0	BulkNeutral	4.4708	(1.0, 0.0, 0.0, 1.0)	150.537	Short	S 5 THF - 0	['B', 'B', 'B', 'B', 'O', 'O', 'O', 'O', 'O', 'Ca', 'Ca']	[[-1.46037701 -1.36291494 0.50353851] [ 1.10912299 0.71431494 0.11408448] [ 2.4348 -2.40252299 -1.86453046] [-1.5429 2.89524598 2.24290747] [-0.73927598 -2.26487701 -3.55318563] [ 1.28248391 0.15989196 3.60150633] [ 1.44021494 1.12427816 -3.56011552] [-1.82779598 -0.54933793 3.56846954] [-1.3947069 0.16795402 -3.14814655] [-0.51137701 0.54204598 2.10753046] [ 0.51137701 -0.54204598 -2.10753046]]	[[-1.31026848 -1.58620354 -0.10461362] [ 1.01841374 0.72909363 0.42973346] [ 2.73684902 -1.3311234 -2.43199703] [-1.91608798 1.73900193 3.01630614] [-0.38799268 -0.90364424 -4.16343773] [ 1.16313098 -1.01682711 3.50062383] [ 1.39584243 2.45603138 -2.83410951] [-1.84572808 -1.96214321 3.01991176] [-1.32316707 1.14841382 -2.9689421 ] [-0.62324096 -0.29947902 2.12576762] [ 0.62324096 0.29947902 -2.1…
139	B4Ca2O5	0	BulkNeutral	4.39936	(1.0, 0.0, 0.0, 1.0)	174.62	Short	S 5 THF - 0	['B', 'B', 'B', 'B', 'O', 'O', 'O', 'O', 'O', 'Ca', 'Ca']	[[-1.11287701 -0.43576494 -0.42731149] [ 1.19272299 1.47646494 1.06733448] [ 2.3857 -1.44807299 -2.33168046] [-2.4774 0.57729598 3.50045747] [-0.43504598 -0.71412701 -4.17233563] [ 0.86928391 -0.35995804 4.01335633] [ 1.86201494 2.16542816 -2.82756552] [-1.70440598 -2.42318793 2.63331954] [-0.9629069 2.08250402 -2.64229655] [-0.55797701 -0.28410402 2.10868046] [ 0.55797701 0.28410402 -2.10868046]]	[[-1.12285927 -0.47932157 -0.34701489] [ 1.21329635 1.5648873 0.9059688 ] [ 2.30883888 -1.58539489 -2.31969819] [-2.33878377 0.80126885 3.55134378] [-0.59657171 -1.02223574 -4.08739076] [ 1.04015093 -0.05523021 3.98839429] [ 1.71012101 1.97559053 -3.05349532] [-1.5567878 -2.2449142 2.87193023] [-1.1031128 1.87205941 -2.74304201] [-0.46576662 -0.13607945 2.14549075] [ 0.46576662 0.13607945 -2.1454…
140	B4Ca2O5	0	BulkNeutral	3.96844	(1.0, 0.0, 0.0, 1.0)	93.7078	Short	S 5 THF - 0	['B', 'B', 'B', 'B', 'O', 'O', 'O', 'O', 'O', 'Ca', 'Ca']	[[-3.42837701 2.70033506 -0.82256149] [-0.23057701 -1.10643506 1.45328448] [ 2.8943 1.35272701 1.30776954] [ 0.2219 0.59049598 -1.70659253] [ 3.32134402 -0.80032701 -1.92988563] [ 1.34524598 -3.02943506 -0.88076839] [-1.82321609 2.18214196 1.91380633] [-3.05940998 -0.80408793 -0.90223046] [ 3.77707701 -2.00489712 0.94192356] [-1.81317701 0.80569598 0.01923046] [ 1.81317701 -0.80569598 -0.01923046…	[[-1.64051109 0.77548984 -0.13312415] [ 1.87025664 2.81796299 -0.69161313] [ 1.43652886 -1.11624393 -0.28246133] [-1.86973787 -0.38160583 4.01006771] [-0.26503829 -1.10002588 -3.23768656] [ 1.21306292 0.04468737 3.20546353] [ 2.01421002 1.10221863 -3.72843336] [-1.56529842 -2.59332634 1.28260125] [-0.97007802 1.97850814 -3.24665399] [-0.49904939 -0.69611269 1.78983338] [ 0.49904939 0.69611269 -1.…
141	B4Ca2O5	1	IDLNeutral	4.32779	(1.0, 0.16470588235294117, 0.0, 1.0)	129.032	Short	S 5 THF - 1	['B', 'B', 'B', 'B', 'O', 'O', 'O', 'O', 'O', 'Ca', 'Ca']	[[-0.403 -0.6151712 -1.966385 ] [ 1.32900183 -2.5391712 2.293455 ] [-2.95799817 -1.2111712 1.689635 ] [ 0.402 0.7721712 1.182175 ] [ 2.90303113 1.62707339 -1.249785 ] [ 0.88900916 4.05485598 -0.861415 ] [ 0.86403296 1.90148641 -3.450565 ] [-0.88400183 -3.74306249 -0.160625 ] [-1.61898901 2.75243206 -1.127075 ] [ 0.628 1.7278288 -1.141345 ] [-0.628 -1.7278288 1.141345 ]]	[[-1.43364185 1.50871077 -0.27564003] [ 2.69441578 0.68917305 2.39556594] [ 0.94662592 -1.10210544 -0.21131266] [-1.20930053 -1.50925082 3.05471921] [-0.23421766 -1.69901667 -3.87720448] [-0.40669178 2.16231892 3.15860019] [ 1.38569769 0.93352621 -3.13772064] [-2.24814689 -1.70006105 -1.87694797] [-1.58006609 1.35881897 -3.45334686] [ 0.36585932 0.12136109 2.12928702] [-0.36585932 -0.12136109 -2.…
142	B4Ca2O5	1	IDLNeutral	4.66585	(1.0, 0.16470588235294117, 0.0, 1.0)	42.8136	Short	S 5 THF - 1	['B', 'B', 'B', 'B', 'O', 'O', 'O', 'O', 'O', 'Ca', 'Ca']	[[ 3.60999451 0.33064402 -2.730625 ] [-0.60999268 0.47301359 -3.178775 ] [-3.00599268 1.85301359 2.527785 ] [ 0.74999451 -0.33401359 0.749085 ] [-0.63800183 0.35414947 4.095285 ] [ 1.023 2.27461684 -0.521745 ] [ 1.52900916 -2.31480708 -2.059265 ] [-2.12300549 -2.10598641 2.565785 ] [-2.51457803 -0.99230163 0.029885 ] [ 1.42399451 0.04064402 -1.847465 ] [-1.42399451 -0.04064402 1.847465 ]]	[[-1.09336494 0.00685807 -0.19922663] [ 2.3290143 0.3414548 2.27146306] [ 1.55789563 -1.67992836 -3.68919371] [-1.29509676 -0.48907834 4.32217832] [-1.59400228 -1.06627902 -3.69134572] [-0.77378161 2.32823081 2.43256581] [ 1.68808869 1.46187118 -1.52379379] [ 0.12876255 -2.27560635 1.13915082] [-0.30776547 1.91276809 -3.43106141] [-0.1226853 0.05460008 2.32905697] [ 0.1226853 -0.05460008 -2.32905…
143	B4Ca2O5	1	IDLNeutral	4.37458	(1.0, 0.16470588235294117, 0.0, 1.0)	4.05429	Short	S 5 THF - 1	['B', 'B', 'B', 'B', 'O', 'O', 'O', 'O', 'O', 'Ca', 'Ca']	[[-3.37850549 1.35664402 1.39102 ] [-0.30849268 -2.66598641 -2.85621 ] [ 0.97550732 0.28901359 0.54713 ] [ 2.86649451 0.78598641 -3.04598 ] [ 2.69348535 -2.22149186 -1.17698 ] [-0.90549817 0.18038316 4.04104 ] [-0.2054762 2.84690488 2.85684 ] [-1.02750732 -1.76194296 1.65996 ] [-0.61050549 0.93593206 -2.26205 ] [ 1.04049451 -0.60135598 -1.82756 ] [-1.04049451 0.60135598 1.82756 ]]	[[-1.05522412 0.46570574 -0.06414705] [ 2.53486584 0.49345515 2.94814247] [ 1.4305075 -1.79341336 -3.15071989] [-1.89293539 -0.86411875 3.71249969] [-2.24908816 -0.85033806 -3.24455703] [-0.44753124 2.26234976 2.87344057] [ 1.41323765 1.71253676 -1.40913401] [ 0.48101135 -2.08054581 1.34369387] [-0.43044086 1.45619542 -3.85703058] [ 0.02011309 0.00606082 2.18718818] [-0.02011309 -0.00606082 -2.18…
144	B4Ca2O5	1	IDLNeutral	4.50107	(1.0, 0.16470588235294117, 0.0, 1.0)	41.133	Short	S 5 THF - 1	['B', 'B', 'B', 'B', 'O', 'O', 'O', 'O', 'O', 'Ca', 'Ca']	[[ 2.28449359 4.03431522 -0.18346 ] [ 0.70450824 -3.38365761 -0.13843 ] [-0.36849359 0.35068478 1.24217 ] [-2.86850458 -1.32368478 -1.38595 ] [ 3.30856683 0.68959455 -0.25323 ] [-0.83749542 2.76497934 -1.05348 ] [-2.61246796 -3.03891847 2.11187 ] [ 2.62646613 2.00119023 2.47611 ] [ 1.38452106 0.9511087 -2.58498 ] [ 1.25649542 1.82097282 -0.41254 ] [-1.25649542 -1.82097282 0.41254 ]]	[[-2.28703536 2.48232712 0.75640919] [ 1.2231538 0.34290948 0.43366061] [ 2.10286213 -1.76309821 -3.74135315] [-1.57228745 -1.23745414 2.81032681] [-1.57213304 -1.55277928 -2.14962838] [ 0.04828282 2.10553486 4.01053624] [ 2.86601116 1.3293076 -2.65577272] [ 0.99330544 -2.84260812 -0.62390129] [-0.14289392 0.87801008 -3.270315 ] [-0.66782849 0.89135836 1.95560666] [ 0.66782849 -0.89135836 -1.9556…
145	B4Ca2O5	1	IDLNeutral	4.39107	(1.0, 0.16470588235294117, 0.0, 1.0)	13.507	Short	S 5 THF - 1	['B', 'B', 'B', 'B', 'O', 'O', 'O', 'O', 'O', 'Ca', 'Ca']	[[ 0.88549359 0.67614402 0.300475 ] [ 1.14850824 2.52551359 -3.26627 ] [ 1.62450641 -1.83814402 -2.715525 ] [-2.57550458 -0.87785598 0.740135 ] [ 0.52150641 -2.58619837 1.823725 ] [-1.75546063 -1.41693751 4.672265 ] [ 0.97647345 -0.4178288 4.054375 ] [-1.73051373 0.13432575 -2.842135 ] [-1.08547162 2.44659512 2.698725 ] [-0.52050458 -0.37519837 2.099685 ] [ 0.52050458 0.37519837 -2.099685 ]]	[[-1.65659074 2.08028477 -0.93796437] [ 2.90076849 0.08208415 3.15350823] [ 0.9004307 -0.6739747 -0.25794867] [-1.12793711 -1.74048388 3.01501978] [-0.28168254 -1.56320021 -3.87854328] [-0.27351214 2.03793542 2.6196303 ] [ 1.87228669 1.41432089 -2.99022272] [-2.38208184 -1.49675703 -1.54005465] [-2.09593321 0.64439059 -4.70225892] [ 0.61101717 -0.11377256 2.10572785] [-0.61101717 0.11377256 -2.10…
146	B4Ca2O5	1	IDLNeutral	4.25695	(1.0, 0.16470588235294117, 0.0, 1.0)	129.238	Short	S 5 THF - 1	['B', 'B', 'B', 'B', 'O', 'O', 'O', 'O', 'O', 'Ca', 'Ca']	[[ 0.62649084 2.37281522 3.13723 ] [ 0.80551099 0.84784239 -1.37059 ] [-0.40349634 -0.90347282 0.98458 ] [ 3.76649817 -0.20652718 1.52736 ] [-1.92548718 -0.81728259 -3.57049 ] [-2.59651648 1.09289674 -0.76892 ] [-3.23452747 -2.5233087 -1.09698 ] [ 2.22351648 2.91110326 -0.16652 ] [-0.39851465 -3.12444565 -1.66223 ] [-1.48650183 -0.94886957 -1.19179 ] [ 1.48650183 0.94886957 1.19179 ]]	[[-1.16830087 1.3413383 0.28650702] [ 2.8012555 0.51557591 2.78426005] [ 0.63338296 -1.23354695 -0.16018164] [-1.10948964 -1.19230676 3.72953453] [ 0.14410577 -1.43806559 -3.99297142] [-0.35610507 2.45938015 2.69646344] [ 1.31435462 1.51531533 -2.12222772] [-2.11448314 -1.89901961 -2.14631514] [-1.81835965 1.14691103 -3.53581869] [ 0.36490858 0.14568323 2.09189452] [-0.36490858 -0.14568323 -2.091…
147	B4Ca2O5	1	IDLNeutral	4.34583	(1.0, 0.16470588235294117, 0.0, 1.0)	135.306	Short	S 5 THF - 1	['B', 'B', 'B', 'B', 'O', 'O', 'O', 'O', 'O', 'Ca', 'Ca']	[[-2.88000916 -1.57218478 1.99388 ] [-0.79198901 0.61984239 -1.43483 ] [-1.85599634 2.46752718 2.33543 ] [ 1.23799817 -0.50652718 1.55982 ] [ 0.96295239 -2.58102173 -1.71651 ] [ 4.03297253 -1.43713043 -0.65458 ] [-3.72300366 0.95629349 -0.11294 ] [ 2.66101648 1.75592392 -1.25013 ] [ 2.10295605 -0.2425 -3.48495 ] [ 1.79099817 -0.43986957 -1.14909 ] [-1.79099817 0.43986957 1.14909 ]]	[[-0.73200259 1.59009678 0.07715408] [ 2.55804192 0.82126816 2.78739775] [ 1.04196119 -1.72178614 -0.41474938] [-0.8410288 -1.5306598 3.4192874 ] [-0.04086623 -1.80609137 -3.93637526] [-0.6705152 1.86032482 3.29812217] [ 1.36005175 1.25310569 -2.88220192] [-2.55585976 -1.03021578 -1.7151074 ] [-1.63010519 1.42002586 -3.45722295] [ 0.41536993 0.1145108 2.12977055] [-0.41536993 -0.1145108 -2.129770…
148	B4Ca2O5	1	IDLNeutral	4.33277	(1.0, 0.16470588235294117, 0.0, 1.0)	166.127	Short	S 5 THF - 1	['B', 'B', 'B', 'B', 'O', 'O', 'O', 'O', 'O', 'Ca', 'Ca']	[[ 1.34349084 0.07081522 3.71372 ] [-2.94148901 0.01684239 2.66042 ] [ 2.13950366 -1.95447282 -1.12344 ] [-0.97050183 0.71147282 -0.26058 ] [ 0.7074762 -0.52381522 -4.49652 ] [ 1.84449817 1.55788585 -1.92995 ] [-0.4525238 2.69481522 2.79722 ] [-1.50650366 -1.69302066 -2.49991 ] [-0.65336887 -2.21389674 1.91538 ] [ 0.52349817 -0.29386957 -2.08154 ] [-0.52349817 0.29386957 2.08154 ]]	[[-1.03388163 0.64079696 0.19088572] [ 2.33377448 -0.63138918 3.12354655] [ 1.81588355 -1.39839197 -2.09919608] [-2.06789336 -0.91522414 3.2583213 ] [-2.07815229 -1.23291895 -2.35512551] [ 0.24225491 1.91826139 3.39894578] [ 1.15615677 2.15086283 -1.89498797] [ 0.00905762 -2.65087905 1.40344876] [-0.57024644 0.59788987 -4.50676644] [ 0.07397663 -0.24866564 2.15079318] [-0.07397663 0.24866564 -2.1…
149	B4Ca2O5	1	IDLNeutral	4.24138	(1.0, 0.16470588235294117, 0.0, 1.0)	103.59	Short	S 5 THF - 1	['B', 'B', 'B', 'B', 'O', 'O', 'O', 'O', 'O', 'Ca', 'Ca']	[[ 1.02299084 3.95231522 -0.648215 ] [-2.11698901 0.56134239 -0.837955 ] [ 1.41700366 0.06702718 0.212185 ] [-0.81400183 1.99597282 2.868305 ] [ 0.25682747 -2.86846738 -2.599945 ] [-2.19401831 3.77776631 0.370085 ] [ 2.21601282 -3.25087502 -0.580285 ] [-1.27192676 -3.80749455 -0.022385 ] [-0.51399084 -1.99397282 1.863765 ] [-0.15800183 2.08863043 0.331625 ] [ 0.15800183 -2.08863043 -0.331625 ]]	[[-1.38973226 1.84743283 0.39313171] [ 2.36505023 1.5469204 2.21071363] [ 0.55080472 -1.31633671 0.14589834] [-0.75750883 -1.08077051 3.91734655] [-2.15966422 -0.95617584 -3.07820689] [-0.56052574 2.28527253 3.69939696] [ 1.86334415 0.93044811 -1.8373756 ] [ 0.31178363 -2.34987297 -3.193199 ] [ 0.03517251 1.15529927 -3.84439332] [ 0.07525596 0.27468767 2.10147568] [-0.07525596 -0.27468767 -2.1014…
150	B4Ca2O5	1	IDLNeutral	4.4346	(1.0, 0.16470588235294117, 0.0, 1.0)	74.4794	Short	S 5 THF - 1	['B', 'B', 'B', 'B', 'O', 'O', 'O', 'O', 'O', 'Ca', 'Ca']	[[-1.29750916 0.54281522 -1.571015 ] [ 3.86051099 -1.21815761 -0.996775 ] [ 0.57450366 -0.10947282 1.040785 ] [ 3.05349817 2.59847282 -0.264565 ] [-3.23251282 -1.76286957 2.416745 ] [-2.4426707 0.99340219 2.723735 ] [-1.73451648 -2.80526631 0.229145 ] [ 2.14347803 0.69825542 -3.147635 ] [-4.01149634 0.1936087 0.066765 ] [ 1.99449817 0.44713043 -0.859345 ] [-1.99449817 -0.44713043 0.859345 ]]	[[-1.1319713 1.73539893 -0.39153295] [ 2.49611095 1.06592619 2.96296105] [ 0.82325045 -0.86435479 0.02053432] [-0.25190438 -1.66934846 3.81193302] [-0.53232021 -1.58856083 -4.07315778] [-1.01302658 1.56958178 3.39114361] [ 1.73756607 0.04456545 -3.36913913] [-2.23600977 -1.65056198 -1.79066451] [-1.10469265 1.47345339 -3.56968262] [ 0.340482 0.14194831 2.18640003] [-0.340482 -0.14194831 -2.186400…
151	B4Ca2O5	1	IDLNeutral	4.15797	(1.0, 0.16470588235294117, 0.0, 1.0)	67.8894	Short	S 5 THF - 1	['B', 'B', 'B', 'B', 'O', 'O', 'O', 'O', 'O', 'Ca', 'Ca']	[[-0.87900916 -0.33368478 -1.401015 ] [ 2.18101099 -2.31165761 0.276965 ] [ 0.47700366 2.03002718 0.533165 ] [ 4.05599817 0.55997282 -1.779825 ] [-1.91001282 1.51663043 3.025155 ] [-3.5512707 2.09090219 0.562135 ] [-1.07101648 -1.59076631 2.374625 ] [ 1.79597803 -0.04824458 -3.561045 ] [-3.80599634 -0.9898913 0.781035 ] [ 1.79899817 -0.28636957 -1.001885 ] [-1.79899817 0.28636957 1.001885 ]]	[[-4.14131377e-01 1.63564554e+00 2.12962573e-03] [ 2.01220226e+00 -2.65158276e-01 3.97658156e+00] [ 1.99481000e+00 -6.21428858e-01 -5.17075414e-01] [-1.53274273e+00 -1.32901404e+00 2.46205216e+00] [ 4.57935924e-01 -1.75372936e+00 -3.43723837e+00] [ 9.56456739e-01 2.33303115e+00 3.09047929e+00] [ 7.93656398e-01 1.20644861e+00 -3.90051056e+00] [-2.12729754e+00 -1.67065927e+00 -1.41419957e+00] [-2.2…
152	B4Ca2O5	1	IDLNeutral	4.66124	(1.0, 0.16470588235294117, 0.0, 1.0)	119.138	Short	S 5 THF - 1	['B', 'B', 'B', 'B', 'O', 'O', 'O', 'O', 'O', 'Ca', 'Ca']	[[ 2.21599084 2.28731522 -1.26949 ] [-1.03598901 -0.27865761 -0.37466 ] [ 0.35700366 -3.44197282 3.33852 ] [-1.28600183 3.93997282 -0.29 ] [-0.90398718 2.049 -3.40737 ] [-0.51199634 -3.95928804 -0.06124 ] [ 1.70993774 -0.08360326 1.98766 ] [-2.16498169 -0.74723369 2.85372 ] [ 1.9499762 -2.52697282 -0.01159 ] [-0.17600183 1.95463043 -1.25707 ] [ 0.17600183 -1.95463043 1.25707 ]]	[[-0.98255194 0.53048499 -0.21088095] [ 1.95681417 0.11005108 2.81296965] [ 0.67512919 -1.75568428 -4.42516866] [-1.74848163 -1.16733062 3.58349519] [-2.14158997 -2.16710503 -2.02644268] [-1.04554252 2.40134485 3.12508367] [ 2.24355487 0.84525954 -2.10716183] [ 1.64731633 -1.92189919 -0.68870987] [-0.02241172 1.63304029 -3.64342277] [-0.37591723 0.40834609 2.26356388] [ 0.37591723 -0.40834609 -2.…
153	B4Ca2O5	1	IDLNeutral	4.54834	(1.0, 0.16470588235294117, 0.0, 1.0)	138.028	Short	S 5 THF - 1	['B', 'B', 'B', 'B', 'O', 'O', 'O', 'O', 'O', 'Ca', 'Ca']	[[ 0.70999084 0.22231522 0.61096 ] [-1.24698901 -0.61465761 4.39032 ] [ 2.77200366 -1.51797282 -2.38132 ] [-3.75400183 -1.07202718 1.10074 ] [ 3.29299268 1.76860326 -1.97028 ] [-0.305 -2.78546738 1.64145 ] [-1.71699817 1.80332611 2.00208 ] [ 0.6170238 2.8688913 -1.93287 ] [-0.93599817 0.13184784 -2.59798 ] [-1.25000183 -0.51236957 1.82943 ] [ 1.25000183 0.51236957 -1.82943 ]]	[[-0.88292063 -0.38325783 0.01864885] [ 2.08660989 1.17382948 3.274383 ] [ 0.7397117 -2.31459937 -3.12320142] [-1.4959134 -0.67656912 4.30257976] [-1.73613786 -0.17302926 -3.84833051] [-1.27601769 1.98745095 2.15179221] [ 1.95549721 1.21974723 -1.52683459] [ 0.86427629 -2.32495711 2.0961423 ] [-0.9179985 2.26604823 -2.523796 ] [-0.06450711 -0.04428083 2.27282188] [ 0.06450711 0.04428083 -2.272821…
154	B4Ca2O5	1	IDLNeutral	4.66146	(1.0, 0.16470588235294117, 0.0, 1.0)	140.901	Short	S 5 THF - 1	['B', 'B', 'B', 'B', 'O', 'O', 'O', 'O', 'O', 'Ca', 'Ca']	[[-2.20600916 0.09981522 2.690765 ] [ 4.51601099 -0.92515761 0.296335 ] [-0.33699634 -0.34247282 -0.884995 ] [-2.69600183 2.68447282 -0.034585 ] [ 1.92404211 -3.06503262 -0.566195 ] [ 1.47596155 -0.2959511 2.136865 ] [-3.64596521 -1.45420107 -0.027095 ] [ 2.27600916 2.24314671 -0.392955 ] [ 2.82105127 -0.90508698 -2.682155 ] [-2.26900183 0.43813043 0.303275 ] [ 2.26900183 -0.43813043 -0.303275 ]]	[[-0.43483924 0.9040018 -0.08812429] [ 1.47583312 -0.84363367 3.0375738 ] [ 1.55197496 -1.28188361 -4.15767175] [-2.30984638 -0.80509853 2.91417954] [-1.48294783 -2.20420023 -1.81898476] [ 0.42697754 2.43890109 3.04597256] [ 2.03339367 1.73195459 -2.50650819] [ 1.93376337 -1.65723312 -0.58853986] [-0.81422337 1.16112398 -3.73634843] [-0.44401577 0.38918002 2.25470446] [ 0.44401577 -0.38918002 -2.…
155	B4Ca2O5	1	IDLNeutral	4.66344	(1.0, 0.16470588235294117, 0.0, 1.0)	82.1612	Short	S 5 THF - 1	['B', 'B', 'B', 'B', 'O', 'O', 'O', 'O', 'O', 'Ca', 'Ca']	[[ 2.45299084 1.57131522 -0.388865 ] [-0.51098901 -4.06665761 -1.643655 ] [-0.57899634 -0.11897282 -1.051325 ] [-0.34900183 -2.53102718 2.361845 ] [-0.44902014 3.34505435 -2.399615 ] [-2.29600916 2.63891847 -0.237975 ] [-0.33903296 1.81340651 2.304935 ] [ 0.12233479 4.60123369 0.924845 ] [ 2.32723479 -2.37705435 -0.145085 ] [-0.02000183 2.33163043 -0.004985 ] [ 0.02000183 -2.33163043 0.004985 ]]	[[-1.71117065 2.02541953 -1.26766806] [ 2.49282484 0.7176691 2.31883334] [-0.61248956 -1.0315917 0.12389774] [-0.72242269 -1.51124394 4.08591028] [-2.22444896 -1.376593 -3.21029257] [-1.00303574 1.79433594 2.61949168] [ 1.95930515 0.96605585 -1.98594342] [ 0.62756486 -1.94185851 -2.85088209] [ 0.23214961 0.85017672 -4.61139476] [ 0.25181591 -0.1240994 2.31475992] [-0.25181591 0.1240994 -2.3147599…
156	B4Ca2O5	1	DLNeutral	4.59193	(1.0, 0.16470588235294117, 0.0, 1.0)	140.042	Short	S 5 THF - 1	['B', 'B', 'B', 'B', 'O', 'O', 'O', 'O', 'O', 'Ca', 'Ca']	[[ 0.78715732 0.98623043 4.57817 ] [ 2.23464268 -1.51434565 1.71848 ] [-0.94983901 0.1736 0.33758 ] [ 0.26655451 2.09091522 -3.1579 ] [ 1.15112986 2.30294239 1.58277 ] [-2.82687197 0.33910545 -2.57126 ] [-1.25195916 -2.36672392 -2.91024 ] [-0.80389395 -1.77003043 3.21251 ] [ 1.58513352 -0.88576957 -2.28744 ] [-0.60384268 -0.13365435 -2.2111 ] [ 0.60384268 0.13365435 2.2111 ]]	[[-1.01669966 -0.10781265 0.03145782] [ 1.69604228 1.42471362 2.30947522] [ 1.0824672 -2.18711137 -2.90862833] [-0.71432472 -0.90786761 4.60623754] [-1.92215937 -0.23973845 -3.31140521] [-1.63038848 1.90025354 2.79827511] [ 2.2618679 0.72840699 -1.69793835] [ 0.46115136 -2.32383407 1.87641657] [-0.14736106 2.35780643 -3.17132689] [-0.11033148 -0.10980511 2.29068166] [ 0.11033148 0.10980511 -2.290…
157	B4Ca2O5	1	DLNeutral	4.62205	(1.0, 0.16470588235294117, 0.0, 1.0)	74.0718	Short	S 5 THF - 1	['B', 'B', 'B', 'B', 'O', 'O', 'O', 'O', 'O', 'Ca', 'Ca']	[[ 0.91910092 -2.2565 -2.321592 ] [ 2.46558993 3.59152718 1.582565 ] [-0.4858826 2.76713043 -1.632345 ] [-0.14040275 -0.22315761 1.012985 ] [-1.78193571 -4.10381196 -0.941065 ] [-2.60890092 -1.00103914 -1.218245 ] [ 0.75911556 -3.37483914 1.387635 ] [-0.98491373 3.18130977 2.048965 ] [ 2.52299359 1.14089674 -0.572575 ] [ 0.61611007 2.17847282 0.464225 ] [-0.61611007 -2.17847282 -0.464225 ]]	[[-0.94985586 0.43832565 -0.03599053] [ 2.34808732 0.24607625 2.23239229] [ 1.3016786 -1.89210652 -2.46005974] [-1.26970583 -1.3639095 4.24385569] [-2.35600544 -0.65455661 -2.81284919] [-0.79682974 1.9736463 3.28006511] [ 1.63148385 1.92491122 -1.71042143] [ 0.08075054 -2.41694723 1.46520634] [ 0.34879266 0.87373441 -4.47404768] [-0.05631866 -0.16643717 2.30433661] [ 0.05631866 0.16643717 -2.3043…
158	B4Ca2O5	1	DLNeutral	4.54892	(1.0, 0.16470588235294117, 0.0, 1.0)	82.0578	Short	S 5 THF - 1	['B', 'B', 'B', 'B', 'O', 'O', 'O', 'O', 'O', 'Ca', 'Ca']	[[ 0.06220092 0.2648 -1.230055 ] [ 2.28948993 -0.46617282 2.619635 ] [-3.6664826 -0.49456957 -1.170305 ] [ 3.80620725 -2.71585761 -0.808665 ] [-2.1705412 -0.00469455 2.031175 ] [-0.7405119 2.99359349 0.139535 ] [ 0.68451923 -2.87811847 0.040185 ] [ 3.59809359 0.66544133 -0.356815 ] [-3.6665174 2.62738698 -0.214595 ] [ 2.02951007 -1.02582718 0.044085 ] [-2.02951007 1.02582718 -0.044085 ]]	[[-3.01346159 0.95134196 1.52825603] [ 1.22527992 0.05085986 0.28831526] [ 1.6315487 -2.11791466 -2.81243558] [-0.61695158 -1.05562592 4.584982 ] [-1.54360085 -0.5244841 -2.48579079] [-0.12576313 1.98061238 3.09479641] [ 0.78070416 2.41995982 -1.75035006] [-0.9111481 -2.30752634 1.6121038 ] [ 1.54001151 0.85547217 -4.15801576] [-0.66965396 -0.10095036 2.17130113] [ 0.66965396 0.10095036 -2.171301…
159	B4Ca2O5	1	DLNeutral	4.64783	(1.0, 0.16470588235294117, 0.0, 1.0)	143.596	Short	S 5 THF - 1	['B', 'B', 'B', 'B', 'O', 'O', 'O', 'O', 'O', 'Ca', 'Ca']	[[-1.28519725 1.32865761 -4.339205 ] [-0.77951007 -2.23165761 3.962645 ] [ 0.57251556 2.16897282 2.111585 ] [ 0.44891725 -0.79897282 -0.184865 ] [-1.19453021 -1.58219023 -3.065385 ] [ 1.56745697 1.7501087 -2.705415 ] [ 2.35349176 -0.77316306 3.076735 ] [-2.23952106 0.12565761 1.956955 ] [-1.32253571 2.08557608 -1.151365 ] [-0.1504881 0.32363043 -2.296345 ] [ 0.1504881 -0.32363043 2.296345 ]]	[[-0.57831682 0.73199578 -0.06157247] [ 2.11783443 -0.69757813 2.12583406] [ 1.01469917 -0.7235179 -4.54891971] [-2.56718961 -0.75499717 3.75898973] [ 1.54187944 -1.70189494 -1.46646891] [-0.05272857 1.76575152 3.5330361 ] [ 2.329612 1.37727757 -2.34842214] [-0.77527271 -2.49775779 1.42164536] [-1.739265 0.12464792 -3.20721588] [-0.36935613 -0.2342333 2.28238789] [ 0.36935613 0.2342333 -2.2823878…
160	B4Ca2O5	1	DLNeutral	4.51889	(1.0, 0.16470588235294117, 0.0, 1.0)	116.04	Short	S 5 THF - 1	['B', 'B', 'B', 'B', 'O', 'O', 'O', 'O', 'O', 'Ca', 'Ca']	[[-1.54560275 -1.70263043 4.00927 ] [-2.13260458 0.36297282 -3.06958 ] [ 1.24741007 -3.09665761 0.44957 ] [ 0.09340275 0.94931522 0.66186 ] [-2.03565768 -1.57431522 0.5972 ] [ 0.85635331 -0.66602718 -2.56927 ] [ 2.18741007 2.09268478 -1.77297 ] [-0.77969064 3.43491847 -1.48692 ] [ 1.63943204 -0.98724458 3.31784 ] [ 0.06840641 1.37334239 -1.79286 ] [-0.06840641 -1.37334239 1.79286 ]]	[[-1.1416615 0.1971725 -0.07559196] [ 2.26007804 1.1308235 2.22726713] [ 1.41054913 -2.37461641 -2.54433115] [-1.28269491 -1.26703274 4.25574976] [-1.84193604 -0.74047383 -3.26748889] [-1.12103792 1.87559524 3.14576986] [ 2.18368112 0.59347542 -1.63015496] [ 0.67455812 -2.04894035 1.52506826] [-0.34121166 2.12144718 -2.77318436] [-0.03735695 0.02339366 2.25901592] [ 0.03735695 -0.02339366 -2.2590…
161	B4Ca2O5	1	BulkNeutral	4.52204	(1.0, 0.16470588235294117, 0.0, 1.0)	121.303	Short	S 5 THF - 1	['B', 'B', 'B', 'B', 'O', 'O', 'O', 'O', 'O', 'Ca', 'Ca']	[[-2.5827 -0.55044598 0.44092051] [ 0.9521 -0.48005402 -0.03820351] [ 0.22192299 3.91081701 -0.57987949] [ 0.68472299 2.07594598 3.22300649] [ 3.19467701 2.10093103 0.40088649] [-0.1134 -3.41717701 1.09069752] [-2.27050804 -3.84685402 -1.2267565 ] [ 0.53410804 -3.13596897 -2.41624156] [-1.70077701 -0.9084 -2.7081565 ] [ 0.8879 1.90764598 0.82747949] [-0.8879 -1.90764598 -0.82747949]]	[[-0.46072457 0.95910303 -0.07912033] [ 2.54219732 0.96350305 2.78837995] [ 1.56874368 -1.66687059 -1.38864202] [-0.65610763 -1.74086889 3.49555404] [-2.36485016 0.8028771 -3.1177986 ] [-1.11098141 1.83340393 3.19138414] [ 1.05739638 1.8226523 -2.90506986] [-1.63440755 -2.07726661 -2.01633827] [-0.02669961 -0.67055598 -4.58345568] [ 0.31643534 0.22935312 2.22698624] [-0.31643534 -0.22935312 -2.22…
162	B4Ca2O5	1	BulkNeutral	4.31083	(1.0, 0.16470588235294117, 0.0, 1.0)	72.5444	Short	S 5 THF - 1	['B', 'B', 'B', 'B', 'O', 'O', 'O', 'O', 'O', 'Ca', 'Ca']	[[-0.7804 1.18180402 1.32690701] [ 0.7036 -0.86550402 -0.98369701] [ 0.45952299 2.49295701 -3.04859299] [ 2.48792299 3.58889598 0.50028299] [ 4.04007701 1.08508103 -1.07747701] [ 0.5822 -2.72922701 2.03968402] [-2.26880804 -1.57810402 2.74613 ] [-1.51419196 -3.96091897 -0.10795506] [-3.28037701 -0.96755 -0.30197 ] [ 1.1193 1.66389598 -0.79020701] [-1.1193 -1.66389598 0.79020701]]	[[-0.95867315 1.11911701 0.20083051] [ 2.62674553 -0.03340616 3.52410416] [ 1.3530588 -1.37948097 -0.18064128] [-1.51637353 -0.89583615 3.55218301] [ 1.02749265 -1.09441385 -3.59522592] [ 0.7925007 2.74547671 3.23958023] [ 0.8891422 1.93426325 -2.72323331] [-1.69316939 -2.1218767 -2.10214864] [-2.11872415 1.02454877 -3.52911015] [ 0.32426888 0.00686166 2.13087119] [-0.32426888 -0.00686166 -2.1308…
163	B4Ca2O5	1	BulkNeutral	4.35747	(1.0, 0.16470588235294117, 0.0, 1.0)	87.0436	Short	S 5 THF - 1	['B', 'B', 'B', 'B', 'O', 'O', 'O', 'O', 'O', 'Ca', 'Ca']	[[-1.13035 0.95120402 1.04531701] [ 1.27815 -1.37350402 -0.46865701] [ 0.59307299 2.60913201 -2.49458299] [ 2.35967299 2.57209598 1.62458699] [ 3.53382701 1.14068103 -1.69832701] [-1.33885 -2.01782701 2.80399402] [-3.93265804 -1.25120402 0.76354 ] [-1.57404196 -3.81651897 -0.00604506] [-2.02182701 -1.27735 -1.85786 ] [ 1.52115 1.50929598 -0.39371701] [-1.52115 -1.50929598 0.39371701]]	[[-0.8520004 1.73459521 0.07137848] [ 2.75528424 0.50782372 2.64074631] [ 1.22043187 -1.24958536 -0.4735508 ] [-1.15288979 -1.64702588 3.0562069 ] [-0.20951489 -2.06619664 -3.64708638] [-0.72525808 1.65260265 3.66282765] [ 1.59776393 0.77226592 -3.25227358] [-2.40974515 -1.09960725 -1.46800663] [-1.70758798 1.17204356 -3.57126292] [ 0.40611402 0.14373205 2.13571938] [-0.40611402 -0.14373205 -2.13…
164	B4Ca2O5	1	BulkNeutral	4.64668	(1.0, 0.16470588235294117, 0.0, 1.0)	133.71	Short	S 5 THF - 1	['B', 'B', 'B', 'B', 'O', 'O', 'O', 'O', 'O', 'Ca', 'Ca']	[[ 1.13407 0.38435402 -0.77047299] [ 2.00989 -3.63445402 1.11679499] [ 0.65792299 -0.47752299 3.24822701] [-4.07337701 1.69924598 -1.63821701] [-2.37160804 -0.23305402 0.53255 ] [ 3.69339196 -0.62197701 1.21398899] [-1.02186 2.83137701 -2.97218103] [-0.83663103 2.77953103 0.35994196] [-1.20984598 -0.7131 -2.66595804] [-1.58 1.17154598 -1.23652701] [ 1.58 -1.17154598 1.23652701]]	[[-0.8750481 1.11732704 -0.11550979] [ 1.98246531 0.09503009 2.69678886] [ 1.27138351 -1.85222945 -4.1371998 ] [-1.75762967 -0.96346746 3.80507731] [-1.88826443 -1.31486675 -1.94554724] [-0.91171942 2.3002399 3.06258598] [ 1.98305713 1.22947751 -1.76385144] [ 1.28205003 -1.93012851 -0.77032465] [-0.46867072 1.20281872 -4.02843997] [-0.28287972 0.36190796 2.27748122] [ 0.28287972 -0.36190796 -2.27…
165	B4Ca2O5	1	BulkNeutral	4.65261	(1.0, 0.16470588235294117, 0.0, 1.0)	143.542	Short	S 5 THF - 1	['B', 'B', 'B', 'B', 'O', 'O', 'O', 'O', 'O', 'Ca', 'Ca']	[[ 0.8915 1.63126954 1.11429253] [-3.6155 0.33683046 1.78440747] [-0.76837701 -2.74871149 3.13029253] [ 0.10672299 -1.07111552 -0.80589253] [-3.06500804 -2.90603046 0.46467644] [ 2.87065402 3.06044655 -1.81732356] [ 3.66296897 0.27117758 -1.02332356] [-0.53311609 2.40025345 -2.24688448] [ 1.76296207 0.62179138 -3.93298448] [ 1.4825 1.14758448 -1.37729253] [-1.4825 -1.14758448 1.37729253]]	[[-0.32206761 1.30293925 -0.08223609] [ 2.45422298 1.07432082 3.28133719] [ 1.06028474 -1.74152521 -0.73508272] [-0.96835955 -1.69234676 3.54508777] [-0.2193255 -1.48359861 -4.31977824] [-0.95554601 1.84815697 3.70492364] [ 1.44780772 0.851886 -3.42289542] [-2.52387495 -1.35808665 -1.6969311 ] [-2.004466 1.3415574 -3.62565394] [ 0.35568276 0.20254553 2.29001227] [-0.35568276 -0.20254553 -2.290012…
166	B4Ca2O5	1	BulkNeutral	4.56919	(1.0, 0.16470588235294117, 0.0, 1.0)	87.5423	Short	S 5 THF - 1	['B', 'B', 'B', 'B', 'O', 'O', 'O', 'O', 'O', 'Ca', 'Ca']	[[-1.20978851 -0.28538046 -0.05329598] [ 1.90031149 2.91778046 0.67771897] [ 1.88831149 -2.57995149 1.80968103] [ 0.14881149 -3.24406552 -2.61430402] [-1.41101149 4.23255057 0.15591207] [ 2.08751839 -0.68202644 -1.33170402] [-1.39989655 -3.61444943 0.50969598] [-0.46905862 2.38347242 -1.90890402] [-1.43990459 1.79208851 2.43100402] [-0.41468851 2.21293448 0.38771897] [ 0.41468851 -2.21293448 -0.3…	[[-0.69295037 1.02521392 0.12894534] [ 2.52563079 -0.23139195 2.65790562] [ 1.60301626 -1.66814701 -2.68915488] [-2.14657972 -1.0184331 3.42573802] [-1.8520994 -0.97686318 -2.27163761] [-0.33547861 1.98316381 3.35235147] [ 1.29440896 2.21849535 -2.14417136] [-0.01357138 -2.34513984 1.0471216 ] [-0.60083524 0.62347562 -4.37950015] [-0.11729601 -0.21812548 2.27113067] [ 0.11729601 0.21812548 -2.271…
167	B4Ca2O5	1	BulkNeutral	4.68247	(1.0, 0.16470588235294117, 0.0, 1.0)	90.3777	Short	S 5 THF - 1	['B', 'B', 'B', 'B', 'O', 'O', 'O', 'O', 'O', 'Ca', 'Ca']	[[-3.57834101 -0.93258046 -0.91324598] [ 2.11529299 4.09838046 -0.63063103] [ 0.36516 -0.51865149 -0.72616897] [ 1.47736 1.38553448 2.29674598] [ 3.57852299 1.01257356 -0.42101494] [-0.78480207 2.51261149 -0.54386092] [-2.88574 -3.63961954 0.9602 ] [-0.43387103 -3.80919655 -0.86143793] [-0.87187793 -1.57168046 2.30940804] [-1.37713701 -1.88896552 0.12916897] [ 1.37713701 1.88896552 -0.12916897]]	[[-0.93293524 0.14628269 -0.19466837] [ 1.77003491 1.40899553 2.06374622] [ 0.43114445 -2.32087484 -2.98929814] [-0.16332451 -1.16973714 4.50265727] [-1.72654439 1.34441721 -3.26372251] [-1.54656241 1.58486938 3.01740275] [ 1.85452343 1.48173906 -1.71140537] [ 0.63719019 -2.16896022 1.45413745] [ 0.90869342 0.5834931 -4.61845449] [-0.10571342 -0.19058483 2.33106924] [ 0.10571342 0.19058483 -2.331…
168	B4Ca2O5	1	BulkNeutral	4.49984	(1.0, 0.16470588235294117, 0.0, 1.0)	75.2994	Short	S 5 THF - 1	['B', 'B', 'B', 'B', 'O', 'O', 'O', 'O', 'O', 'Ca', 'Ca']	[[-1.16444201e+00 -3.33734546e+00 -1.93294598e+00] [-3.25832701e+00 -1.21488454e+00 1.00376897e+00] [ 4.06500000e-03 4.48932351e+00 -1.96368967e-01] [ 1.00126500e+00 -6.74130517e-01 2.08345978e-01] [ 2.32750293e+00 2.21764649e+00 2.04893908e+00] [ 1.20545696e+00 1.62744649e+00 -2.35183103e+00] [ 3.51358109e+00 2.52007753e+00 -7.62293100e-01] [-5.27562011e-01 -3.62730753e+00 1.80743793e+00] [-1.31…	[[-0.63846234 1.04503852 -0.02553295] [ 1.76251234 -0.98786236 3.00297681] [ 1.91710643 -1.84839941 -3.61949243] [-2.41319628 -0.74583804 3.13851707] [-1.58568297 -1.3881773 -2.27846244] [-0.06736694 2.2371623 3.41951458] [ 1.42279826 2.00603228 -2.91287776] [ 1.3597913 -1.33838968 -0.35104239] [-1.10539844 0.81154193 -4.17092647] [-0.27944584 0.05313007 2.23186446] [ 0.27944584 -0.05313007 -2.23…
169	B4Ca2O5	1	BulkNeutral	4.53499	(1.0, 0.16470588235294117, 0.0, 1.0)	97.6339	Short	S 5 THF - 1	['B', 'B', 'B', 'B', 'O', 'O', 'O', 'O', 'O', 'Ca', 'Ca']	[[ 2.77377299 -2.25158046 -2.49604598] [ 0.14097299 0.58798046 -0.89293103] [ 0.54105 1.65033851 3.36043103] [-0.40775 -3.07526552 0.61014598] [-2.76013506 3.09440345 0.84816207] [ 2.59728793 -0.53664253 0.75666092] [-2.67963391 0.23664253 1.73625402] [-0.36547989 -2.79955747 -3.05599196] [ 0.24344196 3.80998046 0.55973908] [ 0.90087299 -1.74116552 -1.13943103] [-0.90087299 1.74116552 1.13943103]]	[[-1.06428087 0.1733119 -0.01376424] [ 2.33155618 0.57266204 2.05710965] [ 1.51207113 -2.20176998 -2.67856283] [-1.43532578 -1.02000121 3.98661688] [-1.79672349 -1.05146474 -3.24880433] [-0.67395819 2.09176248 3.53277434] [ 1.96387538 1.58084858 -1.97360758] [ 0.158751 -2.54883323 1.04147628] [-0.32192841 1.5959608 -3.906703 ] [-0.14769264 -0.03106847 2.2624664 ] [ 0.14769264 0.03106847 -2.262466…
170	B4Ca2O5	1	BulkNeutral	4.67898	(1.0, 0.16470588235294117, 0.0, 1.0)	86.1317	Short	S 5 THF - 1	['B', 'B', 'B', 'B', 'O', 'O', 'O', 'O', 'O', 'Ca', 'Ca']	[[ 1.93902799 0.76541954 2.40455402] [ 0.31402799 -0.46771954 -0.97513103] [-3.122595 1.92504851 -0.87216897] [ 4.390705 0.73403448 -0.86815402] [ 2.79345098 -1.92352644 0.30277701] [-2.46906397 0.19328046 2.19494598] [ 1.86007397 2.53147356 -1.40604598] [-1.87908006 -2.72902758 0.53763793] [-3.99792603 -1.40564138 -1.2028 ] [ 2.30492799 0.39683448 0.05516897] [-2.30492799 -0.39683448 -0.05516897…	[[-1.09213916 -0.23724666 0.13857038] [ 1.95774383 1.12360656 2.24328421] [ 1.09258259 -2.30695164 -2.77512656] [-1.0126806 -0.72372819 4.36136262] [-1.05794383 -0.05048712 -4.27599977] [-1.46701458 1.91278855 2.40501652] [ 2.24928064 1.03374765 -2.19625236] [ 0.14860024 -2.66684903 2.17049143] [-0.93137465 2.26155271 -2.29902339] [-0.13373614 -0.06242834 2.3348301 ] [ 0.13373614 0.06242834 -2.33…
171	B4Ca2O5	1	BulkNeutral	4.47436	(1.0, 0.16470588235294117, 0.0, 1.0)	136.031	Short	S 5 THF - 1	['B', 'B', 'B', 'B', 'O', 'O', 'O', 'O', 'O', 'Ca', 'Ca']	[[-4.18047701 0.51827304 1.51937701] [ 2.37692299 -0.45484304 2.24214598] [ 2.3404 2.636065 -0.37319196] [ 0.1041 -0.66367201 -1.17573103] [ 3.75381494 -0.142235 -1.80876897] [-1.39976207 -1.71265109 1.88442184] [-1.24276207 2.06907994 0.51309196] [-3.84768391 -1.98165109 -0.75853908] [-3.06107701 1.107165 -1.75984483] [-2.22457701 -0.19684201 0.13219196] [ 2.22457701 0.19684201 -0.13219196]]	[[-0.95317586 0.94858954 -0.15897952] [ 2.37713705 0.5603826 2.21789415] [ 1.15735404 -2.16892808 -3.74296461] [-0.96164342 -1.58481564 3.02145402] [-2.11265285 -1.49538395 -2.6445388 ] [-1.55293927 1.76958268 3.44092421] [ 2.21179994 0.63404336 -1.77467837] [-0.10311967 -2.41037389 -0.51795443] [-0.36303225 0.8186223 -4.30175071] [-0.08916493 0.54403892 2.16818718] [ 0.08916493 -0.54403892 -2.16…
172	B4Ca2O5	1	BulkNeutral	4.6833	(1.0, 0.16470588235294117, 0.0, 1.0)	41.3838	Short	S 5 THF - 1	['B', 'B', 'B', 'B', 'O', 'O', 'O', 'O', 'O', 'Ca', 'Ca']	[[ 1.09377299 -1.97631696 3.57157701] [-0.89242701 -1.08053304 -3.12985402] [ 1.77775 2.189075 -3.75429196] [ 0.43065 0.75633799 0.57476897] [-0.80783506 2.638175 -1.69586897] [-1.29541207 0.35948994 4.42229196] [-1.53133391 -2.68424109 1.02536092] [-2.81532701 0.292875 1.76705517] [ 2.92231897 -0.34170087 -1.35812701] [-0.63492701 -0.64625201 2.15929196] [ 0.63492701 0.64625201 -2.15929196]]	[[-0.91574172 -0.45381946 -0.20816083] [ 2.00188721 1.49466294 2.34912625] [ 0.77341727 -2.21653368 -3.51384897] [-1.09257595 -0.45976148 4.54335225] [-1.56367474 0.17794543 -4.34594619] [-1.97207084 1.56121579 2.04011721] [ 2.35099024 0.84241214 -2.08918297] [ 0.55168661 -2.50509001 1.9802481 ] [-0.63137759 2.29304002 -2.34043921] [-0.02076694 0.02313352 2.34144171] [ 0.02076694 -0.02313352 -2.3…
173	B4Ca2O5	1	BulkNeutral	4.66213	(1.0, 0.16470588235294117, 0.0, 1.0)	139.512	Short	S 5 THF - 1	['B', 'B', 'B', 'B', 'O', 'O', 'O', 'O', 'O', 'Ca', 'Ca']	[[ 1.14217799 1.27651304 -3.38252299] [-0.83222201 -0.71430304 0.22544598] [ 1.323955 2.578805 2.24490804] [ 0.454155 -1.38451701 4.10836897] [-2.49011397 0.43829696 -2.71432413] [ 2.819455 0.016605 1.01371494] [-0.91845304 -2.15971684 -3.67686207] [-1.99949212 1.17521799 2.45763908] [ 1.39428603 -2.07614212 -2.03643908] [-0.27802201 -0.33598201 -2.28990804] [ 0.27802201 0.33598201 2.28990804]]	[[-0.77718522 0.80578076 0.01867349] [ 1.95275845 -1.20812844 2.85829745] [ 2.15007077 -1.11627434 -2.91661536] [-2.38647645 -0.47785028 3.61638341] [-1.42602833 -1.48728423 -2.48111116] [ 0.42592518 2.06044774 2.64428417] [ 1.03978359 2.48582444 -2.54948117] [-0.14778879 -2.80949795 1.03058234] [-1.16237196 0.80887925 -4.12575487] [-0.2602791 -0.24871578 2.30309667] [ 0.2602791 0.24871578 -2.303…
174	B4Ca2O5	1	BulkNeutral	4.65555	(1.0, 0.16470588235294117, 0.0, 1.0)	49.4194	Short	S 5 THF - 1	['B', 'B', 'B', 'B', 'O', 'O', 'O', 'O', 'O', 'Ca', 'Ca']	[[ 3.21459299 -3.74564196 -0.17052299] [-0.20980701 -0.44265804 1.10224598] [-0.48233 3.17295 -1.79089196] [-0.60553 -2.08692701 -2.26433103] [ 1.09585506 2.78241897 1.2489931 ] [ 0.00940103 -3.84055 0.89210804] [-1.55606908 3.46251897 2.09607701] [-3.16541391 1.00579598 -0.08608506] [ 2.10331483 0.01378103 -0.92931494] [ 1.01589299 -2.04912701 -0.43310804] [-1.01589299 2.04912701 0.43310804]]	[[-0.77831953 0.91556314 0.10427929] [ 2.20268613 0.03965583 2.23511235] [ 1.73496154 -1.79769025 -2.69550851] [-1.70856162 -1.09624081 4.5023986 ] [-1.65769351 -1.21661088 -2.50492466] [-0.72674735 1.92800789 3.36160576] [ 1.89495221 1.96236766 -1.89661559] [-0.45472176 -2.09013732 0.84398078] [-0.82056098 0.98036779 -4.14360786] [-0.2285943 -0.22047514 2.30600911] [ 0.2285943 0.22047514 -2.3060…
175	B4Ca2O5	1	BulkNeutral	4.5847	(1.0, 0.16470588235294117, 0.0, 1.0)	129.271	Short	S 5 THF - 1	['B', 'B', 'B', 'B', 'O', 'O', 'O', 'O', 'O', 'Ca', 'Ca']	[[ 1.32853799 0.45340304 3.58557701] [-1.53686201 3.10188696 2.28444598] [-0.709485 -2.492705 -3.81959196] [-1.010685 -0.00623201 -0.25253103] [-0.29131603 0.85617087 -3.42113103] [-1.88585397 -1.081305 2.80440804] [ 1.28703109 -3.31295902 -0.70078506] [ 2.56270201 -0.38194408 -3.45627701] [ 2.22575983 0.00482603 -0.36301494] [-0.61036201 0.89642799 2.01959196] [ 0.61036201 -0.89642799 -2.0195919…	[[ 8.95301303e-01 -5.13705039e-01 -1.40846158e-01] [ 1.93027885e+00 5.04126351e-01 3.63623722e+00] [ 7.04072246e-01 -8.47725513e-01 -4.48239597e+00] [-2.10567394e+00 -1.70550222e-01 3.21931668e+00] [-2.38953518e+00 -1.37232767e+00 -2.35161318e+00] [-1.65264289e+00 1.45445739e+00 -4.89014472e-01] [ 1.85161195e+00 1.67079063e+00 -2.51038303e+00] [ 9.44797657e-06 -2.90387080e+00 2.03909405e+00] [-1.…
176	B4Ca2O5	2	IDLNeutral	4.48666	(1.0, 0.3333333333333333, 0.0, 1.0)	108.287	Short	S 5 THF - 2	['B', 'B', 'B', 'B', 'O', 'O', 'O', 'O', 'O', 'Ca', 'Ca']	[[-0.094 -0.9796712 0.363345 ] [ 1.96600183 1.9783288 0.186075 ] [-4.27599817 -0.3016712 1.113795 ] [ 3.289 -2.5173288 -0.994315 ] [ 3.62099817 -0.46598641 1.691395 ] [ 2.03102197 0.12395924 -2.690535 ] [-1.88701099 1.55858967 2.623185 ] [-2.35099817 2.75124728 0.264045 ] [-2.56559451 0.81869837 -1.992385 ] [-2.155 0.5383288 0.314185 ] [ 2.155 -0.5383288 -0.314185 ]]	[[-2.09218806 1.7801009 0.51726384] [ 0.9009725 -0.23598533 0.48287755] [ 2.84638024 -0.62696038 -3.33477816] [-0.47608387 -1.02222185 4.10749732] [-0.53811281 -1.99908378 -2.63367402] [-0.36178222 2.27406361 3.29959641] [ 1.42749986 2.28767912 -2.3664066 ] [-2.63350499 -1.44231879 1.53745332] [-0.54881455 0.85581942 -3.48319529] [-0.83564411 0.16370301 2.07543619] [ 0.83564411 -0.16370301 -2.075…
177	B4Ca2O5	2	IDLNeutral	4.61131	(1.0, 0.3333333333333333, 0.0, 1.0)	100.997	Short	S 5 THF - 2	['B', 'B', 'B', 'B', 'O', 'O', 'O', 'O', 'O', 'Ca', 'Ca']	[[-0.73 0.5598288 -0.043475 ] [ 0.52000183 -3.4371712 0.999425 ] [ 1.29900183 4.3968288 -0.351115 ] [-3.452 -2.9448288 -0.068565 ] [-2.11101099 -1.1111712 2.791355 ] [ 3.172 1.0068288 0.239035 ] [-0.91697803 -2.26049076 -2.243485 ] [ 1.24598901 1.96508967 1.980545 ] [ 1.53600549 1.55119837 -2.584675 ] [ 1.214 1.9428288 -0.260145 ] [-1.214 -1.9428288 0.260145 ]]	[[-3.14856034 1.13251034 1.37382173] [ 0.64021447 -0.60867903 0.26044893] [ 2.78094797 -1.08288548 -3.49806781] [-0.83297006 -0.41197761 4.44178536] [-0.39300833 -1.66756078 -2.5301008 ] [ 0.26347206 2.16426078 2.49608692] [ 2.27360225 1.94823308 -1.57518088] [-1.93030581 -2.60001625 1.73105938] [-0.49700773 1.03156078 -3.13389401] [-1.09359916 0.06731347 2.02868553] [ 1.09359916 -0.06731347 -2.0…
178	B4Ca2O5	2	IDLNeutral	4.61212	(1.0, 0.3333333333333333, 0.0, 1.0)	81.4453	Short	S 5 THF - 2	['B', 'B', 'B', 'B', 'O', 'O', 'O', 'O', 'O', 'Ca', 'Ca']	[[-0.289 1.1098288 -0.006295 ] [-4.84599817 -0.4201712 -0.381575 ] [ 4.31300183 1.8168288 0.475195 ] [-0.727 -2.4278288 -0.320635 ] [-2.74899634 -0.75645924 2.099355 ] [ 3.45201648 -1.62443206 0.203415 ] [-2.19491901 -0.3831712 -2.461405 ] [ 2.27200549 0.55219837 -2.275205 ] [ 1.92230916 0.33025272 2.493875 ] [ 2.252 0.4648288 0.174225 ] [-2.252 -0.4648288 -0.174225 ]]	[[-2.18979141 1.23951626 0.44056953] [ 0.9157673 -0.5384345 0.43213325] [ 2.43439457 -0.49041047 -3.99523249] [-1.36282822 -0.30533415 4.67496651] [-0.25775417 -2.01027401 -2.43230612] [ 0.13347971 1.95875099 2.67740209] [ 1.94103558 2.14141349 -1.51334694] [-2.16357467 -1.97734531 1.98634162] [-0.70297509 1.1349183 -3.57971527] [-0.8729731 -0.02448198 2.13430147] [ 0.8729731 0.02448198 -2.134301…
179	B4Ca2O5	2	IDLNeutral	4.4781	(1.0, 0.3333333333333333, 0.0, 1.0)	92.0696	Short	S 5 THF - 2	['B', 'B', 'B', 'B', 'O', 'O', 'O', 'O', 'O', 'Ca', 'Ca']	[[-0.0325 1.2798288 -0.43001 ] [-3.35249817 -2.1841712 0.63713 ] [ 4.46950183 -1.4681712 -0.00856 ] [ 0.6535 -2.0218288 -0.02779 ] [-1.82949634 0.63954076 2.53273 ] [-3.64509268 1.84268967 0.10874 ] [-2.42251901 -0.2411712 -2.22231 ] [ 2.85780549 0.71819837 -2.2952 ] [ 2.51330916 0.89325272 2.13557 ] [ 2.2375 -0.0281712 -0.0784 ] [-2.2375 0.0281712 0.0784 ]]	[[-0.96982118 0.9106211 -0.23268583] [ 1.60487856 -0.86325543 1.09306043] [ 2.70595535 -1.08774884 -2.81254165] [-0.03012589 -1.08108308 4.57847118] [-0.92449534 -1.83893321 -2.43606722] [-0.66889579 2.05693146 3.04506413] [ 1.72908323 2.18999316 -1.75488598] [-2.30246405 -1.85814914 1.70915875] [-0.58303063 1.04968268 -3.9054157 ] [-0.61434836 -0.1886568 2.14483825] [ 0.61434836 0.1886568 -2.144…
180	B4Ca2O5	2	IDLNeutral	4.53032	(1.0, 0.3333333333333333, 0.0, 1.0)	92.8429	Short	S 5 THF - 2	['B', 'B', 'B', 'B', 'O', 'O', 'O', 'O', 'O', 'Ca', 'Ca']	[[-0.9325 -4.1611712 -0.35169 ] [ 1.28350183 0.4038288 0.05371 ] [-2.45649817 0.4988288 0.08951 ] [-0.9655 4.5981712 0.37485 ] [ 0.25911465 -1.9827201 -2.31879 ] [-0.06251282 2.5491712 2.26514 ] [ 2.84050366 -3.04177445 -0.43111 ] [-0.33249268 2.5321712 -2.16909 ] [ 0.45950549 -2.21780163 2.18809 ] [ 0.6745 -2.1621712 -0.03175 ] [-0.6745 2.1621712 0.03175 ]]	[[-1.11316087 0.74899808 -0.11495292] [ 1.64162926 -1.27954789 1.39965568] [ 2.42813419 -0.78513695 -3.43457598] [-1.20577502 -0.24217559 4.55009216] [-0.41403123 -1.78326412 -2.45431328] [-0.01776018 1.84370376 2.86940445] [ 1.74015909 2.09138747 -1.58602397] [-1.96934609 -2.00726767 1.82207197] [-0.92872167 1.21883541 -3.89340789] [-0.47343257 -0.35587293 2.18635739] [ 0.47343257 0.35587293 -2.…
181	B4Ca2O5	2	IDLNeutral	4.29858	(1.0, 0.3333333333333333, 0.0, 1.0)	38.5941	Short	S 5 THF - 2	['B', 'B', 'B', 'B', 'O', 'O', 'O', 'O', 'O', 'Ca', 'Ca']	[[-0.6975 -0.1596712 1.2752 ] [ 2.34350183 -2.5406712 -1.51576 ] [ 1.13250183 0.9563288 -1.72057 ] [-1.6205 4.1096712 -1.33897 ] [-1.02947803 -3.19653532 -0.58951 ] [-2.96388352 1.26787771 -0.68873 ] [ 0.50771282 3.08464402 1.14789 ] [ 0.58749817 -3.56046794 2.11866 ] [ 2.16650732 -1.1333288 1.97971 ] [-0.7835 1.9693288 -0.35682 ] [ 0.7835 -1.9693288 0.35682 ]]	[[-1.18711963 0.79751086 -0.30472875] [ 1.80809383 -0.82050977 1.10229157] [ 2.64915041 -0.97804027 -2.50399255] [-0.69085838 -0.86233603 4.48189129] [-0.81868994 -1.7048923 -2.83694803] [ 0.10215857 1.95522665 2.69390142] [ 1.0419635 2.3611641 -1.79907087] [-2.31231864 -1.52052499 1.79099265] [-0.55136072 1.25532055 -3.95360315] [-0.46056272 -0.16547417 2.09283276] [ 0.46056272 0.16547417 -2.092…
182	B4Ca2O5	2	IDLNeutral	4.3543	(1.0, 0.3333333333333333, 0.0, 1.0)	94.2821	Short	S 5 THF - 2	['B', 'B', 'B', 'B', 'O', 'O', 'O', 'O', 'O', 'Ca', 'Ca']	[[-1.057 0.9973288 0.330905 ] [ 2.55000183 3.9863288 -0.135395 ] [-3.86399817 -2.2966712 0.020705 ] [ 2.426 -0.7043288 -0.067705 ] [ 1.42901282 1.94646468 2.288235 ] [ 0.73899817 1.97666249 -2.223755 ] [-0.88199451 -1.43304076 -2.285125 ] [-0.51900183 -3.56730163 0.014145 ] [-1.83218718 -1.6036712 2.359985 ] [ 1.475 1.6013288 -0.010375 ] [-1.475 -1.6013288 0.010375 ]]	[[-2.23693064 1.13875489 0.29243401] [ 1.29711969 -0.48243297 0.55330895] [ 2.65280044 -0.68644376 -3.56329257] [-1.18321063 -0.51884184 4.55439065] [-0.7440546 -1.7850451 -2.07685174] [ 0.41923563 1.82118864 2.75215102] [ 2.27571021 1.85444499 -1.6971674 ] [-1.20194463 -2.2972012 1.63603025] [-0.46509283 1.06276646 -3.41312467] [-0.82997695 0.00526696 2.01273374] [ 0.82997695 -0.00526696 -2.0127…
183	B4Ca2O5	2	IDLNeutral	4.33191	(1.0, 0.3333333333333333, 0.0, 1.0)	96.2293	Short	S 5 THF - 2	['B', 'B', 'B', 'B', 'O', 'O', 'O', 'O', 'O', 'Ca', 'Ca']	[[-2.3245 3.9618288 -0.3523 ] [ 1.86950183 1.6678288 0.14224 ] [-0.60149817 -4.2901712 0.09557 ] [-1.3515 -0.3378288 0.39916 ] [-0.63146704 1.94588316 -2.31214 ] [ 0.43781282 -2.15166575 -2.42053 ] [ 2.89052747 -2.5261712 -0.43033 ] [ 0.79548352 -1.84414402 2.27997 ] [-0.01749451 3.42465053 2.17193 ] [-0.5385 2.0968288 0.06852 ] [ 0.5385 -2.0968288 -0.06852 ]]	[[-1.94089497 1.51182578 0.4941981 ] [ 1.25654981 -0.54713671 0.4708856 ] [ 2.61755605 -1.02977256 -3.29612975] [-0.76107755 -0.96536067 4.43985841] [-0.60323023 -2.01750084 -2.49922282] [-0.45501495 2.29347795 3.3134178 ] [ 1.77821426 1.9421642 -1.51587489] [-1.95205159 -1.85238759 1.51306249] [-0.78548284 0.93649527 -3.66440543] [-0.68801551 0.09990147 2.05134654] [ 0.68801551 -0.09990147 -2.05…
184	B4Ca2O5	2	IDLNeutral	4.46711	(1.0, 0.3333333333333333, 0.0, 1.0)	98.7404	Short	S 5 THF - 2	['B', 'B', 'B', 'B', 'O', 'O', 'O', 'O', 'O', 'Ca', 'Ca']	[[-0.39700549 -1.29685598 -0.041385 ] [-0.93999268 2.51251359 1.225365 ] [ 4.07700732 -2.11648641 -0.073685 ] [-4.49900549 1.09348641 -0.838245 ] [ 1.93799268 -0.8948288 2.312305 ] [ 3.46800916 1.19285598 0.379625 ] [ 2.03102197 -0.39680163 -2.213495 ] [-1.44900366 1.65291033 -1.994065 ] [-3.19599084 -0.12580163 1.921515 ] [-2.13000549 0.67214402 0.008555 ] [ 2.13000549 -0.67214402 -0.008555 ]]	[[-2.23904542 1.74719376 0.79487089] [ 1.22083219 -0.33730055 0.48678395] [ 2.34971536 -0.49565392 -3.91664369] [-1.59144696 -0.62847104 4.38311971] [ 0.0451015 -2.21968371 -2.06228805] [ 0.30905246 1.80260845 3.25230576] [ 1.53341223 2.07633744 -1.80021064] [-2.16183765 -1.58938128 1.26820524] [-0.81105825 0.68295252 -3.53127008] [-0.81293398 0.1321942 2.07615924] [ 0.81293398 -0.1321942 -2.0761…
185	B4Ca2O5	2	IDLNeutral	4.10748	(1.0, 0.3333333333333333, 0.0, 1.0)	92.4676	Short	S 5 THF - 2	['B', 'B', 'B', 'B', 'O', 'O', 'O', 'O', 'O', 'Ca', 'Ca']	[[-3.09900549 3.03664402 0.41125 ] [-1.82199268 -0.97798641 0.03289 ] [ 0.54400732 -4.07998641 -0.03091 ] [ 1.28699451 1.01598641 -0.2732 ] [ 0.99699817 -1.82185053 2.43448 ] [-0.466 2.58761684 2.26576 ] [-1.26801282 2.3401201 -2.18853 ] [ 3.4800293 -1.80780708 -0.52723 ] [ 0.70102197 -1.84330163 -2.35923 ] [-1.13900549 1.70764402 0.0669 ] [ 1.13900549 -1.70764402 -0.0669 ]]	[[-1.37535012 0.91005412 -0.20841071] [ 1.76155708 -0.86742977 0.64936796] [ 2.55006092 -0.64738794 -3.16563843] [-0.43990079 -0.8050446 4.260582 ] [-0.26293948 -2.26607851 -2.24401172] [-0.03444755 2.05724221 2.76410022] [ 1.79149236 2.00870576 -1.48688102] [-2.41781412 -1.68437498 1.83402321] [-0.60485515 1.30304426 -3.68686421] [-0.54404183 -0.09362786 1.97815812] [ 0.54404183 0.09362786 -1.97…
186	B4Ca2O5	2	IDLNeutral	4.3527	(1.0, 0.3333333333333333, 0.0, 1.0)	66.9163	Short	S 5 THF - 2	['B', 'B', 'B', 'B', 'O', 'O', 'O', 'O', 'O', 'Ca', 'Ca']	[[ 4.42649451 0.47064402 -0.231265 ] [ 0.59850732 -2.44098641 0.280225 ] [-4.38449268 1.63801359 -0.926625 ] [ 0.45149451 1.28898641 0.258915 ] [-2.37950183 0.83414947 2.260785 ] [-2.65750916 -1.70004076 -0.055475 ] [-1.51751282 0.67261684 -2.220875 ] [ 2.54947986 -1.07319512 -2.192225 ] [ 2.55546887 -0.78693206 2.178995 ] [ 2.10349451 -0.55835598 0.007385 ] [-2.10349451 0.55835598 -0.007385 ]]	[[-2.19085708 1.2425594 0.22659016] [ 1.13143438 -0.39033315 0.70701239] [ 2.15093089 -0.99088884 -4.1421171 ] [-0.76130274 -0.96812496 4.28392287] [ 0.07847222 -2.08096863 -1.83056166] [-0.45051479 1.96327747 2.80005008] [ 2.22332345 1.94679063 -1.6540321 ] [-2.44873052 -1.80249359 1.79225598] [-0.87269481 1.02857183 -2.85237002] [-1.00567582 -0.01339796 1.93001081] [ 1.00567582 0.01339796 -1.93…
187	B4Ca2O5	2	IDLNeutral	4.48433	(1.0, 0.3333333333333333, 0.0, 1.0)	93.3812	Short	S 5 THF - 2	['B', 'B', 'B', 'B', 'O', 'O', 'O', 'O', 'O', 'Ca', 'Ca']	[[ 6.09945068e-02 2.06564402e+00 4.09295000e-01] [-4.09699268e+00 2.17701359e+00 7.93335000e-01] [-2.80992676e-01 -1.14998641e+00 -4.77805000e-01] [ 4.51199451e+00 6.22986412e-01 -5.04995000e-01] [-2.50995056e+00 -7.96573387e-01 1.97084500e+00] [-2.89902014e+00 2.18677708e-01 -2.25778500e+00] [ 3.05198169e+00 -2.80977990e+00 -5.98905000e-01] [ 2.22697986e+00 -1.51355980e-01 -2.39886500e+00] [ 2.2…	[[-1.15171328 0.40752617 -0.37040814] [ 1.58253449 -1.05329543 0.90789937] [ 2.3934508 -0.95678291 -3.78908778] [-0.23445464 -0.68371433 4.65098735] [-0.35980916 -1.78737232 -2.72263453] [-0.63547146 2.0994946 2.45089973] [ 1.89883724 2.0778332 -1.54504993] [-2.64496248 -1.73487404 1.88258237] [-0.58551974 1.28494006 -3.94642093] [-0.75433307 -0.2797991 2.09284613] [ 0.75433307 0.2797991 -2.09284…
188	B4Ca2O5	2	IDLNeutral	4.59337	(1.0, 0.3333333333333333, 0.0, 1.0)	92.5754	Short	S 5 THF - 2	['B', 'B', 'B', 'B', 'O', 'O', 'O', 'O', 'O', 'Ca', 'Ca']	[[ 1.03499359 -1.41435598 -0.439065 ] [-0.45999176 1.62301359 0.347975 ] [ 4.54400641 1.57035598 -0.022615 ] [-2.77600458 -3.61035598 0.247465 ] [-2.11193317 -0.7107799 -2.271855 ] [ 2.48100641 1.31041033 2.311935 ] [-2.09699359 -1.20969837 2.446485 ] [ 1.92998627 1.70336575 -2.172105 ] [-3.95997162 0.30509512 0.278435 ] [-2.06400458 -1.00669837 -0.034665 ] [ 2.06400458 1.00669837 0.034665 ]]	[[-1.5624029 0.71484332 -0.12144278] [ 1.4821436 -0.72670736 0.73453346] [ 2.63545788 -1.13254184 -3.54595846] [-0.96397978 -0.68484777 4.66006975] [-0.53419601 -1.85762947 -2.8477866 ] [-0.03821895 1.95098707 2.74527426] [ 1.72308977 2.1304638 -1.61829557] [-2.21306499 -1.9758611 2.10141089] [-0.68166975 1.25515497 -3.71643602] [-0.70440558 -0.19533157 2.17724976] [ 0.70440558 0.19533157 -2.1772…
189	B4Ca2O5	2	IDLNeutral	4.44537	(1.0, 0.3333333333333333, 0.0, 1.0)	89.4879	Short	S 5 THF - 2	['B', 'B', 'B', 'B', 'O', 'O', 'O', 'O', 'O', 'Ca', 'Ca']	[[-1.27550916 2.68031522 0.276345 ] [-0.11948901 -1.14465761 0.033185 ] [ 3.97150366 -2.03897282 -0.053475 ] [-4.75550183 -0.19402718 -0.276505 ] [-2.61052563 0.0053489 2.522385 ] [ 3.48947253 1.69790219 -0.131735 ] [ 1.98349084 -0.137 -2.416035 ] [-1.95245789 0.77297282 -2.470955 ] [ 2.50851282 -0.1591087 2.193655 ] [-2.19950183 0.29563043 0.122975 ] [ 2.19950183 -0.29563043 -0.122975 ]]	[[-2.53475345 1.37263869 0.7604392 ] [ 0.97715618 -0.50305961 0.34309873] [ 2.76183998 -0.67561264 -3.44222291] [-1.16443166 -0.69766788 4.57014854] [-0.40298257 -2.05161298 -2.32781427] [ 0.40231913 2.03766854 2.97713705] [ 1.71310327 2.06298349 -1.98480496] [-2.22192349 -1.98548562 1.27910134] [-0.63824133 0.92659032 -3.7162781 ] [-0.76625631 0.07578535 2.08505069] [ 0.76625631 -0.07578535 -2.0…
190	B4Ca2O5	2	IDLNeutral	4.28215	(1.0, 0.3333333333333333, 0.0, 1.0)	108.484	Short	S 5 THF - 2	['B', 'B', 'B', 'B', 'O', 'O', 'O', 'O', 'O', 'Ca', 'Ca']	[[-7.43509155e-01 1.97431522e+00 5.31755000e-01] [-4.52448901e+00 1.60342392e-01 -4.71405000e-01] [ 4.32650366e+00 -9.96972824e-01 2.37285000e-01] [ 3.64981689e-02 -1.23002718e+00 6.45500000e-03] [ 2.35250732e+00 5.20135880e-01 -2.28034500e+00] [-3.07148718e+00 -7.61684784e-01 2.24338500e+00] [ 2.03954395e+00 -6.13423920e-02 2.36557500e+00] [ 3.07250549e+00 2.18523369e+00 4.30145000e-01] [-1.8815…	[[-1.75882806 1.27586563 0.11036562] [ 1.08253007 -0.4608534 0.36067081] [ 2.36658181 -0.37874737 -3.74496113] [-1.79201004 -0.14379611 4.18174077] [-0.53480406 -2.03161156 -2.56736138] [ 0.49609972 1.94290437 3.32053929] [ 1.60178815 2.05923829 -1.71850512] [-1.4637367 -1.92731729 1.59170006] [-0.73432849 1.06653683 -3.56704666] [-0.67643662 0.15350787 2.02560628] [ 0.67643662 -0.15350787 -2.025…
191	B4Ca2O5	2	IDLNeutral	3.92661	(1.0, 0.3333333333333333, 0.0, 1.0)	80.8248	Short	S 5 THF - 2	['B', 'B', 'B', 'B', 'O', 'O', 'O', 'O', 'O', 'Ca', 'Ca']	[[ 0.39799084 1.46331522 -0.24418 ] [ 4.22901099 0.64834239 -0.17777 ] [-0.53099634 -1.82797282 0.01089 ] [-4.05800183 1.94797282 0.05055 ] [-1.83601465 0.38760326 2.31389 ] [-2.1990238 -0.02731522 -2.28737 ] [ 2.04099084 -1.12228804 2.28161 ] [ 2.01804211 -0.16736957 -2.39634 ] [ 2.96801648 -2.95760326 -0.43778 ] [-1.89600183 0.50363043 0.07816 ] [ 1.89600183 -0.50363043 -0.07816 ]]	[[-1.54028901 1.04148594 -0.40789354] [ 1.10259834 -1.02865189 0.29234262] [ 2.58549301 -0.77419665 -3.32450439] [-0.759617 -0.76093263 4.37132655] [-0.23706486 -2.03975344 -2.37195238] [ 0.44468763 1.83892243 2.30128013] [ 1.42163415 2.3874985 -1.70579176] [-2.30402565 -1.75434363 1.29701873] [-0.70414122 1.05888868 -4.01635781] [-0.60963011 -0.08796935 1.86418563] [ 0.60963011 0.08796935 -1.864…
192	B4Ca2O5	2	IDLNeutral	4.32001	(1.0, 0.3333333333333333, 0.0, 1.0)	103.931	Short	S 5 THF - 2	['B', 'B', 'B', 'B', 'O', 'O', 'O', 'O', 'O', 'Ca', 'Ca']	[[-1.49500916 -0.41968478 0.30771 ] [-0.38598901 -4.49765761 -0.1897 ] [-2.09899634 3.84302718 0.83362 ] [ 2.23099817 -0.41102718 -0.38245 ] [ 0.51304028 -2.00331522 -2.49047 ] [ 1.693 3.40775542 0.04374 ] [ 0.388 1.95601628 2.41675 ] [-0.56199634 2.35960326 -2.19022 ] [ 0.90901831 -2.58502718 2.04425 ] [ 0.35799817 -2.12136957 -0.19301 ] [-0.35799817 2.12136957 0.19301 ]]	[[-2.01889358 1.09972973 0.085014 ] [ 1.16004989 -0.89924869 0.5928821 ] [ 2.62510971 -0.89548525 -3.48948004] [-0.72831139 -0.71337159 4.40165436] [-0.63015536 -1.74612519 -2.52411872] [-0.18090066 2.13603358 2.42560477] [ 1.81174626 2.19035142 -1.61262741] [-2.13912035 -1.96688766 1.80087615] [-0.69486405 1.14538622 -3.56177112] [-0.80347684 -0.04373509 2.00452902] [ 0.80347684 0.04373509 -2.00…
193	B4Ca2O5	2	IDLNeutral	4.24578	(1.0, 0.3333333333333333, 0.0, 1.0)	47.0465	Short	S 5 THF - 2	['B', 'B', 'B', 'B', 'O', 'O', 'O', 'O', 'O', 'Ca', 'Ca']	[[ 0.35599084 -0.94918478 2.27398 ] [ 0.06501099 0.20284239 -1.34563 ] [-3.01499634 3.88452718 -0.23406 ] [ 2.02599817 -3.82952718 -1.5273 ] [-3.02999634 0.67321196 0.14451 ] [ 0.70593774 3.16889674 -0.49088 ] [ 3.19698352 -1.58665216 0.31939 ] [-0.5140238 2.62952718 2.33381 ] [-0.85399817 -3.15915761 0.06882 ] [ 1.06099817 -1.82586957 -0.21715 ] [-1.06099817 1.82586957 0.21715 ]]	[[-2.3273695 0.88107651 -0.07564184] [ 1.20537441 -0.44207236 0.45578078] [ 2.04372942 -0.9836554 -4.36922539] [-0.73368413 -0.54926418 4.50140075] [-0.13279937 -2.12186225 -2.26606271] [-0.74864923 2.08929395 2.81328168] [ 2.33514039 1.63264956 -1.63180655] [-2.01121903 -1.92933643 1.71667842] [-0.40764523 1.63763235 -3.12686559] [-0.74653608 0.03386115 1.98700987] [ 0.74653608 -0.03386115 -1.98…
194	B4Ca2O5	2	IDLNeutral	4.60562	(1.0, 0.3333333333333333, 0.0, 1.0)	67.4645	Short	S 5 THF - 2	['B', 'B', 'B', 'B', 'O', 'O', 'O', 'O', 'O', 'Ca', 'Ca']	[[-0.35350916 1.68631522 0.20269 ] [-4.51848901 -0.47165761 -1.18993 ] [-0.41149634 -2.65297282 -0.12472 ] [ 3.60549817 2.80497282 0.21398 ] [ 2.36056409 0.76413588 -2.32299 ] [ 3.86851831 -0.69550545 0.02446 ] [-2.69644141 -0.50828804 2.02617 ] [ 1.98051282 0.0244511 2.46998 ] [-1.42144873 -0.81258698 -2.5421 ] [ 2.14849817 0.80663043 0.19036 ] [-2.14849817 -0.80663043 -0.19036 ]]	[[-2.34517289 1.24442665 0.4179899 ] [ 1.5339432 -0.72755451 0.3569225 ] [ 2.62893452 -1.03099875 -3.5970852 ] [-1.17225996 -1.07450997 4.41886548] [-0.4722291 -2.2156471 -2.53384225] [ 0.52558299 1.80714502 2.84473325] [ 1.36845775 2.22517442 -1.78878514] [-2.06038468 -1.83919561 1.23095937] [-0.45120357 0.64431228 -3.85110855] [-0.86026409 0.11145181 2.13318029] [ 0.86026409 -0.11145181 -2.1331…
195	B4Ca2O5	2	IDLNeutral	4.42528	(1.0, 0.3333333333333333, 0.0, 1.0)	102.017	Short	S 5 THF - 2	['B', 'B', 'B', 'B', 'O', 'O', 'O', 'O', 'O', 'Ca', 'Ca']	[[ 3.47949084 -3.26618478 -0.263385 ] [-0.79448901 -0.75915761 -0.333835 ] [-4.20549634 1.18952718 0.229395 ] [ 2.34949817 1.10447282 0.776425 ] [-1.48449268 3.53660651 0.617595 ] [-1.4694762 1.33562498 2.589665 ] [ 1.45048352 -1.88091302 2.170125 ] [-1.33447253 2.15389455 -2.333155 ] [ 2.0845531 -0.98458153 -2.470715 ] [ 1.82949817 -1.23586957 -0.146085 ] [-1.82949817 1.23586957 0.146085 ]]	[[-2.52237618 0.93642881 0.32180292] [ 1.01917798 -0.48953633 0.20151749] [ 2.51297492 -1.00778337 -3.4384773 ] [-1.3101804 -0.44202647 4.57517553] [-0.96024428 -1.63908923 -2.65347633] [ 0.3322407 1.98153788 2.71704228] [ 1.716876 2.46262559 -1.68863938] [-1.78659012 -2.14287246 1.60230214] [-0.43196866 1.0699876 -3.70961687] [-0.83687715 0.0535663 2.04757057] [ 0.83687715 -0.0535663 -2.04757057…
196	B4Ca2O5	2	IDLNeutral	4.52217	(1.0, 0.3333333333333333, 0.0, 1.0)	88.278	Short	S 5 THF - 2	['B', 'B', 'B', 'B', 'O', 'O', 'O', 'O', 'O', 'Ca', 'Ca']	[[-2.53900916 -1.41068478 0.22431 ] [-2.78998901 3.26034239 -0.18991 ] [ 4.46600366 -0.86897282 0.10851 ] [ 0.46499817 1.13897282 -0.20775 ] [ 1.67594507 -3.11790545 0.80151 ] [ 2.10001282 -0.0614511 2.2937 ] [ 1.47803296 -1.35654784 -2.22117 ] [-1.62403662 1.17784784 2.45483 ] [-2.85393958 0.76759236 -2.35612 ] [ 2.05199817 -0.94836957 0.04896 ] [-2.05199817 0.94836957 -0.04896 ]]	[[-2.3789585 1.53124212 0.69481512] [ 0.89349865 -0.69854135 0.5199448 ] [ 2.52628783 -1.00826637 -3.64874576] [-0.41554165 -0.94300394 4.16989277] [-0.10350732 -2.30257546 -2.0886173 ] [-0.0715181 2.16264161 3.09892514] [ 1.8485495 1.94631821 -1.32405052] [-2.16506786 -1.95772718 1.23725352] [-0.65154844 0.77965962 -3.48427324] [-0.94212874 0.12701647 2.05152593] [ 0.94212874 -0.12701647 -2.0515…
197	B4Ca2O5	2	IDLNeutral	4.35149	(1.0, 0.3333333333333333, 0.0, 1.0)	96.653	Short	S 5 THF - 2	['B', 'B', 'B', 'B', 'O', 'O', 'O', 'O', 'O', 'Ca', 'Ca']	[[-1.14150916e+00 -2.56868478e+00 4.17400000e-01] [ 4.22051099e+00 1.41134239e+00 8.97600000e-02] [-4.51449634e+00 9.29027176e-01 -2.98600000e-01] [-1.45018311e-02 1.21497282e+00 -3.99000000e-03] [-2.40848718e+00 -1.28845110e+00 -2.28535000e+00] [-2.71149268e+00 -1.89972824e-01 2.28975000e+00] [ 2.68546338e+00 -2.17115216e+00 -6.68200000e-02] [ 2.08752197e+00 -2.66521729e-01 2.36153000e+00] [ 2.5…	[[-2.58372527 1.14949503 0.28005776] [ 0.91799895 -0.72090573 0.33757672] [ 2.53340376 -0.7450705 -3.58320981] [-0.75081589 -0.49274556 4.5306079 ] [-0.74079482 -1.65328441 -2.59296731] [-0.5944972 2.50543416 2.46030772] [ 1.98767988 2.2352645 -1.90684782] [-2.36339482 -1.83164731 1.92111174] [-0.64710675 1.453092 -3.06591857] [-0.90535154 -0.01993853 1.97833209] [ 0.90535154 0.01993853 -1.978332…
198	B4Ca2O5	2	IDLNeutral	4.13797	(1.0, 0.3333333333333333, 0.0, 1.0)	36.5338	Short	S 5 THF - 2	['B', 'B', 'B', 'B', 'O', 'O', 'O', 'O', 'O', 'Ca', 'Ca']	[[ 0.99549084 -0.49618478 -1.171945 ] [ 3.47851099 2.64084239 0.128695 ] [-1.34249634 0.63652718 0.901155 ] [-1.89450183 -3.53952718 -1.816335 ] [ 0.21483479 3.19877176 -0.776645 ] [ 0.61247803 2.50396738 2.685165 ] [ 2.25627845 0.1079511 2.074615 ] [-0.39655605 -2.87469023 1.194035 ] [-3.25349268 -0.69099455 -1.697595 ] [-1.24450183 -1.57486957 -0.501705 ] [ 1.24450183 1.57486957 0.501705 ]]	[[-1.16255764 1.26111776 -0.27854141] [ 1.25899483 -0.87401943 0.51154521] [ 2.4894244 -0.75841655 -3.5097322 ] [-0.66572923 -0.73301236 4.29371169] [-0.53254246 -1.8782883 -2.36535513] [-0.45487179 2.14924773 3.01965937] [ 1.81701805 2.11714252 -1.76000715] [-2.13109071 -1.8316805 1.39650247] [-1.00990925 0.82981531 -3.48519481] [-0.73836936 -0.08275371 1.93097628] [ 0.73836936 0.08275371 -1.930…
199	B4Ca2O5	2	IDLNeutral	4.25203	(1.0, 0.3333333333333333, 0.0, 1.0)	83.019	Short	S 5 THF - 2	['B', 'B', 'B', 'B', 'O', 'O', 'O', 'O', 'O', 'Ca', 'Ca']	[[ 1.69449084e+00 2.33431522e+00 2.14245000e-01] [-2.63848901e+00 3.81534239e+00 -4.97215000e-01] [ 6.07503662e-01 -4.49297282e+00 -4.21950000e-02] [-1.25750183e+00 -5.24027176e-01 8.57250000e-02] [-1.17186338e+00 1.85998372e+00 2.32182500e+00] [ 1.34650000e+00 -2.02268478e+00 2.22771500e+00] [ 3.05551831e+00 -1.38634239e+00 -4.91785000e-01] [ 5.37500000e-01 -1.98320651e+00 -2.47385500e+00] [-1.0…	[[-2.34884631 1.60304195 0.52858794] [ 1.06128502 -0.69291694 0.50675866] [ 2.66563757 -0.82158632 -3.57449552] [-1.4175776 -0.81736876 4.3689892 ] [-0.2445799 -2.25800071 -2.27674908] [ 0.5837427 1.7812305 2.5903932 ] [ 1.80205642 2.03212197 -1.86818176] [-1.81973837 -2.16923984 1.3967363 ] [-0.94506434 0.80146744 -3.15665855] [-0.88397177 0.0700703 1.93225963] [ 0.88397177 -0.0700703 -1.9322596…
200	B4Ca2O5	2	IDLNeutral	4.19261	(1.0, 0.3333333333333333, 0.0, 1.0)	98.7273	Short	S 5 THF - 2	['B', 'B', 'B', 'B', 'O', 'O', 'O', 'O', 'O', 'Ca', 'Ca']	[[-4.23450916 -1.68518478 0.089045 ] [-1.01648901 1.19384239 0.824825 ] [ 1.84150366 3.58352718 -0.276275 ] [ 0.87449817 -1.33752718 -0.164325 ] [ 1.2825 1.10929349 -2.234525 ] [-1.90245972 -1.56781522 -2.406805 ] [ 2.60358606 0.52384239 2.240575 ] [ 4.18650732 0.58734784 -0.159725 ] [-1.13850916 -3.0309402 1.123255 ] [-1.79950183 -1.07386957 -0.055575 ] [ 1.79950183 1.07386957 0.055575 ]]	[[-1.21662806 1.01918809 -0.24859708] [ 1.5785965 -0.542712 0.59358454] [ 2.11810292 -1.32381979 -3.17336916] [-0.49196691 -0.94222176 4.43272278] [-0.89999108 -1.58879901 -2.12936 ] [-1.26018035 1.93331997 2.53351984] [ 1.47312223 2.46729498 -1.95335965] [-2.45115908 -1.68990238 1.73382725] [-0.34268446 1.47447087 -3.95042228] [-0.53077621 -0.26909685 2.01006338] [ 0.53077621 0.26909685 -2.01006…
201	B4Ca2O5	2	IDLNeutral	4.41709	(1.0, 0.3333333333333333, 0.0, 1.0)	87.1475	Short	S 5 THF - 2	['B', 'B', 'B', 'B', 'O', 'O', 'O', 'O', 'O', 'Ca', 'Ca']	[[ 0.97899084 -1.33818478 -0.07043 ] [-1.98598901 0.87684239 -0.59571 ] [-3.11799634 -3.50547282 0.74646 ] [ 4.01699817 1.82447282 -0.1872 ] [-1.47393774 -2.73096306 -2.19086 ] [ 1.49306226 1.55155435 2.32244 ] [ 1.04604028 1.94618478 -2.15266 ] [-1.65295972 -1.44822285 2.54204 ] [ 0.99400916 3.7745 0.37985 ] [ 1.55899817 1.56013043 0.1148 ] [-1.55899817 -1.56013043 -0.1148 ]]	[[-1.65944095 1.50192699 0.24155 ] [ 1.30814143 -0.71910993 0.72509922] [ 2.70579664 -0.63067762 -3.43233587] [-1.62777138 -0.72636905 4.40342954] [-0.39872249 -2.0467788 -2.38369467] [ 0.77587505 1.53616983 3.38654978] [ 1.13929645 2.16737242 -1.87624117] [-1.98955814 -2.13430771 1.66672782] [-0.71305171 0.56424669 -3.81475732] [-0.65991465 0.12870865 2.10371292] [ 0.65991465 -0.12870865 -2.1037…
202	B4Ca2O5	2	DLNeutral	4.63106	(1.0, 0.3333333333333333, 0.0, 1.0)	144.367	Short	S 5 THF - 2	['B', 'B', 'B', 'B', 'O', 'O', 'O', 'O', 'O', 'Ca', 'Ca']	[[ 1.84050824 -1.55365761 1.5995 ] [ 0.22149176 1.25134239 4.49898 ] [-1.06148993 0.93865761 -4.235636 ] [-0.87450458 0.74065761 0.06622 ] [ 1.96548444 0.46366086 -2.58092 ] [-1.62851007 -1.14505435 2.91281 ] [ 0.8205119 -2.22336957 -2.93892 ] [ 1.67169725 2.34836957 1.78477 ] [-2.13359359 -1.67302718 -2.33183 ] [-0.26849176 -0.25734239 -2.28547 ] [ 0.26849176 0.25734239 2.28547 ]]	[[-2.62934993 1.02117932 0.63516494] [ 0.98343105 -0.35967839 0.47033165] [ 2.59810261 -1.14061316 -3.44924858] [-1.28236668 -0.53596404 4.46363256] [-0.79853101 -1.52825927 -2.78675983] [ 0.18759994 2.08690223 2.8385387 ] [ 2.17876373 1.94249679 -2.06600279] [-1.38781587 -2.48422729 1.84320296] [-0.44466567 1.30046732 -3.51637882] [-0.9031891 0.02052854 2.13202113] [ 0.9031891 -0.02052854 -2.132…
203	B4Ca2O5	2	DLNeutral	4.68823	(1.0, 0.3333333333333333, 0.0, 1.0)	56.5543	Short	S 5 THF - 2	['B', 'B', 'B', 'B', 'O', 'O', 'O', 'O', 'O', 'Ca', 'Ca']	[[-0.91819176 1.67584239 2.1506 ] [ 2.13119176 -4.13115761 -0.45702 ] [ 0.12141007 -0.22184239 -1.17883 ] [-2.30680458 3.94715761 -1.571266 ] [ 1.03630275 2.8065 -0.34236 ] [ 2.18622655 -1.76581522 2.49903 ] [-3.0568174 0.57481522 -0.50781 ] [-0.47281007 -3.02581522 1.80747 ] [ 3.20819908 -0.9515 -0.38049 ] [ 1.15280824 -1.98384239 0.47988 ] [-1.15280824 1.98384239 -0.47988 ]]	[[-2.27973814 1.62583421 0.66034941] [ 0.82916182 -0.81914586 0.30835914] [ 2.79981452 -0.64466849 -3.68276391] [-1.41497524 -0.55507314 4.58911933] [ 0.04466603 -2.19647203 -2.5526813 ] [ 0.72199315 1.5951961 2.62039909] [ 1.35797601 2.36859538 -2.27853285] [-2.21410349 -1.70531197 1.12126394] [-0.75017755 0.67068598 -3.62356935] [-0.89575099 -0.07419254 2.16494987] [ 0.89575099 0.07419254 -2.16…
204	B4Ca2O5	2	DLNeutral	4.59365	(1.0, 0.3333333333333333, 0.0, 1.0)	46.9982	Short	S 5 THF - 2	['B', 'B', 'B', 'B', 'O', 'O', 'O', 'O', 'O', 'Ca', 'Ca']	[[-1.03974176 1.43184239 2.37461 ] [ 2.82784176 -3.34215761 -1.16855 ] [ 0.13606007 -0.02984239 -1.31212 ] [-2.12115458 3.80715761 -1.64472 ] [ 1.01745275 3.0595 -1.04086 ] [ 0.52887655 -2.76281522 2.1962 ] [-2.9331674 0.86581522 -0.93625 ] [ 2.53796641 -0.72713043 1.43428 ] [-0.65616373 -3.38315761 -0.73502 ] [ 1.13415824 -1.99384239 0.11701 ] [-1.13415824 1.99384239 -0.11701 ]]	[[-2.76825424 0.95422935 0.44297069] [ 1.10441568 -0.49730749 0.52346258] [ 2.83453865 -1.24514805 -3.30865722] [-0.76278847 -0.40667916 4.57729347] [-0.78523503 -1.38155519 -2.54987499] [ 0.29519029 1.80302206 2.62519431] [ 2.50162927 1.83978844 -1.6654099 ] [-0.84867144 -2.53581425 2.08051502] [-0.27669303 1.44913579 -3.24955369] [-1.01658691 0.03126812 2.0593657 ] [ 1.01658691 -0.03126812 -2.0…
205	B4Ca2O5	2	DLNeutral	4.59315	(1.0, 0.3333333333333333, 0.0, 1.0)	95.6409	Short	S 5 THF - 2	['B', 'B', 'B', 'B', 'O', 'O', 'O', 'O', 'O', 'Ca', 'Ca']	[[ 0.72140824 1.74084239 2.80999 ] [ 2.21749176 4.02984239 -0.68556 ] [-0.05758993 0.23415761 -1.178117 ] [-1.97950458 -4.51984239 -0.77471 ] [-3.18739725 -1.2565 -0.74344 ] [-1.52968993 -2.00173369 2.13945 ] [ 1.0034826 -3.04718478 -0.373 ] [-0.88709359 3.28686957 -0.02281 ] [ 2.87348627 0.59084239 -0.19217 ] [ 1.03950824 2.02815761 0.28329 ] [-1.03950824 -2.02815761 -0.28329 ]]	[[-2.93597503 1.45886892 0.83591746] [ 0.97130652 -0.39924182 0.58589733] [ 2.3148556 -0.70193372 -4.36993384] [-1.18158634 -0.36201295 4.48326804] [ 0.1442955 -2.23407126 -2.32799181] [ 0.08620066 2.06120091 2.70831814] [ 2.53705326 1.62534312 -1.79237748] [-1.50763558 -2.08945862 1.41567829] [-0.65670857 1.34318084 -2.94766593] [-1.06945706 0.16698445 2.02549542] [ 1.06945706 -0.16698445 -2.025…
206	B4Ca2O5	2	DLNeutral	4.69578	(1.0, 0.3333333333333333, 0.0, 1.0)	62.8049	Short	S 5 THF - 2	['B', 'B', 'B', 'B', 'O', 'O', 'O', 'O', 'O', 'Ca', 'Ca']	[[ 0.34580824 -1.39115761 2.23182 ] [-0.81530824 4.65584239 -0.70955 ] [ 0.09461007 0.17415761 -1.03739 ] [ 1.22469542 -4.39884239 -1.14365 ] [-0.10619908 2.60092392 2.32297 ] [-1.85398993 -2.37273369 -0.69284 ] [ 2.6656826 -1.77718478 -0.53195 ] [-2.66399359 1.72586957 -0.19453 ] [ 1.91568627 2.59484239 -0.28935 ] [-0.49769176 2.29115761 0.12448 ] [ 0.49769176 -2.29115761 -0.12448 ]]	[[-2.29027973 1.27541132 0.40480619] [ 0.91698526 -0.42864594 0.30143101] [ 2.65106413 -0.52944162 -3.94165037] [-0.94834997 -0.0374626 4.61051597] [ 0.01878546 -2.17517162 -2.31982867] [ 0.50817237 1.80030162 2.65478723] [ 2.31175016 1.77997087 -1.40509759] [-1.42451102 -2.20309657 1.63226987] [-0.45431604 1.38887675 -3.16810533] [-0.90678003 0.10124721 2.16335261] [ 0.90678003 -0.10124721 -2.16…
207	B4Ca2O5	2	DLNeutral	4.51466	(1.0, 0.3333333333333333, 0.0, 1.0)	79.7836	Short	S 5 THF - 2	['B', 'B', 'B', 'B', 'O', 'O', 'O', 'O', 'O', 'Ca', 'Ca']	[[-1.11009176 -1.24165761 2.64725 ] [ 2.89359176 3.72234239 -1.12073 ] [-0.14038993 0.03865761 -1.23895 ] [-2.65840458 -3.80334239 -0.58258 ] [ 1.82830092 2.29142392 2.08865 ] [-3.17838993 -0.38723369 0.05276 ] [ 0.7095826 -2.87968478 0.02755 ] [-0.53599359 3.07136957 0.3474 ] [ 3.15958627 0.47734239 -0.17757 ] [ 1.30540824 1.83665761 -0.13466 ] [-1.30540824 -1.83665761 0.13466 ]]	[[-2.59803457 1.57324257 0.74637395] [ 1.01686252 -0.55596283 0.46162408] [ 2.54849139 -0.73243865 -4.05628736] [-1.31095338 -0.38941328 4.47232448] [-0.17118242 -2.00826629 -2.48594757] [ 0.32585785 1.99808214 2.48120545] [ 1.6592829 2.07198554 -1.67180834] [-1.87051267 -1.892251 1.31050351] [-0.60965687 1.02094357 -3.3973165 ] [-0.95382178 0.05181228 2.04525662] [ 0.95382178 -0.05181228 -2.0452…
208	B4Ca2O5	2	DLNeutral	4.38681	(1.0, 0.3333333333333333, 0.0, 1.0)	65.6027	Short	S 5 THF - 2	['B', 'B', 'B', 'B', 'O', 'O', 'O', 'O', 'O', 'Ca', 'Ca']	[[-0.01749176 1.35434239 2.49354 ] [-0.45780824 4.42834239 -0.65491 ] [ 0.08221007 0.12865761 -1.280399 ] [-0.06680458 -4.16334239 -1.37804 ] [-2.13978993 -2.09423369 -0.0136 ] [ 2.7761826 -1.83568478 -0.35248 ] [ 0.48959908 -2.63223369 2.27346 ] [-2.78109359 1.91836957 -0.15807 ] [ 2.01218627 2.56434239 -0.04087 ] [-0.41719176 2.14565761 0.18199 ] [ 0.41719176 -2.14565761 -0.18199 ]]	[[-2.48017881 1.27925501 0.51430604] [ 1.05558939 -0.52438787 0.52295436] [ 2.38163324 -1.05704556 -3.52808089] [-1.0355311 -0.34476776 4.36549222] [-0.36319845 -2.0556196 -2.14644255] [ 0.2033139 1.95690903 2.59915108] [ 2.17276312 2.11412358 -1.41801006] [-1.77938818 -2.35365615 1.65338741] [-0.83508502 1.28895306 -3.15883125] [-1.00637158 -0.10154501 1.94625814] [ 1.00637158 0.10154501 -1.9462…
209	B4Ca2O5	2	DLNeutral	4.48969	(1.0, 0.3333333333333333, 0.0, 1.0)	74.4566	Short	S 5 THF - 2	['B', 'B', 'B', 'B', 'O', 'O', 'O', 'O', 'O', 'Ca', 'Ca']	[[-1.93269176 0.32934239 2.782345 ] [-4.47200824 1.32934239 -0.742195 ] [ 0.03801007 0.25665761 -1.184885 ] [ 3.96299542 -1.23334239 -1.550221 ] [ 1.10501007 -2.80723369 -0.199995 ] [ 2.3059826 1.68331522 0.996255 ] [ 2.34239908 -1.47923369 2.138335 ] [-3.14699359 -1.55163043 0.298725 ] [-1.42001373 2.89734239 -0.077425 ] [-2.13499176 0.68165761 0.128385 ] [ 2.13499176 -0.68165761 -0.128385 ]]	[[-2.9312782 1.48374274 0.88956347] [ 0.99243262 -0.52738641 0.45630189] [ 2.74660789 -0.90413297 -3.35683482] [-1.30962198 -0.55936995 4.50431547] [-0.44256698 -1.95447914 -2.26401237] [ 0.51293642 1.77391969 2.64709874] [ 1.2273199 2.44035564 -1.29691176] [-2.56917597 -1.75158683 1.65276759] [-0.91957931 0.78290586 -3.28464224] [-0.95725432 0.06515275 2.02947011] [ 0.95725432 -0.06515275 -2.029…
210	B4Ca2O5	2	DLNeutral	4.66875	(1.0, 0.3333333333333333, 0.0, 1.0)	73.1001	Short	S 5 THF - 2	['B', 'B', 'B', 'B', 'O', 'O', 'O', 'O', 'O', 'Ca', 'Ca']	[[-1.08919176e+00 1.07534239e+00 2.55240500e+00] [-3.13290824e+00 3.27734239e+00 -6.61345000e-01] [ 1.40110071e-01 2.36657608e-01 -1.17942500e+00] [ 3.14209542e+00 -3.59534239e+00 -1.12726500e+00] [-4.60889929e-01 -2.99523369e+00 1.17025000e-01] [ 3.45008260e+00 -2.72684784e-01 7.38650000e-02] [ 2.02209908e+00 -2.45923369e+00 2.04237500e+00] [-3.22359359e+00 -1.63043213e-03 -8.95000000e-04] [ 4.4…	[[-2.63192352 1.24370224 0.61939854] [ 1.03169291 -0.40031939 0.49197065] [ 2.62535974 -0.5738033 -4.10465747] [-1.2177517 -0.54019279 4.38391799] [-0.52075284 -1.89944831 -2.30617689] [ 0.4266261 2.07562754 2.46865436] [ 2.02453947 2.10445522 -1.85886824] [-1.95829226 -2.07291764 1.50321755] [-0.51152936 1.00934898 -3.60937156] [-1.04765384 0.03714291 2.08575029] [ 1.04765384 -0.03714291 -2.0857…
211	B4Ca2O5	2	DLNeutral	4.54208	(1.0, 0.3333333333333333, 0.0, 1.0)	64.1306	Short	S 5 THF - 2	['B', 'B', 'B', 'B', 'O', 'O', 'O', 'O', 'O', 'Ca', 'Ca']	[[-0.05979176 0.17234239 -1.19117 ] [ 1.42919176 0.29534239 2.1991 ] [-4.24278993 -1.62134239 -1.08352 ] [ 4.46719542 1.61665761 -0.72922 ] [-1.14882106 -2.98611196 0.0454 ] [ 3.07321007 -1.26523369 -0.31281 ] [ 1.4191826 3.17631522 -0.12367 ] [-2.76409359 1.49536957 0.09927 ] [-2.12081007 -0.8624511 2.44578 ] [-2.10019176 -0.85434239 0.13003 ] [ 2.10019176 0.85434239 -0.13003 ]]	[[-2.3695109 1.06065241 0.47570117] [ 0.98916366 -0.50312518 0.46966289] [ 2.68203775 -0.74151243 -3.74978212] [-1.44421144 -0.31978544 4.57309186] [-0.37611716 -2.02870039 -2.44573633] [ 0.34515622 2.06360495 2.782221 ] [ 1.9887623 1.97788865 -1.42090784] [-1.92643251 -1.9962212 1.85667586] [-0.92871561 1.23203235 -2.97373177] [-0.80804687 0.04132199 2.12201953] [ 0.80804687 -0.04132199 -2.12201…
212	B4Ca2O5	2	DLNeutral	4.55922	(1.0, 0.3333333333333333, 0.0, 1.0)	81.2732	Short	S 5 THF - 2	['B', 'B', 'B', 'B', 'O', 'O', 'O', 'O', 'O', 'Ca', 'Ca']	[[-0.05949176 -0.15115761 -1.174887 ] [ 0.71869176 1.87784239 3.012225 ] [ 1.33371007 4.42215761 -0.908885 ] [-1.24030458 -4.31684239 -1.232471 ] [-2.81928993 -1.53473369 -0.191785 ] [-0.65359725 -2.7725 1.968705 ] [ 1.8206826 -2.75938478 0.270025 ] [ 2.88170641 1.14286957 0.061695 ] [-1.67133021 2.91507282 -0.121525 ] [ 0.64130824 2.17515761 0.232475 ] [-0.64130824 -2.17515761 -0.232475 ]]	[[-3.03389041 1.75496972 0.91208529] [ 0.97264354 -0.63948229 0.22753966] [ 2.67578055 -0.66589767 -3.7535646 ] [-1.01998268 -0.42360689 4.57608183] [-0.11863088 -2.04101904 -2.48208636] [ 0.44031961 2.11329308 2.22582568] [ 1.84733065 2.26502937 -1.5681245 ] [-1.98659709 -2.10042155 1.7168063 ] [-0.38691347 1.15962692 -3.23964633] [-1.0384451 0.14178414 2.0243914 ] [ 1.0384451 -0.14178414 -2.024…
213	B4Ca2O5	2	DLNeutral	4.38482	(1.0, 0.3333333333333333, 0.0, 1.0)	74.4112	Short	S 5 THF - 2	['B', 'B', 'B', 'B', 'O', 'O', 'O', 'O', 'O', 'Ca', 'Ca']	[[-0.02414176 0.22234239 -1.237785 ] [ 0.72784176 0.62134239 2.482805 ] [ 2.84386007 3.53365761 -0.352615 ] [-2.41115458 -3.60534239 -1.275695 ] [-3.34913993 -0.33923369 -0.152285 ] [-2.18281125 -2.331 2.005085 ] [ 0.7938326 -2.79928478 -0.037095 ] [ 3.45965641 0.05836957 -0.128265 ] [-0.51118021 3.04997282 -0.078195 ] [ 1.41015824 1.66465761 0.216855 ] [-1.41015824 -1.66465761 -0.216855 ]]	[[-2.43761149 1.05006984 0.18853177] [ 1.03951866 -0.49042212 0.51089898] [ 2.30679197 -0.7821001 -3.80875152] [-1.21369179 -0.37344456 4.36876469] [-0.50492981 -1.99695229 -2.05542428] [ 0.44729242 1.86854766 2.42450263] [ 2.01334988 2.09741399 -1.70360949] [-1.85360119 -2.45812924 1.58456449] [-0.48470476 1.34954809 -3.4874594 ] [-0.92697712 -0.0333587 1.98651904] [ 0.92697712 0.0333587 -1.9865…
214	B4Ca2O5	2	DLNeutral	4.57335	(1.0, 0.3333333333333333, 0.0, 1.0)	73.0771	Short	S 5 THF - 2	['B', 'B', 'B', 'B', 'O', 'O', 'O', 'O', 'O', 'Ca', 'Ca']	[[ 0.00790824 -0.02765761 -1.06472 ] [ 1.24369176 1.40334239 2.40759 ] [ 4.01771007 2.35565761 -0.81601 ] [-3.75830458 -2.31534239 -1.15692 ] [-3.22628993 0.77376631 -0.12715 ] [-1.83299725 -1.314 2.21533 ] [-0.6153174 -3.17268478 0.0822 ] [ 2.99290641 -0.98063043 0.11162 ] [ 0.59466979 3.15927282 -0.33702 ] [ 1.91830824 1.24365761 0.04794 ] [-1.91830824 -1.24365761 -0.04794 ]]	[[-2.79276915 0.99303228 0.72591739] [ 0.81147738 -0.58990849 0.357727 ] [ 2.59968491 -0.79303988 -3.66563142] [-1.1698037 -0.25142617 4.57442166] [-0.24908575 -2.06296084 -2.58959012] [ 0.41048319 2.08905572 2.32356054] [ 2.07999426 1.92855492 -1.55099996] [-1.88007738 -2.07533386 1.61447138] [-0.68084076 1.33757949 -2.78235492] [-0.96367771 0.05062155 2.07307784] [ 0.96367771 -0.05062155 -2.073…
215	B4Ca2O5	2	DLNeutral	4.67789	(1.0, 0.3333333333333333, 0.0, 1.0)	52.2367	Short	S 5 THF - 2	['B', 'B', 'B', 'B', 'O', 'O', 'O', 'O', 'O', 'Ca', 'Ca']	[[-0.02934176 0.04784239 -1.084 ] [-1.56585824 1.35884239 2.49204 ] [-2.79883993 3.23915761 -1.43781 ] [ 2.98214542 -3.44184239 -1.40764 ] [-0.41383993 -3.28373369 -0.60297 ] [ 1.36445275 -2.0875 2.1625 ] [ 2.9281326 0.03761522 0.0253 ] [ 0.38175641 3.34986957 -0.5874 ] [-3.18388021 -0.05452718 -0.55606 ] [-1.44014176 1.84015761 0.10236 ] [ 1.44014176 -1.84015761 -0.10236 ]]	[[-2.7376382 1.46210112 0.93606913] [ 0.84259579 -0.49590136 0.47150823] [ 3.04344455 -0.80121173 -3.5800036 ] [-0.64803158 -0.49945894 4.44111927] [-0.17464172 -2.05169882 -2.08231789] [ 0.62208714 1.99967834 2.46243036] [ 2.45675863 1.84289062 -1.37325687] [-1.53958074 -2.39511411 1.89882131] [-0.55419264 1.18663026 -3.02994603] [-1.11239992 0.02701544 2.05730466] [ 1.11239992 -0.02701544 -2.05…
216	B4Ca2O5	2	DLNeutral	4.63686	(1.0, 0.3333333333333333, 0.0, 1.0)	72.3239	Short	S 5 THF - 2	['B', 'B', 'B', 'B', 'O', 'O', 'O', 'O', 'O', 'Ca', 'Ca']	[[-0.21929176 -0.25065761 -1.17601 ] [-0.56760824 1.48834239 2.50562 ] [-1.96558993 4.18165761 -0.85384 ] [ 1.77339542 -4.02334239 -1.01916 ] [-0.91658993 -3.17823369 0.45909 ] [ 1.31130275 -2.132 2.39496 ] [ 3.0033826 -0.84438478 -0.19818 ] [ 1.28400641 2.74336957 -0.31645 ] [-3.08663021 1.10067282 -0.22913 ] [-0.98239176 2.09965761 0.03837 ] [ 0.98239176 -2.09965761 -0.03837 ]]	[[-2.5491715 1.42505121 0.53518921] [ 1.07681569 -0.4515902 0.36118126] [ 2.63385544 -0.63301861 -3.61012401] [-1.30852067 -0.38054298 4.49686641] [-0.29037741 -2.0745963 -2.32040928] [ 0.4709173 1.80233704 2.70575043] [ 1.89448007 1.9645456 -1.9244677 ] [-1.84906121 -2.01405786 1.34142954] [-0.85467531 1.1214853 -3.16426502] [-0.99790536 0.08125763 2.09110258] [ 0.99790536 -0.08125763 -2.0911025…
217	B4Ca2O5	2	DLNeutral	4.6328	(1.0, 0.3333333333333333, 0.0, 1.0)	57.5188	Short	S 5 THF - 2	['B', 'B', 'B', 'B', 'O', 'O', 'O', 'O', 'O', 'Ca', 'Ca']	[[ 3.40823975e-03 -1.25157608e-01 -1.24762000e+00] [ 2.54191760e-01 1.15984239e+00 2.18705000e+00] [ 2.30210071e-01 4.73215761e+00 -5.88290000e-01] [ 1.29195422e-01 -4.34284239e+00 -1.33911100e+00] [-2.34978993e+00 -1.98173369e+00 -2.24860000e-01] [-2.96297253e-01 -3.25050000e+00 2.23347000e+00] [ 2.21018260e+00 -2.35728478e+00 1.67270000e-01] [ 2.82860641e+00 1.92686957e+00 -4.97470000e-01] [-2.…	[[-2.27499296e+00 9.39797460e-01 3.66364982e-01] [ 1.04213969e+00 -6.41091383e-01 2.74186807e-01] [ 2.49243187e+00 -9.74798655e-01 -3.67528785e+00] [-1.25460994e+00 -2.95695864e-01 4.59683753e+00] [-4.12546955e-01 -1.91764446e+00 -2.57334854e+00] [ 3.96698040e-01 1.77486218e+00 2.49640468e+00] [ 2.00697780e+00 1.82442335e+00 -1.46385200e+00] [-1.64311927e+00 -2.60529321e+00 1.57287103e+00] [-5.38…
218	B4Ca2O5	2	DLNeutral	4.30299	(1.0, 0.3333333333333333, 0.0, 1.0)	73.1179	Short	S 5 THF - 2	['B', 'B', 'B', 'B', 'O', 'O', 'O', 'O', 'O', 'Ca', 'Ca']	[[-0.13999176 -0.18115761 -1.311475 ] [-1.91900824 -0.14515761 2.774105 ] [-4.30398993 -1.07684239 -0.959215 ] [ 4.45699542 0.96515761 -1.096925 ] [ 2.60801007 -1.71573369 -0.253725 ] [ 2.65325695 0.5285 2.005815 ] [ 1.2639826 2.57381522 -0.014395 ] [-2.31939359 1.88286957 0.167585 ] [-1.83803021 -2.81352718 -0.043625 ] [-2.08499176 -0.39784239 0.351365 ] [ 2.08499176 0.39784239 -0.351365 ]]	[[-3.05011602 1.18570379 0.83079522] [ 1.05311843 -0.53861611 0.61091464] [ 2.56940996 -0.56792293 -3.88267663] [-0.81199987 -0.35465929 4.45184066] [-0.38967947 -1.94806637 -2.06774547] [ 0.26229305 2.01721728 2.6754869 ] [ 2.06682849 1.78595914 -1.53245063] [-1.92845164 -1.91855686 1.24622752] [-0.57843511 1.05099459 -3.14693529] [-1.09319442 0.1383111 1.8478968 ] [ 1.09319442 -0.1383111 -1.847…
219	B4Ca2O5	2	DLNeutral	4.54957	(1.0, 0.3333333333333333, 0.0, 1.0)	66.7157	Short	S 5 THF - 2	['B', 'B', 'B', 'B', 'O', 'O', 'O', 'O', 'O', 'Ca', 'Ca']	[[-0.03399176 -0.12165761 -1.16656 ] [ 1.61599176 0.77034239 2.54755 ] [-4.23198993 -1.33734239 -1.15748 ] [ 4.49099542 0.47765761 -1.02096 ] [ 2.66101007 -1.98223369 0.14254 ] [ 1.7849826 2.86431522 -0.03943 ] [-2.78669359 1.64336957 0.05048 ] [-2.45289542 -0.76906957 2.34204 ] [-1.46103021 -2.92582718 0.13794 ] [-2.20999176 -0.53634239 -0.05404 ] [ 2.20999176 0.53634239 0.05404 ]]	[[-2.59368357 1.5588169 0.73332339] [ 0.91511578 -0.64469679 0.3517775 ] [ 2.58082771 -0.91445014 -3.67982237] [-1.23986126 -0.89572091 4.37035286] [-0.35414183 -2.19366974 -2.40343463] [ 0.09456289 2.12667741 2.61922132] [ 1.87812621 1.95932585 -1.7614077 ] [-2.08307216 -2.13860425 1.45524048] [-0.92589853 0.88500584 -3.23307777] [-0.95839719 0.07996441 2.06148674] [ 0.95839719 -0.07996441 -2.06…
220	B4Ca2O5	2	DLNeutral	4.50341	(1.0, 0.3333333333333333, 0.0, 1.0)	64.742	Short	S 5 THF - 2	['B', 'B', 'B', 'B', 'O', 'O', 'O', 'O', 'O', 'Ca', 'Ca']	[[ 0.01800824 -0.13565761 -1.29021 ] [-1.22400824 0.44034239 2.41577 ] [-4.63198993 0.31565761 -0.15495 ] [ 4.34699542 -0.15034239 -1.708185 ] [ 1.96401007 -2.65623369 -0.52374 ] [ 3.01896979 -0.56794565 1.72748 ] [ 2.2979826 2.14621522 -0.01073 ] [-2.31329359 2.62436957 -0.08112 ] [-2.41003021 -2.01882718 0.41634 ] [-2.22499176 0.22065761 0.26625 ] [ 2.22499176 -0.22065761 -0.26625 ]]	[[-2.52305092 0.88312837 0.618337 ] [ 1.14418227 -0.54608843 0.27568731] [ 2.54332894 -0.82268549 -3.83295376] [-1.14733396 -0.27047863 4.49326674] [-0.51337618 -1.88676067 -2.4624496 ] [ 0.08548761 1.98755878 2.46972665] [ 2.24164489 1.97656296 -1.50181344] [-1.80748259 -2.25363166 1.97468335] [-0.42160402 1.32186499 -3.23973008] [-0.86876219 -0.01430895 2.07730948] [ 0.86876219 0.01430895 -2.07…
221	B4Ca2O5	2	DLNeutral	4.67041	(1.0, 0.3333333333333333, 0.0, 1.0)	63.931	Short	S 5 THF - 2	['B', 'B', 'B', 'B', 'O', 'O', 'O', 'O', 'O', 'Ca', 'Ca']	[[-0.01749176 -0.16465761 -1.121885 ] [-1.64050824 -0.44365761 2.499595 ] [-4.44148993 -0.64534239 -1.062335 ] [ 4.47149542 0.59565761 -1.174425 ] [ 2.32551007 -1.91823369 0.100095 ] [ 2.51846979 0.47505435 2.126875 ] [ 1.7144826 2.71321522 -0.370245 ] [-2.26119359 1.94736957 0.008015 ] [-2.15453021 -2.85672718 0.155665 ] [-2.28849176 -0.43434239 0.165335 ] [ 2.28849176 0.43434239 -0.165335 ]]	[[-2.46174312 1.56915997 0.78334688] [ 0.92618016 -0.48729541 0.43678087] [ 2.6677926 -0.64811719 -3.76711828] [-0.91788099 -0.54619811 4.48676023] [-0.16427852 -2.25494054 -2.30788312] [ 0.19315448 2.20595711 2.81488308] [ 1.85228087 1.89541566 -1.4401707 ] [-1.91899982 -1.85249143 1.33829149] [-0.69698848 1.06385975 -3.07804702] [-0.97285455 0.19728033 2.11372136] [ 0.97285455 -0.19728033 -2.11…
222	B4Ca2O5	2	DLNeutral	4.41059	(1.0, 0.3333333333333333, 0.0, 1.0)	74.1486	Short	S 5 THF - 2	['B', 'B', 'B', 'B', 'O', 'O', 'O', 'O', 'O', 'Ca', 'Ca']	[[ 0.28350824 0.11534239 -1.367585 ] [-2.14050824 -0.43465761 2.176265 ] [-4.32448993 0.09165761 -1.395915 ] [ 4.64649542 0.84665761 0.117285 ] [ 2.57651007 -1.96423369 -0.662785 ] [ 1.73446979 -0.15094565 2.706035 ] [ 1.8794826 2.61501522 0.386725 ] [-2.55809359 2.22136957 -0.263585 ] [-1.72153021 -2.60832718 -0.549055 ] [-2.17749176 -0.24434239 -0.249295 ] [ 2.17749176 0.24434239 0.249295 ]]	[[-2.75990065e+00 1.17416857e+00 7.14918635e-01] [ 1.17859711e+00 -6.03465915e-01 4.59028608e-01] [ 2.29629158e+00 -6.90586637e-01 -4.07070506e+00] [-1.40666630e+00 -6.46009585e-01 4.27342421e+00] [-1.44808801e-03 -2.27084816e+00 -2.31593658e+00] [ 2.13921396e-01 2.20719973e+00 2.26958263e+00] [ 2.54986692e+00 1.61670354e+00 -1.34920363e+00] [-1.90273174e+00 -2.19414963e+00 1.76440413e+00] [-1.05…
223	B4Ca2O5	2	DLNeutral	4.36928	(1.0, 0.3333333333333333, 0.0, 1.0)	55.5046	Short	S 5 THF - 2	['B', 'B', 'B', 'B', 'O', 'O', 'O', 'O', 'O', 'Ca', 'Ca']	[[ 0.25000824 0.06884239 -1.311467 ] [ 0.24199176 -1.38215761 2.5539 ] [ 0.41401007 -4.44584239 -1.02326 ] [-0.32600458 4.20015761 -1.362198 ] [ 2.17501007 2.32526631 0.19676 ] [-0.51903021 2.70055435 2.20746 ] [-2.6450174 1.71381522 -0.02369 ] [-1.98389359 -1.93613043 -0.22961 ] [ 2.58196979 -1.97572718 -0.23064 ] [ 0.24300824 -2.16984239 0.07342 ] [-0.24300824 2.16984239 -0.07342 ]]	[[-2.45252678 1.50621599 0.45579672] [ 1.15265565 -0.50603484 0.4500031 ] [ 2.73888879 -0.72719934 -3.40189001] [-0.97698381 -0.52460264 4.44457812] [-0.46559931 -2.0983107 -2.3052441 ] [ 0.51590096 1.8881302 2.60616024] [ 1.8892907 2.08181026 -1.50761182] [-1.60356523 -1.91355284 1.22639703] [-0.74752132 0.96534465 -3.30826048] [-0.89682596 0.09220438 1.98993996] [ 0.89682596 -0.09220438 -1.9899…
224	B4Ca2O5	2	DLNeutral	4.47475	(1.0, 0.3333333333333333, 0.0, 1.0)	51.3439	Short	S 5 THF - 2	['B', 'B', 'B', 'B', 'O', 'O', 'O', 'O', 'O', 'Ca', 'Ca']	[[ 3.50823975e-03 -1.40657608e-01 -1.21554200e+00] [-7.67508240e-01 -9.78657608e-01 2.34627500e+00] [-3.79948993e+00 -2.60034239e+00 -8.89715000e-01] [ 3.25149542e+00 2.67165761e+00 -1.58417900e+00] [ 3.13051007e+00 -7.12233688e-01 1.40445000e-01] [ 2.39146979e+00 1.73705435e+00 2.22811500e+00] [ 1.49482605e-01 2.90441522e+00 -1.22605000e-01] [-3.34909359e+00 6.42369568e-01 -2.64725000e-01] [-4.3…	[[-2.15338527 1.48555344 0.45597023] [ 0.99632164 -0.52996232 0.47309868] [ 2.69698818 -0.96897822 -3.46510259] [-1.05008816 -0.64023662 4.52514187] [-0.30240576 -1.97202374 -2.1195938 ] [ 0.41927498 1.93617407 2.65254625] [ 1.81685989 2.1731389 -1.5177557 ] [-1.83225993 -2.30224474 1.74402941] [-0.68801231 1.19609881 -3.43467156] [-0.90834305 0.04781303 2.04413387] [ 0.90834305 -0.04781303 -2.04…
225	B4Ca2O5	2	DLNeutral	4.44646	(1.0, 0.3333333333333333, 0.0, 1.0)	65.0653	Short	S 5 THF - 2	['B', 'B', 'B', 'B', 'O', 'O', 'O', 'O', 'O', 'Ca', 'Ca']	[[ 0.02450824 0.02284239 -1.142735 ] [-1.26450824 -0.51915761 2.320395 ] [-3.53148993 -2.74714239 -0.674165 ] [ 3.40649542 2.77115761 -1.175025 ] [ 3.17751007 -0.58773369 -0.083945 ] [ 2.41846979 1.33055435 2.163235 ] [ 0.3474826 3.01391522 -0.149015 ] [-3.37499359 0.53286957 -0.086465 ] [-0.16153021 -3.05192718 -0.103715 ] [-1.75049176 -1.36484239 0.125485 ] [ 1.75049176 1.36484239 -0.125485 ]]	[[-2.50500902 0.89207144 0.42647043] [ 0.92190703 -0.58970262 0.3306115 ] [ 2.48428198 -0.73614205 -3.73505652] [-1.08630411 -0.29450621 4.38245597] [-0.15393862 -1.95915152 -2.31617417] [ 0.46977422 1.95166638 2.30682007] [ 2.01041413 2.00415889 -1.54616625] [-1.98090599 -2.15635434 1.76299613] [-0.52607081 1.45229129 -3.14850062] [-0.90450143 0.09218441 2.0288277 ] [ 0.90450143 -0.09218441 -2.0…
226	B4Ca2O5	2	DLNeutral	4.62066	(1.0, 0.3333333333333333, 0.0, 1.0)	81.4584	Short	S 5 THF - 2	['B', 'B', 'B', 'B', 'O', 'O', 'O', 'O', 'O', 'Ca', 'Ca']	[[ 0.00450824 0.03029239 -1.00833 ] [-0.79950824 -2.07570761 2.66694 ] [-1.44248993 -4.42829239 -0.94473 ] [ 1.48849542 4.42790761 -1.04109 ] [ 2.80451007 1.41571631 -0.26403 ] [ 1.00146979 2.33300435 1.92571 ] [-1.4595174 3.25336522 -0.28037 ] [-2.93439359 -1.19068043 -0.19158 ] [ 1.68446979 -2.76437718 0.0439 ] [-0.60149176 -2.21829239 0.23454 ] [ 0.60149176 2.21829239 -0.23454 ]]	[[-2.93769509 1.44317216 1.16083855] [ 0.81558172 -0.50298016 0.31544374] [ 2.64179353 -0.56139923 -3.95115308] [-1.07842187 -0.47575831 4.60366439] [ 0.04869309 -2.05815865 -2.38764595] [ 0.47103699 1.99586698 2.42068744] [ 2.36867243 1.92917097 -1.8603424 ] [-1.99965216 -2.10207584 1.43659851] [-0.64360383 0.77076923 -3.02421874] [-1.14128135 0.01832596 2.00867208] [ 1.14128135 -0.01832596 -2.0…
227	B4Ca2O5	2	DLNeutral	4.47187	(1.0, 0.3333333333333333, 0.0, 1.0)	71.6368	Short	S 5 THF - 2	['B', 'B', 'B', 'B', 'O', 'O', 'O', 'O', 'O', 'Ca', 'Ca']	[[-0.03049176 0.13684239 -1.247845 ] [-0.26850824 0.81184239 2.306035 ] [-1.36048993 4.60315761 -0.104035 ] [ 0.96529542 -4.42584239 -1.393246 ] [-1.65948993 -2.49873369 -0.603835 ] [ 2.8594826 -1.47018478 -0.216175 ] [ 1.72150641 2.92886957 -0.034445 ] [-3.04552655 1.47786957 -0.162125 ] [ 0.80747711 -3.0385 1.991825 ] [-0.61449176 2.13215761 0.275165 ] [ 0.61449176 -2.13215761 -0.275165 ]]	[[-2.15216567 1.15756385 0.27786873] [ 0.97551461 -0.6699431 0.41990501] [ 2.3685609 -0.73011409 -4.0395375 ] [-1.40134761 -0.36749369 4.57733431] [-0.0483836 -2.13421465 -2.19202655] [ 0.53439886 1.91909839 2.75218585] [ 2.01108162 1.98568806 -1.54835698] [-1.80925291 -2.3407113 1.6532663 ] [-0.68872166 1.19869051 -3.45552773] [-0.90308124 0.01605377 2.04538469] [ 0.90308124 -0.01605377 -2.04538…
228	B4Ca2O5	2	DLNeutral	4.57489	(1.0, 0.3333333333333333, 0.0, 1.0)	123.434	Short	S 5 THF - 2	['B', 'B', 'B', 'B', 'O', 'O', 'O', 'O', 'O', 'Ca', 'Ca']	[[-1.27849176 1.70684239 -4.088977 ] [ 0.90249176 -3.08815761 1.500475 ] [ 0.37951007 1.22615761 -0.042985 ] [ 2.35649542 0.31815761 4.193325 ] [ 0.99246979 -0.1433913 -2.880355 ] [-1.05048993 -0.26473369 2.890375 ] [ 2.99246979 -0.25136412 0.778995 ] [-1.41452655 -1.82813043 -2.357125 ] [-3.08151923 0.54489674 -0.759015 ] [-0.96449176 0.41015761 -2.033205 ] [ 0.96449176 -0.41015761 2.033205 ]]	[[-3.24402258 1.13526459 0.88889023] [ 0.88115459 -0.85946978 0.36635552] [ 2.4404567 -1.16527634 -3.73549022] [-1.22084101 -0.56306948 4.62933791] [-0.37710615 -1.80110832 -2.43224218] [ 0.05065924 2.0292501 2.32539423] [ 2.04610576 2.03274744 -1.43184009] [-1.74937429 -2.07902737 1.49740688] [-0.70058771 1.10445964 -3.03122587] [-0.99427991 0.11825038 2.05665274] [ 0.99427991 -0.11825038 -2.056…
229	B4Ca2O5	2	DLNeutral	4.34823	(1.0, 0.3333333333333333, 0.0, 1.0)	87.3215	Short	S 5 THF - 2	['B', 'B', 'B', 'B', 'O', 'O', 'O', 'O', 'O', 'Ca', 'Ca']	[[-2.56449176 0.44865761 -3.478315 ] [ 0.39649176 1.18702718 0.526765 ] [ 0.15251007 -2.10202718 -0.503115 ] [ 1.84349542 -2.58465761 3.311705 ] [-0.81352838 -0.01671196 3.207435 ] [-2.88953204 1.51373914 -0.542025 ] [ 3.22450641 -0.47820651 1.127335 ] [ 1.13649176 1.01894565 -3.096375 ] [-1.12153571 3.30002718 -2.305305 ] [-0.90549176 0.99197282 -1.709635 ] [ 0.90549176 -0.99197282 1.709635 ]]	[[-1.16413572 0.65928061 -0.23207263] [ 1.77111571 -0.57815885 1.10624761] [ 2.21681466 -0.87779361 -3.63205149] [-0.70827132 -0.56654686 4.49707646] [-0.70095514 -1.65925585 -2.77310739] [-0.40934912 2.18460052 2.63760518] [ 1.6919556 2.38651223 -1.832825 ] [-2.4250173 -1.73245979 1.43792252] [-0.4919943 1.15328183 -3.98626836] [-0.59342063 -0.19011656 2.082903 ] [ 0.59342063 0.19011656 -2.08290…
230	B4Ca2O5	2	DLNeutral	4.5969	(1.0, 0.3333333333333333, 0.0, 1.0)	66.9516	Short	S 5 THF - 2	['B', 'B', 'B', 'B', 'O', 'O', 'O', 'O', 'O', 'Ca', 'Ca']	[[-0.18929908 0.272 -1.090205 ] [-0.21781007 4.59702718 -0.524285 ] [ 0.5057174 -4.18626957 -1.694715 ] [-0.27290275 1.35534239 2.438885 ] [ 2.20564049 2.19288804 0.429705 ] [ 2.4476588 -1.77149455 -0.236705 ] [ 0.17266429 -3.59971196 1.764995 ] [-2.4253174 2.64330326 -0.465955 ] [-2.14900641 -2.1588913 -0.399085 ] [-0.14028993 2.28597282 0.193675 ] [ 0.14028993 -2.28597282 -0.193675 ]]	[[-2.43231075 1.18500785 0.73430904] [ 0.92874242 -0.33518975 0.56872703] [ 2.60163459 -0.79680556 -3.63995333] [-0.92839473 -0.47334252 4.5132034 ] [-0.18562342 -2.12212807 -2.15577647] [ 0.50574375 1.71077125 3.14703283] [ 1.87182749 1.95065595 -1.45928483] [-1.93121672 -1.99105992 1.47116848] [-0.44370803 0.96315026 -3.87019525] [-0.84164944 -0.00740535 2.13879274] [ 0.84164944 0.00740535 -2.1…
231	B4Ca2O5	2	DLNeutral	4.58843	(1.0, 0.3333333333333333, 0.0, 1.0)	59.3382	Short	S 5 THF - 2	['B', 'B', 'B', 'B', 'O', 'O', 'O', 'O', 'O', 'Ca', 'Ca']	[[-0.33399908 -0.129 -1.11098 ] [-1.04801007 4.25202718 -1.439084 ] [ 1.3420174 -4.20576957 -1.10092 ] [-0.72160275 1.82734239 2.52243 ] [ 1.75394049 2.87638804 -0.03433 ] [ 2.7459588 -1.15349455 -0.08866 ] [ 0.97896429 -2.52681196 2.27702 ] [-3.1020174 2.05812326 -0.19491 ] [-1.72780641 -2.7168913 0.08623 ] [-0.64498993 2.19897282 -0.10922 ] [ 0.64498993 -2.19897282 0.10922 ]]	[[-2.65913327 1.56690872 0.83447657] [ 1.03158449 -0.28316464 0.46703766] [ 2.66287486 -0.86623017 -3.58612269] [-0.86465466 -0.72305342 4.4697415 ] [-0.27139529 -2.09277899 -2.10364463] [ 0.11729903 2.06096302 3.10403697] [ 2.03158708 2.0070388 -1.4895295 ] [-2.16748037 -2.03257902 1.58800042] [-0.69086984 0.88338195 -3.3571275 ] [-0.89263771 0.04553886 2.11294738] [ 0.89263771 -0.04553886 -2.11…
232	B4Ca2O5	2	DLNeutral	4.45961	(1.0, 0.3333333333333333, 0.0, 1.0)	78.6443	Short	S 5 THF - 2	['B', 'B', 'B', 'B', 'O', 'O', 'O', 'O', 'O', 'Ca', 'Ca']	[[-0.29499908 -0.2055 -1.2434 ] [-4.80111007 0.30552718 0.08619 ] [ 4.3560174 0.26513043 -1.627896 ] [-0.89170275 0.32684239 2.42914 ] [-2.24305951 2.52778804 -0.34431 ] [ 2.0259588 2.24600545 -0.16846 ] [ 2.79596429 0.20808804 2.10559 ] [-2.4970174 -2.08679674 -0.21568 ] [ 2.45269359 -2.4423913 -0.21441 ] [-2.21498993 0.03747282 0.25388 ] [ 2.21498993 -0.03747282 -0.25388 ]]	[[-2.39315461 1.01155306 0.22858762] [ 1.02116613 -0.51357624 0.60725402] [ 2.47387141 -0.94483606 -3.83177141] [-1.65182501 -0.38743016 4.50253323] [-0.40623513 -1.90072893 -2.32371058] [ 0.49537511 1.54114955 2.8312181 ] [ 2.14623219 2.02357389 -1.82367455] [-1.67624721 -2.39078674 1.73606215] [-0.97564015 1.07216451 -3.19261895] [-0.88226116 0.0243238 2.04769706] [ 0.88226116 -0.0243238 -2.047…
233	B4Ca2O5	2	DLNeutral	4.54591	(1.0, 0.3333333333333333, 0.0, 1.0)	75.7827	Short	S 5 THF - 2	['B', 'B', 'B', 'B', 'O', 'O', 'O', 'O', 'O', 'Ca', 'Ca']	[[ 0.13220092 0.0665 -1.06014 ] [ 0.67998993 4.48452718 -0.70827 ] [-0.4959826 -4.39666957 -1.262613 ] [ 0.64509725 1.34084239 2.58066 ] [ 2.67694049 1.93268804 -0.41588 ] [-0.88102655 -3.10941847 1.97002 ] [ 1.9019588 -2.71799455 -0.06043 ] [-1.9410174 2.44760326 0.09798 ] [-2.60960641 -1.7103913 -0.00758 ] [ 0.45101007 2.22347282 0.13817 ] [-0.45101007 -2.22347282 -0.13817 ]]	[[-2.74525881e+00 1.04466865e+00 4.96020468e-01] [ 7.42463535e-01 -6.76480324e-01 3.70024893e-01] [ 2.43620597e+00 -8.58499139e-01 -3.80772548e+00] [-1.01197424e+00 -3.52671871e-01 4.46391615e+00] [-2.91956245e-01 -1.97085897e+00 -2.65312456e+00] [ 3.55944398e-01 1.98771461e+00 2.38541495e+00] [ 1.91502424e+00 1.93236636e+00 -1.52780360e+00] [-1.67849068e+00 -2.18862139e+00 1.86194927e+00] [-2.33…
234	B4Ca2O5	2	DLNeutral	4.61496	(1.0, 0.3333333333333333, 0.0, 1.0)	93.6246	Short	S 5 THF - 2	['B', 'B', 'B', 'B', 'O', 'O', 'O', 'O', 'O', 'Ca', 'Ca']	[[-0.16279908 0.338 -1.25174 ] [ 2.06498993 4.11802718 0.67904 ] [-1.8939826 -3.97596957 -1.832337 ] [-0.13928275 0.80734239 2.48701 ] [ 2.91794049 0.80678804 0.35601 ] [-0.97002655 -3.32291847 1.42817 ] [ 1.3359588 -2.72149455 -0.48274 ] [-1.1680174 3.26114326 -0.24813 ] [-3.04450641 -1.3428913 -0.30936 ] [ 0.85301007 2.07197282 0.55116 ] [-0.85301007 -2.07197282 -0.55116 ]]	[[-2.08440556 1.52648613 0.42604429] [ 1.16265198 -0.38527788 0.45541398] [ 2.55384703 -0.3069268 -4.01704173] [-1.64305563 -0.35960575 4.34217439] [-0.24096601 -2.0400905 -2.28129844] [ 0.78618018 1.68138391 2.93526103] [ 1.80254842 2.05997264 -1.91713636] [-1.77687479 -2.06678997 1.36496225] [-0.73266831 0.66540019 -3.61148833] [-0.91447079 0.07637711 2.11716429] [ 0.91447079 -0.07637711 -2.117…
235	B4Ca2O5	2	DLNeutral	4.49182	(1.0, 0.3333333333333333, 0.0, 1.0)	60.6323	Short	S 5 THF - 2	['B', 'B', 'B', 'B', 'O', 'O', 'O', 'O', 'O', 'Ca', 'Ca']	[[ 0.16120092 0.125 -1.24302 ] [ 3.91198993 -2.63497282 -1.07604 ] [-3.7529826 2.27393043 -1.057865 ] [ 1.34983725 -0.44565761 2.361865 ] [-2.17702655 1.75108153 2.052375 ] [-3.0970412 -0.87649455 0.241295 ] [ 3.5529826 0.64922326 -0.055355 ] [-0.39720641 3.3411087 -0.084465 ] [ 0.16295514 -2.8861087 -0.076315 ] [ 1.91501007 -1.17302718 0.029065 ] [-1.91501007 1.17302718 -0.029065 ]]	[[-2.28287902 1.46347554 0.49576235] [ 1.06832931 -0.40790167 0.52820278] [ 2.47466878 -0.74755433 -3.70025585] [-0.96432091 -0.4295664 4.72124634] [-0.45523474 -2.09213711 -2.4153372 ] [ 0.13632969 2.24526086 2.82638608] [ 2.03363323 2.18087872 -1.56077497] [-1.62111334 -2.04485754 1.24601405] [-0.47838564 1.12387595 -3.2443835 ] [-0.85556582 0.13384186 2.07224385] [ 0.85556582 -0.13384186 -2.07…
236	B4Ca2O5	2	DLNeutral	4.4484	(1.0, 0.3333333333333333, 0.0, 1.0)	50.0634	Short	S 5 THF - 2	['B', 'B', 'B', 'B', 'O', 'O', 'O', 'O', 'O', 'Ca', 'Ca']	[[-0.13289908 0.0475 -1.684413 ] [ 2.17498993 -3.70347282 -0.776405 ] [-1.3059826 4.24913043 -0.833645 ] [-0.21570275 0.84184239 2.016495 ] [-3.3480412 1.27400545 -0.216895 ] [ 2.9829826 -0.59883674 -0.144615 ] [ 1.37539359 2.7426087 0.120305 ] [-0.96804486 -2.8506087 -0.122605 ] [ 0.93597345 -2.38541847 2.680415 ] [ 1.03401007 -1.93652718 0.357425 ] [-1.03401007 1.93652718 -0.357425 ]]	[[-2.02311678 0.85342503 -0.01194007] [ 1.33906741 -0.71475023 0.74377157] [ 2.200309 -0.87272971 -3.6668897 ] [-1.4332607 -0.78687932 4.21690036] [-0.23869255 -2.28025336 -2.00528668] [ 0.22899503 2.1731272 2.84685663] [ 1.92922484 1.69439418 -1.57646207] [-1.96085877 -1.98851051 1.27630019] [-0.99593159 1.33645855 -3.31253543] [-0.56938249 0.00736856 2.15007354] [ 0.56938249 -0.00736856 -2.1500…
237	B4Ca2O5	2	DLNeutral	4.54222	(1.0, 0.3333333333333333, 0.0, 1.0)	69.6201	Short	S 5 THF - 2	['B', 'B', 'B', 'B', 'O', 'O', 'O', 'O', 'O', 'Ca', 'Ca']	[[-3.81899084e-01 -8.55000000e-02 -1.14386000e+00] [-3.08010071e-01 -4.59347282e+00 -5.72400000e-01] [ 6.96017395e-01 4.42513043e+00 -1.51717400e+00] [ 1.18637253e-01 -1.44615761e+00 2.60019000e+00] [ 1.12953308e-01 2.81315761e+00 2.01936000e+00] [-2.17504120e+00 2.61700545e+00 3.22000000e-03] [ 2.05298260e+00 -2.36638674e+00 -5.64000000e-03] [ 2.52209359e+00 1.68960870e+00 6.92600000e-02] [-2.74…	[[-2.71227995 1.09646417 0.55474177] [ 1.05847689 -0.28171446 0.51169961] [ 2.63899637 -0.89801014 -3.82064294] [-1.19382051 -0.53715493 4.45070351] [-0.52020678 -1.91552089 -2.29797633] [ 0.3850517 2.07339168 2.80158548] [ 1.98752989 2.12802958 -1.76089384] [-1.83341437 -1.99867373 1.56794472] [-0.57983992 1.26221898 -3.17411687] [-0.96602628 0.15734065 2.04938343] [ 0.96602628 -0.15734065 -2.04…
238	B4Ca2O5	2	DLNeutral	4.65725	(1.0, 0.3333333333333333, 0.0, 1.0)	80.3215	Short	S 5 THF - 2	['B', 'B', 'B', 'B', 'O', 'O', 'O', 'O', 'O', 'Ca', 'Ca']	[[ 0.05860092 -0.058 -1.13388 ] [-0.76151007 -4.50797282 -0.77565 ] [ 1.1405174 4.27613043 -1.18547 ] [-0.52813275 -1.86665761 2.72689 ] [ 0.58845331 2.64065761 1.9691 ] [-1.8965412 2.32950545 -0.14358 ] [ 1.9714826 -2.39078674 0.07224 ] [ 2.76599359 1.6841087 -0.06159 ] [-2.83954486 -1.6301087 -0.06495 ] [-0.45848993 -2.27402718 0.20267 ] [ 0.45848993 2.27402718 -0.20267 ]]	[[-2.91590902 1.35681016 0.92509712] [ 0.90255236 -0.55925223 0.40634728] [ 2.69252704 -0.41105955 -3.6841198 ] [-1.00813373 -0.30612909 4.51589425] [-0.35599206 -2.02197931 -2.19748691] [ 0.43818613 2.05490241 2.27885772] [ 2.06108185 1.9645998 -1.54370503] [-1.99004492 -2.10285863 1.53042304] [-0.51004466 1.12071635 -3.11135887] [-1.01408483 0.10761072 2.09345161] [ 1.01408483 -0.10761072 -2.09…
239	B4Ca2O5	2	DLNeutral	4.5299	(1.0, 0.3333333333333333, 0.0, 1.0)	55.2608	Short	S 5 THF - 2	['B', 'B', 'B', 'B', 'O', 'O', 'O', 'O', 'O', 'Ca', 'Ca']	[[ 0.18710092 0.0545 -1.236205 ] [ 1.01198993 -4.41647282 -0.976945 ] [-1.1119826 4.29083043 -1.421005 ] [ 0.01180425 -1.57515761 2.490475 ] [-1.31804669 2.56915761 2.060115 ] [-2.7600412 1.58600545 -0.329325 ] [ 3.0079826 -0.79881674 -0.376355 ] [ 1.58579359 3.1976087 0.319395 ] [-1.83304486 -2.7756087 -0.531435 ] [ 0.56801007 -2.18652718 0.162695 ] [-0.56801007 2.18652718 -0.162695 ]]	[[-2.64479329 1.18775084 0.52729777] [ 1.01043999 -0.60219833 0.42725637] [ 2.83012541 -0.77489735 -3.61343474] [-1.1935214 -0.79575057 4.407501 ] [-0.11470684 -1.9519772 -2.53344094] [ 1.15391278 1.88107104 2.22660452] [ 2.15155639 2.10100812 -1.94885246] [-1.8803272 -2.32624971 1.54900361] [-0.70841228 0.82127476 -3.37721061] [-1.03265904 0.05241677 2.01516103] [ 1.03265904 -0.05241677 -2.01516…
240	B4Ca2O5	2	DLNeutral	4.69697	(1.0, 0.3333333333333333, 0.0, 1.0)	78.0915	Short	S 5 THF - 2	['B', 'B', 'B', 'B', 'O', 'O', 'O', 'O', 'O', 'Ca', 'Ca']	[[ 0.18440092 -0.2647 -1.22231 ] [-0.33601007 -1.28467282 2.598725 ] [ 0.7200174 4.33273043 -1.583617 ] [-0.71746275 -4.82435761 -0.224365 ] [-1.8820412 2.61380545 -0.422795 ] [ 2.1559826 -2.85619674 -0.222275 ] [-2.51502838 -2.00223914 -0.020215 ] [ 2.82159359 1.9514087 -0.246905 ] [ 0.1779826 2.63788698 1.833975 ] [-0.27298993 -2.30432718 0.361835 ] [ 0.27298993 2.30432718 -0.361835 ]]	[[-2.57892415 1.22090442 0.61253678] [ 1.02623157 -0.48530975 0.55626859] [ 2.67214385 -0.58529302 -3.78363584] [-1.32378952 -0.35129707 4.68654355] [-0.07363739 -2.00671295 -2.55352586] [ 0.68718958 1.90651423 2.9577865 ] [ 2.18017157 2.08115461 -1.65710464] [-1.80997298 -1.96460653 1.78859077] [-0.77492495 0.93680685 -2.97917339] [-0.97344443 0.14394334 2.13238319] [ 0.97344443 -0.14394334 -2.1…
241	B4Ca2O5	2	DLNeutral	4.4531	(1.0, 0.3333333333333333, 0.0, 1.0)	39.3169	Short	S 5 THF - 2	['B', 'B', 'B', 'B', 'O', 'O', 'O', 'O', 'O', 'Ca', 'Ca']	[[-0.15719908 -0.0245 -1.449278 ] [-0.82151007 0.98352718 2.45074 ] [ 2.6935174 -3.25556957 -1.484431 ] [-2.68140275 3.42384239 -1.33021 ] [ 3.1614588 0.25600545 -0.15699 ] [-0.4155119 -3.04370651 -0.11371 ] [ 0.50651923 2.65758153 0.26032 ] [-3.39810824 0.04614133 -0.02901 ] [ 1.8744826 -2.11191302 2.26859 ] [-1.63248993 1.51347282 0.04357 ] [ 1.63248993 -1.51347282 -0.04357 ]]	[[-2.43957647 1.24423007 0.38560239] [ 1.18300746 -0.62888277 0.57508116] [ 2.81682338 -0.69541744 -3.41162794] [-0.68436815 -0.85312514 4.41428293] [-0.38798735 -2.28075695 -2.17545856] [ 0.38206218 2.17022125 2.58733037] [ 1.95584097 1.91346726 -1.40109193] [-1.85190882 -1.68146893 1.06309161] [-0.75249118 1.12699208 -3.35916777] [-0.7530059 0.23845073 2.08174087] [ 0.7530059 -0.23845073 -2.081…
242	B4Ca2O5	2	DLNeutral	4.40677	(1.0, 0.3333333333333333, 0.0, 1.0)	75.4362	Short	S 5 THF - 2	['B', 'B', 'B', 'B', 'O', 'O', 'O', 'O', 'O', 'Ca', 'Ca']	[[-0.26079908 -0.3165 -0.97826 ] [-0.87401007 1.46852718 2.54816 ] [ 3.3170174 -3.00956957 -1.07042 ] [-3.14860275 3.30384239 -0.9514 ] [ 3.2039588 0.15900545 -0.38544 ] [ 0.1749881 -3.71570651 -0.34606 ] [ 0.47501923 2.99958153 -0.21497 ] [-3.20390824 -0.02285867 0.29277 ] [ 2.0299826 -1.73091302 2.39053 ] [-1.56498993 1.54847282 0.08913 ] [ 1.56498993 -1.54847282 -0.08913 ]]	[[-2.77233931 1.14966483 0.6371739 ] [ 0.9691312 -0.23695946 0.36029984] [ 2.39770564 -0.82630586 -3.84371417] [-1.0911567 -0.6149396 4.49059708] [-0.16891011 -2.17173086 -2.38626344] [ 0.14969887 2.04007832 2.48333153] [ 2.66207476 1.81901288 -1.88716808] [-1.84629725 -2.11303303 1.18136472] [-0.89005649 1.20189213 -3.25496201] [-0.90297825 0.07463028 2.00847363] [ 0.90297825 -0.07463028 -2.0084…
243	B4Ca2O5	2	DLNeutral	4.61615	(1.0, 0.3333333333333333, 0.0, 1.0)	78.2067	Short	S 5 THF - 2	['B', 'B', 'B', 'B', 'O', 'O', 'O', 'O', 'O', 'Ca', 'Ca']	[[-0.33959908 0.4165 -1.14374 ] [-2.92851007 -3.19647282 -1.705879 ] [ 0.9625174 0.78913043 2.35205 ] [ 3.30088725 3.56084239 0.10945 ] [-1.84752655 -3.1319511 1.52553 ] [-3.2705174 -0.39573914 0.3306 ] [ 0.25379176 3.67323914 -0.00601 ] [ 3.08751923 0.04058153 -0.52119 ] [ 0.51147711 -2.92415761 -0.4362 ] [ 1.53851007 1.69647282 0.28667 ] [-1.53851007 -1.69647282 -0.28667 ]]	[[-2.22209879e+00 1.28436883e+00 7.02836736e-01] [ 1.14240954e+00 -3.44386329e-01 4.16220476e-01] [ 2.57899886e+00 -7.36080846e-01 -3.80927588e+00] [-1.57118461e+00 -3.63259713e-01 4.58114132e+00] [-5.37324711e-01 -1.91022224e+00 -2.25053552e+00] [ 5.05616461e-01 1.48894329e+00 3.32934408e+00] [ 1.79882396e+00 2.05046273e+00 -1.87670584e+00] [-1.60359232e+00 -2.22061455e+00 1.51770338e+00] [-5.02…
244	B4Ca2O5	2	DLNeutral	4.31365	(1.0, 0.3333333333333333, 0.0, 1.0)	38.2797	Short	S 5 THF - 2	['B', 'B', 'B', 'B', 'O', 'O', 'O', 'O', 'O', 'Ca', 'Ca']	[[-0.06129908 0.3435 -1.49422 ] [ 4.11748993 -0.66447282 -1.04995 ] [-0.6264826 0.61213043 1.98946 ] [-4.44690275 0.51784239 -1.09217 ] [-2.48449725 -2.04368153 -0.29391 ] [ 1.57879542 -2.54078804 -0.33346 ] [ 2.75347528 2.17937326 0.36037 ] [-2.16748077 2.79658153 -0.68709 ] [ 3.32147162 -0.07307608 2.49921 ] [-2.12048993 0.32247282 -0.22676 ] [ 2.12048993 -0.32247282 0.22676 ]]	[[-1.61682827 1.45291762 0.00565375] [ 1.28652753 -0.4459487 0.70740365] [ 2.48841854 -0.7105332 -3.43519405] [-1.01241422 -0.50387671 4.46733319] [-0.01383168 -2.21528761 -2.03757304] [ 0.64518213 1.87826686 3.0077878 ] [ 1.87490636 2.31815288 -1.88998778] [-1.74724418 -2.1430433 1.67040327] [-0.4455686 1.4783478 -3.85998975] [-0.68437908 -0.02985073 2.04514561] [ 0.68437908 0.02985073 -2.045145…
245	B4Ca2O5	2	DLNeutral	4.63033	(1.0, 0.3333333333333333, 0.0, 1.0)	86.6921	Short	S 5 THF - 2	['B', 'B', 'B', 'B', 'O', 'O', 'O', 'O', 'O', 'Ca', 'Ca']	[[-0.20489908 0.006 -1.232564 ] [ 2.50898993 -4.01297282 -1.337983 ] [-0.3789826 1.29163043 2.74444 ] [-2.91270275 3.74534239 -0.25637 ] [-3.07159725 0.56121847 0.2403 ] [-0.75580458 -3.16428804 -0.60076 ] [ 3.23897528 -0.96670674 0.29141 ] [ 0.71601923 3.55808153 -0.24472 ] [ 0.69197162 -2.80257608 1.73706 ] [-1.19798993 1.94897282 0.35541 ] [ 1.19798993 -1.94897282 -0.35541 ]]	[[-2.43317609 1.74762852 0.6077307 ] [ 0.86174373 -0.81995505 0.38249851] [ 2.61537521 -0.53329023 -4.13093136] [-1.58143341 -0.74131165 4.41890008] [ 0.05574328 -2.1734251 -2.49358937] [ 0.59225009 1.84389222 3.0792559 ] [ 1.72323015 2.13423795 -1.9964741 ] [-2.04367745 -1.887304 1.43836227] [-0.94562341 0.30923444 -3.21882048] [-1.02258877 0.11341342 2.07399152] [ 1.02258877 -0.11341342 -2.0739…
246	B4Ca2O5	2	DLNeutral	4.57579	(1.0, 0.3333333333333333, 0.0, 1.0)	48.6085	Short	S 5 THF - 2	['B', 'B', 'B', 'B', 'O', 'O', 'O', 'O', 'O', 'Ca', 'Ca']	[[-0.19569908 -0.0895 -1.195085 ] [ 4.12748993 -1.78947282 -1.329758 ] [-1.0204826 0.69613043 2.454445 ] [-3.83980275 2.15884239 -1.116875 ] [-3.51269725 -1.23888153 0.478365 ] [ 1.02219542 -3.29578804 0.006465 ] [ 3.00347528 0.94551326 0.170565 ] [-0.70948077 3.25858153 -0.004315 ] [ 2.65447162 -1.92307608 2.130865 ] [-2.00048993 1.10947282 0.039595 ] [ 2.00048993 -1.10947282 -0.039595 ]]	[[-2.47121239 1.14607284 0.36042888] [ 0.99141981 -0.46641927 0.52352302] [ 2.50610252 -0.9992782 -3.83764716] [-0.74005735 -0.65244329 4.43607126] [-0.41869644 -1.84390965 -2.52361685] [ 0.02596906 2.60513416 2.70468189] [ 2.04156447 2.08359937 -1.84330472] [-1.99231606 -2.18093925 1.54787463] [-0.32082266 1.47432511 -3.60672499] [-0.87393287 -0.00939843 2.11438187] [ 0.87393287 0.00939843 -2.11…
247	B4Ca2O5	2	DLNeutral	4.32778	(1.0, 0.3333333333333333, 0.0, 1.0)	64.8396	Short	S 5 THF - 2	['B', 'B', 'B', 'B', 'O', 'O', 'O', 'O', 'O', 'Ca', 'Ca']	[[-0.13669908 -0.055 -1.083591 ] [-1.57501007 4.01802718 -1.25667 ] [-0.4999826 1.92563043 2.45727 ] [ 1.34259725 -4.17665761 -1.018857 ] [ 2.74096979 -1.02534239 -0.23551 ] [ 1.43909542 3.13171196 -0.1231 ] [ 1.12230092 -2.14404346 2.3172 ] [-3.16002472 1.85170326 -0.09708 ] [-1.49398077 -2.55091847 0.61475 ] [ 0.70601007 -2.04502718 0.04285 ] [-0.70601007 2.04502718 -0.04285 ]]	[[-2.69276312 1.44414036 0.81221698] [ 0.84786353 -0.5347104 0.43714222] [ 2.70752577 -0.73787652 -3.52277564] [-0.9220288 -0.41765845 4.37947975] [-0.26542551 -2.02622461 -2.10800154] [ 0.16427487 1.9688736 3.08553662] [ 1.66553634 2.07236881 -1.43120836] [-2.33866958 -1.86060162 1.72120749] [-0.77462319 0.99657078 -3.10365963] [-0.92581555 0.07284871 1.9544772 ] [ 0.92581555 -0.07284871 -1.9544…
248	B4Ca2O5	2	DLNeutral	4.49768	(1.0, 0.3333333333333333, 0.0, 1.0)	63.4023	Short	S 5 THF - 2	['B', 'B', 'B', 'B', 'O', 'O', 'O', 'O', 'O', 'Ca', 'Ca']	[[ 0.18790092 0.2175 -1.340915 ] [-3.95651007 2.54752718 0.060285 ] [-0.6424826 0.59613043 2.387665 ] [ 3.66089725 -2.31015761 -1.753593 ] [ 3.38246979 0.58215761 -0.145865 ] [-0.69710458 3.29421196 -0.416415 ] [ 2.39580092 -1.78754346 1.936415 ] [-3.16352472 -0.62089674 -0.092555 ] [ 0.34551923 -3.08241847 -0.338625 ] [ 1.83051007 -1.29552718 -0.167685 ] [-1.83051007 1.29552718 0.167685 ]]	[[-2.15701087 1.31236687 0.30675212] [ 1.25100937 -0.4539906 0.33095942] [ 2.79981878 -0.56651452 -3.69515377] [-1.50516613 -0.30978412 4.44814677] [-0.26407848 -2.07915991 -2.31143044] [ 0.75218005 1.64544302 2.87017963] [ 2.01060797 2.08064823 -1.85192993] [-1.71006911 -2.11695497 1.73093418] [-0.76823928 1.05040823 -3.31531713] [-0.78395802 0.00852405 2.10775075] [ 0.78395802 -0.00852405 -2.10…
249	B4Ca2O5	2	DLNeutral	4.65167	(1.0, 0.3333333333333333, 0.0, 1.0)	76.542	Short	S 5 THF - 2	['B', 'B', 'B', 'B', 'O', 'O', 'O', 'O', 'O', 'Ca', 'Ca']	[[-0.06575908 -0.0785 -0.96207 ] [ 1.65398993 4.21752718 -1.24482 ] [ 1.2540174 1.86013043 2.30312 ] [-1.83450275 -4.13415761 -0.60352 ] [ 1.24696979 -2.97284239 -0.16589 ] [ 3.20799542 1.01721196 -0.32979 ] [-0.42799908 -1.90954346 2.56318 ] [-1.50302472 2.90240326 -0.1859 ] [-2.88498077 -0.96641847 0.66549 ] [-0.93798993 -2.10652718 0.30369 ] [ 0.93798993 2.10652718 -0.30369 ]]	[[-2.71178158 1.48922433 0.87490467] [ 0.78529895 -0.42806751 0.36895658] [ 2.67115687 -0.63700731 -3.64417872] [-1.31329363 -0.30008992 4.5008889 ] [-0.40950563 -1.94361194 -2.39888171] [ 0.17094679 2.34580912 2.42954173] [ 2.1367071 1.87181982 -1.53330309] [-1.86264732 -2.216985 1.52745187] [-0.90822573 1.2321722 -2.83836376] [-0.8849344 0.07712699 2.14952367] [ 0.8849344 -0.07712699 -2.1495236…
250	B4Ca2O5	2	DLNeutral	4.60413	(1.0, 0.3333333333333333, 0.0, 1.0)	96.9805	Short	S 5 THF - 2	['B', 'B', 'B', 'B', 'O', 'O', 'O', 'O', 'O', 'Ca', 'Ca']	[[ 0.11950092 -0.111 -1.0096 ] [ 1.97148993 4.03802718 -1.28652 ] [ 0.9815174 1.90063043 2.32342 ] [-2.88990275 -3.78465761 0.22384 ] [ 0.39646979 -3.42934239 -0.512 ] [ 3.43839542 0.92971196 -0.08806 ] [-0.87949908 -1.67704346 2.52287 ] [-1.21152472 3.01830326 -0.42509 ] [-3.05448077 -0.36891847 -0.28923 ] [-1.29348993 -1.90202718 0.09319 ] [ 1.29348993 1.90202718 -0.09319 ]]	[[-2.83712798 1.16223663 0.75760398] [ 0.83566602 -0.36217181 0.46517471] [ 1.93724275 -0.6452542 -4.30766909] [-1.44426342 -0.69151238 4.39129634] [ 0.04059839 -2.36778401 -1.98533581] [-0.07936829 2.25911731 2.75404641] [ 2.69481675 1.401668 -1.71843272] [-1.84224513 -2.33529026 1.38246175] [-0.87810089 1.22192667 -2.77248994] [-1.00951634 0.21055206 2.05816727] [ 1.00951634 -0.21055206 -2.0581…
251	B4Ca2O5	2	DLNeutral	4.69084	(1.0, 0.3333333333333333, 0.0, 1.0)	57.0847	Short	S 5 THF - 2	['B', 'B', 'B', 'B', 'O', 'O', 'O', 'O', 'O', 'Ca', 'Ca']	[[ 4.33270092 1.2765 -0.97896 ] [-4.26651007 -1.52747282 -1.30855 ] [ 1.4685174 0.30103043 2.45894 ] [-0.00650275 0.13684239 -1.16802 ] [ 2.84451556 -1.55073914 -0.19933 ] [-2.80651923 -1.01588153 2.10082 ] [-1.33260092 -3.0335 -0.00705 ] [-2.93450824 1.49415761 0.02451 ] [ 1.71546613 3.00842937 -0.14608 ] [ 2.22351007 0.73447282 0.13246 ] [-2.22351007 -0.73447282 -0.13246 ]]	[[-2.56688089 1.18233142 0.55386237] [ 0.96416545 -0.51332589 0.43579854] [ 2.66824756 -0.83736249 -3.79840276] [-1.0052076 -0.60592607 4.47018159] [-0.39016274 -2.1043827 -2.52929707] [ 0.30429072 1.90420084 2.8803189 ] [ 2.01899538 1.96732229 -1.702277 ] [-1.85642083 -2.08338995 1.65800516] [-0.56151449 1.0253327 -3.45765881] [-0.98337681 0.09272852 2.12729041] [ 0.98337681 -0.09272852 -2.12729…
252	B4Ca2O5	2	DLNeutral	4.37828	(1.0, 0.3333333333333333, 0.0, 1.0)	54.3377	Short	S 5 THF - 2	['B', 'B', 'B', 'B', 'O', 'O', 'O', 'O', 'O', 'Ca', 'Ca']	[[ 0.92270092 4.196 -1.172155 ] [-1.33051007 -4.41397282 -0.687325 ] [ 0.0095174 -0.82436957 2.241825 ] [ 0.01849725 0.00634239 -1.174135 ] [ 3.01051556 1.48176086 -0.138825 ] [ 1.69469908 -2.723 -0.341335 ] [-2.71050824 -1.41134239 0.150645 ] [-2.01953387 2.24092937 0.101905 ] [ 0.34448077 2.72713588 2.378315 ] [ 0.53151007 2.12297282 0.053005 ] [-0.53151007 -2.12297282 -0.053005 ]]	[[-2.04339927 1.23649162 0.0326036 ] [ 0.96959013 -0.54062715 0.38287418] [ 2.54184641 -0.61993115 -3.60367071] [-1.29109261 -0.56438428 4.44301464] [-0.52640811 -2.14037086 -2.06212832] [ 0.42740606 1.84713046 2.60934411] [ 2.0512843 2.21238542 -1.47501698] [-1.88826727 -1.96401478 1.39231061] [-1.04219216 0.86313037 -3.37359761] [-0.79188966 -0.04726407 2.04034384] [ 0.79188966 0.04726407 -2.04…
253	B4Ca2O5	2	DLNeutral	4.32978	(1.0, 0.3333333333333333, 0.0, 1.0)	72.8334	Short	S 5 THF - 2	['B', 'B', 'B', 'B', 'O', 'O', 'O', 'O', 'O', 'Ca', 'Ca']	[[ 1.78410092 4.125 -0.71113 ] [-0.66901007 -4.61997282 -0.85514 ] [-0.8969826 -0.79736957 2.33992 ] [ 0.17999725 -0.07065761 -1.212292 ] [ 2.68401556 0.84619086 0.08278 ] [ 1.56039908 -2.749 0.03362 ] [-3.01100824 -2.01234239 -1.011303 ] [-1.57403387 2.48392937 -0.01307 ] [ 0.98598077 2.77713588 2.41688 ] [ 0.68401007 2.04797282 0.15711 ] [-0.68401007 -2.04797282 -0.15711 ]]	[[-2.15754199 1.50150464 0.07808976] [ 0.93188949 -0.64472793 0.47217717] [ 2.31604646 -0.83762743 -3.82604967] [-1.5107429 -0.87983302 4.41208993] [-0.21888772 -2.14407339 -1.81159281] [ 0.46405278 1.78786804 3.27515025] [ 1.62555868 2.0095932 -1.4024096 ] [-1.77545672 -2.05524247 1.61762432] [-0.79977379 0.74331935 -3.6515461 ] [-0.76986429 0.03990842 2.02298352] [ 0.76986429 -0.03990842 -2.022…
254	B4Ca2O5	2	DLNeutral	4.36219	(1.0, 0.3333333333333333, 0.0, 1.0)	60.1314	Short	S 5 THF - 2	['B', 'B', 'B', 'B', 'O', 'O', 'O', 'O', 'O', 'Ca', 'Ca']	[[-3.59809908 -2.415 -1.33576 ] [ 3.85648993 2.71402718 -0.9398 ] [ 1.1925174 0.42663043 2.49097 ] [ 0.05449725 -0.05865761 -1.16102 ] [-2.86048444 0.80806086 -0.11062 ] [ 0.47579908 3.137 0.21344 ] [ 3.45649176 -0.55334239 -0.03185 ] [-0.32853387 -3.16007063 -0.27241 ] [-2.29151923 -1.37086412 2.05493 ] [-1.78848993 -1.24002718 -0.14429 ] [ 1.78848993 1.24002718 0.14429 ]]	[[-2.33177301 1.47611228 0.43928349] [ 0.98231225 -0.49394181 0.38139511] [ 2.61936744 -0.6360044 -3.64653389] [-0.9370563 -0.55981514 4.6829707 ] [-0.25818959 -2.02927875 -2.1593833 ] [ 0.20538482 2.06396799 2.81999835] [ 2.0449288 2.00793483 -1.39808871] [-1.98928069 -1.94830657 1.53609058] [-0.80728058 0.88245184 -3.15002269] [-0.89904836 0.03528532 1.98686945] [ 0.89904836 -0.03528532 -1.9868…
255	B4Ca2O5	2	DLNeutral	4.36684	(1.0, 0.3333333333333333, 0.0, 1.0)	59.4555	Short	S 5 THF - 2	['B', 'B', 'B', 'B', 'O', 'O', 'O', 'O', 'O', 'Ca', 'Ca']	[[-0.96029908 -4.133 -1.202165 ] [ 1.21398993 4.30002718 -1.156335 ] [ 0.6590174 1.58063043 2.383095 ] [ 0.08229725 -0.06265761 -1.179315 ] [-2.87898444 -0.99043914 -0.139155 ] [-1.68210092 2.642 -0.345755 ] [ 3.02499176 1.53565761 -0.258525 ] [ 1.57396613 -2.85907063 0.196245 ] [-1.12301923 -2.26986412 2.387265 ] [-0.76298993 -2.04502718 0.055065 ] [ 0.76298993 2.04502718 -0.055065 ]]	[[-2.40589236 1.52750743 0.7001723 ] [ 0.9390438 -0.58393591 0.42272719] [ 2.84935932 -0.55705949 -3.3196235 ] [-1.10208219 -0.60223942 4.44115283] [-0.41030857 -2.16537297 -2.10515841] [ 0.45357139 1.94152124 2.75688645] [ 2.0403388 1.98026994 -1.6142227 ] [-1.84812858 -2.10417468 1.44431425] [-0.91311066 0.9318695 -3.22650549] [-0.82175892 0.14010096 2.0180203 ] [ 0.82175892 -0.14010096 -2.0180…
256	B4Ca2O5	2	DLNeutral	4.69294	(1.0, 0.3333333333333333, 0.0, 1.0)	34.7489	Short	S 5 THF - 2	['B', 'B', 'B', 'B', 'O', 'O', 'O', 'O', 'O', 'Ca', 'Ca']	[[-1.92359908 -3.9565 -1.099775 ] [ 2.16948993 4.12152718 -0.607205 ] [ 0.0355174 0.65813043 1.784835 ] [ 0.29279725 0.10084239 -1.646096 ] [-2.93248444 -0.84013914 -0.346235 ] [-1.15350092 3.6285 -0.828905 ] [ 3.22749176 1.03815761 -0.381755 ] [ 1.40246613 -2.84557063 0.477185 ] [-1.56151923 -2.76136412 2.558795 ] [-0.96548993 -2.12652718 0.227245 ] [ 0.96548993 2.12652718 -0.227245 ]]	[[-1.67254004 0.9037798 -0.07632183] [ 1.22524561 -0.83238289 0.78194846] [ 2.53128968 -0.75544817 -3.68585151] [-1.31683561 -0.16906133 4.5055225 ] [-0.23721322 -2.04231288 -2.27988276] [ 0.74251049 1.74263336 2.83762547] [ 1.85096981 2.23530873 -1.36718493] [-1.98601519 -2.52956704 2.20015781] [-0.70599791 1.35548014 -3.77824648] [-0.79365416 -0.14496982 2.2034123 ] [ 0.79365416 0.14496982 -2.2…
257	B4Ca2O5	2	DLNeutral	4.6064	(1.0, 0.3333333333333333, 0.0, 1.0)	61.8775	Short	S 5 THF - 2	['B', 'B', 'B', 'B', 'O', 'O', 'O', 'O', 'O', 'Ca', 'Ca']	[[ 4.29370092e+00 -8.93500000e-01 -1.04843000e+00] [-4.37101007e+00 5.47527176e-01 -1.26541000e+00] [ 1.98801740e+00 6.31304321e-02 2.51423000e+00] [-2.04502747e-01 3.84239197e-03 -1.12439000e+00] [-2.23898993e+00 2.62834784e+00 1.84110000e-01] [-2.58301373e+00 -1.44624985e-01 2.19588000e+00] [ 1.74501556e+00 -2.48323914e+00 -2.21610000e-01] [-2.23043092e+00 -2.26850000e+00 -2.28600000e-02] [ 2.4…	[[-2.61850665 1.60427951 0.92046799] [ 0.9402836 -0.60952904 0.22456651] [ 2.84284662 -0.71671839 -3.52296968] [-1.21883398 -0.79563645 4.26788257] [-0.37218579 -2.18957441 -2.2778671 ] [ 0.47243448 1.91391237 2.54538643] [ 2.05501668 2.04972273 -1.87902313] [-1.77093366 -2.00525697 1.45031216] [-0.82968991 0.72241272 -3.21006228] [-1.02239294 0.02289879 2.06371695] [ 1.02239294 -0.02289879 -2.06…
258	B4Ca2O5	2	DLNeutral	4.26417	(1.0, 0.3333333333333333, 0.0, 1.0)	43.5017	Short	S 5 THF - 2	['B', 'B', 'B', 'B', 'O', 'O', 'O', 'O', 'O', 'Ca', 'Ca']	[[ 3.20540092 -2.943 -1.151245 ] [-3.51451007 2.93902718 -0.530565 ] [-0.5424826 0.74463043 2.027545 ] [ 0.07169725 0.02734239 -1.49909 ] [-0.13051373 -2.85712498 0.314925 ] [ 2.77553754 -1.7684402 2.307635 ] [ 3.40446979 0.42939674 0.141365 ] [-0.59854852 3.50242392 -0.203275 ] [-3.18609725 -0.10038585 -0.098095 ] [ 1.59151007 -1.40402718 0.203955 ] [-1.59151007 1.40402718 -0.203955 ]]	[[-1.9135283 1.12489976 0.18086065] [ 1.27478003 -0.62776237 0.48374498] [ 2.52107226 -0.69129857 -3.6643567 ] [-1.31337118 -0.25966074 4.41347861] [-0.55878567 -1.87152721 -2.1129409 ] [ 0.10692057 1.94352727 2.97956777] [ 1.8380296 2.30671877 -1.75939644] [-1.72436565 -1.93825346 1.85489954] [-0.4713639 1.44655261 -3.72041265] [-0.61879647 -0.05125863 2.03967099] [ 0.61879647 0.05125863 -2.0396…
259	B4Ca2O5	2	DLNeutral	4.60938	(1.0, 0.3333333333333333, 0.0, 1.0)	69.1896	Short	S 5 THF - 2	['B', 'B', 'B', 'B', 'O', 'O', 'O', 'O', 'O', 'Ca', 'Ca']	[[ 1.30380092 -4.4335 -0.77048 ] [-1.45151007 4.47252718 -1.00976 ] [-0.3394826 1.80313043 2.29294 ] [-0.19078275 -0.25715761 -1.16791 ] [-1.45551373 -3.05362498 0.33052 ] [ 0.86453754 -1.9569402 2.33328 ] [ 3.03246979 -1.24910326 0.21875 ] [ 1.56345148 2.54992392 -0.28592 ] [-3.03549725 1.38111415 0.01918 ] [ 0.72551007 -2.18352718 0.13203 ] [-0.72551007 2.18352718 -0.13203 ]]	[[-2.5912465 1.2090767 0.66908651] [ 1.06265765 -0.46206748 0.35184403] [ 2.69361952 -0.56836472 -3.79088828] [-1.38022754 -0.33804837 4.59463723] [-0.52795362 -2.03085345 -2.52999659] [ 0.27980474 2.14199375 2.54079905] [ 2.09399215 1.9715853 -1.81119782] [-1.86848309 -1.92879493 1.34787382] [-0.84245074 1.04480866 -2.86703458] [-0.92770517 0.05434793 2.10902753] [ 0.92770517 -0.05434793 -2.1090…
260	B4Ca2O5	2	DLNeutral	4.68014	(1.0, 0.3333333333333333, 0.0, 1.0)	75.7213	Short	S 5 THF - 2	['B', 'B', 'B', 'B', 'O', 'O', 'O', 'O', 'O', 'Ca', 'Ca']	[[-4.52849908 0.821 -0.86423 ] [ 4.56198993 -0.72697282 -1.137642 ] [ 2.2310174 -0.63036957 2.58971 ] [-0.04350275 0.16034239 -1.16113 ] [-1.81001373 2.88087502 0.61719 ] [-2.28004303 0.58516306 2.35547 ] [-2.58903021 -1.82860326 0.37307 ] [ 1.66695148 -2.71857608 -0.05243 ] [ 2.77700275 1.69261415 0.13874 ] [-2.27998993 0.52197282 0.07147 ] [ 2.27998993 -0.52197282 -0.07147 ]]	[[-3.02915715 1.393405 0.98185118] [ 0.9633064 -0.51075758 0.43242633] [ 2.64698135 -0.81302715 -3.7763362 ] [-1.1298527 -0.19106533 4.61750992] [-0.47336921 -1.85383454 -2.55446034] [-0.04656896 2.06367514 2.51694496] [ 1.84755674 2.26441752 -1.84809671] [-2.11963682 -1.85804015 1.49229975] [-0.6201784 1.24591128 -3.02528259] [-1.02361194 0.04617432 2.10380707] [ 1.02361194 -0.04617432 -2.103807…
261	B4Ca2O5	2	DLNeutral	4.42875	(1.0, 0.3333333333333333, 0.0, 1.0)	90.3588	Short	S 5 THF - 2	['B', 'B', 'B', 'B', 'O', 'O', 'O', 'O', 'O', 'Ca', 'Ca']	[[ 4.84400916e-01 -4.62900000e+00 -1.10688000e+00] [ 1.22489929e-01 4.67202718e+00 -1.65560000e-01] [ 3.54517395e-01 -1.71536957e+00 2.40336000e+00] [ 5.57872534e-02 3.53423920e-02 -1.11885000e+00] [-2.40751373e+00 -1.84812498e+00 -1.71300000e-02] [ 4.25064087e-02 2.14476631e+00 2.43670000e+00] [ 2.29046979e+00 -1.95560326e+00 -2.08050000e-01] [ 2.42445148e+00 2.15642392e+00 -7.65000000e-02] [-2.…	[[-2.73208612 1.08072636 0.46048954] [ 0.81939928 -0.63563516 0.42513455] [ 2.16129737 -0.52708548 -4.11354183] [-1.49780747 -0.65738017 4.49576386] [-0.17736029 -2.25361851 -2.32888993] [ 0.37702885 2.16802271 2.09033695] [ 2.28585501 1.95862039 -1.621197 ] [-1.86062893 -1.91264113 1.41201439] [-0.86772023 1.08510841 -2.9340991 ] [-1.02828319 0.14649779 1.95566698] [ 1.02828319 -0.14649779 -1.95…
262	B4Ca2O5	2	DLNeutral	4.53837	(1.0, 0.3333333333333333, 0.0, 1.0)	54.5774	Short	S 5 THF - 2	['B', 'B', 'B', 'B', 'O', 'O', 'O', 'O', 'O', 'Ca', 'Ca']	[[ 2.19090092 -3.89 -1.35167 ] [-2.26501007 3.74902718 -1.09375 ] [-0.6999826 1.85163043 2.5297 ] [-0.02010275 -0.19765761 -1.29966 ] [-0.97001373 -3.03012498 -0.10809 ] [-2.97698077 0.57279349 -0.39935 ] [ 3.12596979 -0.95660326 -0.34336 ] [ 1.06901923 -2.14163043 2.34995 ] [ 1.10010275 2.71461415 -0.24714 ] [ 1.10301007 -1.98302718 0.01278 ] [-1.10301007 1.98302718 -0.01278 ]]	[[-2.87145854 1.19368229 0.80482385] [ 1.11046214 -0.61213477 0.34749623] [ 2.85267503 -0.90948782 -3.57690309] [-0.89431097 -0.3021828 4.41482252] [ 0.08674452 -2.17572362 -2.46239215] [ 0.67316555 1.80744668 2.37275619] [ 2.14996692 1.815197 -1.48894916] [-1.72080628 -1.98578405 1.31754381] [-0.74372104 1.27342726 -3.01279107] [-0.92513181 0.07419192 2.07070472] [ 0.92513181 -0.07419192 -2.0707…
263	B4Ca2O5	2	DLNeutral	4.61854	(1.0, 0.3333333333333333, 0.0, 1.0)	82.3321	Short	S 5 THF - 2	['B', 'B', 'B', 'B', 'O', 'O', 'O', 'O', 'O', 'Ca', 'Ca']	[[-1.96169908 4.189 -0.642575 ] [ 2.45598993 -3.69697282 -1.066425 ] [ 0.8440174 -2.45336957 2.589395 ] [-0.10880275 -0.01565761 -1.193845 ] [ 1.23098627 3.13987502 -0.176645 ] [ 2.88501923 -0.64120651 0.092805 ] [-2.83703021 0.62139674 0.007025 ] [-0.70198077 1.99836957 2.254555 ] [-1.16859725 -3.29738585 -0.162755 ] [-0.95698993 2.10097282 -0.053115 ] [ 0.95698993 -2.10097282 0.053115 ]]	[[-2.94888434 1.74636739 1.30024466] [ 0.9787312 -0.50263988 0.47622208] [ 2.46172702 -0.723765 -3.90191635] [-1.36829002 -0.71002337 4.29655747] [-0.05451467 -2.4061027 -2.3691863 ] [ 0.24744773 2.26189321 2.66223044] [ 1.85704939 1.84195818 -1.26233169] [-1.96670727 -1.81950842 1.25081819] [-0.93161625 0.74766974 -2.85348161] [-1.01190597 0.24986038 2.0606683 ] [ 1.01190597 -0.24986038 -2.06066…
264	B4Ca2O5	2	DLNeutral	4.27582	(1.0, 0.3333333333333333, 0.0, 1.0)	42.3302	Short	S 5 THF - 2	['B', 'B', 'B', 'B', 'O', 'O', 'O', 'O', 'O', 'Ca', 'Ca']	[[-4.18959908e+00 9.60000000e-01 -1.18052500e+00] [ 4.28948993e+00 -1.59797282e+00 -8.66685000e-01] [ 7.68517395e-01 -2.49369568e-01 2.26064500e+00] [ 8.53972534e-02 3.05342392e-01 -1.44008500e+00] [-1.64751373e+00 3.04187502e+00 2.66955000e-01] [ 2.82451923e+00 1.35979349e+00 -1.43515000e-01] [-2.37153021e+00 -1.63460326e+00 1.93500000e-03] [-3.10848077e+00 1.30136957e+00 2.20002500e+00] [ 1.189…	[[-2.11276891 1.13981787 0.01851361] [ 1.30627714 -0.4524174 0.51315689] [ 2.36985666 -0.92400482 -3.66032434] [-1.10891027 -0.60546838 4.48420672] [-0.41544032 -1.97420847 -2.05572308] [ 0.27900364 1.79791822 2.55679307] [ 1.83902253 2.19379202 -1.96057206] [-1.86563945 -2.08030263 1.43506383] [-0.37498482 1.34901241 -3.77304617] [-0.7208676 -0.14180881 2.0077077 ] [ 0.7208676 0.14180881 -2.0077…
265	B4Ca2O5	2	DLNeutral	4.42002	(1.0, 0.3333333333333333, 0.0, 1.0)	64.8163	Short	S 5 THF - 2	['B', 'B', 'B', 'B', 'O', 'O', 'O', 'O', 'O', 'Ca', 'Ca']	[[-4.08725908 -1.6515 -1.1141 ] [ 4.02398993 1.86352718 -1.18679 ] [-2.1069826 -0.61086957 2.58448 ] [-0.03530275 0.26484239 -1.32259 ] [-2.98402106 1.38697827 0.1051 ] [ 2.51200824 0.2889402 2.13864 ] [-0.74302106 -2.59818478 -0.19691 ] [ 3.11999359 -1.40330977 -0.26894 ] [ 0.94396796 2.80471741 -0.15357 ] [-2.07198993 -0.74252718 0.19914 ] [ 2.07198993 0.74252718 -0.19914 ]]	[[-3.07275061 1.0113432 1.0136384 ] [ 0.99584931 -0.82549976 0.38401353] [ 2.64678448 -0.83524921 -3.65658169] [-0.85587206 -0.39311596 4.44829189] [-0.04652617 -2.1230681 -2.06676466] [ 0.38889603 1.85582308 1.93548407] [ 2.20202752 2.02984478 -1.67534235] [-1.99281022 -2.04709125 1.63623386] [-0.48529476 1.50124068 -2.91173802] [-1.07901265 0.06371212 1.92764573] [ 1.07901265 -0.06371212 -1.927…
266	B4Ca2O5	2	DLNeutral	4.63629	(1.0, 0.3333333333333333, 0.0, 1.0)	60.8782	Short	S 5 THF - 2	['B', 'B', 'B', 'B', 'O', 'O', 'O', 'O', 'O', 'Ca', 'Ca']	[[-4.46709908 0.826 -0.989255 ] [ 4.32048993 -0.11097282 -1.450155 ] [-1.6434826 0.02283043 2.492365 ] [-0.19400275 -0.14965761 -1.205825 ] [-1.77752106 2.51747827 -0.395365 ] [ 3.00550824 -0.2645598 2.116305 ] [-3.03952106 -2.06868478 -0.058035 ] [ 2.30549359 -2.73580977 -0.227665 ] [ 1.90146796 2.06821741 0.028305 ] [-2.30648993 0.21497282 0.087615 ] [ 2.30648993 -0.21497282 -0.087615 ]]	[[-2.53475007 1.38589395 0.75351153] [ 0.97934519 -0.46581906 0.5813295 ] [ 2.60263256 -1.01437936 -3.60267068] [-1.0571919 -0.82230272 4.45219487] [-0.45886935 -1.92457219 -1.99483473] [ 0.11811183 2.0086194 3.07782565] [ 2.30465928 2.03127366 -1.84777165] [-1.52597766 -2.20549767 1.56868214] [-0.59796499 1.03860454 -3.48504763] [-0.91822753 0.06006332 2.12768327] [ 0.91822753 -0.06006332 -2.127…
267	B4Ca2O5	2	DLNeutral	4.14923	(1.0, 0.3333333333333333, 0.0, 1.0)	102.825	Short	S 5 THF - 2	['B', 'B', 'B', 'B', 'O', 'O', 'O', 'O', 'O', 'Ca', 'Ca']	[[-0.83049725 -2.02034239 -3.5796 ] [-1.34951007 1.67534239 -0.26698 ] [ 1.37451556 0.03597282 4.28578 ] [ 0.42909725 -1.51697282 -0.01475 ] [ 3.34030092 -0.34634239 1.27156 ] [ 0.99446979 0.78580977 -2.78732 ] [-1.3394826 -0.46765761 2.61866 ] [-2.96251923 0.52619023 -2.66712 ] [ 0.96147894 2.60165761 2.14597 ] [-0.8164881 -0.31436957 -1.8811 ] [ 0.8164881 0.31436957 1.8811 ]]	[[-2.13973728 0.06036567 -0.34221081] [ 1.34449523 -0.56244969 0.60127487] [ 2.0061365 -0.33595055 -4.01510285] [-0.06935231 -0.64636288 4.14275881] [ 0.12333118 -2.11437901 -2.09391698] [-0.61935426 2.09775969 2.14276095] [ 2.7909613 1.8753926 -1.26010544] [-3.03098697 -1.03939628 2.42892955] [-0.62584971 1.54551219 -3.0851184 ] [-0.81259617 -0.18583754 1.8997816 ] [ 0.81259617 0.18583754 -1.899…
268	B4Ca2O5	2	BulkNeutral	4.315	(1.0, 0.3333333333333333, 0.0, 1.0)	73.8539	Short	S 5 THF - 2	['B', 'B', 'B', 'B', 'O', 'O', 'O', 'O', 'O', 'Ca', 'Ca']	[[-3.05403801 -1.00868046 3.48190402] [ 1.17209799 1.97678046 -3.67658103] [ 1.916725 -0.92999149 0.38628103] [-1.039175 1.09793448 -0.63060402] [ 2.85452799 1.93097356 -0.80256494] [ 0.75836293 -1.06448851 -3.27341092] [ 0.115825 -2.85521954 2.35295 ] [-0.53463707 1.40804253 2.68215 ] [-2.73350603 -1.85179655 0.35301207] [-1.19680201 -0.60046552 1.69171897] [ 1.19680201 0.60046552 -1.69171897]]	[[-2.0299854 0.67933663 -0.32495073] [ 1.22536794 -0.76049739 0.77661018] [ 2.31485542 -0.31187205 -4.12461153] [-0.34816448 -0.47535736 4.29552554] [ 0.19486253 -2.3008038 -2.03240736] [-0.28313035 2.19989492 2.73930077] [ 2.45666111 1.63722549 -1.51991188] [-2.49191297 -1.54428888 1.98157539] [-0.76944242 1.76084746 -3.16377027] [-0.83312241 0.05485296 1.98939819] [ 0.83312241 -0.05485296 -1.98…
269	B4Ca2O5	2	BulkNeutral	4.32378	(1.0, 0.3333333333333333, 0.0, 1.0)	137.067	Short	S 5 THF - 2	['B', 'B', 'B', 'B', 'O', 'O', 'O', 'O', 'O', 'Ca', 'Ca']	[[-0.76802201 3.94386954 1.64590402] [ 1.24927799 -0.00986954 1.68231897] [ 1.375555 -4.51945849 -0.13821897] [-0.549445 -0.29531552 -1.49560402] [-1.89591397 3.21610747 -2.00312701] [ 1.44950902 2.50413046 -0.59829712] [ 2.67510902 -1.48991552 -1.33010402] [-0.99253799 -2.82860057 1.16120402] [-2.77405304 0.99624541 0.65716494] [-0.79432201 2.01038448 0.03421897] [ 0.79432201 -2.01038448 -0.0342…	[[-1.36452817 0.84847092 -0.20998198] [ 1.76581194 -0.71523898 0.87254306] [ 2.45662393 -0.69497903 -3.51211729] [-1.48931801 -0.36283792 4.47068693] [-0.89261682 -1.7178665 -2.31773831] [ 0.19076192 2.08178885 2.60288269] [ 1.85232399 1.90272114 -1.29547417] [-1.39930307 -2.20647567 1.87294519] [-0.74006599 1.48422877 -3.89868211] [-0.52991387 -0.08830533 2.0940768 ] [ 0.52991387 0.08830533 -2.0…
270	B4Ca2O5	2	BulkNeutral	4.25169	(1.0, 0.3333333333333333, 0.0, 1.0)	88.7912	Short	S 5 THF - 2	['B', 'B', 'B', 'B', 'O', 'O', 'O', 'O', 'O', 'Ca', 'Ca']	[[ 1.12499799 -3.98103046 -1.62269598] [ 1.15569799 1.36793046 0.36171897] [-3.083925 3.21465851 1.07488103] [-1.388025 -0.97361552 0.13919598] [-1.03151006 3.01980747 -1.43046609] [-1.39957098 0.84818448 2.99539598] [ 0.80387614 -0.48091552 -2.63267299] [ 3.57491293 -1.76821552 -0.10254196] [ 1.31645201 -2.50823046 1.74384196] [ 1.36469799 -1.51871552 -0.59188103] [-1.36469799 1.51871552 0.59188…	[[-1.68037763 0.71644942 -0.02726638] [ 1.54270585 -0.38639451 0.60388248] [ 2.5632664 -0.72898431 -3.55606714] [-1.02623715 -0.53236024 4.4343457 ] [-0.42426575 -2.01754215 -1.88626242] [ 0.46764117 2.07260952 2.67136939] [ 1.76853208 2.30106065 -1.62562754] [-2.29433646 -1.93316433 1.79676911] [-0.28965511 1.51947777 -3.67755227] [-0.51687452 -0.13682823 2.05750804] [ 0.51687452 0.13682823 -2.0…
271	B4Ca2O5	2	BulkNeutral	4.54061	(1.0, 0.3333333333333333, 0.0, 1.0)	63.9277	Short	S 5 THF - 2	['B', 'B', 'B', 'B', 'O', 'O', 'O', 'O', 'O', 'Ca', 'Ca']	[[-2.69382701 0.72506954 3.68795402] [ 3.01737299 -2.39866954 -2.34443103] [ 0.46065 1.40892851 -2.66686897] [ 0.23415 -0.98481552 0.53464598] [-0.44539712 -1.88583046 -2.82626897] [-1.59851207 2.69258448 0.82670804] [ 3.34798908 0.42290747 -0.8364069 ] [-3.14197299 0.04706954 0.50009196] [ 0.90417989 1.27858448 2.94945402] [-1.26322701 0.70138448 1.75116897] [ 1.26322701 -0.70138448 -1.75116897]]	[[-2.49313739 1.58994754 0.75219734] [ 0.83200313 -0.62360277 0.47898279] [ 2.60675233 -0.44146496 -3.79386157] [-0.95087623 -0.85673395 4.32624011] [-0.00583784 -2.5305014 -2.17901977] [ 0.25879348 2.0545448 2.73027526] [ 1.83462965 1.97123781 -1.69489153] [-2.43492399 -1.85194653 1.65193744] [-0.70667636 0.86613757 -3.03959084] [-0.97425685 0.18799439 2.04199831] [ 0.97425685 -0.18799439 -2.041…
272	B4Ca2O5	2	BulkNeutral	4.43394	(1.0, 0.3333333333333333, 0.0, 1.0)	91.2664	Short	S 5 THF - 2	['B', 'B', 'B', 'B', 'O', 'O', 'O', 'O', 'O', 'Ca', 'Ca']	[[ 2.21437299 1.60271954 0.29825402] [ 3.39337299 -3.06711954 -0.18973103] [-1.12185 -0.49497149 -0.22586897] [-0.95375 4.60043448 0.21484598] [-1.77080402 1.86907356 2.13677701] [-0.26438103 -3.96169655 -0.10467816] [ 1.07315804 -1.42811954 -2.36883103] [ 0.97238908 -2.42254253 2.4655931 ] [-2.21442011 2.35573448 -1.82764598] [-0.86102701 2.04273448 0.02886897] [ 0.86102701 -2.04273448 -0.028868…	[[-1.11485172 0.47565216 -0.29226982] [ 2.16459468 -1.26423147 1.13020431] [ 2.67712486 -0.68916324 -3.64914468] [-0.45495295 -0.88124502 4.59741453] [-0.31401011 -1.99282664 -2.17545253] [-0.3805716 1.97008338 2.67748681] [ 1.91467264 2.40089079 -1.86095521] [-2.68475163 -1.29030662 2.21825353] [-0.5123847 1.31322936 -3.71332532] [-0.61496139 -0.25028665 2.11521729] [ 0.61496139 0.25028665 -2.11…
[truncated: 7,127 more rows]
