# Supplementary material for: Ca-dimers, solvent layering, and dominant electrochemically active species in Ca(BH4)2 in THF
Source: Nat Commun. 2024 Feb 15;15:1397. doi: 10.1038/s41467-024-45672-7 (PMC11258298; doi:10.1038/s41467-024-45672-7)
Supplement: Supplementary file 3 — Source Data [file 41467_2024_45672_MOESM3_ESM.zip › source_data_figures/Figure_4/Figure_4.xlsx]

## Sheet: 4 a LAMMPS snapshot
ITEM:	TIMESTEP
5971000
ITEM:	NUMBER	OF	ATOMS
7536
ITEM:	BOX	BOUNDS	pp	pp	pp
0	33.999
0	31.8977
0	71.8289
ITEM:	ATOMS	id	type	xu	yu	zu	vx	vy	vz
1227	3	137.748	6.76654	4.3864	0.00421793	0.00483584	0.00124308
6173	7	8.48746	34.3497	3.18639	0.00254068	-0.000880618	-0.00163814
6166	7	7.21625	34.5413	1.14175	-0.00371624	-0.00570648	-0.00945826
3013	7	34.8851	2.7605	5.64203	-0.00404108	-0.00188538	0.00127032
6241	3	108.077	5.38247	3.34885	0.00364805	0.0108682	0.00402611
3015	3	35.4007	3.28305	4.83911	0.0157477	0.0014511	-0.0148588
6238	7	107.425	6.21049	3.0217	0.00352611	0.00294698	-0.00453249
6233	3	109.308	6.78967	2.26922	-0.00142699	-0.0122065	-0.0160343
5858	3	174.029	65.9576	0.671772	0.00299801	-0.00308935	-0.0449672
6170	3	6.43339	33.9224	0.852195	0.0246273	0.0020294	0.0124137
4165	3	171.67	-91.8304	2.02513	0.0212175	0.0297916	-0.00429179
4168	3	170.396	-90.2609	2.82447	0.000142121	-0.0209939	-0.026152
5863	3	174.049	66.7526	2.80264	0.0115869	0.0219424	0.0153556
3007	7	35.7157	1.50711	6.04544	0.000145643	0.00282178	-0.000722587
4094	3	41.8927	-88.6091	4.76822	-0.0218386	-0.0205074	-0.0105314
3011	3	36.1055	1.53717	7.05472	0.00862682	0.0145658	-0.00264253
3010	3	36.5915	1.54845	5.32844	-0.0110436	-0.0106587	0.00951518
3016	3	34.6766	3.35118	6.55205	0.0180786	-0.00621177	0.000719816
6237	7	106.552	5.90803	0.886569	-0.0022667	-0.00234482	-0.00333805
6236	6	106.552	5.41302	2.21432	-0.00566124	0.00510965	0.0100337
5862	3	172.461	65.7023	3.06505	-0.00491592	-0.0133105	0.00341082
6231	7	107.731	7.00549	0.841024	-0.000550523	-0.00274233	-0.00571028
6230	7	108.304	7.16862	2.14107	-0.00470387	0.00549946	0.00227017
6167	3	6.29849	34.8189	3.19593	0.0188191	0.00914489	-0.0228527
6169	3	7.03757	35.4283	0.499657	0.031217	-0.000757814	-0.0069996
4035	3	107.733	-58.2517	6.35015	0.017624	0.00350165	0.00230431
4045	3	108.337	-60.5918	6.23578	0.0212515	-0.00859451	-0.0176197
6165	7	7.21569	34.9596	2.62706	-0.00421453	0.000204342	0.00209036
6168	3	7.39873	36.0406	2.5937	-0.00892777	0.0102299	0.00989725
6240	3	105.554	6.35225	0.670172	0.0128391	0.00265806	-0.00823532
4166	3	171.279	-91.4296	0.370725	0.00335188	0.00916091	-0.00146203
4163	7	170.848	-91.6959	1.30962	-0.00214119	0.00386086	-0.0055353
6177	3	8.21763	33.7259	4.04944	0.000386123	0.00104437	-0.014396
1226	7	138.172	7.04725	6.47867	0.000494301	0.00704598	0.00103609
1225	7	137.694	7.47924	5.15403	-0.000507921	-0.00355637	-0.00267308
6239	3	106.774	5.03987	0.296971	-0.0156353	-0.017845	-0.017576
5853	7	174.348	63.8497	1.38812	0.00370032	-0.000420315	0.00275756
5859	6	174.361	64.8091	3.53242	0.000773158	0.00666583	-0.00408973
1229	3	139.194	7.37207	6.67337	-0.00558213	-0.000298257	-0.0128211
4175	3	170.483	-93.7561	1.44862	-0.0118826	0.012993	0.0153349
6242	3	106.944	6.69803	3.92795	0.00368716	0.018073	0.019248
5855	3	175.14	63.8947	0.595821	-0.0206084	-0.0216195	-0.00952406
5865	3	176.012	63.9322	2.8092	0.0027871	-0.0191825	-0.0186526
5854	7	173.591	65.1343	1.33308	0.0121381	-0.00125264	-0.00222967
3006	7	34.8648	0.250777	5.74424	0.00905816	-0.00716092	-0.00657612
6235	3	107.476	7.94124	0.364223	-0.02711	-0.00246538	-0.0215861
1230	3	138.185	5.98203	6.50967	-0.011629	0.00436503	-0.0135664
5860	7	173.544	65.7398	2.72974	0.00315794	0.00702729	0.00487288
5857	3	172.611	64.8844	0.847947	0.00365584	-0.00597542	-0.0128815
6234	3	108.523	6.6014	0.198897	-0.0115027	-0.0115569	-0.000353421
6175	3	8.4162	32.9662	0.356706	-0.00462955	-0.00902653	-0.013316
4492	3	104.825	11.1455	3.17835	-0.0184716	-0.0181478	-0.00195901
4471	3	1.74567	78.2295	2.31874	0.0328363	0.0385687	-0.0217806
828	6	110.051	-17.7173	6.94581	0.00417079	0.000184586	0.00378519
4474	3	5.417	79.434	1.52247	-0.019786	-0.0136509	0.00152734
4499	3	102.617	8.90762	1.88228	-0.032701	-0.00872709	0.0207084
4498	3	106.015	9.99505	0.799231	-0.0106227	-0.0124926	-0.0209357
831	3	108.932	-16.1204	6.73884	0.00961654	0.00668589	0.0092418
2151	3	244.806	14.0072	0.364919	0.0185457	-0.0095301	0.00958872
4468	6	3.90177	78.2285	2.29819	0.00698223	0.00416742	-5.3457e-05
1715	3	5.54072	9.48251	6.35777	-0.0053842	0.00918234	0.0105749
1716	3	5.35884	9.64452	4.57485	0.00286463	0.00442095	0.0207979
4494	6	104.293	9.00122	0.794717	-0.000301883	-0.000657325	0.00781715
1711	3	6.2613	11.5646	4.38453	-0.00875889	0.0184907	0.00853066
6232	3	108.157	8.25176	2.3423	0.0054343	0.0177962	-0.0281565
1712	6	3.93908	10.527	6.04821	-0.00110194	0.000899301	0.00336495
2153	3	244.484	11.5971	2.05359	-0.00135694	-0.00464186	-0.0113581
1707	7	6.0075	11.4638	5.454	-0.00349431	0.00992882	-0.00476282
1706	7	5.10673	12.5128	5.99613	-0.00397941	0.00107474	-0.000918292
4495	7	105.261	9.74777	1.54208	-0.00236395	0.00252724	-0.00476711
2149	7	244.932	11.9235	1.16576	-0.0009679	0.000371459	0.00761109
3005	3	102.4	78.0935	6.25953	0.0209784	0.0057678	-0.0105774
1708	3	5.10828	13.1868	5.22137	0.0183421	0.00346154	0.0053088
1714	7	3.74274	11.9281	6.12414	0.00495449	-0.000686056	-0.00392489
1710	3	6.91341	11.5196	6.08008	0.0395488	-0.00299459	0.00944192
4472	3	2.3799	78.837	3.68234	-0.0147251	-0.00387619	0.0130972
1228	3	138.236	8.31311	4.69753	-0.0202522	0.00661643	0.0134896
1718	3	3.09082	12.2713	5.418	0.00571798	0.0233437	0.00816784
1717	3	3.39645	12.1321	7.10392	-0.0137927	-0.0165668	0.00170465
1713	7	5.25143	10.1614	5.57683	-0.00234905	0.00738736	-0.006972
2148	7	245.146	13.4416	1.20992	-0.0119868	0.00263197	-0.00328466
4497	3	105.773	9.07846	2.34424	0.0190714	-0.00893381	-5.68107e-05
2150	3	244.468	13.8344	1.96183	0.00784393	0.00512152	0.0277894
4489	7	104.721	11.0441	2.08785	-0.0065515	-0.00315876	-0.00213588
4491	3	102.596	11.0606	2.56842	0.000218156	-0.00625957	-0.00946335
4488	7	103.22	10.9711	1.76632	-0.00194779	0.0103578	0.00457581
4470	7	4.42577	79.0807	1.32721	0.00119981	-0.0104893	0.00443991
4469	7	2.60936	78.863	2.63164	0.00195727	-0.000433488	0.000972853
4095	3	41.5713	-86.8392	4.32849	-0.016047	0.0314751	-0.00968382
4493	3	105.252	11.7746	1.53866	-0.0292419	0.0121271	0.00304935
4473	3	4.49379	78.5739	0.356513	0.0266832	-0.0199533	-0.0434439
4091	6	41.5533	-87.3574	6.44311	0.00199344	0.00184907	0.0082371
4496	7	103.04	9.56525	1.12779	-0.0053883	0.00320792	0.00963889
5977	7	3.65142	47.4163	7.10788	0.00274662	0.0136441	0.00160633
2152	3	244.417	11.536	0.388826	0.0139584	0.0165573	0.0186011
4490	3	102.913	11.7265	0.951728	0.00534904	-0.00526078	-0.00794274
1709	3	5.47329	13.0693	6.77453	-0.0102117	0.0279436	0.0274914
1236	3	136.242	9.00587	5.02362	-0.00637506	-0.00470998	-0.00651119
4092	7	42.0134	-87.4705	5.08511	0.00718022	0.0061795	0.00279604
5979	3	2.67612	46.9578	6.95656	0.0138786	0.00209919	-0.019341
5980	3	4.30418	47.1674	6.3359	0.00550825	0.0155304	0.0216952
1233	7	136.282	7.98837	5.40064	0.0113143	0.00373114	0.0044935
2155	7	246.329	11.2498	1.14328	-0.00065834	-0.0066303	0.000636542
3004	3	102.27	77.4605	4.67761	-0.0276904	0.0168921	-0.00647329
4500	3	102.438	9.44992	0.255118	0.0231764	-0.00520581	-0.000912875
4038	3	108.571	-57.4587	8.21748	-0.02194	0.029718	0.000655629
4034	7	107.989	-58.2972	8.55772	-0.00370447	-0.00560214	0.00523528
4033	7	107.465	-58.8635	7.25779	0.00310644	0.00412582	0.000214461
4036	3	106.416	-58.9003	7.19733	-0.0203904	-0.0262157	-0.00463139
4043	3	109.973	-59.0808	9.2346	-0.00907579	0.00300006	0.00139841
4040	7	108.955	-59.3739	9.09366	0.00342225	-0.00440311	0.00177776
4041	7	107.854	-60.3214	7.18345	-0.00258031	0.00222632	-0.00135201
1232	7	137.103	7.36657	7.45963	0.00566644	-0.00510548	-0.00099398
1235	3	136.987	6.44104	7.95738	0.0129165	-0.0157962	-0.00517196
1996	3	-26.0468	69.6242	11.6596	0.00804617	-0.00823735	-0.00325299
189	3	311.584	-29.6612	13.4797	0.00225014	0.015736	0.00380026
1234	3	137.703	7.87603	8.22709	-0.0187151	-0.0144031	0.0203181
4037	3	107.123	-57.9815	9.16706	0.00396309	-0.00379423	-0.00630067
188	3	311.193	-31.7979	13.1776	0.0182146	0.00206947	0.00998192
5297	3	104.783	1.82653	9.72241	-0.0206657	-0.0031087	-0.00173514
4042	3	108.579	-59.7763	10.0173	-0.0134591	0.0234245	-0.000855909
5299	3	104.589	2.57924	12.4887	0.0170382	-0.0133488	0.011664
4039	6	108.769	-60.5435	8.26551	0.00134212	0.00149411	-0.00495736
5304	3	104.992	4.68119	12.3038	-0.0114708	0.0223452	0.000452561
5296	3	103.307	1.98024	10.4461	-0.0201715	0.0173551	-0.000957128
5305	3	104.335	3.82981	8.50074	-0.0185839	-0.0171035	-0.0291934
5300	6	104.267	4.87559	10.2915	-0.00176761	0.00469271	-0.00102304
5301	7	105.197	4.36302	11.3453	0.00331622	0.000755816	-0.00124731
4044	3	107.024	-60.9932	7.27651	0.0204909	0.0240959	0.00762483
5302	7	103.756	3.78695	9.50151	0.00179619	0.000751614	0.00772201
5294	7	104.114	2.57162	10.2418	-0.00452236	-0.0019819	-0.00499315
5295	7	105	2.85112	11.4387	-0.00340518	-0.00227824	0.00632304
5303	3	106.278	4.57698	11.0912	-0.0250383	0.000283297	0.00499205
5306	3	102.667	3.9634	9.32286	0.00697835	-0.0179785	-0.00675748
5298	3	106.033	2.44084	11.3628	0.0228141	0.0373442	0.0168067
185	7	311.238	-31.5592	14.2843	0.00349894	0.00501945	0.00604429
4211	3	177.5	-93.9653	11.2772	-0.00409461	0.0059996	0.012536
6288	6	-30.7703	-24.5139	13.6719	-0.00246524	0.00256611	0.00629668
4208	6	177.911	-92.9595	13.043	-0.00799171	0.00273116	0.00622231
4209	7	178.29	-93.4521	11.7572	-0.0105553	0.00931386	-0.00073967
194	3	309.657	-28.7133	14.3582	0.0157638	0.0134954	-0.00647087
6356	3	136.53	37.1823	14.0977	0.0379246	-0.0272272	0.018949
434	3	137.351	12.4285	9.08439	0.00624744	0.018695	-0.00967734
832	3	109.178	-16.4839	8.40409	-0.00768099	-0.0240579	0.00532106
3744	3	40.4532	-83.7914	9.84648	0.0239432	0.00991489	0.0131159
437	3	136.373	11.9831	11.0206	0.0120752	-0.00163094	-0.00364171
4097	3	42.2787	-86.1018	7.94935	0.00300089	-0.0274427	-0.00129091
1999	7	-25.5836	71.7767	11.4632	0.000616239	-0.0069855	0.00267028
6292	3	-30.4837	-22.6443	12.9165	-0.00551886	0.00458862	0.00295953
6283	7	-28.7663	-23.2523	14.2266	0.00838602	8.82933e-05	-0.00170953
6089	3	-59.502	-116.199	11.6669	0.0009432	0.0323788	-0.00147183
3736	3	37.6703	-86.168	8.54773	0.0123417	-0.00413729	-0.00845917
6099	3	-59.896	-114.356	10.1802	0.0150763	-0.0272394	0.0250205
1322	6	-29.1755	110.658	12.6611	0.00253138	-0.00319235	0.00536702
432	7	136.216	12.3391	9.06614	0.00530632	0.00279802	-0.00313491
5971	7	4.16786	47.0068	8.55537	-0.00265385	-0.00366519	0.00123517
6289	7	-29.8765	-23.4403	13.2261	0.00261685	0.0037426	0.00286616
6291	3	-29.5059	-23.5907	12.2281	-0.00635829	0.00394284	0.00393887
4013	6	69.1737	-52.4897	13.5406	0.00107575	-0.00610421	-0.00113637
3737	3	37.4992	-86.5128	10.3313	-0.00177261	-0.0145046	0.00299947
829	7	109.714	-16.4343	7.36523	-0.00070051	0.00389693	0.000217208
3745	3	39.5507	-87.5127	10.1991	-0.0132705	0.0233162	-0.0100358
3746	3	39.644	-87.2175	8.38826	-0.0161948	0.033404	-0.0259945
1326	3	-27.3937	109.9	11.7569	-0.00134955	-0.00208628	0.018219
4019	3	71.0687	-51.91	13.936	-0.00540349	0.0329495	0.0154411
4017	3	69.1885	-54.6156	13.4633	-0.00602586	0.00647516	-0.0215591
1317	7	-27.0448	111.571	13.0703	-0.00327054	-0.00308702	-0.00155736
1320	3	-26.4571	111.376	13.9721	0.0126084	0.0141813	0.023955
3734	7	38.0962	-86.0743	9.54542	0.0115701	9.5139e-05	-0.00296206
5975	3	5.13865	46.5999	8.48232	-0.0110562	-0.000176758	0.0109263
6286	3	-27.7874	-23.4868	13.8071	0.0137709	0.0116582	0.0126879
444	3	136.861	10.4103	8.24734	0.0386575	0.00500908	0.0247643
2001	3	-26.5192	71.9692	11.7726	0.0331934	0.0102226	0.0111328
3740	6	40.4847	-85.9778	9.84266	0.0106477	0.00486778	-0.00390265
3738	3	37.9236	-84.4054	10.8343	0.00142985	-0.00795326	0.000535224
3741	7	39.951	-84.6866	10.2552	-0.00190895	0.00685528	-0.00114427
1325	3	-27.742	109.544	13.4983	-0.0294811	0.00498082	-0.00827992
3739	3	38.1674	-83.8545	9.22697	-0.0105276	0.0137114	0.00559956
3735	7	38.4559	-84.6613	9.91456	0.000319107	0.0054379	-0.00203168
3743	3	40.0985	-84.7611	11.3237	0.00772343	0.00264054	-0.00690939
1323	7	-27.8375	110.258	12.6651	0.000901832	0.00458668	-0.00301037
5974	3	3.37884	46.2955	9.02278	0.0259342	-0.0117763	-0.00451003
3742	7	39.4572	-86.8346	9.45565	-0.00227696	-0.00455101	-0.0110634
4014	7	68.7743	-53.7916	14.0274	0.000832647	-0.01067	-0.00370979
4874	3	139.321	6.03811	17.9691	0.0268398	0.00825648	-0.0152731
4871	6	139.645	7.34032	19.577	-0.00533057	-0.00429133	-0.00739882
4866	7	137.402	6.60371	18.8574	0.0110097	0.0108764	0.00467756
4870	3	136.713	5.9765	19.4798	0.00646681	-0.0304348	0.0140421
4872	7	138.961	6.29844	18.9554	-0.00370885	-0.00399656	0.00246386
4875	3	139.049	5.39873	19.6159	-0.0141333	-0.0118951	0.00889474
501	3	70.3843	-29.5468	21.486	-0.00144611	0.0120487	-0.00482785
192	7	310.055	-29.5396	14.973	-0.00649151	-0.000412228	-0.00573654
186	7	311.428	-30.0536	14.4735	0.00283129	0.00272076	-0.0119741
500	3	72.4163	-30.1702	20.9471	0.0121983	0.0190157	-0.0111051
195	3	310.206	-29.0714	16.0191	-0.0343528	0.00714876	-0.000580506
4869	3	137.15	6.39289	17.7905	-0.0104705	0.0341844	-0.0392477
1823	7	8.20215	128.987	18.2104	0.00119218	-0.00329024	4.88605e-05
6352	3	137.338	35.311	16.2108	0.0174247	-0.0139795	-0.025039
4348	3	103.479	-94.8358	18.5815	0.0036825	-0.00270777	-0.0159051
4347	3	105.018	-95.1275	17.8254	0.0070143	-0.0194857	-0.00754105
6357	3	136.014	37.3319	15.8155	-0.00144861	0.0136175	-0.0340873
1829	6	6.84696	128.732	20.0783	-0.00119384	-0.0004195	0.00284679
4345	7	104.157	-95.6364	18.2995	0.00927722	0.00261776	0.00509949
191	6	309.142	-30.6246	15.2057	0.00294008	-0.00333052	-0.00203742
6282	7	-29.0245	-24.2349	15.3499	-0.00396033	0.00649455	0.00795238
2645	3	144.472	38.4333	21.3944	0.00657148	-0.024901	0.00134906
6293	3	-30.2712	-26.0806	15.1546	0.00960239	-0.0210054	0.0104882
5380	7	143.668	37.9774	17.7464	-0.00147162	-0.000623244	0.00731284
5378	6	144.121	37.1914	18.8146	-0.00359739	0.00420641	0.00194824
6348	7	136.788	35.3476	15.2719	-0.0021355	0.00184769	0.00554577
5383	3	143.18	38.8224	18.1018	0.00988888	0.00526236	0.0426283
1825	3	7.84704	129.392	17.3073	-0.0107074	-0.0459824	0.0331182
1835	3	7.05374	130.694	19.0437	-0.0163196	-0.00590407	-0.011157
6294	3	-31.0668	-24.7291	15.796	-0.000955678	0.00150565	-0.00228247
6354	7	136.105	36.6624	14.9457	0.00168443	-0.00612517	-0.00596163
1831	7	7.6396	129.742	19.4147	-0.00604748	0.00540027	0.00371145
5384	3	142.9	37.3606	17.2909	0.025411	-0.01771	-0.0189991
6290	7	-30.2878	-25.0007	15.0112	-0.00336815	0.00347663	-0.00507161
193	7	309.936	-31.8239	15.0433	0.00252047	-0.00284254	-0.00156531
190	3	312.154	-29.6197	15.1421	0.000574543	-0.0310298	0.00527867
6351	3	137.447	34.9899	14.5002	0.0199565	0.0136483	0.0151522
6285	3	-28.2212	-24.8212	15.5217	-0.000640403	0.0343208	-0.0191946
992	7	211.022	43.026	17.7124	-0.00342873	-0.00947899	0.00414212
4018	3	70.0305	-50.8367	14.514	0.00342245	-0.0036606	-0.0180751
2080	3	204.692	106.339	21.3501	-0.0323146	-0.00876108	0.0202894
4865	7	137.286	8.04285	19.3618	-0.00116594	-0.00616689	-0.000461817
4867	3	136.678	8.16235	20.1995	0.0321217	0.00342081	-0.0184676
4873	7	138.717	8.40169	19.8315	-0.00379643	-0.00287511	0.00318211
1000	3	210.943	41.3605	16.34	-0.0273691	0.0134978	0.00114461
4877	3	138.669	8.45548	20.9032	0.00219529	-0.00673093	-0.0092556
4868	3	136.942	8.82805	18.573	0.0162794	-0.0277746	-0.0103461
6284	3	-29.1283	-23.6381	16.3631	-0.00309179	0.0206624	-0.00261007
4876	3	139.055	9.31618	19.3429	-0.0040881	0.00557844	-0.0177352
994	3	210.009	44.8624	17.1966	-0.0103822	-0.0108487	-0.000607801
991	7	211.007	44.4622	17.2385	-0.00120231	-0.00572605	0.00507672
4794	7	36.6198	78.834	17.6864	-0.000832877	-0.00228942	-0.00221542
995	3	209.978	42.755	17.9491	-0.00136669	-0.00658298	0.0240287
4793	6	37.3285	79.1942	16.4872	-0.00852504	0.00203518	-0.00517105
4797	3	36.377	77.7482	17.7559	-0.0214852	-0.000293597	0.00598694
2644	3	144.489	40.2106	21.135	0.00303882	-0.00539051	0.00828513
999	7	211.776	44.4505	15.9872	-0.00328576	0.00392157	0.00337602
993	3	211.447	45.0927	17.9708	0.00514681	0.0204003	-0.019412
2075	3	205.181	107.576	19.4686	0.0298865	0.00311429	0.0312528
262	3	140.468	12.7759	20.0971	0.0190509	0.0141786	0.00640873
258	7	141.339	12.6674	20.7111	0.00100254	-0.00587715	-0.00822142
261	3	141.922	11.9655	20.0808	0.0299617	-0.00867575	0.00802608
4786	3	177.828	-16.4943	20.0123	-0.0070883	0.0227964	-0.00466983
2077	7	204.411	107.427	21.4619	0.0034373	-0.00270382	0.0018709
4012	3	69.5063	-54.6506	15.7506	0.0504479	-0.0129284	0.00547838
4008	7	69.0849	-53.7352	15.4596	-0.0036364	-0.000523157	-0.000353913
4015	7	70.128	-51.8578	14.3767	0.00194256	-0.00182265	0.00744205
4799	3	39.389	79.5454	16.4283	0.0243298	-0.0122696	-0.0200094
4792	3	37.6819	78.7001	19.7286	0.0163318	-0.0128457	0.000127184
6287	3	-28.6986	-22.2056	14.6667	0.0135653	0.0255819	0.0205721
996	3	211.536	42.8345	18.6606	0.0164871	0.0139282	0.041643
2071	7	204.751	108.195	20.193	0.00393034	-0.00196752	-0.00949726
2074	3	205.619	108.907	20.3839	-0.00400449	0.00354271	0.00835142
1001	3	212.45	41.5181	17.135	-0.0134578	-0.00376827	0.00506209
4788	7	37.4123	79.3481	18.9352	0.0013893	-0.00929053	-0.00464248
4796	3	35.6395	79.3398	17.6086	-0.00730949	-0.00923204	0.000168267
4009	3	70.9856	-52.8649	16.179	-0.00401654	-0.00758743	-0.0245878
4010	3	69.5757	-51.8187	16.4202	0.0106555	-0.00153382	-0.00392648
256	6	141.844	13.9897	20.8397	0.0017239	0.00486967	0.000325997
1002	3	211.166	44.8436	15.1617	-0.0100302	0.01834	0.00549504
4011	3	68.1689	-53.6203	16.0911	-0.00233717	-0.0400857	0.00645093
4007	7	70.0144	-52.5668	15.7186	-0.00475011	-0.00357378	-0.00840829
998	7	211.661	42.1101	16.7035	-0.00257515	0.00374159	0.00193288
4789	3	39.5821	79.4888	18.6137	-0.00364982	0.00266932	0.00771723
997	6	212.161	43.05	15.7512	-0.00245577	-0.00136197	0.00737794
4478	3	39.2944	-61.3548	27.9828	0.0138581	0.0130939	-0.0232173
2651	3	144.461	38.6725	24.7736	0.00987158	0.00886326	-0.00443541
497	7	72.3804	-30.0758	22.0097	-0.00470788	0.00546729	-0.0101585
4477	3	37.7432	-61.4134	27.2779	0.00782265	-0.028873	0.00529518
499	3	73.2073	-29.3847	22.4538	-0.000369322	0.000438222	0.0225634
509	3	73.3843	-31.3393	23.3357	0.0194919	0.00636194	0.0238554
2166	3	142.064	102.516	27.8704	-0.0228397	0.00522267	0.0180772
498	7	71.0179	-29.5817	22.3633	-0.00268907	0.000127565	-0.00722839
506	3	69.4984	-31.1545	22.8732	-0.00650183	-0.00304926	0.0151271
502	3	71.0254	-28.6232	22.9151	-0.00756491	0.0172599	0.0181572
507	3	70.0696	-30.2549	24.2553	0.000930649	-0.0102109	0.0022373
2085	3	177.111	161.621	22.6016	0.000451299	0.00132736	0.00760805
2173	3	138.59	103.079	28.4528	-0.0290665	-0.0119131	-0.00777973
2084	7	178.357	163.098	23.3641	0.00285649	-0.00488458	-0.000704648
4483	7	38.2917	-63.224	28.3969	0.00214589	-0.00712623	0.0044576
504	7	70.421	-30.6383	23.3149	-0.0155687	0.00591403	0.00181136
2646	3	143.035	38.6243	23.0585	0.00838106	-0.0119463	-0.011765
4487	3	37.2436	-63.3335	28.6587	0.0221286	0.0222983	-0.00626148
1404	3	136.196	166.349	22.2446	-0.0165332	0.000403221	0.00851533
505	7	72.5454	-31.4337	22.6786	-0.0111257	-0.000300087	-0.00125962
503	6	71.4236	-31.5942	23.5476	-0.00417332	-0.00279465	-0.00263284
4635	3	205.563	-26.5892	22.9827	0.00849707	0.00545954	0.0328034
4475	7	38.6278	-62.0161	27.506	-0.00956207	-0.00246405	0.00221328
4480	3	38.8084	-62.3821	25.3254	0.010892	-0.0303327	-0.0038494
4479	3	40.1651	-62.221	26.0711	0.0145234	-0.000491802	0.000897063
4631	7	207.57	-26.1082	22.6497	-0.00365948	0.000718161	-0.00281725
4476	7	39.1969	-62.6831	26.239	0.00337831	-0.00315461	0.00710465
4640	3	206.225	-27.5177	25.164	0.0109165	-0.0186556	-0.00864608
4632	7	206.367	-26.1364	23.5067	0.006167	-0.000442585	0.000663739
4638	7	206.775	-26.7416	24.8285	-0.00880342	0.00105323	0.000635503
4637	6	208.097	-27.0074	24.8477	0.00012476	0.00754957	-0.000874056
4642	3	209.178	-27.2271	23.2085	0.0102752	-0.00429636	-0.00263774
4634	3	207.668	-26.7412	21.7072	0.033555	-0.0176383	0.0156224
5026	3	137.365	-62.1653	27.1582	-0.00541099	-0.0257413	0.00482353
4636	3	206.034	-25.1304	23.5261	0.00907833	0.00843054	-0.0116606
2643	7	143.627	39.5192	23.0488	0.00648235	-0.00272208	-0.00027072
5022	7	136.404	-62.667	27.0534	-0.00251876	0.00292729	-0.0010834
2171	3	140.822	100.55	28.022	-0.0239414	-0.0165292	-0.0110987
4633	3	207.812	-25.1534	22.194	-0.0409604	0.0159127	0.0140525
4643	3	209.127	-25.5635	23.8941	0.00266026	-0.0171314	0.0181458
4639	7	208.618	-26.4743	23.7005	-0.00301152	-0.00379209	0.00455012
4641	3	206.628	-26.0025	25.5979	-0.0073647	-0.00926647	-0.00496435
2088	3	177.619	163.606	22.6904	0.0301312	-0.0318804	-0.01808
2083	7	177.861	161.655	23.3395	0.00513836	-0.00166424	0.00352958
2086	3	177.537	161.298	24.2763	-0.00772588	0.0175281	-0.0155481
2087	3	178.282	163.515	24.3625	0.0339454	-0.00622965	0.0139879
1403	3	136.028	168.025	22.4484	0.0132741	0.00967446	0.0228103
1433	7	7.93662	73.3918	28.414	-0.0118994	-0.000874785	0.00126656
6376	3	35.0595	143.22	24.7941	-0.0236459	-0.00582566	0.0431539
1362	7	40.6825	-16.4682	27.1	0.00200346	-0.00832686	-0.00598617
5514	3	35.2943	234.754	24.2482	0.00581208	0.0118465	0.00951668
5507	3	35.9627	232.882	27.3856	-0.0152019	-0.0130498	-0.0106549
2163	3	140.589	104.401	28.5433	0.0069532	-0.000338928	0.00663917
5510	7	36.1824	234.099	24.4141	-0.00410336	0.000460761	0.00130581
2079	3	204.866	107.909	22.3327	0.0275589	0.0142696	0.0011092
255	3	140.258	13.7244	23.4569	0.0133525	0.0278453	-0.0164621
253	3	141.311	11.2165	22.4337	0.00243243	-0.00860451	0.0303657
6385	3	35.3831	142.563	21.8629	0.00755076	-0.007786	-0.0192085
1439	6	7.86564	75.3013	27.0784	0.000698688	0.00276462	0.000488233
259	3	142.713	14.738	22.6089	-0.00481314	0.00696436	0.00403404
5505	3	35.873	232.089	24.6685	0.00068173	0.000762485	0.0080513
250	7	140.861	12.1736	22.0948	-0.00465753	0.00391179	2.96905e-05
254	3	141.809	13.1624	23.9262	0.0214353	0.00407759	-0.0218095
1364	3	41.4273	-16.9623	26.3725	-0.0224433	-0.0214616	-0.00420993
5502	7	35.6947	232.936	25.2871	-0.00875094	0.00433286	-0.00300699
2652	3	144.338	40.3524	24.9308	0.00496812	-0.0216719	0.0272186
1444	3	6.11453	74.3673	27.6987	0.0106124	-0.0249553	0.00900709
1356	7	40.9984	-16.9679	28.4727	-0.00236209	-0.00153313	-0.00362942
5513	3	36.6693	233.843	23.5281	-0.011875	0.00656744	0.0119027
6381	7	35.0474	143.354	22.5612	-0.00146217	0.00235192	0.00205953
2198	3	102.7	75.8144	27.3718	-0.0118916	-0.0116192	0.0146388
1436	3	7.38478	72.5899	27.8723	0.00924123	-0.0199129	-0.00987396
252	3	139.77	12.0152	22.0598	0.023166	0.0188557	0.0014098
5506	3	37.1862	231.856	26.5652	-0.0146093	-0.0223755	-0.0092394
6375	3	34.7509	141.648	23.8195	0.00682346	0.014143	0.00283974
6373	7	34.6417	142.749	23.8794	0.0112416	-0.00295748	-0.00272435
1363	7	38.6937	-17.1731	28.0607	-0.00162163	-0.00361839	0.00219618
1361	6	39.2997	-16.7395	26.9331	-0.00511015	-0.00129366	0.00575998
5509	7	37.5268	233.919	26.3465	-0.0086169	0.00543224	0.00200897
1367	3	37.8456	-16.5105	28.4814	0.00990432	-0.0051494	0.00366246
257	7	141.716	14.4631	22.1735	-0.0114991	0.00309474	0.00508224
5511	3	38.5275	233.419	26.1823	0.0367628	-0.0120037	0.0358317
2647	3	142.985	40.4059	23.0326	0.00172813	0.00813452	0.00866378
5503	7	36.595	232.775	26.5149	-0.000120161	-0.0038328	-0.00194598
5512	3	37.5983	234.605	27.2632	-0.000721201	-0.0126965	0.0238975
5504	3	34.6322	233.002	25.5662	-0.00131868	-0.0218272	0.00107297
1366	3	38.18	-18.0892	27.8518	0.00101304	0.0336292	-0.00375936
5508	6	37.1566	234.773	25.2039	0.00654605	0.0130485	0.00402152
260	3	141.047	15.3758	22.1469	0.0397403	0.00663745	0.00588191
1441	7	7.09501	74.6524	28.0636	0.00552837	-0.00628202	-0.00304301
251	7	141.182	13.2891	23.0658	-0.00251199	-0.00434518	-0.00766687
1359	3	41.5029	-17.9293	28.3581	0.0309106	-0.00588388	0.00863392
4704	7	205.978	3.79642	32.6751	0.0145839	0.00220262	0.00805079
4707	3	206.36	4.80567	32.8761	-0.00457132	-0.00505897	0.0167568
4917	7	107.878	-29.7539	34.1002	-0.00110872	-0.00287601	0.00986218
4698	3	204.023	3.44885	31.7121	0.000899091	-0.0345896	0.0367374
4696	7	205.086	3.74732	31.4175	-0.00410881	0.00227931	0.000419926
4699	3	205.13	4.6996	30.826	-0.00706806	-0.00240457	0.0250218
4925	7	108.35	-30.5322	32.7954	0.00399127	0.00649495	-0.00307264
2170	3	141.107	100.421	29.6698	0.00608375	-0.00434974	0.0432298
4919	3	108.77	-29.7492	34.7443	-0.00782621	0.0165155	-0.00665472
4920	3	107.345	-28.8665	33.9698	-0.0399509	0.00227468	0.0132046
4705	3	207.974	2.46777	30.6891	0.00123009	-0.018022	0.0237493
4697	7	205.783	2.67289	30.5806	-0.00524289	0.00440842	0.00628201
4929	3	109.351	-30.8744	33.0246	0.00055473	0.0128067	0.0103235
4702	6	206.977	2.86345	32.5734	-0.000152099	0.00522907	0.00356859
4703	7	207.035	2.25546	31.2884	0.00499316	-0.000816837	0.00141538
4706	3	207.039	1.18769	31.3034	-0.0116924	-0.00144676	-0.0254972
218	7	34.7412	33.1959	35.333	0.00359259	-0.00424133	0.00689897
4928	3	108.396	-29.8217	32.0002	-0.0145808	0.0237759	0.00424899
2165	3	142.294	102.376	29.6891	0.00569347	0.0207948	-0.0106279
2162	7	141.579	102.411	28.9092	-0.000780791	-7.4584e-05	0.00886819
4708	3	205.465	3.38324	33.6331	0.00618165	-0.0017372	-0.00639803
212	7	34.5841	32.2137	34.1505	0.00392907	0.000610579	0.00330741
2611	7	144.293	133.433	32.3535	0.00154596	-0.00576244	0.00670858
2161	7	140.654	103.583	29.2383	-0.000352897	0.00455881	0.00109896
4486	3	38.7308	-63.1123	29.3735	-0.0139286	0.029665	-0.0160636
4700	3	205.97	3.02585	29.6082	0.00408276	-0.00528465	0.00362314
2169	7	139.266	102.906	29.3232	0.00538916	0.00539631	0.0135808
215	3	35.4836	32.115	33.5122	0.00394089	-0.0170118	0.0234603
2609	6	143.672	133.021	33.5801	0.00407118	-0.00498082	0.00286117
220	3	35.7076	33.6719	35.4088	-0.0243202	0.0102158	0.0142669
747	3	-33.9327	71.7284	34.8911	0.000401422	0.0255055	-0.00301496
4922	3	107.394	-31.3501	35.6578	0.0125717	-0.00662992	-0.0145683
2610	7	143.714	134.13	34.6069	0.00445636	-0.0073239	0.00233219
2172	3	138.743	103.305	30.2725	-0.00303995	0.0106005	0.0185434
4701	3	205.083	1.79779	30.5258	0.0289672	0.00953346	-0.0117378
321	6	172.59	101.525	35.4975	0.000273498	0.00495144	-0.00663505
2614	3	143.56	133.604	31.6017	-0.0111869	0.0358113	0.00124045
2613	3	144.331	133.583	35.3603	0.0166741	0.00785813	0.0170707
4921	3	105.961	-30.5165	35.2034	0.0141165	0.0146242	-0.00361745
2612	3	142.732	134.329	34.8932	0.000498606	-0.0227537	-0.000524771
326	3	173.178	103.541	35.1275	0.00196556	0.028921	0.00496306
4918	7	106.911	-30.8789	34.7508	-0.00675727	-0.00296216	-0.00790922
4923	6	107.441	-31.6066	32.449	-0.00825789	0.00215091	0.00435113
2168	7	140.736	101.136	28.89	0.00350291	-0.00116124	-0.00247788
2167	6	139.391	101.477	29.2067	-0.0011818	0.00156637	0.00284617
1357	3	39.4978	-16.6461	30.0319	-0.0140542	0.0172325	-0.0166689
3912	3	173.425	78.6522	35.4324	0.00209087	0.0146708	0.0139251
2164	3	140.867	104.094	30.0712	-0.00866688	-0.0169731	-0.0205338
1358	3	39.5958	-18.2724	29.5334	0.0198998	-0.0209853	-0.00593359
3963	7	1.44641	142.92	32.2928	-0.00751748	0.00416184	-0.00292361
3958	3	2.3097	142.133	30.4186	-0.0082819	-0.0145743	0.0164167
5130	3	102.306	12.2876	35.2923	0.00983526	-0.0275621	-0.00780112
5573	6	-27.8592	-20.5765	35.566	0.00314028	-0.00288433	0.00244924
3957	3	0.663858	142.629	30.3591	-0.0283985	0.00781025	0.00179115
2607	3	143.879	136.091	33.736	0.0067839	-0.0235085	0.00340637
4179	3	143.043	-18.8577	33.7115	0.00256051	0.00182168	0.000650856
4181	3	142.977	-19.6038	30.9139	-0.00841651	-0.000897936	-0.0180145
4178	3	142.465	-17.883	32.4484	-0.0234606	0.0102489	0.0139252
4180	3	143.342	-20.7742	32.1636	0.00162765	0.0137969	-0.0189022
4186	3	140.921	-20.8195	30.6176	0.0239745	-0.0348643	0.0054018
4184	7	140.965	-19.058	33.1517	-0.0018128	-0.00328702	-0.00319719
4182	6	140.455	-20.3296	32.6683	-0.00151997	0.0077222	-0.00174926
4177	7	142.617	-20.0584	31.8475	-0.00506099	0.00254778	-0.0088162
4176	7	142.385	-18.8562	32.8341	0.00233655	-0.0110621	-0.00317512
3964	3	1.4363	139.926	33.3983	-0.0139443	-0.00312028	-0.0039955
4185	3	141.565	-21.928	32.1026	0.0105937	0.00668063	0.0212526
4183	7	141.299	-20.902	31.6524	-0.00933698	0.00250863	0.00658488
4187	3	140.821	-18.911	34.1911	-0.00028515	0.00946849	0.00203153
1435	3	7.80969	72.9677	29.4087	0.00644161	-0.0119368	-0.0216665
3961	6	1.03922	142.038	33.3336	0.000973729	-0.00710622	0.0014507
4188	3	140.346	-18.3681	32.6741	0.0277999	0.00598424	-0.0289097
3959	3	1.69585	140.047	31.0835	-0.00248352	0.0213799	0.0164785
3962	7	0.814232	140.71	32.904	-0.000436981	-0.00903899	0.00215135
3956	7	0.984604	140.753	31.3758	0.00263396	-0.00107333	-0.00776263
5578	3	-27.4379	-22.5201	35.6782	-0.0029269	0.015781	-0.00388722
3913	3	175.107	78.7555	35.0979	-0.0135831	0.0190555	0.00688276
1355	7	39.6963	-17.2775	29.1348	-0.00054543	-0.000916947	-0.00460027
3960	3	0.142266	140.482	30.7874	-0.0138645	-0.0493696	0.00122755
746	3	-33.0121	73.0432	34.2133	-0.013043	0.0215269	0.0281928
3955	7	1.42101	142.132	31.0121	-0.00219116	-0.00210822	-0.00217244
1360	3	41.6	-16.3192	29.0719	0.0282684	-0.00892466	0.00441466
3966	3	2.47563	143.228	32.5489	-0.000404979	0.000745118	-0.0186537
3113	3	102.687	79.5776	35.7167	-0.0218532	-0.0168059	-0.00872838
3910	7	174.242	79.3199	35.45	-0.010521	-0.00925425	-0.000706913
5129	3	103.612	13.3663	35.7482	-0.00421163	-0.00620331	-0.00119714
5579	3	-29.197	-22.0688	35.866	-0.0133886	0.00965644	-0.00196142
744	7	-33.94	72.5482	34.1672	0.00425359	0.00624445	-0.00104327
749	3	-33.3695	72.3249	32.1521	0.0014119	-0.0101542	0.00700662
1445	3	6.86566	75.3187	28.8472	0.00734735	-0.029538	0.0374193
5558	3	41.6742	127.664	40.6699	-0.01769	-0.0159286	0.0101779
3393	3	-128.03	196.947	38.8554	0.0258375	-0.00233002	0.0156612
1293	3	172.802	-31.7837	40.9304	0.00599362	0.0265273	0.0139312
3392	3	-128.736	196.195	40.3159	0.00761989	-0.015268	-0.00748911
3390	7	-128.74	196.169	39.2434	0.0042854	-0.00110018	0.00110612
3395	3	-128.655	194.144	36.9097	-0.0286218	0.00404843	-0.0139126
2977	3	102.842	34.368	38.9086	-0.000485721	-0.0224847	0.00328379
5993	3	-28.9338	37.4118	42.5512	0.00942526	-0.0160014	-0.0200208
1989	3	75.1629	65.2548	42.7735	-0.00433198	0.00791316	-0.00130434
2376	7	104.028	-56.5889	42.4831	0.00510115	0.006662	0.00421479
327	3	174.173	102.537	36.2224	0.0258751	-0.00544414	0.00484664
3389	6	-128.159	194.934	38.7354	-0.00423692	-0.00153876	-0.000917098
5989	6	-28.7572	39.4242	42.1024	-0.0131013	-0.00784214	-0.00265214
1302	3	175.546	-31.3467	40.1987	-0.00984199	0.0213772	0.00263143
1298	7	174.559	-31.2104	39.7959	0.00671254	-0.00747089	0.00217748
5985	3	-25.7734	38.8206	41.3551	-0.00167518	0.0323942	-0.0106571
221	3	34.5817	32.8284	36.3048	-0.025562	0.0119557	0.0276886
319	3	170.493	102.245	37.7874	-0.0182566	-0.0085231	0.00210334
3383	7	-130.432	195.045	37.809	0.00329017	0.00430074	-0.000905433
3384	7	-130.147	196.321	38.6143	0.000254511	0.00551738	-0.0014666
3385	3	-130.783	195.265	36.833	-0.0238246	0.0297466	0.0139278
3391	7	-129.079	194.284	37.8721	-0.00363421	0.00523454	0.00308943
1301	3	174.376	-30.1788	39.8201	-0.0228409	0.00722949	-0.00776705
325	3	172.193	100.06	36.9266	0.00898049	0.030627	0.0222396
2976	3	103.372	35.541	39.936	-0.00993559	0.0256797	0.0162998
2378	3	103.89	-57.6192	42.8843	-0.017482	0.0194363	-0.00476839
3386	3	-131.243	194.514	38.3495	0.0171951	0.00561201	-0.00346392
316	7	171.518	102.004	37.5579	-0.000389123	-0.00299626	0.00342081
3388	3	-130.33	197.2	38.0231	-0.0292993	-0.01413	0.0146385
2379	3	105.102	-56.4703	42.507	-0.00176583	-0.0479739	-0.016014
3387	3	-130.847	196.378	39.4625	-0.00109973	0.0196964	0.00589245
324	3	170.782	100.643	35.9604	0.0100606	0.0215185	0.00114213
320	3	171.844	101.431	38.4314	0.00838381	-0.00958088	0.00538972
322	7	171.687	100.977	36.4295	-0.00967624	-0.000431383	-0.00139053
1296	6	174.666	-31.4845	38.4298	-0.000277091	-0.00403057	-0.000587016
5988	3	-26.6158	37.2239	42.9355	0.00497735	0.0104675	-0.000285265
2974	7	102.507	35.0645	39.6336	0.00817459	-0.0105657	-0.00664575
1988	3	73.5449	65.8604	42.7452	0.0135778	0.0118736	-0.0175354
317	3	173.279	103.046	38.1026	-0.00874368	-0.0110742	-0.0232372
2377	7	102.445	-55.9319	40.8233	-0.00297215	-0.00715777	0.00511602
1729	3	70.3991	66.3484	41.9337	0.0194827	-0.00501887	-0.0192774
323	7	173.209	102.752	35.9251	0.00388593	-0.00585282	-0.00781586
3394	3	-129.24	193.317	38.2147	-0.0253903	0.00528041	0.0130447
315	7	172.583	103.135	37.2762	0.00686763	-0.00482374	-0.000108429
2375	6	103.629	-56.6257	41.1132	0.00419532	-0.0018433	-0.00387092
5990	7	-28.5067	38.3473	43.0089	0.00129554	0.000189529	0.00554106
5983	7	-26.2888	39.2039	42.1472	-0.00576185	0.00744662	-0.00149078
1728	3	71.5551	67.1601	43.0252	-0.0113249	0.0115788	-0.00684911
1726	7	70.6749	66.4805	43.0066	0.00154196	-0.00617733	0.00143547
1724	3	68.8922	67.6139	43.0043	0.0190595	0.0174323	-0.00464827
561	3	108.309	-49.5082	39.7446	0.00120255	-0.00266729	0.00167359
5995	3	-27.517	40.0256	40.5425	-0.00268579	0.00345787	-0.0118861
5577	3	-28.2471	-18.7765	36.6442	0.0358612	-0.0180807	0.0181778
3907	3	173.765	79.4569	37.4904	-0.0126088	-0.00121886	-0.0134609
555	6	108.166	-48.1116	41.1921	-0.00199976	0.00531694	0.00198905
550	7	105.792	-48.0946	41.1071	-0.00660104	-0.0009369	0.00241771
5137	3	102.228	11.642	39.023	-0.0212062	0.00019573	-0.0032714
5136	3	103.659	12.521	38.9993	0.000753945	-0.0249025	0.00647524
2517	3	311.282	138.864	41.9447	0.0271238	-0.0138495	-0.0138394
5125	7	102.325	12.865	37.3975	0.0059027	-0.00222497	-0.00538676
5575	7	-28.1534	-21.8908	36.0949	-0.00112878	-0.00275759	0.00421279
553	3	105.13	-48.4248	41.9177	0.0120591	0.0444481	0.0172967
2521	3	309.295	137.053	40.873	0.000278773	0.00572056	-0.00785667
5576	3	-26.6489	-19.2635	36.3978	-0.0121599	0.00174736	0.00926585
2369	7	102.214	-55.1738	42.0539	-0.00551909	-5.79521e-05	-0.00737215
2518	6	308.276	138.821	41.1094	0.000440487	0.00377082	5.94142e-05
2519	7	309.506	138.149	40.9768	9.31039e-05	-0.00142972	0.0043085
2513	7	310.322	138.458	42.2557	-0.0046571	-0.00642596	-0.00484328
2524	3	307.938	140.606	42.1967	0.00764797	0.0157524	0.00231953
5126	7	102.999	12.5287	36.0951	0.001849	0.00548499	-0.00639595
552	3	105.739	-50.1962	40.8595	0.00708861	-0.00945043	-0.00911471
2520	7	308.242	139.54	42.4349	0.000130254	0.00114788	-0.00167884
5574	7	-27.5817	-19.6427	36.5734	-0.000468397	0.00628038	0.00511785
5567	7	-27.9347	-21.856	37.656	0.00386448	0.0013984	-0.00158505
549	7	106.289	-49.3636	40.3873	0.00430305	-0.00487251	-0.00021025
5570	3	-27.0466	-22.5087	37.9336	-0.0158628	-0.0101121	0.000508176
5568	7	-27.764	-20.3101	37.8894	0.00271724	-0.00163035	-0.00427038
2522	3	309.822	138.516	39.9708	-0.0102103	0.00511657	0.00128749
560	3	108.104	-50.2009	41.3624	-0.00619712	-0.0160668	-0.00693836
318	3	172.131	104.178	37.2542	0.00169781	0.00834439	0.0144315
5571	3	-26.9941	-20.049	38.5918	0.0136224	0.0119226	-0.01003
5134	3	105.025	11.7564	36.2922	0.00184621	-0.00531691	-0.0170976
5128	3	102.591	13.8691	37.6166	-0.0080378	-0.0140415	-0.00254998
5572	3	-28.602	-19.8263	38.386	0.015527	-0.00293279	0.0154638
5569	3	-28.8662	-22.2178	38.1748	-0.0219722	-0.00733805	0.0172398
5132	7	103.979	11.4275	36.4064	-0.0023814	-0.00214754	0.00245322
557	7	107.703	-49.358	40.6624	0.00740794	-0.00696049	-0.00570197
5135	3	103.65	10.5272	35.9148	-0.0150214	-0.0301154	0.022858
551	3	106.069	-49.3871	39.2971	-0.00691235	-0.0160719	0.00719433
3908	3	175.453	79.3999	37.1721	0.00118573	0.0130245	-0.00506471
5131	6	103.903	11.0945	37.7669	-0.000532586	0.00178039	0.0020218
5133	7	102.978	12.0034	38.4012	-0.000627554	0.00548307	0.0036015
2381	3	102.509	-55.2355	40.0073	0.00193864	0.00726965	0.00724548
5991	7	-27.5069	40.0769	41.6698	-0.00874505	0.00221543	-0.00586341
2516	3	310.505	137.577	42.8789	0.00517754	-0.00242992	-0.00887193
2371	3	102.053	-54.0743	41.8716	-0.0117392	-0.0109785	0.0110069
5994	3	-27.3545	41.1227	41.967	0.0111217	0.0161239	0.033398
2514	3	310.071	140.401	43.0877	0.00734624	0.00825815	0.0274582
2370	7	103.308	-55.3722	43.0818	0.000848031	0.00474248	0.00181311
2584	7	72.5614	133.716	49.558	0.00153833	0.00472334	-0.00460869
2577	7	74.1551	132.646	48.1097	-0.00396005	0.00398642	-0.00579533
2579	3	75.1809	132.285	48.3126	-0.0110389	0.0117195	0.0321371
2588	3	72.6965	131.206	47.7294	-0.00507854	0.0135956	-0.00265094
2582	3	74.6297	134.519	49.2296	-0.0156737	0.00513395	0.0172813
2583	6	72.1697	132.465	49.2845	0.00349863	-0.00425928	0.00937081
2585	7	73.2239	131.696	48.6165	-0.00461613	-0.00121825	-0.000806347
2578	7	73.8306	134.053	48.7133	0.00996323	0.00352019	-0.00452691
2589	3	73.6477	130.936	49.264	-0.00912502	-0.00232849	0.0224383
2580	3	74.177	132.582	47.0214	-0.0373049	-0.0041725	-0.0203163
2586	3	71.7451	134.317	49.2428	-0.0329047	0.0309066	-0.00371664
2581	3	73.6686	134.784	47.9192	-0.0171484	-0.00450461	0.0171123
5992	3	-28.9433	38.5619	43.9635	-0.000790706	0.0183109	0.0123395
1985	6	74.4765	66.239	44.5446	0.00625538	0.00255069	0.00890511
5987	3	-26.7362	38.4132	44.1309	-0.00787387	-0.00735832	0.0135219
1727	7	69.9064	64.7691	44.3808	-0.00471797	-0.0039255	-0.00101269
1982	3	72.6381	63.828	45.6529	-0.0137987	0.00416948	0.00298113
1986	7	74.2983	65.3708	43.4266	0.000720892	-0.00637231	0.00327478
1721	3	68.1038	65.8331	44.3169	-0.00914622	-0.0190357	0.00663117
1619	3	174.373	1.30967	49.1209	-0.00287672	0.00386706	-0.0122222
2894	3	174.18	135.276	45.6463	0.00508794	0.00756611	-0.00687348
1720	7	69.5793	67.2321	43.722	0.0039661	-0.00229896	0.000818791
1722	3	69.0789	66.4549	45.6623	0.0046856	0.00559234	-0.00404422
3867	3	204.072	130.92	49.4035	-0.00329614	0.0312317	0.00128169
1991	3	74.84	65.5563	46.4708	0.0126295	0.00385428	0.0038602
1990	3	73.2006	66.103	46.2055	-0.0420607	0.0190033	-0.0112926
1616	7	173.255	1.03944	49.3748	0.00141779	0.00952818	-0.000167271
3868	3	204.026	128.82	48.4302	-0.00877865	0.00406029	0.0151272
1987	7	73.9776	65.5707	45.7002	-0.00115772	0.00828142	0.00671921
1979	7	73.6085	64.1091	45.3148	0.00267826	-0.000119321	0.00110157
6693	1	75.3368	128.979	48.9953	-0.010876	0.00591004	0.0118368
1719	7	69.087	66.1383	44.5969	0.00123406	-0.00408659	-0.00867317
1723	3	69.8919	68.0597	44.3362	0.00252732	-0.00681563	-0.00888952
1339	3	68.625	-55.8422	46.4362	6.95583e-05	0.0263423	-0.00443012
2891	3	173.245	135.533	47.811	0.0091651	0.00314579	0.0210574
1620	3	172.691	1.49857	48.5863	-0.00657484	-0.00129758	-0.0169471
1730	3	70.1834	64.3539	45.3388	0.00153478	-0.00869551	0.0169712
1333	3	68.1542	-57.3291	48.9116	-0.0138431	-0.0102065	-0.00339734
1338	3	68.824	-57.5542	46.6861	-0.0230164	-0.00226942	0.00196202
6690	2	75.7173	127.838	48.8724	0.00604695	0.00161935	-0.00433081
1336	7	68.1474	-56.7196	46.8436	-0.00388725	0.00665053	0.000803293
1725	6	70.9136	65.1707	43.464	-0.00529694	-0.00238395	-0.00337933
1980	7	73.8261	64.0398	43.816	-0.00793371	-0.0020697	-0.00454682
1731	3	69.4208	63.907	43.9357	-0.0171658	-0.0165369	0.0181705
5984	7	-26.9463	38.2674	43.1215	-0.00117047	0.00468576	0.00353695
2373	3	102.949	-55.7039	44.0039	0.00900252	-0.00389767	0.0106076
6115	3	73.1176	-48.3529	47.7509	0.000308655	-0.0169887	0.0427906
2899	3	176.383	136.443	45.8153	-0.00607705	0.00849103	0.0114518
6116	3	73.6595	-49.5066	46.559	-0.0225281	-0.00410743	-0.00488533
2374	3	103.976	-54.4487	43.309	-0.0122706	-0.0104226	-0.00176688
2890	7	174.172	136.355	45.992	-0.000350786	6.23617e-05	-0.00400265
2896	7	175.505	137.04	46.1429	-0.00458306	0.0053968	-0.000251275
1334	3	68.0407	-55.5431	48.6351	0.0155639	0.0184526	0.00977008
3723	3	102.333	107.982	46.183	0.00534715	-0.0184554	-0.0171569
2913	3	177.09	108.898	44.735	0.000710089	-0.0124312	0.0046854
2892	3	172.569	136.969	47.3416	-0.0121117	-0.00496486	0.0022781
6125	3	71.3076	-49.7481	48.2435	0.013649	-0.0174033	-4.44918e-05
2893	3	173.548	136.917	45.1877	0.0253766	0.026112	-0.00170056
2889	7	173.53	136.402	47.3418	-0.00424693	-0.00558366	0.00808182
2515	3	309.567	139.013	44.1152	-0.00215111	0.0190222	-0.000970281
2897	7	174.466	137.195	48.2548	0.00102611	-0.000481705	0.00178068
2901	3	174.733	136.577	49.1698	0.0116925	-0.0149038	0.00802661
6122	3	70.5892	-48.5264	44.5224	-0.00448365	-0.00217824	0.0151705
2900	3	174.009	138.12	48.551	0.0411383	0.0130436	0.00764153
2895	6	175.629	137.58	47.5165	0.0035455	-0.000482631	-0.00913987
2898	3	175.55	137.95	45.5686	-0.0109156	-0.00754574	0.00437906
6121	7	71.6094	-49.8308	47.1776	-0.00213764	0.0043548	-0.00621228
5177	7	143.673	75.3056	49.3932	-0.00168435	-0.0057277	-0.00376829
6114	7	72.3426	-48.0343	45.7604	-0.000976988	-0.00248358	0.0086526
5185	7	143.048	76.4695	48.547	0.00689164	0.000698158	-0.00105424
5183	6	143.879	76.5863	47.3964	0.00366697	-0.00116571	-0.00497075
6119	6	70.4788	-49.5489	46.2978	0.00312775	0.00177577	0.000338211
2908	6	177.954	107.519	43.3525	0.00176744	-0.00430512	-0.003864
1782	3	76.3844	47.2394	48.3298	-0.0244667	-0.00743422	-0.0187343
2523	3	307.418	139.181	43.1312	0.0156999	0.00497248	-0.00790168
6124	3	72.0376	-50.8299	46.9451	-0.0292522	0.0100453	-0.00884074
6117	3	72.7646	-48.2108	44.7097	0.0214667	0.00664323	-0.00719158
2512	7	309.621	139.39	43.1024	-0.00346148	-0.00234226	-0.00605411
2910	7	177.689	108.862	43.8341	0.00262782	0.00282566	0.000874536
6372	3	2.71463	75.6375	50.1564	-0.0189817	-0.0260882	0.0245004
3724	3	102.315	106.67	47.3835	0.0168321	-0.015705	0.00514535
2914	3	177.164	109.469	43.124	0.00244158	-0.00044411	0.00803615
6113	7	72.7998	-48.8788	46.8585	0.000877707	0.00696212	0.000701968
5180	3	142.94	74.5443	49.6901	0.0261686	0.0183242	-0.00957059
5188	3	142.028	76.1896	48.2416	-0.00978842	0.0438399	0.0138484
6120	7	70.8437	-48.3883	45.5352	-0.00404705	0.00582046	-0.0035274
5189	3	143.073	77.4207	49.1454	0.00523461	0.00118206	0.00516077
1774	3	76.1557	47.5184	46.1649	-0.0186542	0.0223854	-0.00933636
2587	3	72.6201	133.941	50.6232	0.0140593	0.00307861	-0.00536703
4984	3	76.2196	68.8797	56.1645	-0.0176778	0.00151414	-0.0152925
1618	3	173.181	1.90174	51.6222	-0.0158206	-0.00827816	-0.0100639
2014	3	107.858	288.87	50.8786	-0.00677388	0.0241384	-0.0202601
4985	3	75.7811	67.4075	56.9678	0.0268032	-0.00218488	-0.00182991
4987	3	74.1911	69.7775	56.6783	-0.0192115	-0.000772251	-0.00717394
302	7	172.005	129.569	56.7995	-0.00479691	-0.00677955	-0.00301428
695	3	3.31886	39.0959	56.2441	0.00400109	0.0023328	-0.011276
2007	3	108.452	289.977	54.7935	-0.00580624	-0.0118276	-0.000727866
4982	7	75.9026	68.4209	57.1255	0.00114621	-0.00223659	-0.00122942
2008	3	108.231	291.387	53.6979	-0.015853	-0.0393329	-0.00697429
1615	7	172.693	1.31256	50.8176	0.00831081	-0.00128495	-0.00116625
6703	1	42.0029	131.665	50.4193	0.0197674	0.0249656	0.000408757
305	3	171.658	128.605	56.3879	0.00291776	-0.02279	0.0218414
2010	3	106.941	288.649	53.5018	0.0222757	-0.0110229	-0.0126814
700	7	1.38474	38.2911	55.9137	0.00337472	0.00142906	0.00266475
704	3	0.997058	37.3135	55.514	0.0142828	-0.0116495	0.0204743
2015	3	108.535	287.594	51.8528	0.00794083	0.00763454	0.0418531
2770	3	69.0165	199.222	50.8829	-0.023163	-0.0100447	0.00355485
2763	3	69.2648	195.869	50.7827	0.014782	0.0336292	-0.0347961
2764	3	68.7953	195.408	52.4162	0.0262354	-0.0195018	-0.0112372
2768	3	71.3119	196.421	51.6589	0.00556975	-0.0171928	-0.00671665
2769	3	70.7123	196.718	53.2894	-0.0279907	0.0288779	-0.0210508
2760	7	69.1722	196.252	51.7415	0.00799389	-0.00179783	-0.00549242
2005	7	108.455	290.299	53.7729	-0.00496046	-0.00429759	0.00283147
2766	7	70.5139	196.831	52.2671	-0.0076004	0.00949382	-0.000343815
2765	6	70.3897	198.157	52.0354	-0.00824037	0.00349604	0.00103221
2767	7	69.1094	198.728	51.807	-0.007557	0.00465319	-0.00183018
2759	7	68.2021	197.414	51.8111	-0.00429599	-0.00469041	0.00235189
310	7	172.969	130.28	55.8835	0.00194159	-0.00463126	0.00385149
2009	3	106.785	289.937	52.4055	-0.00361084	0.000851712	-0.0208682
2006	7	107.519	289.382	52.9273	0.00539911	-0.00541973	0.00217767
692	7	2.74344	38.262	56.5847	-0.0036343	-0.00267337	-0.00440969
694	3	3.34641	37.3838	56.2555	-0.00373469	0.00628551	-0.00784107
2012	7	108.319	288.681	51.8095	-0.00140497	0.00378822	0.00354706
314	3	172.548	131.158	55.331	0.0226947	-0.0213333	-0.0232041
698	6	0.506989	38.6242	56.9751	-0.00576606	-0.00310605	0.00261672
304	3	171.232	130.294	57.0717	-0.0189179	0.00528386	0.00256979
703	3	1.22098	38.9792	55.1095	-0.0385162	-0.00149812	0.000828598
2011	6	109.635	289.207	51.888	0.00245592	9.592e-05	0.000411332
2013	7	109.801	290.071	52.9961	0.000117756	0.00532336	-0.00117008
1617	3	171.795	1.92147	50.7851	-0.00718096	0.00375719	0.0376566
4201	3	40.6355	-56.4231	54.799	0.0230851	0.0147174	0.0162216
313	3	173.333	129.488	55.1715	0.00425931	-0.0331106	0.000904337
308	6	173.92	130.749	56.7519	-0.0019075	0.000410113	-0.00481112
2016	3	110.186	291.055	52.7332	-0.0298416	-0.00991011	-0.0165462
4983	7	74.6264	69.1428	57.4505	0.000858164	-0.00545685	0.00010889
340	3	177.479	-30.6419	57.3263	-0.00457849	-0.00710296	-0.0109035
2923	7	74.1039	15.4317	57.069	0.00127603	0.00435512	-0.00690224
3238	3	0.657425	110.457	55.9945	0.00812034	-0.037995	-0.00943839
2916	7	71.6188	15.9406	56.9399	0.000866365	-0.000182761	0.00316649
2915	7	72.7841	15.3645	56.1403	-0.00791985	0.00342	0.00537608
361	7	209.655	143.478	52.0501	0.00137857	0.00593037	0.00477772
2927	3	74.9815	15.7957	56.4888	-0.0186874	-0.0162247	-0.0195736
2917	3	72.8284	15.8634	55.1582	-0.0220146	-0.00396332	-0.0154621
359	3	207.882	142.912	50.9731	-0.00512215	0.0032716	0.0121427
1505	7	103.792	41.9767	57.3199	-0.000269274	0.00370538	-0.00812523
2918	3	72.7157	14.349	55.8285	0.00906322	-0.0300016	-0.0156789
6370	3	4.34072	73.2025	51.8219	-0.0263092	0.0198761	0.0169131
4190	7	42.1266	-54.377	57.0262	0.00312458	-0.00347046	-0.0038065
1499	7	104.294	42.7066	55.9456	0.00169602	0.00219969	0.00739676
1502	3	104.866	42.0428	55.3316	-0.00835201	-0.00138037	0.00612996
2204	3	109.95	78.3058	54.8374	-0.0344138	0.00648389	0.0235492
2207	7	109.262	76.452	54.3607	-0.00112099	-0.00213812	-0.0046417
2919	3	70.8716	15.2343	57.0777	-0.00985414	-0.00709352	-0.00324957
6367	7	3.72788	73.8735	52.3448	-0.00202387	0.00117312	-0.00553684
6369	3	3.55487	73.2272	53.3097	0.0195774	0.00246714	-0.00413286
4200	3	41.3571	-54.997	54.0892	-0.00186999	0.0231303	-0.0163497
6361	7	4.38037	75.1318	52.7122	-0.000440354	0.00296518	0.000212819
1503	3	103.548	43.1355	55.2497	-0.00684213	-0.00446651	-0.00234119
6360	7	3.50211	76.255	52.1503	0.00201591	3.76524e-05	0.00589178
6364	3	4.45548	75.3688	53.7022	-0.0382218	0.000468061	0.0208255
364	3	209.367	142.63	52.6414	0.0238388	0.00911685	0.00386831
1498	7	105.288	43.7806	56.423	0.00448419	0.00186985	-0.000727331
2771	3	68.9192	199.4	52.6156	-0.0162713	0.00692429	0.0183715
363	3	210.599	143.282	51.6022	0.00855187	-0.0221667	-0.0134354
5179	3	144.039	75.6595	50.3364	-0.00095005	0.00467198	0.0151379
6362	3	4.16969	76.8593	51.4676	0.00100148	0.00718048	0.019832
1500	3	105.135	44.7193	56.0249	-0.0153073	0.0140477	-0.00711498
6366	6	2.539	74.1518	51.5404	-0.00575562	-0.00332281	0.00385081
4198	3	40.5068	-53.0357	56.7362	0.00194205	-0.00742953	-0.0189405
6371	3	1.46594	75.8628	51.4683	-0.00897622	-0.0297677	-0.011411
2206	6	109.639	75.8817	53.1696	0.00583811	0.0047075	0.00752733
1501	3	106.337	43.4287	56.1905	-0.00138142	0.0203257	0.00659351
4189	7	42.3127	-55.4387	56.0219	0.00470327	-0.00159865	0.00137333
4197	7	41.1321	-55.4658	55.0629	-0.00235093	0.00761922	-0.00216267
4196	7	40.6335	-54.0945	56.9238	0.00476813	0.00525755	0.00607311
6363	3	3.18527	76.859	53.064	-0.00112991	0.014062	0.00720675
2210	3	108.955	75.7595	55.145	-0.0085258	0.0137773	0.00119632
3220	6	102.118	174.824	53.0885	0.00209459	-0.00167983	0.00701541
4195	6	40.1617	-54.7079	55.7341	-0.00677202	-0.00582931	0.00603727
2209	3	108.345	77.0284	54.0085	-0.0286601	-0.00874688	-0.0157571
6368	7	2.46783	75.5644	51.2344	0.010487	0.00837851	3.27735e-05
6365	3	5.32719	75.1129	52.2189	0.00842878	0.00404384	-0.015683
2201	7	110.4	77.3267	54.8653	0.00540345	0.00288694	-0.00331176
1507	3	104.327	41.0236	57.443	-0.017085	0.0288341	0.00198743
1508	3	102.754	41.7717	57.2791	0.00235297	-0.0118399	-0.0142676
4501	7	69.8612	133.098	62.0095	-0.004621	-0.00903862	0.000746645
4502	7	71.3512	133.458	62.2871	-0.000359294	0.00107506	-0.00506977
2402	7	41.6562	98.9311	61.6375	0.00209436	0.00625302	0.00230915
2404	3	41.1936	99.9018	61.7499	-0.0174171	-0.0084026	-0.00171663
2399	3	40.4466	98.9201	59.9834	-0.0111427	0.00729014	-0.0297435
2396	7	41.1259	98.2059	60.4016	0.00458639	0.0017642	-0.00347726
2395	7	40.5512	96.9112	60.905	-0.00444348	0.00313225	-0.00152926
2398	3	39.5803	96.8047	60.3615	-0.00405821	-0.0166178	0.0108454
4508	7	72.0681	132.154	62.0338	-0.00510019	5.92343e-05	0.0110723
4991	3	74.3406	69.1466	59.5747	-0.0135471	0.00142809	0.0271802
4505	3	71.5663	133.902	63.2783	0.00222669	0.00433449	0.0355115
4510	3	72.6486	131.845	62.9948	0.00404345	-0.00559606	-0.00450749
4507	6	71.0802	131.231	61.6144	0.00350271	-0.000770915	0.00255541
2406	3	39.495	97.3725	62.7154	-0.00473061	0.028067	-0.00734067
2397	3	41.2316	96.0551	60.6604	-0.0139354	0.021849	-0.0160965
2407	3	40.8935	96.2464	62.9784	-0.0124861	-0.0273706	0.0155574
2403	7	40.553	97.1214	62.4447	-0.00441003	-0.000462315	-0.00980474
2401	6	41.3433	98.1711	62.7847	-0.00258002	0.00757846	-0.00153078
4509	7	69.8291	131.712	61.421	-0.00167974	0.00517031	-0.00234391
1685	3	35.5745	33.1215	60.8815	-0.00328559	-0.000310509	0.00721482
4503	3	69.4944	133.789	61.2248	0.00903846	-0.0301969	-0.025255
4511	3	72.7521	132.251	61.2467	0.00853955	-0.013735	-0.00341059
1690	3	37.4826	32.3661	61.9818	0.00219701	0.0219698	0.0154823
311	3	174.761	129.309	58.2585	0.000548252	0.025671	0.0172961
4504	3	69.1601	133.16	62.7816	0.000573626	-0.00609035	0.00968533
4512	3	69.0916	131.16	61.9699	0.0140263	0.026653	-0.000217625
4506	3	71.6616	134.185	61.5936	0.0213398	0.00780949	0.0012496
307	3	172.076	129.834	58.9281	0.00849013	-0.00715991	0.00431426
303	7	172.575	129.288	58.1761	-0.00733675	-0.00831393	-0.00598777
2400	3	41.893	97.9631	59.7099	0.0106375	0.0129262	-0.0427929
701	3	0.876226	39.2855	58.9319	0.00360981	0.0037295	-0.00888045
306	3	172.721	128.265	58.4935	0.00103383	-0.0233017	-0.0081894
702	3	0.624326	37.5278	58.8675	-0.0204298	-0.0163773	0.0156741
339	3	178.135	-31.8831	58.4056	-0.00191925	0.0160362	-0.0313423
4513	3	69.6311	131.776	60.3427	-0.00647232	0.00821694	0.0087119
4986	3	73.8667	68.3803	57.628	-0.00655092	0.00787202	-0.00151593
309	7	173.971	129.987	58.0123	-0.00103453	0.00791947	-0.00084053
4992	3	74.3376	70.7525	58.8854	0.0215875	-0.010864	0.00915405
697	3	3.02141	37.2509	58.5457	0.0133799	0.0137728	0.0242346
4989	7	74.8359	69.7925	58.8309	-0.00471791	-0.0135108	-0.00755501
336	7	177.426	-31.7787	57.5826	-0.0035536	0.00975698	0.000396823
696	3	3.08138	39.0221	58.5958	0.0179487	0.0120895	-0.0335071
693	7	2.58711	38.2103	58.1037	-0.00699263	-0.00305331	-0.00116125
1681	7	35.5343	32.2464	61.4753	-0.0052572	0.00148338	0.00255327
312	3	173.936	130.832	58.7447	0.00562425	0.0151528	-0.00872388
4988	6	76.2432	69.7626	59.05	0.00190466	-0.00404642	0.000804423
699	7	1.09768	38.4127	58.3146	-0.00606801	-0.00606212	0.00138309
4655	3	76.4948	198.702	61.7181	-0.0260932	-0.0183829	-0.00180288
1684	3	34.7787	32.4746	62.2634	-0.0237979	0.0217559	0.0193331
4646	3	76.2091	201.616	61.2411	-0.0248199	-0.0171257	0.00360211
4647	3	76.1963	200.276	60.0903	-0.0117742	0.0299689	-0.0128515
5067	7	246.375	-49.3298	62.4969	0.00118678	-0.00379367	0.00180544
1705	3	34.1884	168.381	61.5937	-0.00170215	-0.0272794	-0.00656237
1509	3	106.045	43.6473	58.4379	-0.0058772	0.0149086	-0.0228859
4648	3	73.9331	200.503	60.1264	-0.00575249	0.00560193	-0.00194867
2527	3	-31.5263	75.947	63.3173	-0.00331715	-0.0263209	0.0134001
1504	6	104.143	42.8155	58.3624	-0.000477205	-0.00245119	-0.00371453
4194	3	42.4641	-54.7653	58.011	-0.000991914	-0.0126154	0.00232589
2536	3	-32.8741	76.4452	60.9226	0.00406138	0.0158465	0.00923516
2525	7	-31.3471	76.0313	62.289	0.000959112	0.00350157	-0.00442911
2533	7	-32.4234	76.9251	61.8129	-0.000852301	0.00309421	-0.00185634
2528	3	-31.4594	75.0207	61.8438	0.0156951	0.0124446	0.00192028
2535	3	-30.0789	78.9674	61.9047	-0.0287952	-0.0201871	-0.0158742
2534	3	-30.0199	78.1451	60.2816	-0.0135002	-0.00326955	-0.0066991
2532	7	-30.4308	78.1074	61.2795	-0.00412096	0.00282724	-0.00580923
4650	6	74.8861	199.411	62.8387	0.00444817	0.003429	-0.00412523
4653	3	72.921	199.541	62.0678	0.00734448	-0.0167566	0.0360236
4651	7	73.7763	200.084	62.3058	-0.000592883	-0.000131144	-0.00718449
4654	3	73.4327	200.651	63.1205	0.00807977	-0.00410062	0.000673734
1506	7	105.098	43.828	57.9555	-0.000517035	-0.00131568	-0.00762336
2526	7	-30.0418	76.7827	61.9343	0.00379635	0.00270272	-0.000451661
2530	3	-29.3717	76.8462	62.8809	-0.00856035	-0.0317073	0.0111989
2529	3	-29.4418	76.0842	61.3282	0.00855403	-0.00406786	-0.00262138
4644	7	75.7377	200.678	61.0379	-0.00877991	-0.00873329	0.00186531
2531	6	-31.8906	78.1174	61.1965	-0.00147914	-0.00677987	0.000240344
5065	3	245.364	-50.4214	60.8125	-0.0083597	-0.00225711	0.00147571
4645	7	74.2641	200.805	61.1126	0.00611528	0.001952	-0.00213117
2537	3	-33.1806	77.0149	62.5852	-0.00157851	-0.0220222	-0.0194122
5061	7	245.989	-49.545	60.9856	-0.000671402	-0.000540307	0.00665972
1510	3	104.621	44.7842	58.2214	-0.00223271	0.0108425	0.0120754
3236	3	0.0793059	109.617	59.3247	-0.0114934	-0.00402485	-0.00686249
5060	7	245.268	-48.2217	60.6657	0.00505713	-0.00402899	-0.00210931
5066	6	245.818	-48.1016	62.9942	0.00376636	-0.00293302	0.00704737
4652	7	76.0906	199.687	62.2038	-0.00903269	0.00608982	0.00116738
4649	3	73.9765	201.832	61.1466	-0.0104818	-0.0241875	-0.0211954
2926	3	74.338	14.4499	57.5226	0.0175375	-0.0056954	-0.00950875
5070	3	246.164	-50.2473	62.9642	0.00818025	-0.00376065	-0.0155286
4199	3	40.0454	-54.4862	57.7771	-0.00418261	-0.0205872	0.0112506
5062	3	244.29	-48.4136	60.2969	-0.000407645	0.00764958	0.0159261
6709	4	8.49975	0	-2.54394	0	0	0
7093	4	8.49975	-29.444	-2.54394	0	0	0
7061	4	8.49975	-26.9903	-2.54394	0	0	0
7029	4	8.49975	-24.5367	-2.54394	0	0	0
6705	4	0	0	-2.54394	0	0	0
6706	4	2.83325	0	-2.54394	0	0	0
6707	4	4.24988	0	-2.54394	0	0	0
6708	4	7.08313	0	-2.54394	0	0	0
7025	4	0	-24.5367	-2.54394	0	0	0
7026	4	2.83325	-24.5367	-2.54394	0	0	0
7027	4	4.24988	-24.5367	-2.54394	0	0	0
7028	4	7.08313	-24.5367	-2.54394	0	0	0
7041	4	0.708313	-25.7635	-2.54394	0	0	0
7042	4	2.12494	-25.7635	-2.54394	0	0	0
7043	4	4.95819	-25.7635	-2.54394	0	0	0
7044	4	6.37482	-25.7635	-2.54394	0	0	0
7057	4	0	-26.9903	-2.54394	0	0	0
7058	4	2.83325	-26.9903	-2.54394	0	0	0
7059	4	4.24988	-26.9903	-2.54394	0	0	0
7060	4	7.08313	-26.9903	-2.54394	0	0	0
7073	4	0.708313	-28.2172	-2.54394	0	0	0
7074	4	2.12494	-28.2172	-2.54394	0	0	0
7075	4	4.95819	-28.2172	-2.54394	0	0	0
7076	4	6.37482	-28.2172	-2.54394	0	0	0
7089	4	0	-29.444	-2.54394	0	0	0
7090	4	2.83325	-29.444	-2.54394	0	0	0
7091	4	4.24988	-29.444	-2.54394	0	0	0
7092	4	7.08313	-29.444	-2.54394	0	0	0
7105	4	0.708313	-30.6708	-2.54394	0	0	0
7106	4	2.12494	-30.6708	-2.54394	0	0	0
7107	4	4.95819	-30.6708	-2.54394	0	0	0
7108	4	6.37482	-30.6708	-2.54394	0	0	0
7121	4	2.83325	2.44418	-5.93586	0	0	0
7122	4	5.6665	2.44418	-5.93586	0	0	0
7123	4	7.08313	2.44418	-5.93586	0	0	0
7136	4	35.4156	2.44418	-5.93586	0	0	0
7137	4	3.54156	1.21734	-5.93586	0	0	0
7138	4	4.95819	1.21734	-5.93586	0	0	0
7139	4	7.79144	1.21734	-5.93586	0	0	0
7152	4	34.7073	1.21734	-5.93586	0	0	0
7473	4	2.83325	-24.5461	-5.93586	0	0	0
7474	4	5.6665	-24.5461	-5.93586	0	0	0
7475	4	7.08313	-24.5461	-5.93586	0	0	0
7488	4	35.4156	-24.5461	-5.93586	0	0	0
7489	4	3.54156	-25.773	-5.93586	0	0	0
7490	4	4.95819	-25.773	-5.93586	0	0	0
7491	4	7.79144	-25.773	-5.93586	0	0	0
7504	4	34.7073	-25.773	-5.93586	0	0	0
7505	4	2.83325	-26.9998	-5.93586	0	0	0
7506	4	5.6665	-26.9998	-5.93586	0	0	0
7507	4	7.08313	-26.9998	-5.93586	0	0	0
7520	4	35.4156	-26.9998	-5.93586	0	0	0
7521	4	3.54156	-28.2267	-5.93586	0	0	0
7522	4	4.95819	-28.2267	-5.93586	0	0	0
7523	4	7.79144	-28.2267	-5.93586	0	0	0
7536	4	34.7073	-28.2267	-5.93586	0	0	0
7361	4	3.54156	-15.9583	-5.93586	0	0	0
6931	4	4.24988	-17.1757	-2.54394	0	0	0
7394	4	4.95819	-18.412	-5.93586	0	0	0
7442	4	5.6665	-22.0925	-5.93586	0	0	0
7425	4	3.54156	-20.8657	-5.93586	0	0	0
6930	4	2.83325	-17.1757	-2.54394	0	0	0
6993	4	0	-22.083	-2.54394	0	0	0
7459	4	7.79144	-23.3194	-5.93586	0	0	0
7379	4	7.08313	-17.1852	-5.93586	0	0	0
6963	4	4.24988	-19.6293	-2.54394	0	0	0
7395	4	7.79144	-18.412	-5.93586	0	0	0
7409	4	2.83325	-19.6388	-5.93586	0	0	0
7458	4	4.95819	-23.3194	-5.93586	0	0	0
7411	4	7.08313	-19.6388	-5.93586	0	0	0
6995	4	4.24988	-22.083	-2.54394	0	0	0
6945	4	0.708313	-18.4025	-2.54394	0	0	0
7457	4	3.54156	-23.3194	-5.93586	0	0	0
7012	4	6.37482	-23.3099	-2.54394	0	0	0
7424	4	35.4156	-19.6388	-5.93586	0	0	0
7378	4	5.6665	-17.1852	-5.93586	0	0	0
6948	4	6.37482	-18.4025	-2.54394	0	0	0
7426	4	4.95819	-20.8657	-5.93586	0	0	0
7009	4	0.708313	-23.3099	-2.54394	0	0	0
6977	4	0.708313	-20.8562	-2.54394	0	0	0
7410	4	5.6665	-19.6388	-5.93586	0	0	0
6997	4	8.49975	-22.083	-2.54394	0	0	0
6994	4	2.83325	-22.083	-2.54394	0	0	0
6979	4	4.95819	-20.8562	-2.54394	0	0	0
7011	4	4.95819	-23.3099	-2.54394	0	0	0
6932	4	7.08313	-17.1757	-2.54394	0	0	0
7393	4	3.54156	-18.412	-5.93586	0	0	0
7440	4	34.7073	-20.8657	-5.93586	0	0	0
6996	4	7.08313	-22.083	-2.54394	0	0	0
6929	4	0	-17.1757	-2.54394	0	0	0
7441	4	2.83325	-22.0925	-5.93586	0	0	0
6978	4	2.12494	-20.8562	-2.54394	0	0	0
7472	4	34.7073	-23.3194	-5.93586	0	0	0
6961	4	0	-19.6293	-2.54394	0	0	0
7363	4	7.79144	-15.9583	-5.93586	0	0	0
6946	4	2.12494	-18.4025	-2.54394	0	0	0
7427	4	7.79144	-20.8657	-5.93586	0	0	0
6962	4	2.83325	-19.6293	-2.54394	0	0	0
7408	4	34.7073	-18.412	-5.93586	0	0	0
6933	4	8.49975	-17.1757	-2.54394	0	0	0
7362	4	4.95819	-15.9583	-5.93586	0	0	0
6980	4	6.37482	-20.8562	-2.54394	0	0	0
7377	4	2.83325	-17.1852	-5.93586	0	0	0
7456	4	35.4156	-22.0925	-5.93586	0	0	0
6947	4	4.95819	-18.4025	-2.54394	0	0	0
7376	4	34.7073	-15.9583	-5.93586	0	0	0
7443	4	7.08313	-22.0925	-5.93586	0	0	0
7010	4	2.12494	-23.3099	-2.54394	0	0	0
6964	4	7.08313	-19.6293	-2.54394	0	0	0
7392	4	35.4156	-17.1852	-5.93586	0	0	0
6965	4	8.49975	-19.6293	-2.54394	0	0	0
165	6	106.002	-11.1041	1.35141	0.00163681	0.00435811	-0.00139713
160	7	107.624	-9.46667	0.908428	0.00698278	0.00934835	-0.00295206
167	7	105.362	-9.85947	1.73868	-0.00118734	0.00425796	0.000163729
170	3	105.139	-9.95065	2.81889	-0.0133548	-0.0166446	0.00395537
159	7	106.37	-8.79659	1.4642	0.00567665	-0.00273025	-0.00173363
162	3	106.564	-8.29692	2.41767	0.00485586	0.0109596	-0.00804396
166	7	107.331	-11.0001	0.932636	0.000769167	-0.000837199	0.0109991
168	3	107.946	-11.5686	1.6374	0.0135725	-0.012304	-0.0137246
163	3	108.528	-9.30871	1.42464	0.00784404	-0.0359716	0.00335023
4467	3	2.37677	80.9771	2.71317	0.00692368	-0.000748341	-0.0213407
4544	3	37.6518	50.7575	3.02679	0.0187233	0.0103736	0.0062714
171	3	104.457	-9.67715	1.14115	-0.00546983	-0.0148525	-0.00980707
4545	3	36.9874	50.0696	4.51854	0.00914298	-0.0251001	0.00664682
4542	3	37.3564	51.9227	5.63572	-0.0126461	0.00300571	0.000227443
4541	7	37.9063	50.4946	4.03388	-0.00390066	-0.00515997	-0.00781393
4540	7	38.1206	51.7798	4.81935	0.00124645	-0.00810921	0.00823544
4546	6	40.054	50.3997	5.1053	-0.00200756	-0.00105783	0.00240167
4552	3	39.2869	51.7011	6.51276	-0.015488	-0.020836	-0.00928713
4547	7	39.1746	49.7071	4.21335	0.0074322	-0.00669519	-0.00118374
4550	3	38.8449	48.8381	4.8147	0.00867009	-0.00182219	-0.00184169
4549	3	39.6567	49.3701	3.3294	0.00662795	-0.00738448	0.000910294
6081	7	109.248	55.4648	4.69744	0.00282928	-0.00725287	0.00820492
4548	7	39.5034	51.6876	5.46316	-0.00563853	-0.00568431	0.0038753
4543	3	38.2416	52.5907	4.09509	-0.00498489	-0.0237483	0.00928579
208	3	137.645	19.898	1.46083	-0.00990613	-0.0185127	0.00781688
6630	3	69.0183	114.473	6.0864	-0.00118062	-0.0188093	-0.0155884
6084	3	108.67	55.0543	5.462	-0.0178085	-0.0174513	-0.0428195
4551	3	40.2908	52.3839	5.18624	0.0132465	-0.0181088	0.0213673
6083	3	108.73	55.0852	3.74594	0.00676317	0.00719163	-0.01832
4466	3	1.43462	80.3428	1.28637	0.000690633	-0.00909822	0.0156059
2950	3	71.9407	86.4305	6.61549	0.00940086	-0.0236333	-0.0168823
161	3	105.899	-8.10106	0.822695	-0.00729541	0.00322719	0.0147163
6625	3	68.7092	115.982	4.29191	0.011155	0.00166081	-0.0136079
6627	7	68.3926	115.291	6.39412	-0.00308101	0.00672987	-0.00524505
2066	3	34.1548	151.128	3.61417	-0.0080101	-0.00454118	-0.011822
3446	3	-59.5665	-40.4257	1.97152	0.00579569	-0.00198604	0.0138534
203	3	136.22	18.2812	2.09733	0.000211258	0.0141609	0.0175708
204	6	136.164	21.2048	1.0535	-0.00039481	-0.00199436	0.0049434
6621	7	68.4595	116.288	5.2821	0.00183876	0.00254879	-0.00563788
3447	3	-59.6053	-40.6019	0.270539	-0.019325	0.000203463	-0.0233335
4464	3	4.30606	81.13	1.26149	0.0217142	0.00861389	0.0138902
2948	7	71.6686	87.3648	7.07602	-0.0032461	0.00711835	-0.00160479
4462	7	3.64337	80.3577	1.0178	-0.00484849	-0.00269494	0.00115629
205	7	136.835	19.9418	0.778623	-0.00308993	-0.00272805	-0.00233165
6624	3	69.1451	117.11	5.51145	-0.00271653	0.00258195	0.023648
1461	3	7.88968	-45.9316	3.48637	-0.0168619	-0.010758	0.0075912
2995	3	102.264	80.243	5.09779	-0.0177092	0.0315507	0.0136481
4463	7	2.38671	80.2319	1.88065	-0.00701343	0.00179091	0.00348995
1464	3	8.48712	-43.7573	3.07573	-0.000773694	-0.01213	-0.00687796
5976	6	3.53805	48.797	6.93609	-0.00764382	0.000357823	-0.000621979
1471	3	7.81226	-47.1496	1.52511	0.00561835	0.000200547	-0.0263555
2107	3	-32.3566	62.074	0.858259	0.0134355	0.0346631	0.000723788
1313	3	-59.5236	28.3561	3.39643	0.000584629	0.010471	0.0183462
2067	3	34.3804	152.881	3.98211	0.00188081	0.00229082	-0.00265834
2068	3	35.0812	151.574	0.305565	0.0195919	0.00661443	-0.0201475
3438	3	-59.8357	-38.2224	1.90882	0.016796	-0.0263587	0.00985427
4814	7	34.3979	58.9705	6.55705	0.00305332	-0.00879975	-0.00114386
2100	3	-33.7797	59.4325	2.45566	0.0189594	0.00687414	-0.0330323
4816	3	34.032	61.1164	6.76945	0.0142306	-0.00530849	-0.00439846
3008	3	34.535	-0.257935	6.65854	-0.0227281	-0.0165649	-0.00756933
2064	7	34.214	152.123	3.15233	0.00245128	-0.00240607	-0.00201424
2108	3	-33.6938	63.0402	0.525795	-0.0111884	-0.00730477	0.00986446
105	3	172.583	125.086	6.30989	-0.0260812	0.014944	-0.0127805
2104	7	-33.3612	62.1922	1.12195	-0.00756056	-0.00599229	0.00256655
2065	7	34.8456	152.408	0.951824	0.00193772	0.00768989	0.00300765
1598	3	209.862	-68.3561	0.200314	-0.00921047	0.0161422	-0.0226163
94	7	174.41	126.267	6.74852	-0.00583971	0.00333732	0.000711387
2105	3	-33.2095	60.9134	3.83248	-0.0214352	-0.0410917	-0.000535286
5864	3	174.723	62.8068	3.22972	-0.00141773	-0.031296	-0.00749049
102	7	173.597	125.275	5.95799	-0.00304282	-0.00101422	0.00164643
1593	3	207.91	-66.9662	0.595373	0.0186871	0.000792954	-0.0205796
1309	6	-59.79	28.8035	1.48314	-0.000268271	-0.00431727	0.00034863
1595	6	209.275	-69.3186	1.94064	0.00366994	-0.00247072	-0.000612191
1596	7	209.007	-68.8443	0.641371	0.00408593	-0.0101351	-0.00083219
1590	7	207.791	-68.0052	0.824914	0.00365888	-0.00585509	0.00554609
100	6	174.302	124.131	5.63522	0.000244486	-0.00425232	-0.00459665
1597	7	208.345	-68.8216	2.88166	0.00875507	0.00439832	0.00428281
1600	3	208.905	-68.2346	3.64255	-0.00579603	0.0116787	0.0350037
1589	7	207.28	-68.076	2.2297	0.0111502	-0.00106554	-0.00595183
1592	3	207.11	-67.1107	2.67882	-0.0131149	0.0045945	0.0200211
1601	3	207.765	-69.6598	3.36247	0.000135776	0.00236895	0.016809
1591	3	206.27	-68.6144	2.27751	0.00887679	0.0173865	0.00678753
101	7	175.571	124.281	6.30081	0.00429024	0.00965049	0.00738207
103	3	175.62	123.427	6.91629	0.0165261	-0.0273844	0.00731541
104	3	176.414	124.086	5.60001	-0.0370681	0.00371464	0.0131339
2063	6	35.2878	152.201	2.29128	0.00373594	-0.00103234	-0.00509337
6075	7	109.425	56.9347	4.65911	0.00490549	0.00462808	-0.00286106
2069	3	35.1187	153.242	0.386687	-0.0362359	0.00979566	0.0344717
2951	3	71.1925	87.9696	6.34059	0.0217724	-0.0225084	-0.0041936
95	7	175.683	125.535	7.09695	0.000719553	0.00367394	-0.00512046
6078	3	108.967	57.1981	3.68242	-0.00860392	-0.0196155	0.0237123
5856	3	173.679	63.0278	1.08371	-0.0195103	-0.00660475	-0.0232286
1594	3	206.953	-68.434	0.209014	0.0226619	0.0105966	-0.0106258
2099	3	-33.443	60.2569	0.399631	0.0240864	0.017048	0.058774
99	3	176.53	126.139	6.84796	0.0217365	0.0111415	-0.0226108
4817	3	34.7508	59.1761	5.52885	0.00280208	-0.00303934	0.0120044
4822	3	36.4931	58.7894	6.93437	-0.016717	0.00627021	-0.00243276
96	3	174.555	127.106	6.05677	-0.0179116	0.0252593	-0.0226
3009	3	35.3549	-0.356744	4.96397	0.0154427	-0.00224353	0.00441377
6079	3	108.881	57.4683	5.41173	-0.0067711	0.000628595	0.0272654
1312	3	-60.6094	29.797	3.1171	-0.00761816	0.0043475	0.00248746
106	3	173.293	125.856	5.04667	0.000918057	-0.00187747	-0.0271713
2102	6	-33.3754	62.4511	2.52438	0.00373141	0.00183189	-0.00521737
2103	7	-33.99	61.4076	3.22689	0.00421508	0.00751885	0.00539245
5861	7	174.915	63.7576	2.76004	-0.00324786	0.00117125	-0.000261357
1310	7	-59.6633	29.2977	2.85829	0.00634389	-0.00566696	-0.00198612
3437	3	-59.7377	-38.2919	0.0594789	-0.0225533	0.00590194	-0.000385565
1314	3	-59.5694	30.2295	0.246248	0.0118734	0.0149994	-0.0116655
5	3	-33.797	118.545	8.24413	0.0258301	0.000192484	-0.00108176
1316	7	-28.1387	112.636	13.3371	-0.00739726	-0.00723205	-0.00163832
6629	3	68.9351	115.754	7.21292	-0.0138307	-0.000755574	0.0192241
6	3	-33.8128	119.359	9.79783	-0.0126492	0.00364148	-0.0102911
1522	3	-33.6591	-9.49688	12.6778	0.0164535	-0.033063	0.004418
1517	6	-31.5902	-9.84167	13.0677	0.00279604	0.00336817	-0.00023424
5981	3	3.12698	50.0562	8.64555	0.032246	0.0100811	0.000939772
3796	3	39.7356	85.8968	11.907	0.0163349	0.00793522	-0.0165399
3790	3	40.5024	83.2358	11.1895	0.00939859	-0.0105736	-0.0294545
3791	3	38.8433	83.8809	11.083	-0.0300958	-0.00766125	-0.000546421
3788	3	39.2507	84.2993	8.63755	-0.0224438	0.0111889	0.0169225
5978	7	3.90054	49.3987	8.17801	-0.000512791	-0.000124914	-0.00234079
5982	3	4.76777	50.1117	7.96241	-0.0203683	-0.0099765	-0.0375182
1318	3	-27.9981	113.592	12.9053	0.0343064	-0.00556546	-0.020531
2944	3	73.1785	87.7051	9.64789	-0.00541009	-0.00858122	-0.00123511
2947	6	70.8783	86.9841	8.16789	0.00117796	0.000444369	0.00154366
3786	7	40.1334	84.1018	9.3008	0.00124817	-0.00155507	0.00438086
3789	3	40.4527	83.1718	8.94977	0.0157276	-0.0054926	-0.0140899
5972	3	5.03851	48.5195	9.75795	-0.000190126	-0.00391508	0.0271138
3794	7	41.0328	85.3422	9.2257	-0.00340881	-0.00109416	-0.00150155
2952	3	71.5325	86.7552	10.1829	-0.00902135	0.00452963	0.0204743
3797	3	42.0574	85.1289	8.94157	0.00634085	0.0038881	-0.0114331
3792	6	41.0478	86.0544	10.4331	-0.00207615	0.00175335	0.0108282
1518	7	-31.0738	-10.2929	14.2855	0.0101289	-0.00197088	-0.00167128
3793	7	40.453	85.3466	11.4515	-0.00598736	0.00336104	-0.0025209
2949	7	71.2572	87.5244	9.44374	-0.00564674	0.00218256	0.00480532
3798	3	40.5242	85.9211	8.50414	0.0268421	-0.0175479	0.0222759
3787	7	39.8853	84.0491	10.8636	0.0017732	0.00476785	-0.00711815
1328	3	-29.7429	112.487	11.9129	0.0276792	0.00922666	-0.0235494
1523	3	-32.6238	-8.12448	12.6952	0.0369366	-0.00435625	0.000861351
1324	7	-29.3729	112.006	12.8433	0.0102249	-0.00034484	-0.00609781
3795	3	41.2273	85.0736	12.1529	-0.0221107	0.0209628	0.033642
1519	7	-32.7838	-9.05328	13.1735	-0.00150696	0.00403798	-0.000234119
5973	3	3.2084	48.2589	9.88796	0.018223	0.00114621	0.0153952
5970	7	4.10487	48.3174	9.23025	0.00621606	-0.00683841	0.00203378
1580	3	0.676178	-15.2682	10.0662	0.00644634	0.0202323	0.012213
1520	3	-30.8035	-11.3423	14.1632	-0.00022016	0.00602297	-0.00290917
1321	3	-26.3739	111.946	12.3423	0.00804387	0.0230222	0.00727756
1327	3	-30.2039	112.082	13.5115	-0.00530243	-0.0101594	-0.0135705
1654	7	136.241	92.6977	13.7068	-0.000350191	0.00519704	0.00260657
4819	6	35.3118	59.1119	8.67603	-0.00839939	0.00224375	0.00210419
6158	6	7.89201	-33.9201	13.3154	0.00563816	-0.000974594	0.00289926
4820	7	35.5445	58.4555	7.51376	-0.00359931	-0.00405708	0.00225916
4824	3	34.4276	60.9447	9.27634	-0.00461963	0.00680593	0.0155718
1248	3	106.925	55.9122	13.3965	-0.00671525	0.0160625	0.000823056
1660	6	136.072	90.4216	13.7417	-0.00917963	-0.00603862	-0.000661676
4821	7	34.2241	60.0056	8.683	-0.00016415	-0.000304769	-0.00108672
6164	3	7.79273	-35.4786	11.8742	0.0157516	-0.0123705	0.0305745
1239	7	105.712	57.6331	13.8275	0.000848	-0.00161079	-0.000434424
1245	7	106.639	56.7851	12.9296	-0.000448542	0.00525645	-0.000105407
98	3	175.749	125.253	8.15454	-0.00552972	-0.0128383	-0.0237334
97	3	173.839	126.621	7.57845	-0.00241713	-0.0298904	0.0119315
2599	3	144.1	122.583	10.4999	-0.0118896	-0.0100073	0.0152985
1247	3	106.088	56.3818	12.1174	0.00480719	0.0129192	-0.000538314
1241	3	106.23	59.7762	13.9802	-0.0109846	-0.00423306	-0.027372
5469	6	243.615	-34.825	10.3855	0.00115083	0.00149906	0.00198824
2945	3	73.8046	87.7876	7.4943	-0.0148137	-0.0118333	-0.0213199
2597	7	144.009	121.588	10.2006	0.00684319	-0.00195698	0.00606947
2953	3	70.413	88.2087	9.75205	-0.0160651	-0.0159908	-0.012998
5475	3	242.286	-36.0792	9.3118	-0.0174797	-0.0155324	-0.00126115
2600	3	142.963	121.42	9.9608	-0.0053092	-0.00525094	-0.00609527
5463	7	241.245	-34.775	10.4665	0.00583194	-0.00363595	-0.00230167
1663	3	136.249	90.1438	11.7876	-0.00382952	0.0145697	0.00561792
2943	3	72.6153	89.3192	9.59699	0.00539472	-0.0132345	0.0021696
2941	7	72.5254	88.3425	9.15386	-0.00209911	-0.00197331	-0.0104321
5474	3	242.389	-36.4361	10.9094	-0.0299613	0.0360976	0.0231742
5470	7	243.304	-33.6286	11.1413	0.0028441	-0.000801015	-0.00194986
5471	7	242.434	-35.6212	10.2154	-0.00109102	0.000961712	-0.0041065
5468	3	241.428	-32.6517	10.35	0.000728985	0.0171308	0.00844405
1244	6	107.713	57.5674	12.5296	0.00549662	0.00838253	0.0018166
5466	3	240.518	-35.2269	11.113	0.00206652	0.0163464	0.0169414
1250	3	108.63	58.3418	14.2176	-0.0113821	-0.00623877	0.00198818
1242	3	104.777	57.879	13.3323	0.0178517	-0.00414657	-0.00280649
1249	3	108.038	59.5923	12.9453	-0.00175554	-0.0155187	-0.00314551
1246	7	107.848	58.6635	13.5227	-0.00265064	0.00153075	0.000161512
5465	3	240.631	-34.5979	9.60818	0.00807037	-0.00874443	0.0303196
5464	7	241.77	-33.4327	11.0503	-0.00823067	0.00561172	-0.00491367
2595	3	144.27	119.943	11.8115	-0.0150872	-0.0287874	-0.0166985
5467	3	241.399	-33.2454	12.0089	0.00278712	-0.0117132	-0.00750859
5472	3	243.534	-33.7342	12.2354	-0.0039694	-0.0169868	0.00945678
1238	7	106.556	58.8245	14.2428	-0.00203665	0.00650453	-0.000250316
2942	7	72.8099	88.2383	7.65833	0.00203889	-0.000206736	0.00264174
5473	3	243.941	-32.7031	10.8241	0.00988914	0.0134221	-0.0255112
2946	3	72.6756	89.1718	7.3248	0.0180202	0.00757614	-0.0292684
1658	3	136.258	92.635	11.5461	0.00419809	-0.0114903	0.0257463
1657	3	137.034	93.35	13.5719	0.0145149	0.00110481	-0.00492295
4823	3	35.4666	57.3668	7.61934	-0.0117348	0.00997246	0.0120254
4059	7	136.073	85.0417	19.3551	-0.00526705	0.0019907	-0.00245689
2808	3	-60.6039	-73.8727	15.585	-0.0180537	0.0176651	0.00115082
4060	7	137.622	84.8671	19.0669	-0.0120066	-0.00325425	-0.00099442
4063	3	138.162	84.9335	19.989	-0.0218869	0.000638006	-0.0438625
4064	3	137.971	85.6407	18.3585	0.00211086	-0.00562619	-0.000181624
2806	7	-62.6783	-74.2757	17.6796	-0.00281447	-0.000120314	-0.000144284
2810	3	-62.0157	-74.3148	18.4735	-0.0054823	0.00663834	0.020941
2801	3	-63.6858	-76.0596	16.7885	-0.00471937	-0.00438901	-0.000442413
2800	3	-62.188	-76.3824	17.6044	0.0262291	0.0153829	-0.0224201
2798	7	-62.6649	-75.663	17.0394	-0.00166034	0.00121445	0.0010494
6201	3	38.6187	82.1811	20.4195	0.0105206	0.0168414	-0.0204088
6198	7	39.4679	82.7661	20.9018	0.00501107	-0.00900263	-0.00542964
2804	6	-62.2458	-73.315	16.7284	0.00455592	-0.00279809	-0.00196244
2803	3	-61.004	-75.9867	15.8442	-0.00351149	-0.012999	-0.000356298
2799	7	-61.9462	-75.4964	15.7241	-0.0015858	-0.00195032	0.00187683
2805	7	-61.7055	-73.9479	15.5779	-0.00672995	0.00132555	-0.00176648
4069	3	138.025	83.5182	17.3359	0.00930912	0.0030799	0.00377178
1512	7	-32.0449	-9.74235	15.2892	0.0011171	0.000510727	0.0113621
1319	3	-28.3342	112.896	14.3928	-0.0120342	-0.0071627	-0.00431773
2807	3	-62.1194	-73.6537	14.5858	0.00294621	-0.00576332	0.00638521
4066	7	137.711	83.4478	18.4197	-0.00380672	-0.00335044	0.00269445
4776	3	177.851	-15.4975	18.025	0.00767156	-0.0107296	-0.00868805
4790	3	38.8895	81.0785	18.5959	-0.0125605	-0.0012501	0.0142518
4791	3	36.804	80.1356	19.4328	-0.00534403	0.0154597	0.0234727
4798	3	38.3805	80.995	16.2891	-0.0197738	0.00695331	0.00119485
2809	3	-63.7227	-73.9882	18.0367	0.0224094	-0.0239833	-0.0162326
4068	3	138.334	82.7296	19.0052	0.0145959	-0.00679589	-0.00648211
4065	6	136.375	82.8624	18.3624	-0.0024499	-0.00130987	-0.000860062
2055	3	212.197	116.281	18.7845	0.00660028	-0.00992684	-0.00398669
6195	3	39.1943	84.9251	21.2544	-0.0134111	-0.0201803	-0.0157049
2802	3	-62.4269	-76.1588	14.8589	-0.0280274	-0.0104603	0.00520495
6200	3	40.1134	83.1107	20.1256	1.44075e-05	-0.0416693	-0.0331942
1511	7	-33.0031	-8.79466	14.6618	0.00180399	-0.00214564	-0.00275151
1516	3	-31.3433	-9.22624	15.942	-0.000702162	-0.000601573	0.00891995
4787	7	38.6548	80.0022	18.3331	-0.000519621	0.00155028	0.00621866
1515	3	-32.7118	-10.458	15.8807	0.011338	0.00630358	-0.0061031
4795	7	38.4706	79.9756	16.7956	-0.00459789	0.00872088	0.00996568
1521	3	-30.0529	-9.89379	14.4904	0.000798975	0.00899181	-0.0114326
1786	3	69.9821	-70.2264	17.3008	0.00923186	0.0109791	0.00487886
2936	7	-29.8077	-7.18924	20.7313	-0.000519403	0.00639092	0.0047177
2940	3	-29.9886	-6.14399	20.4077	0.00936032	-0.000598437	0.003362
2939	3	-30.0267	-7.80614	19.8344	-0.0198596	0.00818438	0.00357014
1665	3	137.643	91.2323	14.7201	-0.0166547	-0.0123326	-0.00787812
2934	6	-28.3527	-7.29349	20.988	0.00547115	-0.000205023	0.000381275
1785	7	69.2611	-70.3222	19.3189	-0.00572686	0.00105755	-0.00317509
1240	3	106.797	58.8036	15.3247	-0.0205917	0.0208428	-0.00166317
4353	7	103.441	-96.6551	17.4203	0.00543479	0.00637024	-0.00870084
4532	3	7.16751	91.3984	19.3124	-0.0178978	0.0278878	-0.00887445
4527	7	7.20296	90.0067	17.6816	-0.00163687	-0.000949484	-0.00308882
1788	3	69.9109	-69.7105	20.0093	0.012817	-0.00910053	-0.0337249
4536	3	4.73695	91.9463	17.8876	-0.0133056	0.0119378	0.000576761
4534	7	5.25859	91.1067	18.388	-0.00277807	0.00148885	-0.00555217
4538	3	5.70128	88.7074	16.5294	-0.00910297	-0.00130273	0.000149367
4533	6	4.85062	89.8931	17.8197	-0.00576302	-0.00999625	0.00270736
4529	3	8.08	89.5561	18.2729	-0.0244582	-0.00402777	0.0135848
4537	3	5.08392	91.2024	19.4523	-0.0166438	0.0312379	0.0115746
4530	3	7.55972	90.2044	16.6797	-0.000193394	-0.00212298	-0.00164838
4528	7	6.76355	91.3159	18.3408	-0.000480818	0.00495327	-0.00127238
4535	7	5.96971	89.0255	17.5736	-0.01303	0.00355095	0.00148368
4531	3	7.14718	92.0802	17.7292	-0.000153523	0.00939889	-0.0256578
4351	6	103.685	-97.9321	18.0677	0.00286333	0.00403828	0.000833756
1789	3	69.6823	-71.2875	19.3136	0.0139463	0.00132804	-0.0112747
1784	7	69.2728	-69.6373	17.9341	0.00475063	-0.000801059	0.00350379
4357	3	103.965	-96.8027	16.4933	0.00450491	0.0248498	-0.00543681
4539	3	6.00267	88.1583	18.3457	0.000716385	0.0340408	-0.0219166
4355	3	105.43	-98.1201	19.1164	-0.0327732	0.0066557	0.0182742
4352	7	104.448	-97.828	19.2701	-0.00919949	-0.00594316	-0.0012945
1243	3	105.464	57.0335	14.7026	0.00888606	-0.0239174	0.012237
197	3	310.201	-32.265	16.0255	-0.0151008	0.0224588	-0.00482426
1513	3	-32.8243	-7.83202	14.9934	-0.0037292	-0.0100251	-0.00998195
4350	3	105.642	-96.1163	19.552	0.016345	0.00570306	-0.00681741
4356	3	102.432	-96.3785	17.1225	-0.02068	0.014206	0.0197044
187	3	311.931	-32.2255	14.6995	0.00485573	0.00796537	0.0113135
1787	3	69.4868	-68.6118	18.0395	0.0343354	-0.0101414	0.0313245
1830	7	7.02893	127.405	19.5581	0.0023296	0.00734357	0.00335013
1828	3	6.90746	127.398	17.4534	0.00349551	-0.0268436	-0.034098
6162	3	7.88815	-34.3956	15.4079	0.00440067	-0.00608414	-0.0484542
1832	3	7.63353	126.946	20.3587	0.0256765	0.0108681	0.0145494
4354	3	103.915	-98.4062	20.0389	0.0150968	-0.00333377	0.0198567
1833	3	6.07923	126.851	19.5343	-0.0245391	0.0402131	-0.0103993
1944	3	109.047	28.8648	21.4929	0.00947197	0.00222613	-0.00702075
4346	7	104.623	-96.3493	19.5141	-0.000329969	-0.00109469	-0.000907974
4349	3	104.089	-95.9824	20.4183	-0.00191997	-0.0166208	-0.00506502
1824	7	7.65817	127.519	18.2171	-0.000491376	-0.00269605	0.0038412
1662	7	136.612	91.4257	14.476	0.00273826	0.000247494	0.00243141
196	3	309.29	-32.5086	14.3846	-0.0283834	-0.00418394	0.0201416
6197	6	40.0084	81.7928	21.7966	0.00451478	0.00460174	0.0106598
6199	7	39.8407	82.2177	23.1911	-0.0100093	-0.000519715	0.00500107
6203	3	39.09	81.5201	23.6887	0.0271211	0.00136881	-0.00859057
6193	3	38.2868	83.6464	23.7239	-0.0116156	0.00781385	0.00666418
6196	3	37.8377	84.0961	21.7606	0.00785529	0.0067511	0.0314808
6202	3	40.7012	82.0393	23.8525	0.00326695	-0.00308913	0.0160877
2931	3	-31.1922	-8.47766	21.5957	-0.00112465	-0.0123052	-0.02753
1365	3	41.0891	-15.3707	26.9845	0.0076751	-0.00254445	0.00319942
6191	7	39.2414	83.6002	23.1781	-0.00714708	0.00239895	-0.00138307
2356	7	73.4366	84.065	28.7275	-0.00304493	0.00567891	-0.00330283
1458	3	-100.187	245.406	28.1695	-0.019992	-0.0333546	0.00634568
2359	3	73.2512	83.8619	27.6673	-0.00695744	-0.0277835	0.016825
2367	3	74.4952	85.7712	28.0599	0.0186542	0.0142857	-0.00253535
2929	7	-29.5769	-8.11385	22.9155	-0.00177309	-0.000553306	0.00921628
2932	3	-29.717	-9.16442	23.2681	0.0131496	-0.00852503	0.0194517
1426	6	6.43689	183.07	25.4341	0.00525596	-0.00305445	0.000104941
1208	3	34.3168	84.9035	22.9866	-0.00463589	-0.0211116	0.00744538
6192	7	38.945	83.9315	21.6937	-0.00348714	0.00286873	-4.4733e-06
1206	7	34.0093	85.4828	23.9061	-0.00147948	-0.000117481	0.00760508
4560	7	205.631	17.5606	28.2721	-0.00721472	-0.00669656	0.00284342
4558	3	206.901	17.2914	26.7169	-0.0101518	0.00851664	0.0171621
4554	7	206.437	18.1632	27.1836	-0.00266165	-0.00535462	0.00660904
4556	3	205.934	19.8169	26.0246	-0.0235951	0.025533	-0.0237733
6384	3	35.9021	144.03	22.6287	0.0102	-0.0275249	0.00815331
4561	7	204.235	18.9273	27.0513	-0.00115208	-0.00501033	-0.00107479
1432	3	7.10765	181.104	25.8311	-0.0261585	-0.0126603	-0.0156654
4559	6	204.32	18.1162	28.256	-0.00396165	0.00102856	-0.0067909
1205	6	35.0373	85.5696	24.8628	0.00228503	-0.00743249	-0.00472063
4557	3	207.245	18.8376	27.5413	0.0256982	-0.0133932	-0.0063046
1210	3	36.1229	87.2008	25.3371	2.20403e-05	-0.0111009	-0.0274086
1207	7	35.1408	86.9221	25.3065	-0.00526631	-0.00343176	-0.0021016
1211	3	34.8907	87.0311	26.4061	0.0117354	0.00371205	0.00663438
6194	3	39.9142	84.3477	23.5267	0.0313409	-0.0315565	-0.00569997
4563	3	205.582	16.5098	28.0954	0.0224188	0.0214217	-0.0135722
4555	3	205.37	18.3758	25.2032	0.0236418	0.00368355	0.00175494
4553	7	205.529	18.8648	26.1825	0.00206832	0.00564538	-0.0139133
4564	3	204.09	19.9065	27.3242	0.0132035	-0.0186691	0.00326129
2937	3	-27.6758	-8.80569	22.0361	-0.0281416	0.0167157	0.0147796
1431	3	7.98599	182.172	24.6044	0.0152353	0.025183	-0.000204732
1428	7	7.52063	182.197	25.5579	0.00339314	0.00363418	-0.0053171
2360	3	74.7755	82.2931	28.5948	0.00658288	-0.0196685	-0.0284132
4485	3	38.4087	-64.6838	25.8289	-0.00433834	0.00826267	0.00253458
2930	3	-31.2858	-6.8745	22.1831	-0.0357194	-0.0437092	-0.01338
5754	3	108.294	61.0364	27.8096	0.0155095	-0.0117194	0.00124115
5750	7	108.426	60.299	28.6193	-0.00119488	-0.00496249	0.00259691
508	3	72.8941	-32.2502	22.0244	0.00437853	0.018654	0.0315193
2928	7	-30.5564	-7.63542	21.9069	-0.00251699	-0.00629491	0.00365275
2935	7	-28.246	-7.92088	22.27	-0.00469806	-0.0126545	-0.004151
4482	7	39.138	-64.1641	26.4891	0.00143296	0.00058167	-0.000736712
4484	3	40.0946	-64.5592	26.3709	0.0358637	0.0137736	0.00749292
5759	3	106.452	59.694	28.217	0.0168745	-0.0203688	-0.0076201
1898	3	170.637	-66.8007	28.6172	-0.0159728	-0.00125169	0.0151626
5758	3	107.538	58.3795	28.436	0.0222886	-0.0180852	-0.0100036
2456	3	71.151	-36.3165	22.5677	0.00395482	0.0305393	-0.0235573
1947	7	108.565	27.4705	22.8911	-0.00511823	-0.00100302	0.00149151
2457	3	69.3996	-35.8497	23.1306	-0.00894852	-0.0176881	0.0032011
2933	3	-29.5922	-7.50907	23.7975	-0.0515507	0.00229681	-0.00476358
2452	3	70.1218	-33.9495	24.3504	-0.0272792	-0.0332674	0.00334758
1456	3	-100.765	249.001	28.2604	-0.00413939	0.00275137	0.022624
1945	3	107.759	29.2877	22.5565	0.0367956	0.00280136	0.0281125
1199	7	34.2663	87.7685	24.3743	0.00141394	0.000638617	0.000345412
5753	3	109.308	59.7414	28.3203	-0.0243376	0.029069	0.0132078
2458	3	71.453	-37.2468	26.1449	-0.0264979	-0.0190456	0.00760466
1950	3	107.544	27.2877	23.0854	-0.0216281	0.00464855	0.0186633
1946	6	109.299	27.2429	24.0567	-0.0058565	0.000405965	0.00345296
2938	3	-27.574	-7.4141	22.9769	-0.0172822	-0.00120628	0.0118041
2450	3	72.4937	-35.1866	25.8053	-0.003899	0.00194967	-0.0206763
2451	3	71.6107	-34.1643	23.6086	-0.0185358	-0.013435	0.013833
2447	7	71.3433	-35.1481	25.6365	-0.000652653	0.00117498	-0.00178223
1949	3	108.896	26.8848	22.0845	0.00178899	0.0354777	0.00554869
1430	3	5.57352	184.016	26.9461	0.00407478	0.013335	-0.0103939
5030	3	136.362	-64.7618	26.7703	-0.00323946	-0.000483927	0.00908906
1202	3	34.7654	88.55	23.8106	-0.00900951	-0.0271831	0.00494907
1948	7	110.234	28.3344	24.2653	-0.00728359	-0.00540156	0.000754015
4481	6	38.7768	-64.4252	27.8116	0.00190035	-0.00384313	0.000892801
1421	7	7.72835	183.939	27.2628	-0.00530775	0.00138089	0.0106329
2454	7	70.4534	-36.0537	23.4248	-0.00572126	-0.00698557	0.00970905
1424	3	8.35067	184.762	27.139	-0.00255806	0.00521873	-0.0325408
1427	7	6.51823	184.075	26.4043	0.00174547	0.00507827	-0.00463604
1429	3	6.58426	184.948	25.7929	0.00737061	0.0079941	-0.00578403
1940	7	109.857	29.4618	23.3261	0.00137904	0.00175292	0.00209072
2453	6	70.5489	-37.0709	24.3184	0.00336461	-0.000574588	-0.00708367
1942	3	109.533	30.2819	23.916	0.0106086	-0.00337327	0.000342747
2449	3	70.8316	-34.5739	26.347	0.0364493	-0.0124879	-0.0182547
1952	3	110.383	28.6882	25.2977	-0.0211522	-0.0237876	0.0230049
2455	7	70.7632	-36.5417	25.634	0.00448331	0.00243452	-0.00526622
1941	7	108.71	28.899	22.4941	-0.00861932	0.0069143	0.0026223
2448	7	70.9226	-34.7454	24.1657	-0.0044302	0.000486193	0.000343836
2459	3	69.8311	-36.4871	26.2777	0.000476195	-0.00354496	0.0236174
1425	3	7.45476	183.776	28.2749	-0.020509	-0.00500899	-0.00166857
5031	3	137.638	-63.9545	26.0536	-0.0181637	0.0304391	-0.00646935
5028	7	136.632	-63.918	26.2382	-0.00758392	-0.00697637	-0.00111874
5167	3	136.899	-11.7571	33.9337	-0.000507196	-0.0171223	-0.00539178
5171	7	139.372	-12.5201	32.0581	-0.0031948	0.00335675	0.00191661
5165	7	138.921	-11.4386	32.9914	0.0037198	0.00017661	-0.00407415
5169	3	139.421	-10.507	32.5615	-0.00783054	0.0110068	-0.0133838
5170	6	138.296	-13.0729	31.267	0.00556349	-0.00299797	-0.00340146
5168	3	139.396	-11.5371	33.9808	-0.00260546	-0.0336661	0.0169253
5164	7	137.354	-11.4625	32.8993	-0.0118429	-0.00543839	0.00405794
5173	3	139.848	-13.3653	32.6215	-0.00907352	0.0186951	0.0164481
5166	3	137.158	-10.3833	32.8083	0.0175445	-0.0130317	0.00915365
5172	7	137.138	-12.4508	31.6406	0.00706803	0.000393575	0.00150312
5174	3	140.126	-12.2383	31.3111	-0.0190511	-0.00438911	0.00773494
5176	3	136.824	-11.9173	30.8457	0.000897218	0.00962959	0.00543125
5175	3	136.418	-13.2597	31.7949	-0.00353959	0.013341	0.0171717
2361	3	73.6595	82.1949	29.9541	-0.00347088	0.00489215	0.00644952
5488	3	7.49535	117.6	33.6367	-0.00643993	0.00288644	0.017089
3967	3	0.855802	143.842	32.1104	-0.00525283	-0.0108344	-0.00354577
3909	6	174.137	80.4169	34.6059	-0.00563987	-0.00417786	0.00363348
2362	6	75.3336	84.9983	29.7579	0.000172292	0.00310983	-0.0082075
1446	7	-101.349	246.402	29.7732	0.00554376	0.00199859	-0.0049142
956	3	109.227	-77.7315	34.127	0.00442706	0.0313402	-0.00144452
4282	3	4.84703	119.004	31.5671	-0.0286558	-0.00221009	-0.00660158
2365	3	76.291	83.183	29.6241	0.0253569	-0.0213559	-0.00479819
2363	7	75.3256	83.5948	30.0194	-0.00840648	0.00185647	0.00322599
1449	3	-101.436	245.876	30.7533	-0.00770322	1.351e-05	-0.0193172
3110	7	102.072	80.4594	35.6524	-0.0074328	0.0079513	-0.0113843
5482	6	7.52947	117.481	35.7344	-0.00455318	0.00769911	-0.00834079
953	7	110.014	-78.5003	34.2127	0.00167705	-0.00134254	0.00503038
1454	7	-100.043	246.031	29.0363	-0.00452768	-0.00390106	-0.000380925
2368	3	73.535	86.0641	29.4179	-0.021248	-0.0241631	0.00202076
5487	3	7.97279	119.16	34.4661	-0.00279126	-0.0153983	0.00310394
3911	7	174.319	81.6598	35.28	-0.00520694	-0.00198533	-0.000742628
3914	3	173.328	82.1865	35.3132	-0.0074315	0.00425623	-0.0198444
3915	3	175.122	82.3694	34.9394	-0.0146743	-0.00701235	-0.00771371
4562	3	206.253	17.4363	29.1415	-0.0115731	-0.009064	0.00927539
4285	3	7.06362	119.391	31.0607	-0.0135972	0.0169671	0.00263184
957	3	109.469	-79.4166	34.3434	0.03213	0.0132343	-0.00512511
6455	3	104.222	54.5036	35.4569	-0.00694457	0.003726	0.00394301
3112	3	102.142	80.8176	34.5524	0.00970759	0.0122052	0.00730916
6454	3	106.532	54.5803	35.2983	0.00203646	-0.0153775	-0.00570557
2366	3	75.3484	83.3541	31.036	0.00240697	0.00499421	0.0179366
2364	7	74.1684	85.33	28.9331	0.00135498	-0.00591772	-0.00255208
1457	3	-99.4659	245.425	29.688	-0.0120818	0.0179554	-0.00769139
5484	7	7.99103	118.081	34.5272	-0.00556129	0.00466218	0.0116722
2358	3	72.3576	84.1344	28.9606	-0.0145611	0.018729	0.0272096
2357	7	74.2289	82.8744	29.3311	0.00718773	-0.004403	-0.00424237
1455	3	-99.6583	249.219	29.6567	0.00668825	-0.00335184	0.0131612
1899	3	171.779	-64.3475	31.1498	0.0290432	0.0153861	-0.0175715
1893	3	170.443	-67.9119	30.6068	0.0126559	0.00570282	-0.00205495
4924	7	106.703	-31.9809	33.6263	0.00643455	0.00157236	0.00130584
1452	6	-99.4813	247.346	28.8087	-0.00973219	-0.00144959	-0.00655131
1453	7	-100.339	248.432	29.0895	0.00663861	0.000962745	-0.00206443
4673	3	108.999	93.8954	35.3836	-0.0111312	0.0115036	-0.00199732
4292	3	4.88813	119.927	33.7832	0.0134694	-0.0225771	-0.0103514
1894	6	171.344	-65.2478	29.417	-0.00864822	-0.000726843	-0.00567391
1895	7	170.244	-66.1935	29.4673	-0.00363186	0.00253167	0.0036735
1888	7	171.674	-66.4357	31.4832	0.00275045	0.00564751	-0.00236629
4926	3	105.674	-32.1611	33.4562	-0.0164628	-0.0133763	-0.0259251
1891	3	171.545	-66.1542	32.5068	-0.0276873	0.0244816	-0.0188226
4288	7	5.02286	120.706	33.0387	0.00429956	-0.0043303	0.00112283
1447	7	-101.447	247.899	29.9799	-0.00336977	0.00611769	0.00313077
5749	7	108.668	61.0748	29.9086	0.00761893	-0.00352145	-0.000281473
5755	6	106.977	59.3907	30.2477	-0.00142648	0.00170772	-0.00493064
5760	3	108.175	59.9539	31.7342	0.00569908	-0.0266686	0.0111028
5757	7	107.682	60.4209	30.8626	0.00297155	-0.00270881	-0.000975824
6599	3	137.061	88.4268	34.3597	-0.00706381	-0.0287579	0.0179969
4280	7	5.1325	120.143	31.6448	-0.00301225	0.00172115	-0.0027417
4291	3	4.22312	121.334	33.1421	-0.00287602	-0.00594329	0.021444
4672	3	109.644	92.2378	35.3082	-0.0463633	-0.020693	-0.0306939
4671	7	109.939	93.3057	33.525	-0.00277234	-0.000526577	-0.00333021
3665	3	173.762	91.711	35.7857	0.0109703	0.00774899	-0.0110401
4287	7	7.22999	121.221	32.3053	0.00265028	0.00142607	0.00288027
5752	3	109.641	60.8358	30.2493	0.0109577	-0.00427307	-0.000589622
4286	6	6.29636	121.336	33.3367	-0.00525831	0.000688436	0.00112869
4290	3	8.16968	120.781	32.612	0.0175723	-0.0200614	-0.00810481
4289	3	7.56863	122.177	31.9438	0.0160778	-0.0176759	0.0259809
5751	3	108.516	62.1884	29.8918	0.0243479	-0.0101325	0.0269265
6598	3	136.376	88.546	35.8662	0.0239699	0.0147671	0.0166558
1900	3	173.218	-65.2591	30.3712	-0.0267044	-0.0123328	-0.00537502
5761	3	107.011	61.0671	31.2686	0.00452468	0.00015909	0.00346353
4927	3	107.186	-32.889	34.0164	0.0172704	-0.00455944	0.00664092
1889	7	170.351	-66.9055	30.8477	0.00212484	0.00169527	-0.00271956
4283	3	4.37323	120.584	31.0585	0.0181898	-0.0200128	-0.0082788
4281	7	6.60329	120.394	31.173	-0.00521714	0.000770264	-0.00678704
4670	7	109.819	93.2654	35.0198	0.00245296	-0.00234626	-0.000474674
5756	7	107.264	59.3604	28.8175	-0.00768677	0.000788968	0.0023422
216	3	34.2756	31.2268	34.4437	-0.0172256	-0.00428741	0.0456234
4674	3	109.185	93.9346	33.0735	-0.0124292	0.00114998	-0.00979073
6595	7	136.333	88.993	34.9159	-0.000888577	-0.00574454	0.00361671
1450	3	-101.476	248.273	31.0778	0.00954606	0.0174242	0.0461838
6596	3	137.613	90.721	34.5666	0.00524943	0.00862216	-0.00204614
6594	7	136.641	90.4567	35.0549	-0.00189243	-0.00956463	-0.0038554
4284	3	6.64173	121.038	30.2753	-0.0166819	-0.00553312	-0.0196237
1896	7	172.107	-65.1969	30.62	0.00416067	-0.005378	0.00327438
3666	3	175.125	91.0989	35.0171	-0.0113974	0.0114264	0.0209356
1890	3	172.391	-67.2508	31.6133	-0.0074214	0.00570121	-0.00610581
4675	3	109.768	92.3282	33.0391	0.00304918	-0.0140625	0.0277605
3118	7	102.427	81.6378	36.6688	-0.00102587	-0.00212195	0.000814294
5836	3	204.423	-8.42985	40.647	0.00323168	0.0268884	0.0158684
3122	3	102.586	82.5381	36.2958	0.0101191	-0.00406625	-0.0377667
3780	7	212.011	-13.5902	39.4266	-0.00413774	-0.000963054	0.00362401
5279	3	69.021	-12.6083	42.7312	-0.0238153	0.0180085	-0.0233119
3904	7	174.552	79.8685	36.8687	0.00155214	-0.00102784	0.00341821
5834	7	204.546	-7.99562	39.6886	-0.00206926	0.00144739	-0.000499312
3783	3	211.202	-14.3015	39.3813	0.0121537	0.0342697	-0.0438765
556	7	106.999	-47.3474	41.522	-0.00487469	-0.0054844	0.0020744
131	3	72.7211	-40.2206	42.5129	-0.00401926	-0.0233323	0.0125616
5278	3	73.0261	-12.8621	42.6763	-0.00917148	-0.0168776	0.00176338
126	6	73.992	-40.3693	40.9874	0.00359923	0.00345671	-0.00372203
5276	7	69.8845	-13.0604	42.1663	0.00269941	0.00343123	0.0057549
3121	3	103.31	81.3246	37.1831	-0.00400868	-0.00243454	-0.0128942
5273	3	72.3949	-12.1736	40.6254	0.00895966	0.0215003	-0.0141053
5271	3	69.6589	-11.2875	40.9729	0.0211251	0.00289474	0.00285069
5269	7	71.7197	-11.7317	41.3319	-0.00634322	-0.0016946	0.00456245
558	3	106.996	-47.2303	42.5776	0.00298197	0.0119525	0.00560472
3903	7	174.604	81.3716	36.7191	-0.000150704	-0.00178326	-0.00519872
3906	3	173.751	81.7841	37.3705	-0.00382274	0.00504608	-0.00319807
3778	3	211.18	-12.8463	41.3464	-0.0202604	0.00528788	0.0162922
5280	3	69.6774	-14.1225	41.8969	0.00529364	0.000179558	-0.0143444
6461	3	103.46	53.2458	38.0526	-0.0213885	0.0227491	-0.00262816
6457	6	105.445	52.4485	37.5295	0.00928906	-0.00927754	0.000655142
6458	7	104.193	53.2414	37.1724	-0.00528903	-0.000896884	0.00749685
3905	3	175.583	81.8205	36.9652	-0.00130268	-0.0161625	-0.0209287
5268	7	70.3182	-12.1718	41.0074	0.00920012	0.00158484	0.00545672
6462	3	107.133	52.5361	36.2204	-0.0124125	0.00709233	-0.0102855
6451	7	106.17	54.4678	36.3498	-0.0125434	-0.00538597	0.00553947
6460	3	103.564	52.529	36.4894	-0.019182	0.0027773	-0.0108211
5270	3	70.2317	-12.7802	40.0324	0.00216813	0.00237256	0.000639325
3774	7	211.988	-12.6564	40.6288	0.00525952	0.00470908	-0.000730242
3777	3	211.846	-11.6035	40.2975	0.0327229	0.0133612	-0.0189003
6453	3	106.565	55.2764	37.0102	0.0135122	0.00728018	-0.00315973
559	3	107.045	-46.389	40.9889	0.0327494	0.0177498	-0.0185273
5837	3	205.563	-8.30102	39.254	0.00078251	0.0281786	0.0377792
6456	3	104.367	55.4205	36.8752	-0.00369333	0.000169523	-0.00942607
3782	3	211.892	-13.0082	38.5064	0.0372497	0.0104631	-0.00476384
6463	3	107.34	53.3639	37.6838	0.0231216	-0.019944	-0.00549816
6452	7	104.638	54.4829	36.4441	-0.00217451	-0.00634644	-0.00266073
6459	7	106.624	53.1394	36.9189	0.00925177	-0.00185043	0.00116661
5275	7	72.0376	-12.313	42.693	0.00314811	-0.0015535	-0.00146417
5272	3	71.9301	-10.6248	41.3322	-0.00482935	0.0148157	0.000888166
5274	6	71.0336	-13.1657	43.0875	-0.00854965	-0.0034239	-0.000108401
554	3	105.023	-47.622	40.5017	0.020898	0.00208021	-0.0154158
129	3	75.9265	-40.6054	41.5419	0.00806963	-0.00218554	-0.00324826
5486	3	8.45285	116.137	36.8682	-0.0120963	-0.0141066	0.0193598
742	3	69.5605	86.2745	43.0535	0.00469491	-0.0161915	-0.0033768
1299	3	173.031	-32.1811	37.482	-0.0271635	-0.00317263	0.011981
1292	3	174.143	-32.6392	41.3438	0.0164847	0.00904217	-0.0115863
5804	3	172.471	26.2531	42.7248	0.00359816	-0.00430413	-0.00435889
130	3	75.8823	-39.5336	40.1288	-0.0179527	0.0272102	0.0122242
5828	7	204.491	-6.42657	39.6578	0.00223995	-0.00372837	0.00479321
1300	3	174.138	-33.3619	37.6037	0.00555147	-0.00651954	-0.00969176
132	3	72.0774	-39.4591	40.9578	0.0195172	0.00455518	0.00886402
5565	3	41.9311	125.134	38.4711	-0.0325914	0.0128361	-0.021143
5560	6	41.9682	124.621	40.4952	-0.00108598	-0.00441221	-0.00119162
3660	3	173.502	89.5512	36.7917	-0.00171605	-0.0187955	-0.00354677
122	3	73.1551	-37.5105	41.2862	-0.00478284	-0.027737	0.0300832
6597	3	136.72	90.7686	36.0866	0.0187103	0.00407775	-8.45803e-05
5561	7	41.7773	125.699	41.4586	0.000404092	0.00178555	0.00193673
127	7	75.3265	-39.8096	41.0368	0.00338604	0.000879895	0.00146604
1294	3	171.981	-33.1362	39.3413	0.0103605	0.00438068	-0.0202444
3668	3	177.096	90.9539	37.7765	0.0188551	0.0132005	-0.0136558
1295	3	173.218	-34.2396	39.5788	0.0121198	0.00302631	0.00636826
743	3	69.4765	87.914	42.6845	0.0202726	-0.0202503	-0.00170824
5813	3	170.229	28.3877	42.9421	0.00574756	0.0117741	-0.0268633
124	3	75.5252	-38.6053	42.8114	-0.00976981	0.013905	-0.0109314
5832	3	205.422	-5.98606	39.1777	0.0248405	-0.0105823	0.00207629
3664	7	176.014	91.2075	37.8845	0.00684935	-0.00024567	-0.0077431
3667	3	175.831	91.8875	38.7077	-0.0111524	0.00392622	-0.0157743
5563	3	40.699	125.885	41.5844	0.0113212	-0.00323429	-0.0230169
128	7	72.9759	-39.637	41.5857	0.00126272	-0.00855271	-0.000487559
3658	3	175.803	89.0534	38.1037	0.00336195	-0.0120901	-0.0217048
1297	7	173.799	-32.614	38.1695	-0.00234633	-0.000831472	0.000729796
1290	7	173.656	-32.2347	40.4364	0.00412707	-0.00823577	0.00435064
3659	3	174.466	89.947	38.8898	0.0236111	0.0287871	0.0186323
121	7	75.1034	-38.4827	41.8132	0.00248995	0.00634619	-0.00523766
3656	7	175.155	89.9044	38.0124	-0.00338864	0.00267198	-0.00668821
125	3	75.6339	-37.576	41.3838	-0.00412063	0.0176602	-0.00208992
1291	7	173.048	-33.1962	39.3935	-0.00349546	0.0055694	-0.00559122
3663	7	174.725	91.2417	36.0074	-0.000950856	-0.00912504	0.00222029
3662	6	175.73	92.01	36.7797	0.0015064	0.0102827	-0.000240122
3657	7	174.523	89.8733	36.6858	0.00546474	0.000633018	0.00488216
3661	3	174.977	89.0618	36.1466	-0.00355254	0.00347718	-0.00696568
120	7	73.5584	-38.228	41.9207	-0.00166793	0.00242904	-0.00310846
5831	3	204.575	-5.94705	40.6477	0.0452469	-0.000543213	0.0305649
5812	3	171.468	28.3644	41.4855	-0.00544823	0.00751981	-0.0160045
5564	3	41.9784	125.383	42.4983	-0.0078288	0.0137506	-0.0130785
5809	7	171.302	28.3029	42.6255	-0.00117182	0.0019665	-0.00885426
5555	7	42.4237	127.008	40.913	-0.00435517	0.00148289	0.00223676
5557	3	42.4951	127.272	38.8207	0.0223296	0.0199221	-0.000313011
123	3	73.3967	-37.8536	42.8896	-0.00970378	0.00664542	0.0180283
6412	7	140.482	54.2385	45.5279	-0.00737573	-0.00471515	-0.00721749
6420	7	140.111	53.0286	46.3792	0.00446238	0.00327284	-0.00269449
6423	3	140.149	53.4215	47.4098	-0.0139373	-0.00213417	-0.0190216
6424	3	139.18	52.5208	46.1015	-0.00545722	-0.0122393	0.0135634
6415	3	140.346	55.1545	46.0663	-0.0109701	0.0349605	0.00534202
6414	3	139.917	54.4419	44.6346	0.000121338	0.0155369	-0.00196452
6421	3	142.972	52.9628	46.6768	-0.0345527	-0.0342594	0.00790252
6418	6	141.216	52.0528	46.3172	0.0116045	-5.74887e-05	-0.00658365
739	7	69.1339	87.1805	43.4219	0.00145124	0.000821111	-0.00490545
2741	7	69.3339	114.649	49.7452	9.23299e-05	0.00176491	0.00443524
1780	3	73.9843	49.6716	47.9283	-0.00821038	-0.00597442	0.00431977
6413	7	141.966	53.9449	45.1974	0.00344256	0.00891844	0.000951885
6419	7	142.343	52.6744	45.8624	0.00664608	-0.00265321	-0.00213852
1781	3	75.0442	50.9015	48.2149	0.00773705	-0.0146612	-0.00774512
6416	3	142.533	54.8446	45.5906	0.0114375	-0.0145159	0.00866417
1772	7	75.6261	49.659	46.446	-0.00654751	-0.0017576	-0.00264956
6118	3	72.5146	-46.9654	45.8982	-0.000777832	0.00140484	-0.00146329
1775	3	74.8481	49.6948	45.6992	-0.0201948	-0.0193328	-0.00663916
2745	3	69.9043	114.279	48.8848	0.0250778	-0.0130101	0.00718316
2213	7	245.963	-40.2496	48.2511	0.00348712	-0.00665534	0.00206655
2216	3	244.874	-40.1794	48.0556	0.0266036	0.0369624	-0.0125755
1778	7	75.0284	49.883	47.7743	-0.00184937	0.00149058	0.00754563
358	3	209.275	143.824	50.1257	-0.0205668	0.00535903	0.0227382
110	3	35.0335	114.035	45.1633	0.0146451	0.0123961	0.00400788
2734	7	68.0897	116.634	50.1398	0.00747709	-0.00245265	-0.00716158
6417	3	142.215	53.9635	44.1022	-0.00509104	-0.0230216	-0.0159527
6479	3	36.641	23.6769	49.128	-0.00706619	0.0295366	-0.0160667
2738	3	68.1495	117.481	49.4961	-0.0060114	0.0047958	0.0182597
107	7	34.0326	113.71	45.4181	0.00259771	-0.00194226	0.00271659
6422	3	142.986	52.0734	45.3002	0.00452877	-0.0187993	-0.0118803
2224	3	245.202	-41.4586	49.8418	0.00517067	-0.0265326	0.0273162
109	3	34.0036	113.17	46.4008	-0.0256981	0.0037279	0.0133015
737	6	69.4092	87.2343	44.8551	0.00276713	-0.00419606	-0.00167592
2733	7	68.1429	115.438	49.2111	-0.00700199	0.00089919	0.00651136
1776	3	76.3026	50.5385	46.2833	0.016095	0.00245239	0.0325209
1777	6	75.7599	49.1659	48.7205	0.00872597	0.00117095	-0.00278633
2215	3	246.371	-40.6981	47.3973	0.0107385	0.0261986	-0.00381069
2221	7	246.176	-41.1308	49.4954	-0.00359657	-0.00113094	-0.00134202
2744	3	69.1028	113.622	50.217	0.011824	0.0109666	0.0229001
6123	3	70.2125	-47.5822	45.9954	0.00838027	0.033548	-0.0273016
5277	3	71.9736	-11.5546	43.4258	-0.0214067	0.0146015	-0.00813578
740	3	68.4472	86.4878	46.4226	-0.0052071	0.0308608	0.0147888
738	7	68.238	87.2723	45.667	0.00602909	0.00295195	-0.00536164
2735	3	68.3142	115.664	48.1737	0.0645183	-0.0207689	-0.00838306
6694	1	75.8738	127.511	47.6777	0.0234961	0.00211329	0.0137363
5810	3	173.733	29.4052	43.9699	-0.00775245	-0.00531018	0.0151607
5805	3	173.751	27.1466	44.2892	-0.00515888	0.0168143	0.00834885
5808	7	172.813	29.1003	44.2913	0.00342273	0.00541038	-0.00128407
4139	3	109.266	347.816	44.9599	-0.0130332	0.0358181	-0.0161113
5802	7	172.8	27.6013	44.3897	0.00124796	-0.00213591	-0.0107284
4142	3	110.043	348.68	46.9698	0.00573538	0.0147982	-0.0098755
5803	3	171.064	26.4839	43.7691	-0.0261413	-0.00787521	-0.0201399
5801	7	171.936	26.9895	43.3279	-0.00819413	-0.000663815	0.00292616
2217	3	245.831	-37.9924	48.4686	-0.00196496	-0.0173735	-0.015355
2511	3	35.727	60.4471	48.0277	-0.0202412	0.0432357	0.0126537
6485	7	38.0583	25.1567	49.888	-0.00317153	-0.00211323	-0.00615311
6480	3	35.9206	25.0798	49.804	-0.0317965	0.0388747	0.0118586
6484	7	38.2202	25.7325	47.7474	0.00812864	0.0073652	0.00473416
6481	3	36.0847	26.2515	47.8411	-0.00276603	-0.013474	-0.041217
6477	7	36.7658	24.7316	49.253	-0.00327775	-0.00267945	-0.000908772
2507	7	34.6992	60.6296	47.6067	0.00810479	0.00334272	-0.00296671
6478	7	36.7305	25.3389	47.9359	0.00582897	-0.0115311	-0.00169619
6482	3	36.4255	24.5947	47.2811	0.0181829	-0.0378201	0.000482623
6487	3	38.623	25.2292	46.8709	0.0057012	-0.00890111	-0.012891
6483	6	38.924	25.6046	48.9506	0.00234383	0.00244506	0.00546814
6486	3	38.1928	26.7769	47.4266	0.00968349	-0.0110105	0.00684454
4140	3	108.555	346.347	45.8974	0.0154047	-0.00536042	0.00330094
4141	3	109.617	347.283	47.8427	0.0134532	0.0146453	-0.0127203
5806	3	172.507	27.2137	45.3592	0.00425754	0.0143519	-0.000919391
5807	6	171.966	29.4507	43.1913	0.00758369	-0.0074417	-0.00695916
1624	3	174.232	-0.746126	49.0883	-0.00194853	0.0148095	0.00424845
2510	3	34.6639	61.4885	46.8614	-0.00656217	-0.0330521	-0.0145416
4138	7	110.15	347.582	46.9296	-0.00508388	0.00164463	-0.000197442
5811	3	172.664	29.6701	45.2524	0.0147566	-0.0297165	0.0116027
6691	1	74.8487	126.995	49.1435	0.00901125	0.0151462	0.0105352
2505	6	34.4321	59.4886	46.8933	-0.0045096	0.00367229	0.00586793
1984	3	74.6385	63.2847	43.5722	0.000170383	0.00939823	0.0173128
4148	3	110.177	345.038	45.1681	0.0214219	-0.0204867	-0.00790926
1625	3	172.585	-0.78017	48.4345	-0.0204887	-0.0343745	0.0136516
1622	7	173.186	-0.42475	49.269	0.00351561	0.000620635	-0.00262675
741	3	68.1359	88.1667	46.1279	0.0352348	-0.0196939	0.0126807
4137	7	109.458	346.984	45.666	0.00107696	-0.00407354	0.00276826
1981	3	74.2637	63.4165	45.7775	0.00386422	0.00797449	0.00102357
2501	3	34.2934	60.5377	49.5103	0.00539863	-0.0120358	-0.0108789
1983	3	72.921	63.6639	43.3522	-0.00822142	-0.0068317	0.0234177
355	7	208.615	143.747	51.0667	-0.00311473	-0.00269727	-0.00135399
3226	3	102.313	176.165	54.5872	-0.0262947	0.0211051	-0.0030373
3895	3	-67.0234	82.1737	55.4348	0.0187074	0.01282	-0.00561243
541	3	210.967	178.262	56.4528	-0.01247	0.0426577	-0.00634145
357	3	208.355	145.811	50.7329	-0.00238579	-0.029176	0.021437
3892	3	-65.0819	83.1865	56.3985	-0.00870691	0.0108692	-0.0137094
4441	3	-25.9143	17.8234	51.4744	0.0112564	0.00732342	-0.00279096
3222	7	102.441	176.146	53.5221	0.00383588	-0.00369061	-0.00508259
2740	7	69.2956	116.598	50.9575	-0.00367384	-0.00756286	-0.00715151
2742	3	69.1313	116.749	51.9959	0.00618085	0.00768586	-0.0154473
4438	3	-26.195	20.3241	51.2647	-0.0140167	0.0240341	-7.13883e-05
548	3	209.859	181.834	56.5555	0.00957273	0.013581	-0.00144115
544	7	210.779	181.405	57.0139	-0.00183247	0.00320705	0.00416934
356	3	206.95	145.058	51.5236	-0.0110443	-0.0147346	0.00215799
2739	6	70.0515	115.428	50.7076	0.00756956	0.00221448	0.00732569
3902	3	-65.8515	85.321	56.8859	0.0133039	0.00207443	-0.00762108
3898	7	-66.4014	84.5094	57.4244	0.00885467	-0.00309446	0.00775148
4608	3	174.918	54.4063	51.8521	0.0253072	-0.0153372	-0.0468686
354	7	208.05	145.123	51.4604	-0.00340143	-0.00938395	0.0023372
2920	3	71.2488	16.8349	56.4542	0.00782218	-0.0230965	-0.00790019
547	3	211.317	182.18	57.4602	-0.00932928	-0.010954	0.0119846
360	6	209.801	144.539	52.9124	-0.0033556	0.00671504	-0.000137487
538	3	211.052	180.284	55.1154	0.0084059	-0.0133271	0.00330345
362	7	208.829	145.583	52.7027	0.00710891	-0.00404471	0.00735526
4617	3	174.297	53.9861	54.4393	0.0174874	0.00279307	-0.00840238
4610	3	177.41	55.5589	53.1509	0.00155325	-0.0243164	0.00390197
4605	7	175.485	54.6569	52.7929	0.00295194	0.00470066	-0.00520209
4607	3	175.956	53.6998	52.9941	0.0110287	0.0154063	0.0196259
4613	7	174.386	54.8219	53.8041	0.00655244	0.00569212	0.000396432
4446	3	-26.096	18.0004	53.7464	-0.0198404	0.02179	-0.0160558
536	7	211.544	180.368	56.1614	-0.000156325	0.00380919	0.0129556
365	3	209.404	146.5	52.6727	-0.000911386	0.00996125	0.0166332
366	3	208.179	145.582	53.5818	0.021046	0.00257345	0.000921697
3896	6	-67.797	84.5398	57.2198	-0.00820996	-0.00812009	0.00619869
540	3	212.333	178.547	57.0926	-5.65629e-05	-0.00392672	0.00175318
4616	3	173.412	55.0607	53.3355	-0.00128161	-0.00680472	0.0142127
2743	3	70.0213	117.333	50.6499	0.0060055	0.0265734	-0.00179549
3225	3	103.454	176.444	53.329	0.0100827	-0.0215266	-0.00962842
3891	7	-67.1386	82.3594	56.471	-0.000430086	0.00553766	-0.00364582
537	7	211.393	179.108	56.9276	0.00132173	0.00115951	-0.000827182
4448	3	-25.8211	21.141	53.3685	-0.0202279	0.025278	0.0134783
3890	7	-65.9475	83.1151	57.0517	-0.00264823	-0.00847918	-0.00400108
3217	3	102.042	177.902	52.4969	-0.00641029	-0.0197859	-0.00428431
3894	3	-67.2169	81.3606	56.9527	-0.00214826	0.00851265	-0.0196325
333	3	175.608	-32.558	55.4339	0.0109257	-0.0174167	-0.00044098
2574	3	-33.8488	95.0652	54.5473	-0.0163615	0.0114084	0.000440087
2791	6	68.3682	27.1064	51.7339	0.000125258	-0.000997972	0.00121984
2706	3	106.445	121.623	56.0352	-0.00945417	-0.010651	0.0123031
2793	7	69.3772	28.101	52.0864	0.00628471	0.0068145	-0.00509177
330	3	177.846	-32.0519	55.5464	-0.0225166	-0.00301311	0.00910178
2796	3	68.8634	28.8952	52.7334	0.0222547	0.00502693	0.00118736
6489	3	38.5232	24.4432	50.574	0.00416776	-0.019096	0.0066883
2789	3	69.5679	25.7495	54.1662	0.00852975	-0.020648	0.00633781
6488	3	37.9352	25.8598	50.7032	0.0248643	0.0122697	-0.0138813
1621	6	172.628	-0.964923	50.4346	-0.00288491	-0.0123136	-0.00128471
2797	3	69.7646	28.7414	51.2707	1.78095e-05	0.0095996	-0.0151535
2702	7	106.174	121.876	57.0568	0.0035973	0.00619786	0.00466736
2222	3	246.368	-38.3843	50.7501	-0.000264035	0.00715029	-0.00208981
3813	7	108.671	-3.00561	51.3579	0.00469916	-0.00033933	0.00842941
3817	3	108.549	-2.72501	50.3457	-0.00716821	-0.0180238	0.0257391
3812	7	110.148	-3.02194	51.8024	-0.0117697	0.00150332	-0.00296706
3816	3	108.273	-3.97783	51.575	-0.00610806	0.0128902	-0.00210666
3819	7	107.962	-2.18937	52.3877	-0.00234996	-0.00349929	-0.00146449
4609	3	176.585	56.3658	52.0005	-0.0107469	-0.0246947	-0.00285076
329	7	176.11	-33.1384	56.1811	-0.00293906	0.00487927	-0.00271894
2788	3	70.3107	27.8353	54.1036	-0.00739994	-0.0117861	-0.00408716
1623	7	172.295	-0.058102	51.339	-0.0106389	-0.00361107	-0.00406374
3821	3	107.198	-2.80205	52.9268	-0.00176102	-0.00054611	0.0117887
335	7	175.28	-32.9646	57.4211	-0.00179736	-0.0056677	-0.0104816
2700	6	104.785	121.894	57.2074	-0.0024693	0.00368537	0.00487002
4606	7	176.403	55.8492	52.9289	-0.00257704	-0.00367912	-0.00198486
4615	3	176.441	57.1002	54.7872	0.0214353	0.00551252	-0.00117573
4614	3	175.328	57.6064	53.4789	0.00257964	0.0166582	-0.0363985
4612	7	175.722	56.7213	54.0071	-0.00289937	-0.00875715	0.00241631
328	7	177.481	-32.6465	56.3655	-0.0110066	-0.00130633	-0.0116292
3822	3	107.467	-1.29945	51.9779	0.000905939	0.0152945	0.020154
338	3	174.226	-32.663	57.2237	-0.00307102	-0.0126995	-0.0167338
3818	6	108.905	-1.55507	53.2275	0.00212237	-0.00545419	0.00407716
1224	3	75.8183	90.6117	57.4113	0.00850465	-0.00345758	0.00514111
2790	3	70.773	25.3189	52.755	0.0244324	-0.0113237	0.027075
3820	7	110.214	-2.03954	52.9401	0.000415503	-0.00827585	0.00337202
2792	7	68.563	25.8217	52.3145	-0.00372417	0.00217452	0.00682531
332	3	176.143	-34.1665	55.903	0.00450041	-0.0198898	-0.0173707
2795	3	68.8598	25.1486	51.4943	-0.0178746	-0.0183393	-0.0085515
2787	3	71.4041	27.4468	52.6882	-0.00477124	0.0253694	0.00951988
2785	7	70.3925	27.4251	53.0488	0.0112731	-0.000395154	0.00199797
4611	6	174.597	55.9901	54.5143	-0.00393229	0.00105128	0.00202336
2786	7	69.8953	25.9299	53.1197	-0.00337996	-0.00555259	0.00481248
5628	3	238.282	122.488	55.9698	-0.0133406	-0.0147492	-0.0131452
331	3	178.201	-33.4194	56.5539	-0.0331638	-0.0174435	-0.011366
1627	3	171.256	-0.187365	51.6019	0.0281782	0.0145751	0.00957956
1626	3	172.81	-0.145084	52.26	-0.0282414	-0.012489	-0.00824449
2705	3	106.597	122.928	57.1899	0.00174496	-0.0141598	0.00960699
3815	3	110.404	-3.99945	52.1825	0.00411138	0.0155638	-0.00448919
2696	3	107.431	120.174	57.4616	-0.0196646	-0.0260816	-0.0192817
2704	3	103.939	119.975	57.3051	-0.0193774	-0.00998028	-0.0125832
4408	3	70.5576	145.516	60.7009	0.0186614	0.0224231	0.00675358
4403	6	70.6084	147.484	61.2319	-0.00207754	0.00798691	-0.000266178
4405	7	70.8129	146.145	61.5902	-0.00492239	-0.00148222	-0.000759973
4409	3	70.0959	145.822	62.3894	0.0267138	0.00281567	0.0281349
4399	3	72.2748	145.507	62.9923	-0.00770098	-0.0134775	0.0225255
4397	7	72.21	145.99	61.9902	0.00282571	-0.00413089	0.00276673
4407	3	71.4708	149.087	62.2178	0.015146	-0.0302344	0.022261
4404	7	71.7574	148.278	61.4748	0.000515804	-0.00663091	0.00232429
4406	3	72.0368	148.771	60.5988	-0.00560505	0.00720898	-0.0190429
4400	3	72.5547	145.251	61.2466	-0.00510639	-0.00887639	-0.0285575
4398	7	72.8416	147.35	62.0699	0.00187639	-0.00427697	0.00379882
4402	3	73.0478	147.57	63.1423	-0.0274909	-0.00958042	0.0259175
4401	3	73.7784	147.359	61.4337	0.00868031	0.0127427	-0.00338664
1847	3	108.633	213.621	62.0378	0.00684178	-0.00347131	0.0225855
5068	7	245.119	-47.4285	62.0066	-0.000892743	-0.00731308	-0.00160989
5063	3	245.874	-47.6328	59.9256	0.00335062	0.0112543	0.00139917
1844	7	109.623	214.007	61.9355	-0.00361058	-0.00643633	0.00273136
395	3	0.383648	81.5194	60.6884	0.00707671	0.00409928	0.00382637
2921	6	73.7608	16.3066	58.1434	-0.00694072	0.00339189	-0.00557025
546	3	209.722	178.874	58.3037	0.0172414	0.0109173	0.0367054
545	3	211.137	179.187	59.193	-0.0192113	-0.0113813	0.0228062
2922	7	72.3716	16.5407	58.1992	0.0123001	0.00538863	0.00845264
2699	3	105.812	119.102	58.3125	-0.00518843	-0.0361326	0.00430821
1848	3	110.282	213.179	61.9965	0.0238819	0.00323901	0.0026745
5071	3	245.432	-46.3748	61.9073	0.0133568	0.0308121	0.0153931
1842	6	109.777	214.909	62.995	-0.00798932	-0.00774982	0.00188945
1839	3	108.731	214.528	60.0997	-0.0149335	-0.0188236	0.00725264
1836	7	109.624	214.757	60.6664	0.00593381	-0.00343131	0.00326354
3893	3	-65.4297	82.5736	57.8335	0.0193054	-0.00471885	0.00268675
2924	3	72.0926	16.1125	59.1584	0.0151226	0.00435372	0.0222739
543	7	210.644	179.471	58.2787	0.00777188	0.00141249	0.002347
1838	3	110.382	214.252	60.1428	0.00351467	0.00988007	-0.022399
542	6	210.238	180.828	58.2201	0.00589131	-0.0019059	0.00779448
3810	3	70.6968	119.301	61.6308	0.0145497	-0.00562525	0.0103623
3811	3	70.8493	119.594	63.309	0.0217947	0.00493529	0.00249411
5072	3	244.037	-47.4159	62.2953	0.00158692	-0.0142527	-0.0020927
1098	3	68.3556	23.4847	60.3853	0.0118353	-0.0159183	-0.0158648
396	3	0.152459	83.1777	60.811	-0.00235003	0.0250539	0.0259635
2925	3	72.209	17.5777	58.289	0.00851963	0.0190912	0.0244009
3901	3	-66.1583	84.631	58.4994	0.004392	0.0071552	-0.00732218
1097	3	68.5187	21.7997	60.524	0.0295357	-0.0189183	0.00875049
2698	3	105.469	120.228	59.6866	0.0131315	-0.0109668	0.00256724
1692	3	36.1156	29.5087	59.7538	-0.00984714	-0.00396413	0.0174719
5615	3	143.58	-98.5694	59.3487	0.0182704	-0.00958135	-0.019169
5611	3	141.014	-99.0833	60.5551	-0.0344164	0.00259541	-0.0100609
1691	3	35.5824	29.1314	61.3899	-0.0157345	-0.0139194	-0.0102619
1689	3	36.6446	31.4916	63.1492	-0.0316829	-0.00383604	-0.00396268
5608	3	141.191	-98.5088	62.5796	-0.00199665	0.00410253	0.00513768
5607	7	141.865	-98.4109	60.6674	-0.00547231	-0.00726212	0.00383016
5618	3	143.208	-99.5409	63.111	0.0232446	0.0133156	-0.0122329
1680	7	35.0164	31.1801	60.5634	0.00196668	0.00672139	0.00294548
5609	3	142.042	-97.0121	62.1092	0.0014396	0.0163544	-0.0229658
334	6	176.132	-32.0963	58.1824	-0.00206886	-0.00211886	0.00845839
1686	6	37.0761	30.4148	61.3809	-0.00074336	-0.00373241	0.00167727
5610	3	141.67	-97.6015	60.0524	0.00627908	0.0341195	0.0470398
2703	3	103.761	120.94	58.8129	0.0199229	-0.0301767	-0.0125654
1840	3	109.281	216.982	60.589	0.00847865	0.003825	-0.016591
3804	3	73.3902	122.082	62.9859	-0.0152125	0.0159606	0.0187933
1683	3	34.1054	30.8564	61.0472	-0.0370224	0.0186301	-0.015004
1843	7	110.107	216.217	62.514	-6.20131e-05	-0.00532906	0.00427511
1837	7	110.064	216.269	60.9539	-0.00572504	0.00507719	0.00452236
3803	3	73.3222	121.98	61.3548	2.26526e-05	-0.00246573	-0.00270578
1682	3	34.6137	31.3937	59.5032	-0.0111564	0.00589438	-0.0012246
5616	3	142.685	-100.023	59.6282	0.0102706	0.0131194	0.0105004
2694	7	106.821	120.905	58.0301	-0.00694342	0.000141529	-0.00864461
5606	7	142.1	-98.1509	62.0335	-0.0102231	-0.000499074	-0.00496901
337	3	175.127	-33.8514	58.0245	0.0193797	-0.00347711	0.0229475
3808	3	71.095	122.895	61.4064	0.0209021	0.00437861	-0.0325014
3809	3	71.0299	122.923	63.1629	0.0161034	0.00982621	-0.00645743
5613	7	143.036	-99.1442	60.0781	0.00431947	0.000734773	0.00936499
3805	6	70.4139	121.33	62.25	0.00159302	0.00119431	0.00543765
3807	7	71.0526	120.049	62.3249	-0.00104833	-0.000980182	0.00140658
3806	7	71.365	122.35	62.3184	-0.000663599	0.00535738	0.0023001
3800	7	72.7566	121.722	62.2546	0.00614616	0.00150072	0.00324879
3799	7	72.5878	120.187	62.2643	0.00596016	-0.000381288	0.00263998
3802	3	72.9553	119.719	61.3152	-0.0195778	0.000782913	-0.00131256
3801	3	73.0545	119.801	63.1379	-0.000595987	9.62123e-05	-0.000221478
1845	3	109.403	216.985	62.9664	-0.0108759	0.00264553	0.0104112
5617	3	144.159	-98.1968	62.77	-0.00345603	-0.000922179	-0.0160543
1688	7	35.9462	29.9837	60.7671	0.0110222	-0.010725	-0.000980735
2695	7	105.66	120.106	58.5801	0.00252449	-0.00319628	-0.00608938
5614	7	143.362	-98.782	62.3905	0.00749953	0.00338046	-0.00123231
5612	6	143.832	-99.4219	61.1899	-0.000453032	-0.00453387	0.0012008
2697	3	107.475	121.339	58.781	-0.00234291	-0.00425467	-0.00772057
2316	3	102.17	-37.2451	61.356	0.0134612	0.00794369	-0.00218428
2701	7	104.419	120.698	57.9695	0.00361289	-0.00138958	-0.00196784
1687	7	36.7462	31.6212	62.0472	0.00128846	-0.00566369	-0.000590568
5623	3	238.771	124.216	57.5162	-0.00609408	-0.0267968	0.0184495
6837	4	8.49975	-9.81467	-2.54394	0	0	0
6901	4	8.49975	-14.722	-2.54394	0	0	0
6869	4	8.49975	-12.2684	-2.54394	0	0	0
6817	4	0.708313	-8.58783	-2.54394	0	0	0
6818	4	2.12494	-8.58783	-2.54394	0	0	0
6819	4	4.95819	-8.58783	-2.54394	0	0	0
6820	4	6.37482	-8.58783	-2.54394	0	0	0
6833	4	0	-9.81467	-2.54394	0	0	0
6834	4	2.83325	-9.81467	-2.54394	0	0	0
6835	4	4.24988	-9.81467	-2.54394	0	0	0
6836	4	7.08313	-9.81467	-2.54394	0	0	0
6849	4	0.708313	-11.0415	-2.54394	0	0	0
6850	4	2.12494	-11.0415	-2.54394	0	0	0
6851	4	4.95819	-11.0415	-2.54394	0	0	0
6852	4	6.37482	-11.0415	-2.54394	0	0	0
6865	4	0	-12.2684	-2.54394	0	0	0
6866	4	2.83325	-12.2684	-2.54394	0	0	0
6867	4	4.24988	-12.2684	-2.54394	0	0	0
6868	4	7.08313	-12.2684	-2.54394	0	0	0
6881	4	0.708313	-13.4952	-2.54394	0	0	0
6882	4	2.12494	-13.4952	-2.54394	0	0	0
6883	4	4.95819	-13.4952	-2.54394	0	0	0
6884	4	6.37482	-13.4952	-2.54394	0	0	0
6897	4	0	-14.722	-2.54394	0	0	0
6898	4	2.83325	-14.722	-2.54394	0	0	0
6899	4	4.24988	-14.722	-2.54394	0	0	0
6900	4	7.08313	-14.722	-2.54394	0	0	0
6913	4	0.708313	-15.9488	-2.54394	0	0	0
6914	4	2.12494	-15.9488	-2.54394	0	0	0
6915	4	4.95819	-15.9488	-2.54394	0	0	0
6916	4	6.37482	-15.9488	-2.54394	0	0	0
7265	4	3.54156	-8.59733	-5.93586	0	0	0
7266	4	4.95819	-8.59733	-5.93586	0	0	0
7267	4	7.79144	-8.59733	-5.93586	0	0	0
7280	4	34.7073	-8.59733	-5.93586	0	0	0
7281	4	2.83325	-9.82416	-5.93586	0	0	0
7282	4	5.6665	-9.82416	-5.93586	0	0	0
7283	4	7.08313	-9.82416	-5.93586	0	0	0
7296	4	35.4156	-9.82416	-5.93586	0	0	0
7297	4	3.54156	-11.051	-5.93586	0	0	0
7298	4	4.95819	-11.051	-5.93586	0	0	0
7299	4	7.79144	-11.051	-5.93586	0	0	0
7312	4	34.7073	-11.051	-5.93586	0	0	0
7313	4	2.83325	-12.2779	-5.93586	0	0	0
7314	4	5.6665	-12.2779	-5.93586	0	0	0
7315	4	7.08313	-12.2779	-5.93586	0	0	0
7328	4	35.4156	-12.2779	-5.93586	0	0	0
7329	4	3.54156	-13.5046	-5.93586	0	0	0
7330	4	4.95819	-13.5046	-5.93586	0	0	0
7331	4	7.79144	-13.5046	-5.93586	0	0	0
7344	4	34.7073	-13.5046	-5.93586	0	0	0
7345	4	2.83325	-14.7315	-5.93586	0	0	0
7346	4	5.6665	-14.7315	-5.93586	0	0	0
7347	4	7.08313	-14.7315	-5.93586	0	0	0
7360	4	35.4156	-14.7315	-5.93586	0	0	0
169	3	107.487	-11.4694	-0.0883374	0.0231629	-0.00593658	0.00933625
164	3	107.782	-9.02045	-0.128977	-0.0165611	-0.0235258	-0.0149786
4465	3	3.42117	80.4876	-0.0412773	-0.020274	-0.0386075	0.0155627
207	3	137.374	19.9403	-0.221309	0.00986908	0.0175561	-0.00894086
7219	4	7.08313	-4.91683	-5.93586	0	0	0
6754	4	2.12494	-3.6805	-2.54394	0	0	0
7203	4	7.79144	-3.68999	-5.93586	0	0	0
6756	4	6.37482	-3.6805	-2.54394	0	0	0
7154	4	5.6665	-0.0094874	-5.93586	0	0	0
7153	4	2.83325	-0.0094874	-5.93586	0	0	0
7202	4	4.95819	-3.68999	-5.93586	0	0	0
6785	4	0.708313	-6.13417	-2.54394	0	0	0
6723	4	4.95819	-1.22684	-2.54394	0	0	0
6737	4	0	-2.45367	-2.54394	0	0	0
7200	4	35.4156	-2.46315	-5.93586	0	0	0
7201	4	3.54156	-3.68999	-5.93586	0	0	0
6739	4	4.24988	-2.45367	-2.54394	0	0	0
7216	4	34.7073	-3.68999	-5.93586	0	0	0
6753	4	0.708313	-3.6805	-2.54394	0	0	0
6721	4	0.708313	-1.22684	-2.54394	0	0	0
7264	4	35.4156	-7.37049	-5.93586	0	0	0
6741	4	8.49975	-2.45367	-2.54394	0	0	0
6755	4	4.95819	-3.6805	-2.54394	0	0	0
7184	4	34.7073	-1.23633	-5.93586	0	0	0
7217	4	2.83325	-4.91683	-5.93586	0	0	0
7218	4	5.6665	-4.91683	-5.93586	0	0	0
6724	4	6.37482	-1.22684	-2.54394	0	0	0
7187	4	7.08313	-2.46315	-5.93586	0	0	0
6786	4	2.12494	-6.13417	-2.54394	0	0	0
7170	4	4.95819	-1.23633	-5.93586	0	0	0
7232	4	35.4156	-4.91683	-5.93586	0	0	0
7155	4	7.08313	-0.0094874	-5.93586	0	0	0
7251	4	7.08313	-7.37049	-5.93586	0	0	0
6787	4	4.95819	-6.13417	-2.54394	0	0	0
6771	4	4.24988	-4.90733	-2.54394	0	0	0
6740	4	7.08313	-2.45367	-2.54394	0	0	0
6738	4	2.83325	-2.45367	-2.54394	0	0	0
6804	4	7.08313	-7.36101	-2.54394	0	0	0
6770	4	2.83325	-4.90733	-2.54394	0	0	0
7171	4	7.79144	-1.23633	-5.93586	0	0	0
6788	4	6.37482	-6.13417	-2.54394	0	0	0
6769	4	0	-4.90733	-2.54394	0	0	0
7248	4	34.7073	-6.14366	-5.93586	0	0	0
7234	4	4.95819	-6.14366	-5.93586	0	0	0
6802	4	2.83325	-7.36101	-2.54394	0	0	0
6773	4	8.49975	-4.90733	-2.54394	0	0	0
7235	4	7.79144	-6.14366	-5.93586	0	0	0
7233	4	3.54156	-6.14366	-5.93586	0	0	0
6803	4	4.24988	-7.36101	-2.54394	0	0	0
7169	4	3.54156	-1.23633	-5.93586	0	0	0
6805	4	8.49975	-7.36101	-2.54394	0	0	0
7186	4	5.6665	-2.46315	-5.93586	0	0	0
7249	4	2.83325	-7.37049	-5.93586	0	0	0
7250	4	5.6665	-7.37049	-5.93586	0	0	0
6801	4	0	-7.36101	-2.54394	0	0	0
7168	4	35.4156	-0.0094874	-5.93586	0	0	0
6722	4	2.12494	-1.22684	-2.54394	0	0	0
6772	4	7.08313	-4.90733	-2.54394	0	0	0
7185	4	2.83325	-2.46315	-5.93586	0	0	0
1599	3	208.785	-69.6073	-0.0712212	-0.0267071	0.024055	-0.00964561
5456	6	83.8865	-154.263	2.53249	0.00598069	0.00076559	-0.00347814
5594	7	15.1593	-25.5965	5.69692	0.0065274	-0.00395251	-0.00172437
5593	7	14.5745	-24.1988	5.50664	0.00612686	0.00656366	-0.00200403
5601	7	13.0844	-24.3442	4.99636	-0.000947292	-0.000528988	0.0025384
5604	3	12.4734	-23.9717	5.73622	-0.0084371	-0.0343817	0.00901514
5457	7	83.1368	-153.324	1.75756	0.00171156	-0.00148672	-0.00166557
5460	3	82.5069	-152.736	2.44719	0.0115827	0.0165078	0.0118573
5451	7	84.187	-152.496	0.989329	0.0012482	0.00345746	-0.00177262
903	3	44.4096	5.17331	5.3476	-0.0188166	0.0180363	-0.0110284
900	7	43.7415	4.7032	6.21693	0.00480757	-0.00128389	0.000758773
2871	7	112.164	69.0426	0.9518	0.0032482	-0.00839151	-0.00555182
1481	3	12.0394	-60.5898	2.50454	0.0330356	-0.0142656	0.0198948
1477	3	13.5721	-61.5377	0.336083	-0.00355047	0.00570124	0.0100226
5597	3	15.3814	-25.8034	6.71484	0.0086703	0.0133058	-0.00733002
1482	3	13.7945	-60.4519	2.30293	-0.0401109	-0.0106154	0.0340799
1479	7	12.8986	-61.159	2.34588	-0.00218937	-0.000750317	0.0113584
1531	7	50.6379	-29.5778	5.98306	-0.00391025	0.007501	-0.000796123
1473	7	12.8535	-61.9688	1.06035	0.00541617	-0.000654681	-0.00188929
2863	7	113.57	69.6676	0.988516	-0.00207934	0.00207865	-0.00189856
2865	3	114.003	69.5607	1.99811	-0.0163579	-0.00319988	0.0103727
1476	3	11.9591	-61.876	0.509629	-0.00502629	-0.00477751	0.00031353
905	3	42.6966	3.04085	5.90757	0.00900583	-0.0245381	-0.00432753
2864	7	113.279	71.2003	0.909908	-0.00293662	-0.0036793	0.00150594
2869	6	111.272	70.0563	1.00022	-0.00274952	-0.00175201	0.00361105
1478	6	13.1908	-62.0521	3.45188	-0.00435045	0.00746098	0.00208651
1472	7	13.2566	-63.3728	1.45704	-0.00401715	-0.00588706	0.0098454
5599	6	12.7844	-25.7367	4.95819	-0.00601535	0.00874038	-0.00883655
5598	3	15.9636	-25.9326	5.02132	0.0112597	0.0137556	-0.0052032
902	3	42.8149	5.22152	6.24641	0.0160386	-0.0187976	0.00281355
389	3	118.058	1.14382	1.03737	0.0139366	0.0322805	0.00681144
2867	3	113.714	71.6011	0.0417794	-0.0103114	-0.0169893	-0.0183689
1484	3	14.3505	-63.6993	3.18767	0.0125496	0.000536486	-0.0537142
4089	3	44.1137	-87.928	4.85029	0.0194524	0.0215537	-0.00767686
5600	7	13.9458	-26.4623	5.49024	-0.00163029	-0.00569273	0.00290534
2868	3	113.808	71.6812	1.73273	-0.0147171	0.0109622	0.0110232
904	3	44.3809	2.53675	5.5139	0.00771473	0.0258676	0.0072309
387	7	118.801	0.395135	1.32379	-0.00752474	-0.00188487	-0.00964093
6171	6	9.14361	33.597	2.1305	0.00829268	0.0018895	0.00156339
2874	3	111.963	68.4667	0.110004	0.026342	0.00426562	-0.000578742
5603	3	14.229	-27.1944	4.7999	0.00228826	0.00180279	0.00164772
2870	7	111.741	71.385	0.906792	-0.00314755	0.000103546	-0.000563434
6172	7	8.50743	33.8514	0.916695	-0.00643282	-0.00669145	0.00234241
5602	3	13.5748	-26.9407	6.35461	0.0130818	0.0181712	0.00065456
901	7	43.7446	3.18442	6.19597	-0.00414831	0.00109613	-0.0023501
1534	3	50.2984	-29.5548	4.89804	0.0133477	0.0106624	-0.0212799
384	3	118.918	1.91799	2.91626	0.0014511	-0.00444047	-0.0306458
1480	7	13.3883	-63.3746	2.99633	-0.00214642	-0.00150341	-0.00340199
2866	3	114.34	69.5123	0.269451	0.000706988	0.0189317	0.00788377
6174	3	9.21143	34.4843	0.3484	0.0137578	0.00591164	-0.015822
5459	3	82.5671	-153.917	1.11938	0.0126843	-0.00680043	-0.0031851
1530	6	50.3798	-28.2703	6.60336	0.000660293	0.00336803	-0.004194
1533	3	50.0382	-30.4686	6.43541	0.00262477	0.0189678	-0.0155399
6176	3	9.16449	35.1947	3.44904	0.0163417	-0.0126476	-0.0105967
2875	3	111.906	68.5244	1.87109	-0.00880364	0.012537	0.0125018
822	7	112.008	-16.3758	6.87389	-9.40576e-05	0.00152255	-0.00124437
4086	7	43.4646	-87.0539	5.09144	0.00797084	0.0025772	0.000240685
4087	3	43.6869	-85.2874	6.28678	0.00297478	-0.00311519	-0.00632803
5605	3	12.998	-23.806	4.09344	0.00447555	-0.0207496	-0.0171216
4336	3	79.7739	74.2978	1.17885	-0.0171793	0.0192114	0.00594195
5455	3	84.0426	-151.387	0.98146	0.0109472	0.0112235	0.0202949
4341	3	82.0187	73.5373	0.762573	-0.00953555	-0.00173572	-0.0212915
5596	3	14.6042	-23.6195	6.47249	0.023092	0.0282623	0.00326704
5595	3	15.1409	-23.5758	4.86191	0.0330136	0.0134771	0.0253242
2159	3	247.019	14.1328	0.483483	0.0168698	-0.00478877	0.00188607
825	3	112.48	-16.2072	5.90104	0.0136143	-0.0194627	-0.00441959
830	7	111.382	-17.7991	6.80614	0.00670484	-0.000338315	0.00841253
2872	3	111.322	71.8232	0.00229485	0.00928081	-0.01383	-0.000299168
227	3	148.648	11.8484	4.87667	0.0020277	0.0182894	-0.00184651
236	3	151.432	12.1942	5.2361	-0.0205209	0.0118958	-0.00226815
230	6	151	10.8189	6.64507	0.00551053	-0.00333816	-0.00063536
4339	7	81.9957	74.2075	1.58907	-0.00239125	0.000258087	-0.00909811
4342	3	82.4257	73.7428	2.48515	0.0147399	0.021038	0.00841843
4340	7	82.0329	76.5242	1.59045	0.00362295	-0.00696443	-0.00182841
4333	7	80.5111	74.6538	1.92344	0.00582073	0.000750096	-0.00276581
4337	3	80.2876	74.3645	2.94876	0.0155743	-0.00551293	0.000763299
225	7	148.853	11.8528	6.88762	-0.00706238	-0.00639887	0.00273236
4332	7	80.5592	76.1939	1.85872	0.00181834	-0.00795681	-0.00345179
224	7	149.425	12.1598	5.5522	-0.00590569	0.000494881	-0.00766022
232	7	150.694	11.4616	5.41964	-0.00459977	0.00424697	0.00381097
235	3	150.849	10.8071	4.64432	0.0219524	-0.0165457	-0.00920324
4334	3	80.0878	76.6241	2.80819	0.0222269	-0.014527	-0.00926891
4338	6	82.8136	75.3769	1.34005	0.0064064	-0.00310526	-0.0084237
4344	3	82.3236	76.7821	2.6088	-0.0304218	-0.00232063	0.0147851
228	3	147.88	11.4441	6.85796	-0.0300699	0.010551	0.00617947
2154	6	247.318	12.3214	1.17471	-0.00169809	-0.000865541	0.000482275
4088	3	44.7761	-86.7783	6.70476	-0.00855232	0.0200435	-2.11523e-06
2160	3	246.947	14.1019	2.22401	-0.0103806	0.00270752	0.0180816
2156	7	246.665	13.5798	1.31537	0.00718238	-0.00956367	-0.00269595
2158	3	246.577	10.6454	1.99238	0.0037241	0.0155828	6.7282e-05
4335	3	79.8213	76.5589	1.05929	0.0297401	-0.0147713	-0.0413864
833	3	111.645	-18.245	5.88945	-0.0292258	-0.00798327	-0.0105257
4085	7	43.7529	-86.4006	6.41567	-0.00241658	-0.000419608	0.00317294
2157	3	246.496	10.7473	0.235922	0.00313671	0.0287895	-0.0185361
226	3	149.469	13.2371	5.49184	-0.00594104	0.00716387	-0.0217431
2873	3	111.254	71.8746	1.8269	0.00102044	0.0299313	-0.0130848
815	6	114.406	15.758	2.17865	-0.00468473	0.000700024	-0.00539604
4090	3	43.5338	-86.2283	4.34533	-0.008446	0.0019538	0.00670028
4343	3	82.3565	77.2886	0.942748	-0.000485925	0.0035554	0.0131899
911	3	45.3207	5.2576	7.62001	-0.0342793	-0.00159628	-0.0191328
907	7	44.089	2.65609	7.62113	-0.000640362	0.00149243	-0.00304684
906	6	44.1739	3.76792	8.44422	0.00590484	-0.00170621	0.00703805
909	3	45.0535	2.1145	7.68586	0.0141667	0.0114345	0.0178293
1995	3	-24.6189	69.5201	13.2565	0.0228693	0.014935	-0.0339806
912	3	43.7144	5.74211	8.15685	-0.000258631	-0.00862487	-0.00941477
1906	3	114.496	-28.1952	9.83374	-0.0202984	0.00543002	-0.029465
908	7	44.2931	5.02741	7.61759	-0.0029765	0.00627249	0.00371588
4204	3	181.023	-93.3852	13.3318	-0.0152982	0.0229122	-0.00371407
2003	3	-24.332	71.5053	14.2052	-0.00156129	-0.025397	0.020606
1910	3	115.692	-30.0065	7.74289	0.0205347	0.021118	-0.00150253
1997	3	-24.7221	69.9036	10.6748	-0.0057153	0.0131879	0.0192083
142	3	152.072	-95.5448	12.4653	0.0164737	0.0347549	-7.26588e-05
[truncated: 5,545 more rows]

## Sheet: 4 b
	C	(M)	Species	Charge	z	C(z)
0	0.12	Ca2(BH4)4	0	[ 0. 0.06 0.12 0.18 0.24 0.3 0.36 0.42 0.48 0.54 0.6 0.66 0.72 0.78 0.84 0.9 0.96 1.02 1.08 1.14 1.2 1.26 1.32 1.38 1.44 1.5 1.56 1.62 1.68 1.74 1.8 1.86 1.92 1.98 2.04 2.1 2.16 2.22 2.28 2.34 2.4 2.46 2.52 2.58 2.64 2.7 2.76 2.82 2.88 2.94 3. 3.06 3.12 3.18 3.24 3.3 3.36 3.42 3.48 3.54 3.6 3.66 3.72 3.78 3.84 3.9 3.96 4.02 4.08 4.14 4.2 4.26 4.32 4.38 4.44 4.5 4.56 4.62 4.68 4.74 4.8 4.86 4.92 4…	[4.92391879e-07 4.92391879e-07 4.92391879e-07 4.92391879e-07 4.92391879e-07 4.92391879e-07 4.92391879e-07 4.92391879e-07 4.92391879e-07 4.92391879e-07 4.92391879e-07 4.92391879e-07 4.92391879e-07 4.92391879e-07 4.92391879e-07 4.92391879e-07 4.92391879e-07 4.92391879e-07 4.92391879e-07 4.92391879e-07 4.92391879e-07 4.92391879e-07 4.92391879e-07 4.92391879e-07 4.92391879e-07 4.92391879e-07 4.923918…
1	0.12	Ca(BH4)2	0	[ 0. 0.06 0.12 0.18 0.24 0.3 0.36 0.42 0.48 0.54 0.6 0.66 0.72 0.78 0.84 0.9 0.96 1.02 1.08 1.14 1.2 1.26 1.32 1.38 1.44 1.5 1.56 1.62 1.68 1.74 1.8 1.86 1.92 1.98 2.04 2.1 2.16 2.22 2.28 2.34 2.4 2.46 2.52 2.58 2.64 2.7 2.76 2.82 2.88 2.94 3. 3.06 3.12 3.18 3.24 3.3 3.36 3.42 3.48 3.54 3.6 3.66 3.72 3.78 3.84 3.9 3.96 4.02 4.08 4.14 4.2 4.26 4.32 4.38 4.44 4.5 4.56 4.62 4.68 4.74 4.8 4.86 4.92 4…	[5.67678825e-08 5.67678825e-08 5.67678825e-08 5.67678825e-08 5.67678825e-08 5.67678825e-08 5.67678825e-08 5.67678825e-08 5.67678825e-08 5.67678825e-08 5.67678825e-08 5.67678825e-08 5.67678825e-08 5.67678825e-08 5.67678825e-08 5.67678825e-08 5.67678825e-08 5.67678825e-08 5.67678825e-08 5.67678825e-08 5.67678825e-08 5.67678825e-08 5.67678825e-08 5.67678825e-08 5.67678825e-08 5.67678825e-08 5.676788…
2	0.12	CaBH4+	1	[ 0. 0.06 0.12 0.18 0.24 0.3 0.36 0.42 0.48 0.54 0.6 0.66 0.72 0.78 0.84 0.9 0.96 1.02 1.08 1.14 1.2 1.26 1.32 1.38 1.44 1.5 1.56 1.62 1.68 1.74 1.8 1.86 1.92 1.98 2.04 2.1 2.16 2.22 2.28 2.34 2.4 2.46 2.52 2.58 2.64 2.7 2.76 2.82 2.88 2.94 3. 3.06 3.12 3.18 3.24 3.3 3.36 3.42 3.48 3.54 3.6 3.66 3.72 3.78 3.84 3.9 3.96 4.02 4.08 4.14 4.2 4.26 4.32 4.38 4.44 4.5 4.56 4.62 4.68 4.74 4.8 4.86 4.92 4…	[2.39514854e-10 2.39514854e-10 2.39514854e-10 2.39514854e-10 2.39514854e-10 2.39514854e-10 2.39514854e-10 2.39514854e-10 2.39514854e-10 2.39514854e-10 2.39514854e-10 2.39514854e-10 2.39514854e-10 2.39514854e-10 2.39514854e-10 2.39514854e-10 2.39514854e-10 2.39514854e-10 2.39514854e-10 2.39514854e-10 2.39514854e-10 2.39514854e-10 2.39514854e-10 2.39514854e-10 2.39514854e-10 2.39514854e-10 2.395148…
3	0.12	Ca(BH4)3-	-1	[ 0. 0.06 0.12 0.18 0.24 0.3 0.36 0.42 0.48 0.54 0.6 0.66 0.72 0.78 0.84 0.9 0.96 1.02 1.08 1.14 1.2 1.26 1.32 1.38 1.44 1.5 1.56 1.62 1.68 1.74 1.8 1.86 1.92 1.98 2.04 2.1 2.16 2.22 2.28 2.34 2.4 2.46 2.52 2.58 2.64 2.7 2.76 2.82 2.88 2.94 3. 3.06 3.12 3.18 3.24 3.3 3.36 3.42 3.48 3.54 3.6 3.66 3.72 3.78 3.84 3.9 3.96 4.02 4.08 4.14 4.2 4.26 4.32 4.38 4.44 4.5 4.56 4.62 4.68 4.74 4.8 4.86 4.92 4…	[5.19585185e-07 5.19585185e-07 5.19585185e-07 5.19585185e-07 5.19585185e-07 5.19585185e-07 5.19585185e-07 5.19585185e-07 5.19585185e-07 5.19585185e-07 5.19585185e-07 5.19585185e-07 5.19585185e-07 5.19585185e-07 5.19585185e-07 5.19585185e-07 5.19585185e-07 5.19585185e-07 5.19585185e-07 5.19585185e-07 5.19585185e-07 5.19585185e-07 5.19585185e-07 5.19585185e-07 5.19585185e-07 5.19585185e-07 5.195851…
4	0.12	Ca2+	2	[ 0. 0.06 0.12 0.18 0.24 0.3 0.36 0.42 0.48 0.54 0.6 0.66 0.72 0.78 0.84 0.9 0.96 1.02 1.08 1.14 1.2 1.26 1.32 1.38 1.44 1.5 1.56 1.62 1.68 1.74 1.8 1.86 1.92 1.98 2.04 2.1 2.16 2.22 2.28 2.34 2.4 2.46 2.52 2.58 2.64 2.7 2.76 2.82 2.88 2.94 3. 3.06 3.12 3.18 3.24 3.3 3.36 3.42 3.48 3.54 3.6 3.66 3.72 3.78 3.84 3.9 3.96 4.02 4.08 4.14 4.2 4.26 4.32 4.38 4.44 4.5 4.56 4.62 4.68 4.74 4.8 4.86 4.92 4…	[0.00000000e+00 0.00000000e+00 0.00000000e+00 0.00000000e+00 0.00000000e+00 0.00000000e+00 0.00000000e+00 0.00000000e+00 0.00000000e+00 0.00000000e+00 0.00000000e+00 0.00000000e+00 0.00000000e+00 0.00000000e+00 0.00000000e+00 0.00000000e+00 0.00000000e+00 0.00000000e+00 0.00000000e+00 0.00000000e+00 0.00000000e+00 0.00000000e+00 0.00000000e+00 0.00000000e+00 0.00000000e+00 0.00000000e+00 0.000000…
5	0.12	BH4-	-1	[ 0. 0.06 0.12 0.18 0.24 0.3 0.36 0.42 0.48 0.54 0.6 0.66 0.72 0.78 0.84 0.9 0.96 1.02 1.08 1.14 1.2 1.26 1.32 1.38 1.44 1.5 1.56 1.62 1.68 1.74 1.8 1.86 1.92 1.98 2.04 2.1 2.16 2.22 2.28 2.34 2.4 2.46 2.52 2.58 2.64 2.7 2.76 2.82 2.88 2.94 3. 3.06 3.12 3.18 3.24 3.3 3.36 3.42 3.48 3.54 3.6 3.66 3.72 3.78 3.84 3.9 3.96 4.02 4.08 4.14 4.2 4.26 4.32 4.38 4.44 4.5 4.56 4.62 4.68 4.74 4.8 4.86 4.92 4…	[8.39133134e-06 8.39133134e-06 8.39133134e-06 8.39133134e-06 8.39133134e-06 8.39133134e-06 8.39133134e-06 8.39133134e-06 8.39133134e-06 8.39133134e-06 8.39133134e-06 8.39133134e-06 8.39133134e-06 8.39133134e-06 8.39133134e-06 8.39133134e-06 8.39133134e-06 8.39133134e-06 8.39133134e-06 8.39133134e-06 8.39133134e-06 8.39133134e-06 8.39133134e-06 8.39133134e-06 8.39133134e-06 8.39133134e-06 8.391331…
6	1.65	Ca2(BH4)4	0	[ 0. 0.06 0.12 0.18 0.24 0.3 0.36 0.42 0.48 0.54 0.6 0.66 0.72 0.78 0.84 0.9 0.96 1.02 1.08 1.14 1.2 1.26 1.32 1.38 1.44 1.5 1.56 1.62 1.68 1.74 1.8 1.86 1.92 1.98 2.04 2.1 2.16 2.22 2.28 2.34 2.4 2.46 2.52 2.58 2.64 2.7 2.76 2.82 2.88 2.94 3. 3.06 3.12 3.18 3.24 3.3 3.36 3.42 3.48 3.54 3.6 3.66 3.72 3.78 3.84 3.9 3.96 4.02 4.08 4.14 4.2 4.26 4.32 4.38 4.44 4.5 4.56 4.62 4.68 4.74 4.8 4.86 4.92 4…	[3.18719846e-05 3.18719846e-05 3.18719846e-05 3.18719846e-05 3.18719846e-05 3.18719846e-05 3.18719846e-05 3.18719846e-05 3.18719846e-05 3.18719846e-05 3.18719846e-05 3.18719846e-05 3.18719846e-05 3.18719846e-05 3.18719846e-05 3.18719846e-05 3.18719846e-05 3.18719846e-05 3.18719846e-05 3.18719846e-05 3.18719846e-05 3.18719846e-05 3.18719846e-05 3.18719846e-05 3.18719846e-05 3.18719846e-05 3.187198…
7	1.65	Ca(BH4)2	0	[ 0. 0.06 0.12 0.18 0.24 0.3 0.36 0.42 0.48 0.54 0.6 0.66 0.72 0.78 0.84 0.9 0.96 1.02 1.08 1.14 1.2 1.26 1.32 1.38 1.44 1.5 1.56 1.62 1.68 1.74 1.8 1.86 1.92 1.98 2.04 2.1 2.16 2.22 2.28 2.34 2.4 2.46 2.52 2.58 2.64 2.7 2.76 2.82 2.88 2.94 3. 3.06 3.12 3.18 3.24 3.3 3.36 3.42 3.48 3.54 3.6 3.66 3.72 3.78 3.84 3.9 3.96 4.02 4.08 4.14 4.2 4.26 4.32 4.38 4.44 4.5 4.56 4.62 4.68 4.74 4.8 4.86 4.92 4…	[1.42410587e-08 1.42410587e-08 1.42410587e-08 1.42410587e-08 1.42410587e-08 1.42410587e-08 1.42410587e-08 1.42410587e-08 1.42410587e-08 1.42410587e-08 1.42410587e-08 1.42410587e-08 1.42410587e-08 1.42410587e-08 1.42410587e-08 1.42410587e-08 1.42410587e-08 1.42410587e-08 1.42410587e-08 1.42410587e-08 1.42410587e-08 1.42410587e-08 1.42410587e-08 1.42410587e-08 1.42410587e-08 1.42410587e-08 1.424105…
8	1.65	CaBH4+	1	[ 0. 0.06 0.12 0.18 0.24 0.3 0.36 0.42 0.48 0.54 0.6 0.66 0.72 0.78 0.84 0.9 0.96 1.02 1.08 1.14 1.2 1.26 1.32 1.38 1.44 1.5 1.56 1.62 1.68 1.74 1.8 1.86 1.92 1.98 2.04 2.1 2.16 2.22 2.28 2.34 2.4 2.46 2.52 2.58 2.64 2.7 2.76 2.82 2.88 2.94 3. 3.06 3.12 3.18 3.24 3.3 3.36 3.42 3.48 3.54 3.6 3.66 3.72 3.78 3.84 3.9 3.96 4.02 4.08 4.14 4.2 4.26 4.32 4.38 4.44 4.5 4.56 4.62 4.68 4.74 4.8 4.86 4.92 4…	[6.83374479e-11 6.83374479e-11 6.83374479e-11 6.83374479e-11 6.83374479e-11 6.83374479e-11 6.83374479e-11 6.83374479e-11 6.83374479e-11 6.83374479e-11 6.83374479e-11 6.83374479e-11 6.83374479e-11 6.83374479e-11 6.83374479e-11 6.83374479e-11 6.83374479e-11 6.83374479e-11 6.83374479e-11 6.83374479e-11 6.83374479e-11 6.83374479e-11 6.83374479e-11 6.83374479e-11 6.83374479e-11 6.83374479e-11 6.833744…
9	1.65	Ca(BH4)3-	-1	[ 0. 0.06 0.12 0.18 0.24 0.3 0.36 0.42 0.48 0.54 0.6 0.66 0.72 0.78 0.84 0.9 0.96 1.02 1.08 1.14 1.2 1.26 1.32 1.38 1.44 1.5 1.56 1.62 1.68 1.74 1.8 1.86 1.92 1.98 2.04 2.1 2.16 2.22 2.28 2.34 2.4 2.46 2.52 2.58 2.64 2.7 2.76 2.82 2.88 2.94 3. 3.06 3.12 3.18 3.24 3.3 3.36 3.42 3.48 3.54 3.6 3.66 3.72 3.78 3.84 3.9 3.96 4.02 4.08 4.14 4.2 4.26 4.32 4.38 4.44 4.5 4.56 4.62 4.68 4.74 4.8 4.86 4.92 4…	[1.71057784e-07 1.71057784e-07 1.71057784e-07 1.71057784e-07 1.71057784e-07 1.71057784e-07 1.71057784e-07 1.71057784e-07 1.71057784e-07 1.71057784e-07 1.71057784e-07 1.71057784e-07 1.71057784e-07 1.71057784e-07 1.71057784e-07 1.71057784e-07 1.71057784e-07 1.71057784e-07 1.71057784e-07 1.71057784e-07 1.71057784e-07 1.71057784e-07 1.71057784e-07 1.71057784e-07 1.71057784e-07 1.71057784e-07 1.710577…
10	1.65	Ca2+	2	[ 0. 0.06 0.12 0.18 0.24 0.3 0.36 0.42 0.48 0.54 0.6 0.66 0.72 0.78 0.84 0.9 0.96 1.02 1.08 1.14 1.2 1.26 1.32 1.38 1.44 1.5 1.56 1.62 1.68 1.74 1.8 1.86 1.92 1.98 2.04 2.1 2.16 2.22 2.28 2.34 2.4 2.46 2.52 2.58 2.64 2.7 2.76 2.82 2.88 2.94 3. 3.06 3.12 3.18 3.24 3.3 3.36 3.42 3.48 3.54 3.6 3.66 3.72 3.78 3.84 3.9 3.96 4.02 4.08 4.14 4.2 4.26 4.32 4.38 4.44 4.5 4.56 4.62 4.68 4.74 4.8 4.86 4.92 4…	[6.70702065e-25 6.70702065e-25 6.70702065e-25 6.70702065e-25 6.70702065e-25 6.70702065e-25 6.70702065e-25 6.70702065e-25 6.70702065e-25 6.70702065e-25 6.70702065e-25 6.70702065e-25 6.70702065e-25 6.70702065e-25 6.70702065e-25 6.70702065e-25 6.70702065e-25 6.70702065e-25 6.70702065e-25 6.70702065e-25 6.70702065e-25 6.70702065e-25 6.70702065e-25 6.70702065e-25 6.70702065e-25 6.70702065e-25 6.707020…
11	1.65	BH4-	-1	[ 0. 0.06 0.12 0.18 0.24 0.3 0.36 0.42 0.48 0.54 0.6 0.66 0.72 0.78 0.84 0.9 0.96 1.02 1.08 1.14 1.2 1.26 1.32 1.38 1.44 1.5 1.56 1.62 1.68 1.74 1.8 1.86 1.92 1.98 2.04 2.1 2.16 2.22 2.28 2.34 2.4 2.46 2.52 2.58 2.64 2.7 2.76 2.82 2.88 2.94 3. 3.06 3.12 3.18 3.24 3.3 3.36 3.42 3.48 3.54 3.6 3.66 3.72 3.78 3.84 3.9 3.96 4.02 4.08 4.14 4.2 4.26 4.32 4.38 4.44 4.5 4.56 4.62 4.68 4.74 4.8 4.86 4.92 4…	[4.57362590e-07 4.57362590e-07 4.57362590e-07 4.57362590e-07 4.57362590e-07 4.57362590e-07 4.57362590e-07 4.57362590e-07 4.57362590e-07 4.57362590e-07 4.57362590e-07 4.57362590e-07 4.57362590e-07 4.57362590e-07 4.57362590e-07 4.57362590e-07 4.57362590e-07 4.57362590e-07 4.57362590e-07 4.57362590e-07 4.57362590e-07 4.57362590e-07 4.57362590e-07 4.57362590e-07 4.57362590e-07 4.57362590e-07 4.573625…

## Sheet: 4 c d e
	formulas	types	layers	color	labels	Representative_atomic_symbols	Representative_atomic_positions
0	C16H36BCaO4	0	DL4Negative	(0.9686274509803922, 0.984313725490196, 1.0, 1.0)	4 THF - 0	['H', 'H', 'H', 'H', 'H', 'H', 'H', 'H', 'H', 'H', 'H', 'H', 'H', 'H', 'H', 'H', 'H', 'H', 'H', 'H', 'H', 'H', 'H', 'H', 'H', 'H', 'H', 'H', 'H', 'H', 'H', 'H', 'H', 'H', 'H', 'H', 'B', 'C', 'C', 'C', 'C', 'C', 'C', 'C', 'C', 'C', 'C', 'C', 'C', 'C', 'C', 'C', 'C', 'O', 'O', 'O', 'O', 'Ca']	[[ 3.60124715e+00 -3.65221053e+00 -7.64558109e-01] [ 4.69882002e+00 -2.34263159e+00 -1.01727138e+00] [ 4.74864233e+00 -1.85045523e+00 1.14628354e+00] [ 3.94120272e+00 -3.34231515e+00 1.48008601e+00] [ 2.76559496e+00 -9.55304954e-01 -1.84648111e+00] [ 1.90394610e+00 -2.29525202e+00 1.90589289e+00] [ 1.82993668e+00 -2.35699804e+00 -1.52820427e+00] [ 3.36223871e-01 -3.27904222e+00 1.75398702e-01] [-…
1	C16H36BCaO4	1	DL4Negative	(0.6718954248366014, 0.8143790849673203, 0.9006535947712418, 1.0)	4 THF - 1	['H', 'H', 'H', 'H', 'H', 'H', 'H', 'H', 'H', 'H', 'H', 'H', 'H', 'H', 'H', 'H', 'H', 'H', 'H', 'H', 'H', 'H', 'H', 'H', 'H', 'H', 'H', 'H', 'H', 'H', 'H', 'H', 'H', 'H', 'H', 'H', 'B', 'C', 'C', 'C', 'C', 'C', 'C', 'C', 'C', 'C', 'C', 'C', 'C', 'C', 'C', 'C', 'C', 'O', 'O', 'O', 'O', 'Ca']	[[ 2.65985202 -4.1871532 -1.16283814] [ 3.92696281 -3.30169524 -1.74911066] [ 3.71309806 -1.7664799 -0.11731898] [ 2.42172625 -2.65426115 0.60014507] [ 1.26738667 -0.9146996 -2.7566574 ] [ 0.39442786 -3.02451565 1.80594777] [ 2.53129812 -2.68456638 -3.51379064] [-0.55753474 -3.67429737 0.56708091] [-2.04869174 -4.47923541 2.31323807] [-3.6394775 -3.0066417 2.5977304 ] [-3.02697901 -1.49263176 0.8…
2	C16H36BCaO4	2	DL4Negative	(0.21568627450980393, 0.5294117647058824, 0.7542483660130719, 1.0)	4 THF - 2	['H', 'H', 'H', 'H', 'H', 'H', 'H', 'H', 'H', 'H', 'H', 'H', 'H', 'H', 'H', 'H', 'H', 'H', 'H', 'H', 'H', 'H', 'H', 'H', 'H', 'H', 'H', 'H', 'H', 'H', 'H', 'H', 'H', 'H', 'H', 'H', 'B', 'C', 'C', 'C', 'C', 'C', 'C', 'C', 'C', 'C', 'C', 'C', 'C', 'C', 'C', 'C', 'C', 'O', 'O', 'O', 'O', 'Ca']	[[ 2.87328153e+00 -4.37241398e+00 2.88840581e-02] [ 3.99695929e+00 -3.01554549e+00 -1.40089030e+00] [ 4.67800052e+00 -2.20652347e+00 -4.05552445e-02] [ 3.66847226e+00 -3.75513427e+00 1.36283445e+00] [ 3.05250574e+00 -3.99814198e-01 -4.63268252e-01] [ 1.68664836e+00 -2.53787449e+00 2.06453877e+00] [ 2.33740200e+00 -1.45630120e+00 -1.68928873e+00] [ 8.73569214e-01 -3.41512861e+00 9.15168685e-01] [-…
3	C20H44BCaO5	0	DL4Negative	(1.0, 0.9607843137254902, 0.9215686274509803, 1.0)	5 THF - 0	['H', 'H', 'H', 'H', 'H', 'H', 'H', 'H', 'H', 'H', 'H', 'H', 'H', 'H', 'H', 'H', 'H', 'H', 'H', 'H', 'H', 'H', 'H', 'H', 'H', 'H', 'H', 'H', 'H', 'H', 'H', 'H', 'H', 'H', 'H', 'H', 'H', 'H', 'H', 'H', 'H', 'H', 'H', 'H', 'B', 'C', 'C', 'C', 'C', 'C', 'C', 'C', 'C', 'C', 'C', 'C', 'C', 'C', 'C', 'C', 'C', 'C', 'C', 'C', 'C', 'O', 'O', 'O', 'O', 'O', 'Ca']	[[ 3.15735655e+00 -3.82178721e-01 1.09219910e+00] [ 6.25733529e-01 -2.44478843e+00 1.40769214e+00] [ 1.38640704e+00 -4.39240104e+00 1.66732458e-01] [ 3.34626128e+00 7.07676283e-01 -7.02416917e-01] [ 4.24144784e-02 -4.05103468e+00 -2.31061552e+00] [ 4.56507186e+00 1.97378233e+00 -3.04043580e+00] [ 1.88576128e+00 -8.75630163e-01 2.27344892e+00] [ 4.32305273e+00 7.57073745e-01 2.68209099e+00] [-3.72…
4	C20H44BCaO5	1	DLNegative	(0.9977854671280277, 0.9275663206459055, 0.8573471741637831, 1.0)	5 THF - 1	['H', 'H', 'H', 'H', 'H', 'H', 'H', 'H', 'H', 'H', 'H', 'H', 'H', 'H', 'H', 'H', 'H', 'H', 'H', 'H', 'H', 'H', 'H', 'H', 'H', 'H', 'H', 'H', 'H', 'H', 'H', 'H', 'H', 'H', 'H', 'H', 'H', 'H', 'H', 'H', 'H', 'H', 'H', 'H', 'B', 'C', 'C', 'C', 'C', 'C', 'C', 'C', 'C', 'C', 'C', 'C', 'C', 'C', 'C', 'C', 'C', 'C', 'C', 'C', 'C', 'O', 'O', 'O', 'O', 'O', 'Ca']	[[ 2.64106676e+00 6.34599498e-01 -1.47269900e+00] [-1.55971474e+00 -3.30743050e+00 9.66843814e-01] [ 1.87719844e+00 -4.62281092e+00 -2.93939318e-01] [ 1.40535118e+00 5.75102830e-01 -2.74685639e+00] [ 1.21612117e+00 -3.97564611e+00 -1.77282667e+00] [ 2.98860875e+00 4.25766880e+00 -1.80210266e+00] [ 1.36981488e+00 -1.33599236e+00 2.90216127e+00] [ 2.88050299e+00 -8.95199138e-01 1.93874876e+00] [-2.…
5	C20H44BCaO5	2	DL4Negative	(0.9955709342560554, 0.8907958477508651, 0.7855132641291811, 1.0)	5 THF - 2	['H', 'H', 'H', 'H', 'H', 'H', 'H', 'H', 'H', 'H', 'H', 'H', 'H', 'H', 'H', 'H', 'H', 'H', 'H', 'H', 'H', 'H', 'H', 'H', 'H', 'H', 'H', 'H', 'H', 'H', 'H', 'H', 'H', 'H', 'H', 'H', 'H', 'H', 'H', 'H', 'H', 'H', 'H', 'H', 'B', 'C', 'C', 'C', 'C', 'C', 'C', 'C', 'C', 'C', 'C', 'C', 'C', 'C', 'C', 'C', 'C', 'C', 'C', 'C', 'C', 'O', 'O', 'O', 'O', 'O', 'Ca']	[[ 2.79714092 -0.52060023 0.72881902] [ 0.46470361 -3.03635248 1.38834928] [ 0.46116333 -4.82990288 0.31515384] [ 2.5870895 -0.07545339 -1.99556326] [ 0.58459197 -4.00869442 -2.5103555 ] [ 3.84047513 1.34631113 -3.23242991] [ 1.89600697 -1.05018262 2.10003895] [ 4.50635198 0.13812423 2.27971026] [-3.77041332 -1.33090003 3.95159906] [-2.39643462 0.63191261 5.21863422] [-0.92615024 -4.34779012 -0.5…
6	C20H44BCaO5	3	DLNegative	(0.9933564013840831, 0.842076124567474, 0.6880738177623991, 1.0)	5 THF - 3	['H', 'H', 'H', 'H', 'H', 'H', 'H', 'H', 'H', 'H', 'H', 'H', 'H', 'H', 'H', 'H', 'H', 'H', 'H', 'H', 'H', 'H', 'H', 'H', 'H', 'H', 'H', 'H', 'H', 'H', 'H', 'H', 'H', 'H', 'H', 'H', 'H', 'H', 'H', 'H', 'H', 'H', 'H', 'H', 'B', 'C', 'C', 'C', 'C', 'C', 'C', 'C', 'C', 'C', 'C', 'C', 'C', 'C', 'C', 'C', 'C', 'C', 'C', 'C', 'C', 'O', 'O', 'O', 'O', 'O', 'Ca']	[[ 3.27722107 -0.0994919 0.45119598] [-1.28648546 -2.93748341 1.19305813] [ 1.95277342 -3.96888964 0.67597364] [ 1.163865 -0.32200588 -2.80529693] [ 2.06242583 -3.90225901 -1.05201472] [ 2.59146898 3.33967685 -3.21220593] [ 1.08396622 -0.79205891 2.96668399] [ 4.54682178 -0.64483779 2.11480179] [-4.1500347 -0.95299191 4.15799618] [-3.28831608 1.75937585 4.31510619] [ 0.07545664 -4.66370173 0.6955…
7	C20H44BCaO5	4	BulkNeutral	(0.9921568627450981, 0.7769934640522875, 0.5727028066128412, 1.0)	5 THF - 4	['H', 'H', 'H', 'H', 'H', 'H', 'H', 'H', 'H', 'H', 'H', 'H', 'H', 'H', 'H', 'H', 'H', 'H', 'H', 'H', 'H', 'H', 'H', 'H', 'H', 'H', 'H', 'H', 'H', 'H', 'H', 'H', 'H', 'H', 'H', 'H', 'H', 'H', 'H', 'H', 'H', 'H', 'H', 'H', 'B', 'C', 'C', 'C', 'C', 'C', 'C', 'C', 'C', 'C', 'C', 'C', 'C', 'C', 'C', 'C', 'C', 'C', 'C', 'C', 'C', 'O', 'O', 'O', 'O', 'O', 'Ca']	[[ 2.66032974 -0.13793384 1.33005169] [ 1.08257056 -2.23670671 1.38857241] [ 2.08116021 -4.21131632 0.43922522] [ 2.69187541 -1.15695878 -1.38101221] [ 1.16163292 -3.49725446 -2.37040412] [ 3.31652415 0.20382813 -2.85467408] [ 1.66409198 -0.59427958 2.7745706 ] [ 4.30120771 0.30293351 2.74202388] [-4.37590619 -0.02915038 3.39710524] [-2.50489781 -0.0050495 4.71176546] [ 0.43657046 -4.51767791 -0.…
8	C20H44BCaO5	5	DLNegative	(0.9921568627450981, 0.7016993464052288, 0.45090349865436374, 1.0)	5 THF - 5	['H', 'H', 'H', 'H', 'H', 'H', 'H', 'H', 'H', 'H', 'H', 'H', 'H', 'H', 'H', 'H', 'H', 'H', 'H', 'H', 'H', 'H', 'H', 'H', 'H', 'H', 'H', 'H', 'H', 'H', 'H', 'H', 'H', 'H', 'H', 'H', 'H', 'H', 'H', 'H', 'H', 'H', 'H', 'H', 'B', 'C', 'C', 'C', 'C', 'C', 'C', 'C', 'C', 'C', 'C', 'C', 'C', 'C', 'C', 'C', 'C', 'C', 'C', 'C', 'C', 'O', 'O', 'O', 'O', 'O', 'Ca']	[[ 3.34101373 0.42667735 0.21912582] [ 0.1073176 -2.72968704 2.11332126] [ 1.6866332 -4.21873966 1.39861725] [ 1.65298335 0.30911804 -2.79335274] [ 1.66126106 -4.00287217 -1.42152218] [ 3.34566848 3.78180212 -3.0239816 ] [ 1.26958811 -0.87949643 2.80568852] [ 4.71524869 -1.19230044 1.84361331] [-4.16174986 -1.07540805 2.93187453] [-3.73554403 1.5956315 3.94098537] [ 0.45770667 -4.92086205 0.38007…
9	C20H44BCaO5	6	DLNegative	(0.9921568627450981, 0.6280507497116494, 0.34226835832372166, 1.0)	5 THF - 6	['H', 'H', 'H', 'H', 'H', 'H', 'H', 'H', 'H', 'H', 'H', 'H', 'H', 'H', 'H', 'H', 'H', 'H', 'H', 'H', 'H', 'H', 'H', 'H', 'H', 'H', 'H', 'H', 'H', 'H', 'H', 'H', 'H', 'H', 'H', 'H', 'H', 'H', 'H', 'H', 'H', 'H', 'H', 'H', 'B', 'C', 'C', 'C', 'C', 'C', 'C', 'C', 'C', 'C', 'C', 'C', 'C', 'C', 'C', 'C', 'C', 'C', 'C', 'C', 'C', 'O', 'O', 'O', 'O', 'O', 'Ca']	[[ 3.11497154 -0.80764749 0.20372856] [ 2.96253306 -2.39841545 1.09929231] [ 4.15449974 -3.30046707 -0.55789698] [ 4.27870245 -1.74910727 -1.49215055] [ 2.83534292 -2.73712938 -2.96095166] [ 2.98103132 0.20938608 -2.04556029] [ 1.85888355 -1.3466019 2.48312023] [ 3.60870277 -0.32483351 3.64826745] [-3.11909357 2.03476345 3.54430641] [-3.49991393 0.59142468 4.35465989] [ 0.64675322 -3.47097924 -1.…
10	C20H44BCaO5	7	DL4Negative	(0.9914186851211073, 0.550726643598616, 0.23277201076509035, 1.0)	5 THF - 7	['H', 'H', 'H', 'H', 'H', 'H', 'H', 'H', 'H', 'H', 'H', 'H', 'H', 'H', 'H', 'H', 'H', 'H', 'H', 'H', 'H', 'H', 'H', 'H', 'H', 'H', 'H', 'H', 'H', 'H', 'H', 'H', 'H', 'H', 'H', 'H', 'H', 'H', 'H', 'H', 'H', 'H', 'H', 'H', 'B', 'C', 'C', 'C', 'C', 'C', 'C', 'C', 'C', 'C', 'C', 'C', 'C', 'C', 'C', 'C', 'C', 'C', 'C', 'C', 'C', 'O', 'O', 'O', 'O', 'O', 'Ca']	[[ 2.44535192e+00 -9.49051400e-01 5.77084732e-01] [ 7.76392883e-01 -2.66472084e+00 1.79845061e+00] [ 8.17419860e-01 -4.70842858e+00 4.89223564e-01] [ 2.70124274e+00 4.78306601e-01 -9.65899623e-01] [-3.84296824e-01 -3.75397203e+00 -1.99226585e+00] [ 3.87219974e+00 1.96977324e+00 -3.21278346e+00] [ 2.03296889e+00 -9.63793041e-01 2.20392920e+00] [ 4.47130943e+00 2.73183513e-01 1.15469880e+00] [-3.92…
11	C20H44BCaO5	8	IDLNegative	(0.9648442906574395, 0.47100346020761247, 0.14197616301422528, 1.0)	5 THF - 8	['H', 'H', 'H', 'H', 'H', 'H', 'H', 'H', 'H', 'H', 'H', 'H', 'H', 'H', 'H', 'H', 'H', 'H', 'H', 'H', 'H', 'H', 'H', 'H', 'H', 'H', 'H', 'H', 'H', 'H', 'H', 'H', 'H', 'H', 'H', 'H', 'H', 'H', 'H', 'H', 'H', 'H', 'H', 'H', 'B', 'C', 'C', 'C', 'C', 'C', 'C', 'C', 'C', 'C', 'C', 'C', 'C', 'C', 'C', 'C', 'C', 'C', 'C', 'C', 'C', 'O', 'O', 'O', 'O', 'O', 'Ca']	[[ 3.29239713 -0.18446101 0.76596035] [ 0.24546999 -2.4548972 1.87450308] [ 1.09617034 -4.47617048 1.21544066] [ 1.56465178 -0.10166769 -3.38644611] [ 0.95910902 -4.21004878 -1.68307507] [ 4.1474308 2.49411999 -2.59718135] [ 2.40797311 -1.25374346 1.94389463] [ 4.73803673 0.4572637 2.38994173] [-4.22308736 -1.63291628 3.21279359] [-2.50938711 0.22244032 4.60152803] [-0.37781685 -4.65574759 0.1822…
12	C20H44BCaO5	9	BulkNeutral	(0.9314417531718571, 0.39298731257208774, 0.06426758938869671, 1.0)	5 THF - 9	['H', 'H', 'H', 'H', 'H', 'H', 'H', 'H', 'H', 'H', 'H', 'H', 'H', 'H', 'H', 'H', 'H', 'H', 'H', 'H', 'H', 'H', 'H', 'H', 'H', 'H', 'H', 'H', 'H', 'H', 'H', 'H', 'H', 'H', 'H', 'H', 'H', 'H', 'H', 'H', 'H', 'H', 'H', 'H', 'B', 'C', 'C', 'C', 'C', 'C', 'C', 'C', 'C', 'C', 'C', 'C', 'C', 'C', 'C', 'C', 'C', 'C', 'C', 'C', 'C', 'O', 'O', 'O', 'O', 'O', 'Ca']	[[ 3.33365182 0.29435883 0.41805231] [ 0.96167711 -2.79235837 1.89836781] [ 1.51127075 -5.0385776 0.92590521] [ 2.68015021 -0.21735169 -2.62531882] [ 0.41304927 -4.77750516 -1.69478623] [ 3.12056248 1.53392135 -4.27379351] [ 2.96835439 -0.86773535 1.74445674] [ 4.89469417 1.21864464 1.77321937] [-4.25124952 -1.22216349 3.63397412] [-2.91495144 0.17347803 4.95579073] [-0.20694951 -5.16428314 0.275…
13	C20H44BCaO5	10	IDLNegative	(0.8782929642445213, 0.31990772779700116, 0.024405997693194924, 1.0)	5 THF - 10	['H', 'H', 'H', 'H', 'H', 'H', 'H', 'H', 'H', 'H', 'H', 'H', 'H', 'H', 'H', 'H', 'H', 'H', 'H', 'H', 'H', 'H', 'H', 'H', 'H', 'H', 'H', 'H', 'H', 'H', 'H', 'H', 'H', 'H', 'H', 'H', 'H', 'H', 'H', 'H', 'H', 'H', 'H', 'H', 'B', 'C', 'C', 'C', 'C', 'C', 'C', 'C', 'C', 'C', 'C', 'C', 'C', 'C', 'C', 'C', 'C', 'C', 'C', 'C', 'C', 'O', 'O', 'O', 'O', 'O', 'Ca']	[[ 2.93036375e+00 -4.46603844e-01 1.24110539e+00] [ 6.08380392e-01 -3.13591181e+00 1.67590746e+00] [ 1.63517167e+00 -4.66941505e+00 6.19229894e-01] [ 2.31200177e+00 -1.29478799e+00 -5.30636738e-01] [ 1.58048909e+00 -3.75699962e+00 -2.05929730e+00] [ 4.08892175e+00 1.83188107e+00 -3.12581563e+00] [ 1.83742791e+00 -5.08882669e-01 2.44846308e+00] [ 4.37841025e+00 4.43898748e-01 2.99069577e+00] [-4.2…
14	C20H44BCaO5	11	BulkNeutral	(0.7898039215686274, 0.26076124567474046, 0.006320645905420991, 1.0)	5 THF - 11	['H', 'H', 'H', 'H', 'H', 'H', 'H', 'H', 'H', 'H', 'H', 'H', 'H', 'H', 'H', 'H', 'H', 'H', 'H', 'H', 'H', 'H', 'H', 'H', 'H', 'H', 'H', 'H', 'H', 'H', 'H', 'H', 'H', 'H', 'H', 'H', 'H', 'H', 'H', 'H', 'H', 'H', 'H', 'H', 'B', 'C', 'C', 'C', 'C', 'C', 'C', 'C', 'C', 'C', 'C', 'C', 'C', 'C', 'C', 'C', 'C', 'C', 'C', 'C', 'C', 'O', 'O', 'O', 'O', 'O', 'Ca']	[[ 2.47749994e+00 -4.86994304e-01 -5.72053110e-02] [ 2.57477298e-01 -2.59624975e+00 1.82511507e+00] [ 1.70691826e+00 -4.14338819e+00 1.27977064e+00] [ 2.27389496e+00 1.80706815e-01 -2.49346481e+00] [ 5.43605834e-01 -4.87995529e+00 -1.54806495e+00] [ 4.05078810e+00 1.84135509e+00 -2.74025029e+00] [ 1.14970364e+00 4.68502065e-01 3.01801723e+00] [ 4.31097480e+00 -6.77622109e-01 1.43255071e+00] [-4.1…
15	C20H44BCaO5	12	IDLNegative	(0.6768627450980392, 0.22089965397923875, 0.010749711649365626, 1.0)	5 THF - 12	['H', 'H', 'H', 'H', 'H', 'H', 'H', 'H', 'H', 'H', 'H', 'H', 'H', 'H', 'H', 'H', 'H', 'H', 'H', 'H', 'H', 'H', 'H', 'H', 'H', 'H', 'H', 'H', 'H', 'H', 'H', 'H', 'H', 'H', 'H', 'H', 'H', 'H', 'H', 'H', 'H', 'H', 'H', 'H', 'B', 'C', 'C', 'C', 'C', 'C', 'C', 'C', 'C', 'C', 'C', 'C', 'C', 'C', 'C', 'C', 'C', 'C', 'C', 'C', 'C', 'O', 'O', 'O', 'O', 'O', 'Ca']	[[ 3.31583279 0.76226746 0.29723515] [ 0.35274672 -2.70059537 2.05874361] [ 2.25027672 -3.73689343 1.45952224] [ 2.26155126 -0.04173975 -3.06135956] [ 2.34760484 -4.11541056 -1.23707785] [ 3.11567016 3.6928543 -3.20060084] [ 0.80391297 -0.57759285 2.68508631] [ 4.10619874 -0.97702119 1.59519379] [-4.19001687 -1.41171334 3.07179976] [-3.67155008 1.42745496 3.74597743] [ 1.23267465 -4.87785849 0.60…
16	C20H44BCaO5	13	DL4Negative	(0.5844059976931949, 0.186159169550173, 0.013471741637831602, 1.0)	5 THF - 13	['H', 'H', 'H', 'H', 'H', 'H', 'H', 'H', 'H', 'H', 'H', 'H', 'H', 'H', 'H', 'H', 'H', 'H', 'H', 'H', 'H', 'H', 'H', 'H', 'H', 'H', 'H', 'H', 'H', 'H', 'H', 'H', 'H', 'H', 'H', 'H', 'H', 'H', 'H', 'H', 'H', 'H', 'H', 'H', 'B', 'C', 'C', 'C', 'C', 'C', 'C', 'C', 'C', 'C', 'C', 'C', 'C', 'C', 'C', 'C', 'C', 'C', 'C', 'C', 'C', 'O', 'O', 'O', 'O', 'O', 'Ca']	[[ 2.66767811e+00 -1.21508629e+00 1.19684243e+00] [ 9.57846824e-02 -1.87448691e+00 1.52991148e+00] [ 1.88642366e+00 -3.17543623e+00 1.30518074e+00] [ 1.32659163e+00 5.31986573e-02 -3.61115535e+00] [ 1.67723572e+00 -4.07641654e+00 -1.46158974e+00] [ 4.20655268e+00 1.82288512e+00 -2.27397242e+00] [ 2.03725183e+00 -1.38469746e+00 2.95877170e+00] [ 4.42835285e+00 -1.27031772e-01 1.74088915e+00] [-4.3…
