# Supplementary material for: Ca-dimers, solvent layering, and dominant electrochemically active species in Ca(BH4)2 in THF
Source: Nat Commun. 2024 Feb 15;15:1397. doi: 10.1038/s41467-024-45672-7 (PMC11258298; doi:10.1038/s41467-024-45672-7)
Supplement: Supplementary file 3 — Source Data [file 41467_2024_45672_MOESM3_ESM.zip › source_data_figures/Figure_5/Figure_5.xlsx]

## Sheet: 5 b neutral interface
	Index	CNCa	CNB	dZ	dG	Path	Step	Layers	LayerColor	Markers	Bias (V)
1	36038	5.3	2.7	7.75	0.84642	0	0	IDL	blue	*	0
2	36039	5.3	2.7	8.25	1.56971	0	0.00917431	IDL	blue	*	0
3	36040	5.3	2.7	8.75	2.42229	0	0.0183486	IDL	blue	*	0
4	36041	5.3	2.7	9.25	3.4284	0	0.0275229	IDL	blue	*	0
5	36042	5.3	2.7	9.75	3.70392	0	0.0366972	IDL	blue	*	0
6	37182	5.5	2.7	9.75	3.69965	0	0.0458716	IDL	blue	*	0
7	37183	5.5	2.7	10.25	3.96727	0	0.0550459	IDL	blue	*	0
8	37184	5.5	2.7	10.75	4.29671	0	0.0642202	IDL	blue	*	0
9	36044	5.3	2.7	10.75	3.7255	0	0.0733945	IDL	blue	*	0
10	36045	5.3	2.7	11.25	4.80704	0	0.0825688	Bulk	gray	*	0
11	36046	5.3	2.7	11.75	5.49916	0	0.0917431	Bulk	gray	*	0
12	36047	5.3	2.7	12.25	6.49309	0	0.100917	Bulk	gray	*	0
13	36048	5.3	2.7	12.75	6.73374	0	0.110092	Bulk	gray	*	0
14	36049	5.3	2.7	13.25	6.87052	0	0.119266	Bulk	gray	*	0
15	36050	5.3	2.7	13.75	6.20834	0	0.12844	Bulk	gray	*	0
16	36051	5.3	2.7	14.25	6.52607	0	0.137615	Bulk	gray	*	0
17	36052	5.3	2.7	14.75	5.75285	0	0.146789	Bulk	gray	*	0
18	34912	5.1	2.7	14.75	6.57854	0	0.155963	Bulk	gray	*	0
19	33772	4.9	2.7	14.75	7.07894	0	0.165138	Bulk	gray	*	0
20	32632	4.7	2.7	14.75	7.07523	0	0.174312	Bulk	gray	*	0
21	31492	4.5	2.7	14.75	5.73065	0	0.183486	Bulk	gray	*	0
22	31493	4.5	2.7	15.25	5.8998	0	0.192661	Bulk	gray	*	0
23	31494	4.5	2.7	15.75	5.63858	0	0.201835	Bulk	gray	*	0
24	31495	4.5	2.7	16.25	6.41554	0	0.211009	Bulk	gray	*	0
25	31496	4.5	2.7	16.75	6.83767	0	0.220183	Bulk	gray	*	0
26	30356	4.3	2.7	16.75	6.05696	0	0.229358	Bulk	gray	*	0
27	30357	4.3	2.7	17.25	5.64585	0	0.238532	Bulk	gray	*	0
28	30358	4.3	2.7	17.75	7.42722	0	0.247706	Bulk	gray	*	0
29	30359	4.3	2.7	18.25	7.01341	0	0.256881	Bulk	gray	*	0
30	30321	4.3	2.5	18.25	6.79708	0	0.266055	Bulk	gray	*	0
31	31461	4.5	2.5	18.25	5.55142	0	0.275229	Bulk	gray	*	0
32	32601	4.7	2.5	18.25	7.06121	0	0.284404	Bulk	gray	*	0
33	32563	4.7	2.3	18.25	8.44259	0	0.293578	Bulk	gray	*	0
34	32525	4.7	2.1	18.25	8.33416	0	0.302752	Bulk	gray	*	0
35	32487	4.7	1.9	18.25	7.28514	0	0.311927	Bulk	gray	*	0
36	33627	4.9	1.9	18.25	5.49883	0	0.321101	Bulk	gray	*	0
37	34767	5.1	1.9	18.25	4.84179	0	0.330275	Bulk	gray	*	0
38	34766	5.1	1.9	17.75	4.30616	0	0.33945	Bulk	gray	*	0
39	35906	5.3	1.9	17.75	4.11445	0	0.348624	Bulk	gray	*	0
40	35905	5.3	1.9	17.25	5.13808	0	0.357798	Bulk	gray	*	0
41	35904	5.3	1.9	16.75	6.47702	0	0.366972	Bulk	gray	*	0
42	35903	5.3	1.9	16.25	5.46967	0	0.376147	Bulk	gray	*	0
43	34763	5.1	1.9	16.25	6.08467	0	0.385321	Bulk	gray	*	0
44	34762	5.1	1.9	15.75	6.18791	0	0.394495	Bulk	gray	*	0
45	34761	5.1	1.9	15.25	7.16606	0	0.40367	Bulk	gray	*	0
46	34760	5.1	1.9	14.75	7.08195	0	0.412844	Bulk	gray	*	0
47	34759	5.1	1.9	14.25	7.46307	0	0.422018	Bulk	gray	*	0
48	34758	5.1	1.9	13.75	7.19569	0	0.431193	Bulk	gray	*	0
49	35898	5.3	1.9	13.75	6.2565	0	0.440367	Bulk	gray	*	0
50	35897	5.3	1.9	13.25	7.53485	0	0.449541	Bulk	gray	*	0
51	35896	5.3	1.9	12.75	6.66776	0	0.458716	Bulk	gray	*	0
52	35895	5.3	1.9	12.25	6.62595	0	0.46789	Bulk	gray	*	0
53	34755	5.1	1.9	12.25	5.3435	0	0.477064	Bulk	gray	*	0
54	34754	5.1	1.9	11.75	6.30645	0	0.486239	Bulk	gray	*	0
55	34753	5.1	1.9	11.25	6.68994	0	0.495413	Bulk	gray	*	0
56	34752	5.1	1.9	10.75	7.62433	0	0.504587	IDL	blue	*	0
57	34751	5.1	1.9	10.25	6.57212	0	0.513761	IDL	blue	*	0
58	34750	5.1	1.9	9.75	5.04379	0	0.522936	IDL	blue	*	0
59	34749	5.1	1.9	9.25	6.01567	0	0.53211	IDL	blue	*	0
60	34748	5.1	1.9	8.75	5.04956	0	0.541284	IDL	blue	*	0
61	34747	5.1	1.9	8.25	1.84559	0	0.550459	IDL	blue	*	0
62	35887	5.3	1.9	8.25	2.47009	0	0.559633	IDL	blue	*	0
63	37027	5.5	1.9	8.25	5.34715	0	0.568807	IDL	blue	*	0
64	38167	5.7	1.9	8.25	7.50969	0	0.577982	IDL	blue	*	0
65	39307	5.9	1.9	8.25	7.75252	0	0.587156	IDL	blue	*	0
66	39269	5.9	1.7	8.25	10.2042	0	0.59633	IDL	blue	*	0
67	39231	5.9	1.5	8.25	9.47354	0	0.605505	IDL	blue	*	0
68	40371	6.1	1.5	8.25	6.71219	0	0.614679	IDL	blue	o	0
69	40370	6.1	1.5	7.75	6.38737	0	0.623853	IDL	blue	o	0
70	41510	6.3	1.5	7.75	7.15648	0	0.633028	IDL	blue	o	0
71	42650	6.5	1.5	7.75	10.8842	0	0.642202	IDL	blue	o	0
72	43790	6.7	1.5	7.75	15.1948	0	0.651376	IDL	blue	o	0
73	43752	6.7	1.3	7.75	16.237	0	0.66055	IDL	blue	o	0
74	43714	6.7	1.1	7.75	16.0036	0	0.669725	IDL	blue	o	0
75	43715	6.7	1.1	8.25	13.8226	0	0.678899	IDL	blue	o	0
76	44855	6.9	1.1	8.25	13.1132	0	0.688073	IDL	blue	o	0
77	45995	7.1	1.1	8.25	14.2701	0	0.697248	IDL	blue	o	0
78	47135	7.3	1.1	8.25	14.9472	0	0.706422	IDL	blue	o	0
79	47097	7.3	0.9	8.25	14.6627	0	0.715596	IDL	blue	o	0
80	48237	7.5	0.9	8.25	13.6367	0	0.724771	IDL	blue	o	0
81	49377	7.7	0.9	8.25	12.2845	0	0.733945	IDL	blue	o	0
82	50517	7.9	0.9	8.25	11.1497	0	0.743119	IDL	blue	o	0
83	51657	8.1	0.9	8.25	9.27582	0	0.752294	IDL	blue	o	0
84	52797	8.3	0.9	8.25	9.3974	0	0.761468	IDL	blue	o	0
85	53937	8.5	0.9	8.25	7.46499	0	0.770642	IDL	blue	o	0
86	55077	8.7	0.9	8.25	6.06591	0	0.779817	IDL	blue	o	0
87	56217	8.9	0.9	8.25	5.88242	0	0.788991	IDL	blue	o	0
88	57357	9.1	0.9	8.25	6.41342	0	0.798165	IDL	blue	o	0
89	58497	9.3	0.9	8.25	5.0396	0	0.807339	IDL	blue	o	0
90	59637	9.5	0.9	8.25	5.44853	0	0.816514	IDL	blue	o	0
91	60777	9.7	0.9	8.25	4.89818	0	0.825688	IDL	blue	o	0
92	61917	9.9	0.9	8.25	4.50728	0	0.834862	IDL	blue	o	0
93	63057	10.1	0.9	8.25	4.15324	0	0.844037	IDL	blue	o	0
94	64197	10.3	0.9	8.25	5.14779	0	0.853211	IDL	blue	o	0
95	65337	10.5	0.9	8.25	4.52042	0	0.862385	IDL	blue	o	0
96	66477	10.7	0.9	8.25	3.77378	0	0.87156	IDL	blue	o	0
97	67617	10.9	0.9	8.25	4.08254	0	0.880734	IDL	blue	o	0
98	68757	11.1	0.9	8.25	3.65653	0	0.889908	IDL	blue	o	0
99	68756	11.1	0.9	7.75	3.72112	0	0.899083	IDL	blue	o	0
100	69896	11.3	0.9	7.75	4.88843	0	0.908257	IDL	blue	o	0
101	71036	11.5	0.9	7.75	5.43126	0	0.917431	IDL	blue	o	0
102	71037	11.5	0.9	8.25	4.99443	0	0.926606	IDL	blue	o	0
103	72177	11.7	0.9	8.25	5.07889	0	0.93578	IDL	blue	o	0
104	73317	11.9	0.9	8.25	5.06967	0	0.944954	IDL	blue	o	0
105	74457	12.1	0.9	8.25	4.9382	0	0.954128	IDL	blue	o	0
106	75597	12.3	0.9	8.25	5.11415	0	0.963303	IDL	blue	o	0
107	76737	12.5	0.9	8.25	5.45758	0	0.972477	IDL	blue	o	0
108	77877	12.7	0.9	8.25	4.70692	0	0.981651	IDL	blue	o	0
109	77876	12.7	0.9	7.75	4.19157	0	0.990826	IDL	blue	o	0
110	79016	12.9	0.9	7.75	2.78398	0	1	IDL	blue	o	0

## Sheet: 5 b neutral bulk
	Index	CNCa	CNB	dZ	dG	Path	Step	Layers	LayerColor	Markers	Bias (V)
21	31492	4.5	2.7	14.75	5.73065	2	0	Bulk	gray	*	0
22	31493	4.5	2.7	15.25	5.8998	2	0.0172414	Bulk	gray	*	0
23	31494	4.5	2.7	15.75	5.63858	2	0.0344828	Bulk	gray	*	0
24	31495	4.5	2.7	16.25	6.41554	2	0.0517241	Bulk	gray	*	0
25	31496	4.5	2.7	16.75	6.83767	2	0.0689655	Bulk	gray	*	0
26	30356	4.3	2.7	16.75	6.05696	2	0.0862069	Bulk	gray	*	0
27	30357	4.3	2.7	17.25	5.64585	2	0.103448	Bulk	gray	*	0
28	30358	4.3	2.7	17.75	7.42722	2	0.12069	Bulk	gray	*	0
29	30359	4.3	2.7	18.25	7.01341	2	0.137931	Bulk	gray	*	0
30	30321	4.3	2.5	18.25	6.79708	2	0.155172	Bulk	gray	*	0
31	31461	4.5	2.5	18.25	5.55142	2	0.172414	Bulk	gray	*	0
32	31423	4.5	2.3	18.25	8.8297	2	0.189655	Bulk	gray	*	0
33	31385	4.5	2.1	18.25	9.53907	2	0.206897	Bulk	gray	*	0
34	31347	4.5	1.9	18.25	10.4889	2	0.224138	Bulk	gray	*	0
35	31309	4.5	1.7	18.25	14.5815	2	0.241379	Bulk	gray	*	0
36	32449	4.7	1.7	18.25	15.3117	2	0.258621	Bulk	gray	*	0
37	32411	4.7	1.5	18.25	16.5698	2	0.275862	Bulk	gray	*	0
38	32373	4.7	1.3	18.25	17.9184	2	0.293103	Bulk	gray	*	0
39	32335	4.7	1.1	18.25	12.7086	2	0.310345	Bulk	gray	*	0
40	33475	4.9	1.1	18.25	11.1815	2	0.327586	Bulk	gray	*	0
41	34615	5.1	1.1	18.25	10.736	2	0.344828	Bulk	gray	*	0
42	34614	5.1	1.1	17.75	11.3823	2	0.362069	Bulk	gray	*	0
43	35754	5.3	1.1	17.75	13.0687	2	0.37931	Bulk	gray	*	0
44	36894	5.5	1.1	17.75	15.0622	2	0.396552	Bulk	gray	*	0
45	36895	5.5	1.1	18.25	15.1011	2	0.413793	Bulk	gray	*	0
46	36896	5.5	1.1	18.75	15.7164	2	0.431034	Bulk	gray	*	0
47	38036	5.7	1.1	18.75	16.2115	2	0.448276	Bulk	gray	*	0
48	39176	5.9	1.1	18.75	15.9025	2	0.465517	Bulk	gray	*	0
49	40316	6.1	1.1	18.75	15.2647	2	0.482759	Bulk	gray	o	0
50	41456	6.3	1.1	18.75	14.944	2	0.5	Bulk	gray	o	0
51	42596	6.5	1.1	18.75	15.1578	2	0.517241	Bulk	gray	o	0
52	43736	6.7	1.1	18.75	14.6631	2	0.534483	Bulk	gray	o	0
53	44876	6.9	1.1	18.75	14.5999	2	0.551724	Bulk	gray	o	0
54	46016	7.1	1.1	18.75	14.3091	2	0.568966	Bulk	gray	o	0
55	46015	7.1	1.1	18.25	14.2679	2	0.586207	Bulk	gray	o	0
56	46014	7.1	1.1	17.75	14.9243	2	0.603448	Bulk	gray	o	0
57	46013	7.1	1.1	17.25	14.4722	2	0.62069	Bulk	gray	o	0
58	46012	7.1	1.1	16.75	14.531	2	0.637931	Bulk	gray	o	0
59	44872	6.9	1.1	16.75	14.5991	2	0.655172	Bulk	gray	o	0
60	44871	6.9	1.1	16.25	14.1843	2	0.672414	Bulk	gray	o	0
61	44870	6.9	1.1	15.75	12.9567	2	0.689655	Bulk	gray	o	0
62	44869	6.9	1.1	15.25	13.6232	2	0.706897	Bulk	gray	o	0
63	44868	6.9	1.1	14.75	13.185	2	0.724138	Bulk	gray	o	0
64	44867	6.9	1.1	14.25	13.2635	2	0.741379	Bulk	gray	o	0
65	44866	6.9	1.1	13.75	13.5768	2	0.758621	Bulk	gray	o	0
66	43726	6.7	1.1	13.75	12.7801	2	0.775862	Bulk	gray	o	0
67	43725	6.7	1.1	13.25	13.2367	2	0.793103	Bulk	gray	o	0
68	43724	6.7	1.1	12.75	13.5492	2	0.810345	Bulk	gray	o	0
69	43723	6.7	1.1	12.25	12.7291	2	0.827586	Bulk	gray	o	0
70	44863	6.9	1.1	12.25	12.8353	2	0.844828	Bulk	gray	o	0
71	44862	6.9	1.1	11.75	13.105	2	0.862069	Bulk	gray	o	0
72	44861	6.9	1.1	11.25	12.8708	2	0.87931	Bulk	gray	o	0
73	46001	7.1	1.1	11.25	13.7433	2	0.896552	Bulk	gray	o	0
74	46000	7.1	1.1	10.75	14.1826	2	0.913793	IDL	blue	o	0
75	45999	7.1	1.1	10.25	13.8729	2	0.931034	IDL	blue	o	0
76	45998	7.1	1.1	9.75	14.4236	2	0.948276	IDL	blue	o	0
77	45997	7.1	1.1	9.25	13.8778	2	0.965517	IDL	blue	o	0
78	44857	6.9	1.1	9.25	14.1301	2	0.982759	IDL	blue	o	0
79	44856	6.9	1.1	8.75	15.1019	2	1	IDL	blue	o	0

## Sheet: 5 c neg interface
	Index	CNCa	CNB	dZ	dG	Path	Step	Layers	LayerColor	Markers	Bias (V)
11	25136	0.9	2.7	8.375	4.86979	36	0	IDL	blue	*	-0.42
12	25137	0.9	2.7	8.625	4.67194	36	0.037037	IDL	blue	*	-0.42
13	25138	0.9	2.7	8.875	5.2269	36	0.0740741	IDL	blue	*	-0.42
14	25139	0.9	2.7	9.125	5.30263	36	0.111111	IDL	blue	*	-0.42
15	25140	0.9	2.7	9.375	5.14088	36	0.148148	IDL	blue	*	-0.42
16	25141	0.9	2.7	9.625	4.76932	36	0.185185	IDL	blue	*	-0.42
17	25142	0.9	2.7	9.875	4.358	36	0.222222	IDL	blue	*	-0.42
18	24970	0.9	2.5	9.875	4.82827	36	0.259259	IDL	blue	*	-0.42
19	24798	0.9	2.3	9.875	5.6602	36	0.296296	IDL	blue	*	-0.42
20	24626	0.9	2.1	9.875	5.32266	36	0.333333	IDL	blue	*	-0.42
21	24625	0.9	2.1	9.625	5.10618	36	0.37037	IDL	blue	*	-0.42
22	24624	0.9	2.1	9.375	4.97177	36	0.407407	IDL	blue	*	-0.42
23	24623	0.9	2.1	9.125	5.79102	36	0.444444	IDL	blue	*	-0.42
24	24622	0.9	2.1	8.875	5.73158	36	0.481481	IDL	blue	*	-0.42
25	24621	0.9	2.1	8.625	7.26574	36	0.518519	IDL	blue	*	-0.42
26	24449	0.9	1.9	8.625	7.4243	36	0.555556	IDL	blue	*	-0.42
27	24448	0.9	1.9	8.375	7.80713	36	0.592593	IDL	blue	*	-0.42
28	20664	0.7	1.9	8.375	9.57413	36	0.62963	IDL	blue	*	-0.42
29	20492	0.7	1.7	8.375	11.7528	36	0.666667	IDL	blue	*	-0.42
30	20320	0.7	1.5	8.375	15.2791	36	0.703704	IDL	blue	*	-0.42
31	16536	0.5	1.5	8.375	12.4819	36	0.740741	IDL	blue	*	-0.42
32	16535	0.5	1.5	8.125	12.6158	36	0.777778	IDL	blue	*	-0.42
33	16363	0.5	1.3	8.125	14.8907	36	0.814815	IDL	blue	*	-0.42
34	16191	0.5	1.1	8.125	16.3931	36	0.851852	IDL	blue	*	-0.42
35	12407	0.3	1.1	8.125	19.8132	36	0.888889	IDL	blue	*	-0.42
36	12235	0.3	0.9	8.125	13.2911	36	0.925926	IDL	blue	*	-0.42
37	8451	0.1	0.9	8.125	-7.21744	36	0.962963	IDL	blue	o	-0.42
38	8452	0.1	0.9	8.375	-7.81525	36	1	IDL	blue	o	-0.42

## Sheet: 5 c neg bulk
	Index	CNCa	CNB	dZ	dG	Path	Step	Layers	LayerColor	Markers	Bias (V)
1	25126	0.9	2.7	5.875	2.45471	0	0	DL	red	*	-0.42
2	25127	0.9	2.7	6.125	3.81054	0	0.003663	DL	red	*	-0.42
3	25128	0.9	2.7	6.375	4.723	0	0.00732601	DL	red	*	-0.42
4	25129	0.9	2.7	6.625	6.33041	0	0.010989	IDL	blue	*	-0.42
5	25130	0.9	2.7	6.875	8.04179	0	0.014652	IDL	blue	*	-0.42
6	25131	0.9	2.7	7.125	8.84358	0	0.018315	IDL	blue	*	-0.42
7	25132	0.9	2.7	7.375	9.25397	0	0.021978	IDL	blue	*	-0.42
8	25133	0.9	2.7	7.625	7.74058	0	0.025641	IDL	blue	*	-0.42
9	25134	0.9	2.7	7.875	5.96322	0	0.029304	IDL	blue	*	-0.42
10	25135	0.9	2.7	8.125	4.11025	0	0.032967	IDL	blue	*	-0.42
11	25136	0.9	2.7	8.375	4.86979	0	0.03663	IDL	blue	*	-0.42
12	25137	0.9	2.7	8.625	4.67194	0	0.040293	IDL	blue	*	-0.42
13	25138	0.9	2.7	8.875	5.2269	0	0.043956	IDL	blue	*	-0.42
14	25139	0.9	2.7	9.125	5.30263	0	0.047619	IDL	blue	*	-0.42
15	25140	0.9	2.7	9.375	5.14088	0	0.0512821	IDL	blue	*	-0.42
16	25141	0.9	2.7	9.625	4.76932	0	0.0549451	IDL	blue	*	-0.42
17	25142	0.9	2.7	9.875	4.358	0	0.0586081	IDL	blue	*	-0.42
18	25143	0.9	2.7	10.125	4.67595	0	0.0622711	IDL	blue	*	-0.42
19	25144	0.9	2.7	10.375	4.50684	0	0.0659341	IDL	blue	*	-0.42
20	25145	0.9	2.7	10.625	4.58423	0	0.0695971	IDL	blue	*	-0.42
21	25146	0.9	2.7	10.875	5.0259	0	0.0732601	IDL	blue	*	-0.42
22	25147	0.9	2.7	11.125	4.93284	0	0.0769231	Bulk	gray	*	-0.42
23	25148	0.9	2.7	11.375	5.01846	0	0.0805861	Bulk	gray	*	-0.42
24	25149	0.9	2.7	11.625	5.79802	0	0.0842491	Bulk	gray	*	-0.42
25	25150	0.9	2.7	11.875	5.31342	0	0.0879121	Bulk	gray	*	-0.42
26	25151	0.9	2.7	12.125	5.76928	0	0.0915751	Bulk	gray	*	-0.42
27	25152	0.9	2.7	12.375	5.80105	0	0.0952381	Bulk	gray	*	-0.42
28	25153	0.9	2.7	12.625	5.51964	0	0.0989011	Bulk	gray	*	-0.42
29	25154	0.9	2.7	12.875	6.08617	0	0.102564	Bulk	gray	*	-0.42
30	25155	0.9	2.7	13.125	5.23122	0	0.106227	Bulk	gray	*	-0.42
31	25156	0.9	2.7	13.375	5.87089	0	0.10989	Bulk	gray	*	-0.42
32	25157	0.9	2.7	13.625	5.31675	0	0.113553	Bulk	gray	*	-0.42
33	25158	0.9	2.7	13.875	5.37676	0	0.117216	Bulk	gray	*	-0.42
34	25159	0.9	2.7	14.125	5.27785	0	0.120879	Bulk	gray	*	-0.42
35	25160	0.9	2.7	14.375	5.34453	0	0.124542	Bulk	gray	*	-0.42
36	25161	0.9	2.7	14.625	5.20549	0	0.128205	Bulk	gray	*	-0.42
37	25162	0.9	2.7	14.875	5.06319	0	0.131868	Bulk	gray	*	-0.42
38	25163	0.9	2.7	15.125	4.58663	0	0.135531	Bulk	gray	*	-0.42
39	25164	0.9	2.7	15.375	4.71169	0	0.139194	Bulk	gray	*	-0.42
40	25165	0.9	2.7	15.625	4.16707	0	0.142857	Bulk	gray	*	-0.42
41	25166	0.9	2.7	15.875	3.19973	0	0.14652	Bulk	gray	*	-0.42
42	25167	0.9	2.7	16.125	2.95483	0	0.150183	Bulk	gray	*	-0.42
43	25168	0.9	2.7	16.375	2.28718	0	0.153846	Bulk	gray	*	-0.42
44	25169	0.9	2.7	16.625	3.16466	0	0.157509	Bulk	gray	*	-0.42
45	25170	0.9	2.7	16.875	2.21915	0	0.161172	Bulk	gray	*	-0.42
46	25171	0.9	2.7	17.125	3.5049	0	0.164835	Bulk	gray	*	-0.42
47	25172	0.9	2.7	17.375	2.38485	0	0.168498	Bulk	gray	*	-0.42
48	25173	0.9	2.7	17.625	3.33813	0	0.172161	Bulk	gray	*	-0.42
49	25174	0.9	2.7	17.875	2.40228	0	0.175824	Bulk	gray	*	-0.42
50	25175	0.9	2.7	18.125	2.33646	0	0.179487	Bulk	gray	*	-0.42
51	25176	0.9	2.7	18.375	2.15068	0	0.18315	Bulk	gray	*	-0.42
52	25177	0.9	2.7	18.625	2.23614	0	0.186813	Bulk	gray	*	-0.42
53	25178	0.9	2.7	18.875	2.47746	0	0.190476	Bulk	gray	*	-0.42
54	25179	0.9	2.7	19.125	2.13119	0	0.194139	Bulk	gray	*	-0.42
55	25180	0.9	2.7	19.375	2.00108	0	0.197802	Bulk	gray	*	-0.42
56	25181	0.9	2.7	19.625	1.50003	0	0.201465	Bulk	gray	*	-0.42
57	25182	0.9	2.7	19.875	1.59676	0	0.205128	Bulk	gray	*	-0.42
58	25183	0.9	2.7	20.125	2.04894	0	0.208791	Bulk	gray	*	-0.42
59	25184	0.9	2.7	20.375	2.69595	0	0.212454	Bulk	gray	*	-0.42
60	25185	0.9	2.7	20.625	2.61348	0	0.216117	Bulk	gray	*	-0.42
61	25186	0.9	2.7	20.875	2.84902	0	0.21978	Bulk	gray	*	-0.42
62	25187	0.9	2.7	21.125	3.19843	0	0.223443	Bulk	gray	*	-0.42
63	25188	0.9	2.7	21.375	3.90523	0	0.227106	Bulk	gray	*	-0.42
64	25189	0.9	2.7	21.625	3.23636	0	0.230769	Bulk	gray	*	-0.42
65	25190	0.9	2.7	21.875	3.48029	0	0.234432	Bulk	gray	*	-0.42
66	25191	0.9	2.7	22.125	3.1409	0	0.238095	Bulk	gray	*	-0.42
67	25192	0.9	2.7	22.375	2.77145	0	0.241758	Bulk	gray	*	-0.42
68	25193	0.9	2.7	22.625	2.49897	0	0.245421	Bulk	gray	*	-0.42
69	25194	0.9	2.7	22.875	2.35738	0	0.249084	Bulk	gray	*	-0.42
70	25195	0.9	2.7	23.125	2.92649	0	0.252747	Bulk	gray	*	-0.42
71	25196	0.9	2.7	23.375	1.83132	0	0.25641	Bulk	gray	*	-0.42
72	25197	0.9	2.7	23.625	1.86184	0	0.260073	Bulk	gray	*	-0.42
73	25198	0.9	2.7	23.875	1.93906	0	0.263736	Bulk	gray	*	-0.42
74	25199	0.9	2.7	24.125	1.59211	0	0.267399	Bulk	gray	*	-0.42
75	25200	0.9	2.7	24.375	2.2397	0	0.271062	Bulk	gray	*	-0.42
76	25201	0.9	2.7	24.625	1.85995	0	0.274725	Bulk	gray	*	-0.42
77	25202	0.9	2.7	24.875	2.10657	0	0.278388	Bulk	gray	*	-0.42
78	25203	0.9	2.7	25.125	1.96657	0	0.282051	Bulk	gray	*	-0.42
79	25204	0.9	2.7	25.375	1.50591	0	0.285714	Bulk	gray	*	-0.42
80	25032	0.9	2.5	25.375	1.87582	0	0.289377	Bulk	gray	*	-0.42
81	25033	0.9	2.5	25.625	1.8245	0	0.29304	Bulk	gray	*	-0.42
82	25034	0.9	2.5	25.875	1.66375	0	0.296703	Bulk	gray	*	-0.42
83	25206	0.9	2.7	25.875	1.64772	0	0.300366	Bulk	gray	*	-0.42
84	25207	0.9	2.7	26.125	1.59049	0	0.304029	Bulk	gray	*	-0.42
85	25208	0.9	2.7	26.375	1.19801	0	0.307692	Bulk	gray	*	-0.42
86	25209	0.9	2.7	26.625	1.54075	0	0.311355	Bulk	gray	*	-0.42
87	25210	0.9	2.7	26.875	1.10238	0	0.315018	Bulk	gray	*	-0.42
88	25211	0.9	2.7	27.125	1.21187	0	0.318681	Bulk	gray	*	-0.42
89	25212	0.9	2.7	27.375	0.988889	0	0.322344	Bulk	gray	*	-0.42
90	25213	0.9	2.7	27.625	1.79502	0	0.326007	Bulk	gray	*	-0.42
91	25214	0.9	2.7	27.875	2.36049	0	0.32967	Bulk	gray	*	-0.42
92	25215	0.9	2.7	28.125	2.42474	0	0.333333	Bulk	gray	*	-0.42
93	25216	0.9	2.7	28.375	3.15731	0	0.336996	Bulk	gray	*	-0.42
94	25217	0.9	2.7	28.625	3.29313	0	0.340659	Bulk	gray	*	-0.42
95	25218	0.9	2.7	28.875	2.87796	0	0.344322	Bulk	gray	*	-0.42
96	25219	0.9	2.7	29.125	2.25681	0	0.347985	Bulk	gray	*	-0.42
97	25220	0.9	2.7	29.375	2.05529	0	0.351648	Bulk	gray	*	-0.42
98	25221	0.9	2.7	29.625	2.63095	0	0.355311	Bulk	gray	*	-0.42
99	25222	0.9	2.7	29.875	1.81797	0	0.358974	Bulk	gray	*	-0.42
100	25223	0.9	2.7	30.125	1.8267	0	0.362637	Bulk	gray	*	-0.42
101	25224	0.9	2.7	30.375	1.37798	0	0.3663	Bulk	gray	*	-0.42
102	25225	0.9	2.7	30.625	1.39681	0	0.369963	Bulk	gray	*	-0.42
103	25226	0.9	2.7	30.875	1.72703	0	0.373626	Bulk	gray	*	-0.42
104	25227	0.9	2.7	31.125	1.32481	0	0.377289	Bulk	gray	*	-0.42
105	25228	0.9	2.7	31.375	1.27258	0	0.380952	Bulk	gray	*	-0.42
106	25229	0.9	2.7	31.625	0.713154	0	0.384615	Bulk	gray	*	-0.42
107	25230	0.9	2.7	31.875	1.18024	0	0.388278	Bulk	gray	*	-0.42
108	25231	0.9	2.7	32.125	1.80807	0	0.391941	Bulk	gray	*	-0.42
109	25232	0.9	2.7	32.375	1.91098	0	0.395604	Bulk	gray	*	-0.42
110	25233	0.9	2.7	32.625	1.58224	0	0.399267	Bulk	gray	*	-0.42
111	25234	0.9	2.7	32.875	1.65746	0	0.40293	Bulk	gray	*	-0.42
112	25235	0.9	2.7	33.125	1.2539	0	0.406593	Bulk	gray	*	-0.42
113	25236	0.9	2.7	33.375	1.84129	0	0.410256	Bulk	gray	*	-0.42
114	25237	0.9	2.7	33.625	2.14314	0	0.413919	Bulk	gray	*	-0.42
115	25238	0.9	2.7	33.875	2.53576	0	0.417582	Bulk	gray	*	-0.42
116	25239	0.9	2.7	34.125	2.7089	0	0.421245	Bulk	gray	*	-0.42
117	25240	0.9	2.7	34.375	1.65456	0	0.424908	Bulk	gray	*	-0.42
118	25241	0.9	2.7	34.625	1.86157	0	0.428571	Bulk	gray	*	-0.42
119	25242	0.9	2.7	34.875	1.94981	0	0.432234	Bulk	gray	*	-0.42
120	25243	0.9	2.7	35.125	1.27178	0	0.435897	Bulk	gray	*	-0.42
121	25244	0.9	2.7	35.375	1.01087	0	0.43956	Bulk	gray	*	-0.42
122	25245	0.9	2.7	35.625	0.572273	0	0.443223	Bulk	gray	*	-0.42
123	25246	0.9	2.7	35.875	1.38315	0	0.446886	Bulk	gray	*	-0.42
124	25247	0.9	2.7	36.125	0.380378	0	0.450549	Bulk	gray	*	-0.42
125	25248	0.9	2.7	36.375	0.44691	0	0.454212	Bulk	gray	*	-0.42
126	25249	0.9	2.7	36.625	1.31628	0	0.457875	Bulk	gray	*	-0.42
127	25250	0.9	2.7	36.875	0.772256	0	0.461538	Bulk	gray	*	-0.42
128	25251	0.9	2.7	37.125	1.77678	0	0.465201	Bulk	gray	*	-0.42
129	25252	0.9	2.7	37.375	1.49954	0	0.468864	Bulk	gray	*	-0.42
130	25080	0.9	2.5	37.375	1.85439	0	0.472527	Bulk	gray	*	-0.42
131	24908	0.9	2.3	37.375	4.90841	0	0.47619	Bulk	gray	*	-0.42
132	24736	0.9	2.1	37.375	4.64161	0	0.479853	Bulk	gray	*	-0.42
133	24564	0.9	1.9	37.375	4.06451	0	0.483516	Bulk	gray	*	-0.42
134	24565	0.9	1.9	37.625	4.25677	0	0.487179	Bulk	gray	*	-0.42
135	24566	0.9	1.9	37.875	4.85268	0	0.490842	Bulk	gray	*	-0.42
136	24567	0.9	1.9	38.125	4.87894	0	0.494505	Bulk	gray	*	-0.42
137	24568	0.9	1.9	38.375	5.43085	0	0.498168	Bulk	gray	*	-0.42
138	24569	0.9	1.9	38.625	5.12717	0	0.501832	Bulk	gray	*	-0.42
139	24570	0.9	1.9	38.875	5.30258	0	0.505495	Bulk	gray	*	-0.42
140	24571	0.9	1.9	39.125	4.97285	0	0.509158	Bulk	gray	*	-0.42
141	24572	0.9	1.9	39.375	4.818	0	0.512821	Bulk	gray	*	-0.42
142	24400	0.9	1.7	39.375	11.4948	0	0.516484	Bulk	gray	*	-0.42
143	24228	0.9	1.5	39.375	13.9862	0	0.520147	Bulk	gray	*	-0.42
144	24056	0.9	1.3	39.375	15.105	0	0.52381	Bulk	gray	*	-0.42
145	23884	0.9	1.1	39.375	12.5204	0	0.527473	Bulk	gray	*	-0.42
146	23883	0.9	1.1	39.125	13.1876	0	0.531136	Bulk	gray	*	-0.42
147	23882	0.9	1.1	38.875	12.9211	0	0.534799	Bulk	gray	*	-0.42
148	23881	0.9	1.1	38.625	13.3337	0	0.538462	Bulk	gray	*	-0.42
149	23880	0.9	1.1	38.375	12.9173	0	0.542125	Bulk	gray	*	-0.42
150	23879	0.9	1.1	38.125	12.9596	0	0.545788	Bulk	gray	*	-0.42
151	23878	0.9	1.1	37.875	12.4946	0	0.549451	Bulk	gray	*	-0.42
152	23877	0.9	1.1	37.625	12.8073	0	0.553114	Bulk	gray	*	-0.42
153	23876	0.9	1.1	37.375	13.2703	0	0.556777	Bulk	gray	*	-0.42
154	23875	0.9	1.1	37.125	12.7766	0	0.56044	Bulk	gray	*	-0.42
155	23874	0.9	1.1	36.875	13.963	0	0.564103	Bulk	gray	*	-0.42
156	23873	0.9	1.1	36.625	13.5881	0	0.567766	Bulk	gray	*	-0.42
157	23872	0.9	1.1	36.375	14.1175	0	0.571429	Bulk	gray	*	-0.42
158	23871	0.9	1.1	36.125	12.9161	0	0.575092	Bulk	gray	*	-0.42
159	23870	0.9	1.1	35.875	13.8582	0	0.578755	Bulk	gray	*	-0.42
160	23869	0.9	1.1	35.625	12.9623	0	0.582418	Bulk	gray	*	-0.42
161	23868	0.9	1.1	35.375	12.7261	0	0.586081	Bulk	gray	*	-0.42
162	23867	0.9	1.1	35.125	12.3382	0	0.589744	Bulk	gray	*	-0.42
163	23866	0.9	1.1	34.875	12.9326	0	0.593407	Bulk	gray	*	-0.42
164	23865	0.9	1.1	34.625	12.9701	0	0.59707	Bulk	gray	*	-0.42
165	23864	0.9	1.1	34.375	14.1974	0	0.600733	Bulk	gray	*	-0.42
166	23863	0.9	1.1	34.125	14.0513	0	0.604396	Bulk	gray	*	-0.42
167	23862	0.9	1.1	33.875	14.2305	0	0.608059	Bulk	gray	*	-0.42
168	23861	0.9	1.1	33.625	14.5709	0	0.611722	Bulk	gray	*	-0.42
169	23860	0.9	1.1	33.375	14.8639	0	0.615385	Bulk	gray	*	-0.42
170	23859	0.9	1.1	33.125	14.7205	0	0.619048	Bulk	gray	*	-0.42
171	23858	0.9	1.1	32.875	14.4377	0	0.622711	Bulk	gray	*	-0.42
172	23857	0.9	1.1	32.625	14.6977	0	0.626374	Bulk	gray	*	-0.42
173	23856	0.9	1.1	32.375	14.9428	0	0.630037	Bulk	gray	*	-0.42
174	23855	0.9	1.1	32.125	15.3489	0	0.6337	Bulk	gray	*	-0.42
175	23854	0.9	1.1	31.875	15.281	0	0.637363	Bulk	gray	*	-0.42
176	23853	0.9	1.1	31.625	15.2609	0	0.641026	Bulk	gray	*	-0.42
177	23852	0.9	1.1	31.375	14.7455	0	0.644689	Bulk	gray	*	-0.42
178	23851	0.9	1.1	31.125	14.8267	0	0.648352	Bulk	gray	*	-0.42
179	23850	0.9	1.1	30.875	15.6778	0	0.652015	Bulk	gray	*	-0.42
180	23849	0.9	1.1	30.625	15.6108	0	0.655678	Bulk	gray	*	-0.42
181	23848	0.9	1.1	30.375	16.1094	0	0.659341	Bulk	gray	*	-0.42
182	23847	0.9	1.1	30.125	15.4921	0	0.663004	Bulk	gray	*	-0.42
183	23846	0.9	1.1	29.875	15.6223	0	0.666667	Bulk	gray	*	-0.42
184	23845	0.9	1.1	29.625	15.2562	0	0.67033	Bulk	gray	*	-0.42
185	23844	0.9	1.1	29.375	14.5782	0	0.673993	Bulk	gray	*	-0.42
186	23843	0.9	1.1	29.125	14.5681	0	0.677656	Bulk	gray	*	-0.42
187	23842	0.9	1.1	28.875	14.9098	0	0.681319	Bulk	gray	*	-0.42
188	23841	0.9	1.1	28.625	14.553	0	0.684982	Bulk	gray	*	-0.42
189	23840	0.9	1.1	28.375	14.7231	0	0.688645	Bulk	gray	*	-0.42
190	23839	0.9	1.1	28.125	14.8289	0	0.692308	Bulk	gray	*	-0.42
191	23838	0.9	1.1	27.875	13.9409	0	0.695971	Bulk	gray	*	-0.42
192	23837	0.9	1.1	27.625	14.3923	0	0.699634	Bulk	gray	*	-0.42
193	23836	0.9	1.1	27.375	14.191	0	0.703297	Bulk	gray	*	-0.42
194	23835	0.9	1.1	27.125	14.6597	0	0.70696	Bulk	gray	*	-0.42
195	23834	0.9	1.1	26.875	14.7378	0	0.710623	Bulk	gray	*	-0.42
196	23833	0.9	1.1	26.625	14.8858	0	0.714286	Bulk	gray	*	-0.42
197	23832	0.9	1.1	26.375	15.1327	0	0.717949	Bulk	gray	*	-0.42
198	23831	0.9	1.1	26.125	15.1417	0	0.721612	Bulk	gray	*	-0.42
199	23830	0.9	1.1	25.875	15.0789	0	0.725275	Bulk	gray	*	-0.42
200	23829	0.9	1.1	25.625	14.886	0	0.728938	Bulk	gray	*	-0.42
201	23828	0.9	1.1	25.375	14.9838	0	0.732601	Bulk	gray	*	-0.42
202	23827	0.9	1.1	25.125	15.0191	0	0.736264	Bulk	gray	*	-0.42
203	23826	0.9	1.1	24.875	15.2209	0	0.739927	Bulk	gray	*	-0.42
204	23825	0.9	1.1	24.625	14.7168	0	0.74359	Bulk	gray	*	-0.42
205	23824	0.9	1.1	24.375	14.8337	0	0.747253	Bulk	gray	*	-0.42
206	20040	0.7	1.1	24.375	16.8045	0	0.750916	Bulk	gray	*	-0.42
207	16256	0.5	1.1	24.375	16.9629	0	0.754579	Bulk	gray	*	-0.42
208	12472	0.3	1.1	24.375	18.075	0	0.758242	Bulk	gray	*	-0.42
209	12300	0.3	0.9	24.375	13.1749	0	0.761905	Bulk	gray	*	-0.42
210	8516	0.1	0.9	24.375	0.537352	0	0.765568	Bulk	gray	o	-0.42
211	8515	0.1	0.9	24.125	0.699223	0	0.769231	Bulk	gray	o	-0.42
212	8514	0.1	0.9	23.875	0.661348	0	0.772894	Bulk	gray	o	-0.42
213	8513	0.1	0.9	23.625	0.904306	0	0.776557	Bulk	gray	o	-0.42
214	8512	0.1	0.9	23.375	1.14225	0	0.78022	Bulk	gray	o	-0.42
215	8511	0.1	0.9	23.125	0.842553	0	0.783883	Bulk	gray	o	-0.42
216	8510	0.1	0.9	22.875	1.93293	0	0.787546	Bulk	gray	o	-0.42
217	8509	0.1	0.9	22.625	1.96966	0	0.791209	Bulk	gray	o	-0.42
218	8508	0.1	0.9	22.375	1.91462	0	0.794872	Bulk	gray	o	-0.42
219	8507	0.1	0.9	22.125	1.4216	0	0.798535	Bulk	gray	o	-0.42
220	8506	0.1	0.9	21.875	1.29536	0	0.802198	Bulk	gray	o	-0.42
221	8505	0.1	0.9	21.625	1.29986	0	0.805861	Bulk	gray	o	-0.42
222	8504	0.1	0.9	21.375	2.26589	0	0.809524	Bulk	gray	o	-0.42
223	8503	0.1	0.9	21.125	2.56189	0	0.813187	Bulk	gray	o	-0.42
224	8502	0.1	0.9	20.875	3.05164	0	0.81685	Bulk	gray	o	-0.42
225	8501	0.1	0.9	20.625	3.81727	0	0.820513	Bulk	gray	o	-0.42
226	8500	0.1	0.9	20.375	3.41935	0	0.824176	Bulk	gray	o	-0.42
227	8499	0.1	0.9	20.125	3.56202	0	0.827839	Bulk	gray	o	-0.42
228	8498	0.1	0.9	19.875	3.23202	0	0.831502	Bulk	gray	o	-0.42
229	8497	0.1	0.9	19.625	3.56668	0	0.835165	Bulk	gray	o	-0.42
230	8496	0.1	0.9	19.375	3.26854	0	0.838828	Bulk	gray	o	-0.42
231	8495	0.1	0.9	19.125	3.43433	0	0.842491	Bulk	gray	o	-0.42
232	8494	0.1	0.9	18.875	3.91445	0	0.846154	Bulk	gray	o	-0.42
233	8493	0.1	0.9	18.625	3.85888	0	0.849817	Bulk	gray	o	-0.42
234	8492	0.1	0.9	18.375	3.71435	0	0.85348	Bulk	gray	o	-0.42
235	8491	0.1	0.9	18.125	3.4336	0	0.857143	Bulk	gray	o	-0.42
236	8490	0.1	0.9	17.875	2.81837	0	0.860806	Bulk	gray	o	-0.42
237	8489	0.1	0.9	17.625	2.75054	0	0.864469	Bulk	gray	o	-0.42
238	8488	0.1	0.9	17.375	2.26055	0	0.868132	Bulk	gray	o	-0.42
239	8487	0.1	0.9	17.125	2.91388	0	0.871795	Bulk	gray	o	-0.42
240	8486	0.1	0.9	16.875	2.83148	0	0.875458	Bulk	gray	o	-0.42
241	8485	0.1	0.9	16.625	2.51631	0	0.879121	Bulk	gray	o	-0.42
242	8484	0.1	0.9	16.375	2.79475	0	0.882784	Bulk	gray	o	-0.42
243	8483	0.1	0.9	16.125	2.65164	0	0.886447	Bulk	gray	o	-0.42
244	8482	0.1	0.9	15.875	2.37584	0	0.89011	Bulk	gray	o	-0.42
245	8481	0.1	0.9	15.625	1.90839	0	0.893773	Bulk	gray	o	-0.42
246	8480	0.1	0.9	15.375	1.91023	0	0.897436	Bulk	gray	o	-0.42
247	8479	0.1	0.9	15.125	2.22526	0	0.901099	Bulk	gray	o	-0.42
248	8478	0.1	0.9	14.875	2.43001	0	0.904762	Bulk	gray	o	-0.42
249	8477	0.1	0.9	14.625	2.27616	0	0.908425	Bulk	gray	o	-0.42
250	8476	0.1	0.9	14.375	2.30843	0	0.912088	Bulk	gray	o	-0.42
251	8475	0.1	0.9	14.125	2.01241	0	0.915751	Bulk	gray	o	-0.42
252	8474	0.1	0.9	13.875	2.26624	0	0.919414	Bulk	gray	o	-0.42
253	8473	0.1	0.9	13.625	1.75084	0	0.923077	Bulk	gray	o	-0.42
254	8472	0.1	0.9	13.375	1.3731	0	0.92674	Bulk	gray	o	-0.42
255	8471	0.1	0.9	13.125	1.26722	0	0.930403	Bulk	gray	o	-0.42
256	8470	0.1	0.9	12.875	-0.158105	0	0.934066	Bulk	gray	o	-0.42
257	8469	0.1	0.9	12.625	-0.345981	0	0.937729	Bulk	gray	o	-0.42
258	8468	0.1	0.9	12.375	-1.18539	0	0.941392	Bulk	gray	o	-0.42
259	8467	0.1	0.9	12.125	-2.41493	0	0.945055	Bulk	gray	o	-0.42
260	8466	0.1	0.9	11.875	-3.00621	0	0.948718	Bulk	gray	o	-0.42
261	8465	0.1	0.9	11.625	-2.70669	0	0.952381	Bulk	gray	o	-0.42
262	8464	0.1	0.9	11.375	-3.01103	0	0.956044	Bulk	gray	o	-0.42
263	8463	0.1	0.9	11.125	-2.73509	0	0.959707	Bulk	gray	o	-0.42
264	8462	0.1	0.9	10.875	-2.65863	0	0.96337	IDL	blue	o	-0.42
265	8461	0.1	0.9	10.625	-2.41893	0	0.967033	IDL	blue	o	-0.42
266	8460	0.1	0.9	10.375	-3.10552	0	0.970696	IDL	blue	o	-0.42
267	8459	0.1	0.9	10.125	-2.45598	0	0.974359	IDL	blue	o	-0.42
268	8458	0.1	0.9	9.875	-1.72828	0	0.978022	IDL	blue	o	-0.42
269	8457	0.1	0.9	9.625	-1.15507	0	0.981685	IDL	blue	o	-0.42
270	8456	0.1	0.9	9.375	-2.41015	0	0.985348	IDL	blue	o	-0.42
271	8455	0.1	0.9	9.125	-2.91418	0	0.989011	IDL	blue	o	-0.42
272	8454	0.1	0.9	8.875	-5.62806	0	0.992674	IDL	blue	o	-0.42
273	8453	0.1	0.9	8.625	-6.24831	0	0.996337	IDL	blue	o	-0.42
274	8452	0.1	0.9	8.375	-7.81525	0	1	IDL	blue	o	-0.42
